# Supplementary material for: Novel Insights into the Molecular Mechanisms Underlying Robustness and Stability in Probiotic Bifidobacteria
Source: Appl Environ Microbiol. 2023 Feb 21;89(3):e00082-23. doi: 10.1128/aem.00082-23 (PMC10057886; doi:10.1128/aem.00082-23)
Supplement: Supplemental file 2 — Supplemental material. Download aem.00082-23-s0002.xlsx, XLSX file, 0.7 MB [file aem.00082-23-s0002.xlsx]

## Sheet: All genes
Id	gene	product	Subsystem in iAZ480	BB12_early_1	BB12_early_2	BB12_early_3	BB12_stat_1	BB12_stat_2	BB12_stat_3	norm.BB12_early_1	norm.BB12_early_2	norm.BB12_early_3	norm.BB12_stat_1	norm.BB12_stat_2	norm.BB12_stat_3	baseMean	EarlyExp	Stationary	FoldChange	log2FoldChange	stat	pvalue	padj	dispGeneEst	dispFit	dispMAP	dispersion	betaConv	maxCooks
BIF_00002		FtsX-like permease family protein		3122	3524	4020	1840	1068	1411	2592	2731	2629	2222	2280	2260	2730.47	2651	2254	0.85	-0.234	-3.095	0.00197011	0.00240102	0.0028	0.0045	0.0036	0.0036	TRUE	0.0596
BIF_00004		aminotransferase class I/II-fold pyridoxal phosphate-dependent enzyme		2105	2356	2835	1262	710	949	1748	1826	1854	1524	1516	1520	1600.87	1809	1520	0.84	-0.252	-3.784	0.000154023	0.000196041	0	0.005	0.0024	0.0024	TRUE	0.007
BIF_00005		very short patch repair endonuclease		724	834	1064	341	202	280	601	646	696	412	431	448	556.05	648	430	0.663	-0.593	-5.307	1.11694e-07	1.5946e-07	0.0061	0.0068	0.0065	0.0065	TRUE	0.0943
BIF_00008	pta	phosphate acetyltransferase	Pyruvate Metabolism	2506	2679	4471	4390	2367	3029	2081	2076	2923	5301	5054	4851	2852.7	2360	5069	2.147	1.103	5.145	2.67936e-07	3.75256e-07	0.0328	0.0045	0.0146	0.0328	TRUE	0.4465
BIF_00009		multidrug efflux MFS transporter		1947	1799	2003	1234	693	931	1617	1394	1310	1490	1480	1491	1642.36	1440	1487	1.033	0.047	0.547	0.584222	0.607355	0.0043	0.0049	0.0046	0.0046	TRUE	0.0919
BIF_00011		two-component sensor histidine kinase		1239	1414	1426	316	135	175	1029	1096	932	382	288	280	826.28	1019	317	0.315	-1.668	-14.539	6.85286e-48	1.96212e-47	0.008	0.0059	0.0066	0.0066	TRUE	0.2642
BIF_00013	raiA	ribosome-associated translation inhibitor RaiA		5289	5559	7219	98225	64127	80353	4391	4308	4720	118617	136912	128682	45760.9	4473	128070	28.624	4.839	71.309	0	0	0.0024	0.004	0.0032	0.0032	TRUE	0.0207
BIF_00016		histidine--tRNA ligase	Histidine Metabolism	4739	4622	5413	825	448	580	3935	3582	3539	996	956	929	2976.31	3685	960	0.261	-1.938	-25.816	5.81922e-147	5.36546e-146	0.0019	0.0045	0.0031	0.0031	TRUE	0.0283
BIF_00018	pgsA	CDP-diacylglycerol--glycerol-3-phosphate 3-phosphatidyltransferase	Glycerophospholipid Metabolism	2089	2189	2519	1089	538	795	1734	1696	1647	1315	1149	1273	1601.96	1692	1246	0.739	-0.436	-6.025	1.6922e-09	2.54487e-09	0.0004	0.005	0.0029	0.0029	TRUE	0.0332
BIF_00019		beta-mannosidase		118	123	159	584	378	462	98	95	104	705	807	740	304.09	99	751	7.54	2.914	23.217	3.09124e-119	2.08188e-118	0	0.0092	0.0065	0.0065	TRUE	0.0467
BIF_00020		50S ribosomal protein L25/general stress protein Ctc		10548	10794	13294	3645	2022	2559	8758	8365	8693	4402	4317	4098	7514.21	8605	4272	0.497	-1.01	-17.919	8.33487e-72	3.2439e-71	0.0005	0.0042	0.0021	0.0021	TRUE	0.0105
BIF_00027		hypothetical protein		3130	3417	4546	1632	884	1212	2599	2648	2972	1971	1887	1941	2440.04	2740	1933	0.706	-0.503	-4.652	3.29478e-06	4.48079e-06	0.0115	0.0046	0.0079	0.0079	TRUE	0.1201
BIF_00028		DUF349 domain-containing protein		11893	12245	13974	7867	4102	5401	9875	9489	9137	9500	8758	8650	9738.92	9500	8969	0.945	-0.082	-1.24	0.215146	0.232533	0.0021	0.0041	0.003	0.003	TRUE	0.0222
BIF_00031		tryptophan synthase subunit alpha	Tyrosine, Tryptophan, Phenylalanine Metabolism	2626	2841	3306	2117	955	1252	2180	2202	2162	2557	2039	2005	2433.87	2181	2200	1.011	0.016	0.173	0.862516	0.87437	0.0073	0.0046	0.0056	0.0056	TRUE	0.1662
BIF_00032	rpsG	30S ribosomal protein S7		14406	13276	18260	2621	1588	2048	11961	10288	11940	3165	3390	3280	9157.24	11396	3278	0.287	-1.799	-23.969	5.81587e-127	4.24943e-126	0.0032	0.0041	0.0038	0.0038	TRUE	0.059
BIF_00034		O-acetylhomoserine aminocarboxypropyltransferase/cysteine synthase	Methionine Metabolism	83	90	117	6185	1828	2567	69	70	77	7469	3903	4111	1784.91	72	5161	71.931	6.169	21.521	9.88976e-103	5.55045e-102	0.0538	0.0049	0.022	0.0538	TRUE	1.2438
BIF_00037		ABC transporter ATP-binding protein		5645	6472	7654	8720	4818	6100	4687	5016	5005	10530	10287	9769	6571.09	4903	10195	2.08	1.056	15.926	4.21389e-57	1.39771e-56	0.0019	0.0042	0.003	0.003	TRUE	0.0282
BIF_00038	ychF	redox-regulated ATPase YchF		2763	2913	3236	408	238	348	2294	2257	2116	493	508	557	1770.31	2222	519	0.233	-2.099	-25.719	7.1283e-146	6.45715e-145	0.0009	0.0049	0.0031	0.0031	TRUE	0.0323
BIF_00040		ABC transporter permease	Transport	4500	4525	5135	1419	742	885	3736	3507	3358	1714	1584	1417	3030.13	3534	1572	0.446	-1.166	-14.454	2.37668e-47	6.7303e-47	0.0038	0.0045	0.0041	0.0041	TRUE	0.0608
BIF_00041	feoB	ferrous iron transport protein B	Transport	915	1007	1167	919	547	782	760	780	763	1110	1168	1252	881.66	768	1177	1.531	0.614	7.761	8.43548e-15	1.45345e-14	0	0.0058	0.0033	0.0033	TRUE	0.0262
BIF_00045	fusA	elongation factor G		83514	81402	105735	16834	9834	12999	69341	63083	69137	20329	20996	20817	52453	67187	20714	0.308	-1.698	-28.666	1.02286e-180	1.20031e-179	0.0014	0.004	0.0025	0.0025	TRUE	0.0233
BIF_00046		histidine kinase		110	130	172	106	46	90	91	101	112	128	98	144	110.64	101	123	1.226	0.294	1.62	0.105336	0.117048	0.002	0.0184	0.0136	0.0136	TRUE	0.1501
BIF_00052		ABC transporter permease	Transport	1045	1017	1116	726	326	525	868	788	730	877	696	841	821.29	795	805	1.018	0.026	0.252	0.801417	0.816707	0.0062	0.0059	0.0061	0.0061	TRUE	0.0986
BIF_00053	recA	recombinase RecA		5000	5597	6642	5893	3728	5134	4151	4337	4343	7116	7959	8222	5350.7	4277	7766	1.815	0.86	11.888	1.36487e-32	3.21794e-32	0.0028	0.0043	0.0036	0.0036	TRUE	0.0444
BIF_00054		HAMP domain-containing histidine kinase		1550	1671	1873	892	492	666	1287	1295	1225	1077	1050	1067	1130.83	1269	1065	0.84	-0.252	-2.97	0.00297388	0.00358765	0.0028	0.0054	0.0041	0.0041	TRUE	0.0757
BIF_00055	nucS	endonuclease NucS		2092	1818	2508	534	277	424	1737	1409	1640	645	591	679	1200.43	1595	638	0.401	-1.317	-13.448	3.18129e-41	8.46703e-41	0.0056	0.0053	0.0054	0.0054	TRUE	0.0838
BIF_00057	acnA	aconitate hydratase AcnA	Citric Acid Cycle	9488	9724	11566	5369	2550	3408	7878	7536	7563	6484	5444	5458	8605.65	7659	5795	0.757	-0.401	-4.96	7.06195e-07	9.74953e-07	0.005	0.0041	0.0045	0.0045	TRUE	0.0889
BIF_00058		polysaccharide deacetylase family protein		1772	1746	2362	1672	1168	1561	1471	1353	1544	2019	2494	2500	1688.07	1456	2338	1.601	0.679	7.45	9.34086e-14	1.56422e-13	0.0059	0.0049	0.0054	0.0054	TRUE	0.1186
BIF_00063		50S ribosome-binding GTPase		1086	1369	1333	1872	946	1227	902	1061	872	2261	2020	1965	1316.71	945	2082	2.207	1.142	12.431	1.7666e-35	4.38535e-35	0.0049	0.0052	0.0053	0.0053	TRUE	0.0926
BIF_00065		DEAD/DEAH box helicase		4064	4264	5386	300	217	297	3374	3304	3522	362	463	476	2048.35	3400	434	0.127	-2.981	-26.271	4.10833e-152	4.07936e-151	0.0117	0.0047	0.0073	0.0073	TRUE	0.1771
BIF_00066		ABC transporter ATP-binding protein	Transport	129	161	179	64	39	41	107	125	117	77	83	66	95.15	116	75	0.645	-0.633	-3.227	0.00125156	0.00154107	0	0.0207	0.0138	0.0138	TRUE	0.0638
BIF_00067		16S rRNA (uracil(1498)-N(3))-methyltransferase		994	1094	1197	380	246	302	825	848	783	459	525	484	784	819	489	0.595	-0.75	-8.119	4.71596e-16	8.32006e-16	0.0016	0.006	0.004	0.004	TRUE	0.0276
BIF_00071		carbohydrate ABC transporter permease		271	300	571	4027	2409	3083	225	232	373	4863	5143	4937	1795.15	277	4981	17.948	4.166	20.472	3.79607e-93	1.85492e-92	0.0283	0.0048	0.0127	0.0283	TRUE	0.7204
BIF_00072		SPFH domain-containing protein		108	114	112	98	51	92	90	88	73	118	109	147	93.85	84	125	1.5	0.585	2.934	0.003346	0.00402715	0.011	0.021	0.0177	0.0177	TRUE	0.1526
BIF_00074		purine permease	Transport	1390	1425	1575	164	87	95	1154	1104	1030	198	186	152	901.33	1096	179	0.164	-2.61	-21.909	2.1506e-106	1.25708e-105	0.0055	0.0057	0.0054	0.0054	TRUE	0.1173
BIF_00076	rpsQ	30S ribosomal protein S17		8621	9719	11684	3480	1808	2562	7158	7532	7640	4202	3860	4103	6003.37	7443	4055	0.545	-0.875	-14.771	2.24233e-49	6.56592e-49	0.0008	0.0042	0.0023	0.0023	TRUE	0.0137
BIF_00078		ABC transporter ATP-binding protein		85	93	84	44	15	57	71	72	55	53	32	91	63.4	66	59	0.909	-0.138	-0.492	0.623008	0.645944	0.0626	0.0291	0.0378	0.0378	TRUE	0.2969
BIF_00081		ATP-binding protein		4165	4634	5352	2181	1399	1813	3458	3591	3500	2634	2987	2903	3181.6	3516	2841	0.806	-0.31	-4.675	2.94524e-06	4.00894e-06	0.0013	0.0045	0.0028	0.0028	TRUE	0.0344
BIF_00082		amidohydrolase		1126	1143	1306	609	235	382	935	886	854	735	502	612	814.39	892	616	0.698	-0.519	-4.541	5.59858e-06	7.55418e-06	0.0107	0.0059	0.0077	0.0077	TRUE	0.2282
BIF_00083		methionine ABC transporter ATP-binding protein	Transport	3563	3632	4593	2388	1144	1652	2958	2815	3003	2884	2442	2646	2904.85	2925	2657	0.911	-0.135	-1.893	0.0583874	0.065824	0.0022	0.0045	0.0032	0.0032	TRUE	0.0459
BIF_00084		tetratricopeptide repeat protein		2258	2463	3079	1410	792	1029	1875	1909	2013	1703	1691	1648	1763.91	1932	1681	0.87	-0.202	-2.973	0.00295372	0.0035661	0.0006	0.0049	0.0026	0.0026	TRUE	0.0111
BIF_00086		aminotransferase class I/II-fold pyridoxal phosphate-dependent enzyme	Alanine Aspartate Metabolism	739	691	861	14	7	2	614	535	563	17	15	3	481.99	571	12	0.021	-5.576	-17.711	3.46474e-70	1.32189e-69	0.0017	0.0073	0.0053	0.0053	TRUE	0.7371
BIF_00088		C1 family peptidase		6842	7298	9064	5675	3105	4062	5681	5656	5927	6853	6629	6505	5804.75	5755	6662	1.158	0.212	3.805	0.000141877	0.000181028	0.0005	0.0042	0.002	0.002	TRUE	0.0056
BIF_00089		hypothetical protein		59	82	80	66	55	42	49	64	52	80	117	67	62.98	55	88	1.577	0.657	2.695	0.00704806	0.00839158	0.0206	0.0293	0.0267	0.0267	TRUE	0.2812
BIF_00092		glycoside hydrolase family 43 protein		230	276	302	2076	1192	1656	191	214	197	2507	2545	2652	990.72	201	2568	12.787	3.677	39.955	0	0	0	0.0056	0.0039	0.0039	TRUE	0.0469
BIF_00093		DUF2183 domain-containing protein		4970	5277	6433	3158	1791	2353	4127	4089	4206	3814	3824	3768	3990.73	4141	3802	0.918	-0.123	-2.242	0.0249503	0.0288634	0	0.0044	0.0019	0.0019	TRUE	0.0047
BIF_00098		hypothetical protein		1413	1464	1702	486	320	480	1173	1135	1113	587	683	769	990.99	1140	680	0.594	-0.752	-7.964	1.66771e-15	2.91567e-15	0.0038	0.0056	0.0049	0.0049	TRUE	0.1264
BIF_00099		polyribonucleotide nucleotidyltransferase		42267	42065	55154	32807	19177	25305	35094	32598	36064	39618	40943	40525	35861.1	34585	40362	1.167	0.223	3.522	0.000428282	0.000537608	0.0019	0.004	0.0029	0.0029	TRUE	0.0243
BIF_00102	polA	DNA polymerase I		4151	4210	5006	3394	1900	2390	3447	3263	3273	4099	4057	3827	3722.85	3328	3994	1.201	0.264	4.439	9.03964e-06	1.20815e-05	0.0004	0.0044	0.0022	0.0022	TRUE	0.0109
BIF_00104		CTP synthase	Purine Pyrimidine Biosynthesis	11151	11589	12939	1078	551	691	9259	8981	8460	1302	1176	1107	6858.17	8900	1195	0.135	-2.893	-38.683	0	0	0.0028	0.0042	0.0033	0.0033	TRUE	0.0534
BIF_00105		phosphoketolase	Phosphoketolase pathway	136770	122529	169655	28056	14035	15008	113559	94954	110933	33881	29965	24035	89645.1	106482	29294	0.275	-1.862	-17.233	1.49518e-66	5.46235e-66	0.0136	0.004	0.0084	0.0084	TRUE	0.2013
BIF_00107	hisD	histidinol dehydrogenase	Histidine Metabolism	8297	8018	10797	3303	1846	2393	6889	6214	7060	3989	3941	3832	5948.27	6721	3921	0.583	-0.777	-11.284	1.56684e-29	3.54418e-29	0.002	0.0042	0.0032	0.0032	TRUE	0.0355
BIF_00108		VanZ family protein		953	904	1324	278	177	223	791	701	866	336	378	357	593.12	786	357	0.452	-1.147	-10.597	3.07663e-26	6.51942e-26	0.0045	0.0066	0.0057	0.0057	TRUE	0.0721
BIF_00109		adenylate kinase		41	34	56	41	31	38	34	26	37	50	66	61	41.87	32	59	1.792	0.841	3.042	0.00234807	0.00285268	0	0.0421	0.0297	0.0297	TRUE	0.1334
BIF_00111		NAD(P) transhydrogenase subunit alpha	Nicotinate and Nicotinamide Metabolism	2429	2505	3243	4297	2036	2379	2017	1941	2121	5189	4347	3810	3381.68	2026	4449	2.197	1.136	11.284	1.56731e-29	3.54418e-29	0.0098	0.0044	0.0069	0.0069	TRUE	0.1369
BIF_00112		NAD(P) transhydrogenase subunit alpha	Nicotinate and Nicotinamide Metabolism	321	298	410	536	242	283	267	231	268	647	517	453	423.25	255	539	2.122	1.085	7.95	1.87069e-15	3.26318e-15	0.0147	0.0077	0.0105	0.0105	TRUE	0.2349
BIF_00116		DUF262 domain-containing protein		739	720	819	1163	404	598	614	558	536	1404	863	958	806.74	569	1075	1.893	0.921	4.051	5.099e-05	6.63727e-05	0.0358	0.0059	0.017	0.0358	TRUE	0.5194
BIF_00118		lipoate--protein ligase family protein		1644	2018	2359	2024	1028	1427	1365	1564	1542	2444	2195	2285	1734.8	1490	2308	1.55	0.632	7.799	6.2549e-15	1.08134e-14	0.003	0.0049	0.0041	0.0041	TRUE	0.0431
BIF_00120		trigger factor		17108	17396	20746	2024	1146	1487	14205	13481	13565	2444	2447	2381	10410.8	13750	2424	0.176	-2.504	-43.044	0	0	0.0007	0.0041	0.0021	0.0021	TRUE	0.0073
BIF_00122		alpha/beta hydrolase		1379	1511	1678	883	446	606	1145	1171	1097	1066	952	970	1208.4	1138	996	0.879	-0.186	-2.346	0.0189908	0.0220614	0.0013	0.0053	0.0034	0.0034	TRUE	0.0321
BIF_00123		hypothetical protein		401	534	617	766	370	540	333	414	403	925	790	865	553.77	383	860	2.247	1.168	11.123	9.69166e-29	2.14463e-28	0.0048	0.0068	0.006	0.006	TRUE	0.0995
BIF_00124		response regulator		3396	3786	4446	6460	3470	4667	2820	2934	2907	7801	7409	7474	4604.03	2887	7561	2.62	1.39	22.834	2.10515e-115	1.34747e-114	0.0008	0.0043	0.0024	0.0024	TRUE	0.0171
BIF_00125	pyk	pyruvate kinase	Glycolysis/Gluconeogenesis	22258	20908	28124	17843	9161	11767	18481	16203	18389	21547	19559	18844	18476.7	17691	19983	1.13	0.176	2.317	0.0204835	0.0237314	0.0041	0.004	0.0041	0.0041	TRUE	0.0442
BIF_00126		ATP-binding cassette domain-containing protein	Transport	306	371	484	749	362	451	254	288	316	904	773	722	477.47	286	800	2.799	1.485	12.293	9.92762e-35	2.41033e-34	0.0095	0.0073	0.0082	0.0082	TRUE	0.1091
BIF_00129	era	GTPase Era		1825	1920	2203	136	48	78	1515	1488	1440	164	102	125	1065.06	1481	130	0.091	-3.456	-29.339	3.3423e-189	4.04471e-188	0	0.0055	0.0039	0.0039	TRUE	0.3684
BIF_00130		DUF3043 domain-containing protein		3631	3422	4476	260	118	173	3015	2652	2927	314	252	277	2079.47	2865	281	0.099	-3.332	-34.615	1.50801e-262	3.24432e-261	0.0023	0.0047	0.0037	0.0037	TRUE	0.0849
BIF_00131		dipeptidase		1305	1261	1446	741	393	493	1084	977	945	895	839	790	1078.63	1002	841	0.841	-0.249	-2.65	0.00805414	0.00956005	0.0046	0.0054	0.005	0.005	TRUE	0.0492
BIF_00132	glgB	1,4-alpha-glucan branching protein GlgB	Glycogen Metabolism	8347	8862	11241	9811	4367	5474	6930	6868	7350	11848	9324	8766	8038.14	7049	9979	1.416	0.502	5.152	2.57235e-07	3.60595e-07	0.0101	0.0042	0.0067	0.0067	TRUE	0.2198
BIF_00134	rplF	50S ribosomal protein L6		43961	41791	56598	5566	3280	4189	36500	32386	37008	6722	7003	6709	24511.1	35298	6811	0.193	-2.374	-35.309	4.24601e-273	9.96527e-272	0.0022	0.004	0.0031	0.0031	TRUE	0.0425
BIF_00135	rplR	50S ribosomal protein L18		17850	17461	24228	2633	1517	1891	14821	13531	15842	3180	3239	3028	10478.8	14731	3149	0.214	-2.226	-31.364	6.24018e-216	9.4765e-215	0.0025	0.0041	0.0033	0.0033	TRUE	0.0414
BIF_00137	prfB	peptide chain release factor 2		5711	6122	7216	4119	2466	3568	4742	4744	4718	4974	5265	5714	5015.69	4735	5318	1.123	0.167	2.413	0.0158146	0.0184603	0.0022	0.0043	0.0032	0.0032	TRUE	0.035
BIF_00142		phosphate ABC transporter ATP-binding protein	Transport	3420	3516	4402	749	377	466	2840	2725	2878	904	805	746	1971.95	2814	818	0.292	-1.776	-21.157	2.39815e-99	1.28984e-98	0.0029	0.0048	0.004	0.004	TRUE	0.0738
BIF_00143		histidinol-phosphate transaminase	Histidine Metabolism	8062	7663	10251	2382	1444	1950	6694	5938	6703	2877	3083	3123	5293.61	6445	3028	0.469	-1.091	-14.976	1.0582e-50	3.1583e-50	0.0026	0.0043	0.0035	0.0035	TRUE	0.0385
BIF_00144		alpha/beta hydrolase		4159	4265	5298	988	562	789	3453	3305	3464	1193	1200	1264	2527.02	3407	1219	0.358	-1.483	-22.548	1.40899e-112	8.6608e-112	0.0003	0.0046	0.0023	0.0023	TRUE	0.0083
BIF_00145		ABC-F family ATP-binding cassette domain-containing protein		1354	1337	1614	362	186	217	1124	1036	1055	437	397	348	913.32	1072	394	0.369	-1.438	-13.584	4.96453e-42	1.33508e-41	0.0056	0.0057	0.0057	0.0057	TRUE	0.0838
BIF_00146		prephenate dehydrogenase/arogenate dehydrogenase family protein	Tyrosine, Tryptophan, Phenylalanine Biosynthesis	3354	3485	3882	2011	1186	1565	2785	2701	2538	2429	2532	2506	2610.16	2675	2489	0.93	-0.104	-1.648	0.0994299	0.111043	0.0007	0.0046	0.0024	0.0024	TRUE	0.0163
BIF_00149		carbon starvation protein A		161	160	176	222	135	174	134	124	115	268	288	279	180.27	124	278	2.239	1.163	8.409	4.13687e-17	7.45118e-17	0	0.0128	0.0079	0.0079	TRUE	0.0317
BIF_00151		alpha-amylase		17	15	23	28	14	21	14	12	15	34	30	34	22.81	14	33	2.393	1.259	3.118	0.00181975	0.00221952	0.0471	0.074	0.0653	0.0653	TRUE	0.7893
BIF_00152		ABC transporter ATP-binding protein	Transport	7	16	15	6	1	1	6	12	10	7	2	2	7.27	9	4	0.427	-1.227	-1.635	0.102029	0.1137	0.0221	0.2237	0.1676	0.1676	TRUE	0.5747
BIF_00153		ABC transporter permease		88	105	90	7	8	5	73	81	59	8	17	8	44.44	71	11	0.149	-2.751	-6.948	3.69869e-12	5.96798e-12	0.0174	0.0399	0.0328	0.0328	TRUE	0.2403
BIF_00154	dapD	2,3,4,5-tetrahydropyridine-2,6-dicarboxylate N-succinyltransferase	Threonine Lysine Metabolism	2397	2508	2927	1328	706	848	1990	1944	1914	1604	1507	1358	1887.09	1949	1490	0.765	-0.386	-5.113	3.16259e-07	4.41737e-07	0.002	0.0048	0.0034	0.0034	TRUE	0.0492
BIF_00155	pflB	formate C-acetyltransferase	Pyruvate Metabolism	29069	36294	52382	52545	29869	33949	24136	28126	34251	63454	63771	54368	33877.3	28838	60531	2.099	1.07	5.226	1.73328e-07	2.45191e-07	0.0302	0.004	0.0138	0.0302	TRUE	0.4241
BIF_00156		response regulator transcription factor		68	84	112	149	113	103	56	65	73	180	241	165	115.85	65	195	2.964	1.567	8.384	5.11832e-17	9.18688e-17	0.0098	0.0177	0.0153	0.0153	TRUE	0.2454
BIF_00158		pyroglutamyl-peptidase I		1976	2156	2644	811	397	528	1641	1671	1729	979	848	846	1330.46	1680	891	0.532	-0.91	-9.914	3.6056e-23	7.24394e-23	0.0045	0.0052	0.0049	0.0049	TRUE	0.0687
BIF_00160		HAD hydrolase family protein		353	366	428	3	3	2	293	284	280	4	6	3	206.84	286	4	0.015	-6.097	-11.676	1.68359e-31	3.90988e-31	0	0.0117	0.0077	0.0077	TRUE	0.0749
BIF_00162		long-chain fatty acid--CoA ligase	Cell Envelope Biosynthesis	17974	17722	23164	11160	4706	6099	14924	13734	15146	13477	10047	9767	14330.8	14601	11097	0.76	-0.395	-3.787	0.000152296	0.000194002	0.013	0.0041	0.0077	0.0077	TRUE	0.2878
BIF_00164		amino acid permease		5309	5280	7553	9258	4556	5361	4408	4092	4939	11180	9727	8585	6030.82	4480	9831	2.195	1.134	11.633	2.81518e-31	6.51826e-31	0.0094	0.0042	0.0067	0.0067	TRUE	0.065
BIF_00168		S9 family peptidase		3456	3952	4536	1916	1225	1606	2869	3063	2966	2314	2615	2572	2706.38	2966	2500	0.841	-0.249	-3.684	0.000229267	0.000289433	0.0012	0.0045	0.0029	0.0029	TRUE	0.0361
BIF_00170		histidine kinase N-terminal domain-containing protein		1121	1193	1352	792	379	495	931	925	884	956	809	793	949.09	913	853	0.938	-0.093	-0.935	0.349635	0.370441	0.0056	0.0056	0.0057	0.0057	TRUE	0.095
BIF_00171		nucleoside hydrolase	Nucleotide Salvage Pathway	5314	5051	6844	899	623	733	4412	3914	4475	1086	1330	1174	2845.77	4267	1197	0.279	-1.84	-18.931	6.36148e-80	2.66322e-79	0.0079	0.0045	0.006	0.006	TRUE	0.0718
BIF_00173		dihydroorotate dehydrogenase	Purine Pyrimidine Biosynthesis	2286	2440	2794	295	137	156	1898	1891	1827	356	292	250	1458.19	1872	299	0.162	-2.628	-25.579	2.62532e-144	2.35064e-143	0.0039	0.0051	0.0048	0.0048	TRUE	0.2386
BIF_00176		putative sulfate exporter family transporter		4499	4487	5533	10960	5195	6695	3735	3477	3618	13235	11091	10722	6541.73	3610	11683	3.238	1.695	20.727	1.96551e-95	9.91719e-95	0.005	0.0042	0.0046	0.0046	TRUE	0.1109
BIF_00177	ftsZ	cell division protein FtsZ		13572	14266	17175	5762	3170	4369	11269	11056	11230	6958	6768	6997	9783.87	11185	6908	0.618	-0.695	-13.503	1.5105e-41	4.04804e-41	0.0002	0.0041	0.0018	0.0018	TRUE	0.005
BIF_00179	ligA	NAD-dependent DNA ligase LigA		1696	1869	2047	1159	453	545	1408	1448	1338	1400	967	873	1325.7	1398	1080	0.776	-0.367	-2.842	0.00448469	0.00537677	0.022	0.0052	0.011	0.011	TRUE	0.548
BIF_00181		pullulanase		28	32	37	24	13	14	23	25	24	29	28	22	26.45	24	26	1.098	0.135	0.393	0.694042	0.71576	0	0.0643	0.0396	0.0396	TRUE	0.0939
BIF_00187	pheS	phenylalanine--tRNA ligase subunit alpha	Tyrosine, Tryptophan, Phenylalanine Biosynthesis	4984	5317	5973	391	221	270	4138	4120	3906	472	472	432	3033.48	4055	459	0.113	-3.143	-40.653	0	0	0	0.0045	0.0025	0.0025	TRUE	0.019
BIF_00191		YifB family Mg chelatase-like AAA ATPase		64	48	79	33	19	27	53	37	52	40	41	43	45.35	47	41	0.869	-0.202	-0.721	0.470839	0.494126	0	0.0392	0.0292	0.0292	TRUE	0.1999
BIF_00193	infB	translation initiation factor IF-2		46957	47089	61871	12954	8044	10154	38988	36492	40456	15643	17174	16261	28901.2	38645	16359	0.423	-1.241	-19.527	6.51431e-85	2.91638e-84	0.0019	0.004	0.0028	0.0028	TRUE	0.0194
BIF_00196		UTP--glucose-1-phosphate uridylyltransferase	Nucleotide sugars Metabolism; Galactose Metabolism	3356	3161	3904	767	329	451	2786	2450	2553	926	702	722	2028.13	2596	783	0.304	-1.718	-17.543	6.69236e-69	2.53459e-68	0.0073	0.0047	0.0057	0.0057	TRUE	0.2101
BIF_00197		Lrp/AsnC family transcriptional regulator		1587	1641	2104	4337	2452	3335	1318	1272	1376	5237	5235	5341	2603.22	1322	5271	3.986	1.995	31.43	7.89372e-217	1.21063e-215	0.0004	0.0046	0.0025	0.0025	TRUE	0.0106
BIF_00200		ABC transporter permease		290	309	394	631	319	432	241	239	258	762	681	692	402.98	246	712	2.899	1.536	14.866	5.49831e-50	1.62536e-49	0	0.0079	0.005	0.005	TRUE	0.0322
BIF_00201		Rne/Rng family ribonuclease		13384	15684	17808	7717	4755	6387	11113	12154	11644	9319	10152	10229	10320.4	11637	9900	0.85	-0.234	-3.794	0.000148228	0.000188975	0.0014	0.0041	0.0026	0.0026	TRUE	0.0218
BIF_00203		DNA polymerase III subunit delta'		2901	3166	4135	3718	2019	2726	2409	2454	2704	4490	4311	4366	2959.2	2522	4389	1.74	0.799	12.06	1.72296e-33	4.09963e-33	0.0014	0.0045	0.0028	0.0028	TRUE	0.0326
BIF_00205		peptidase M13		7051	6549	8561	1236	668	835	5854	5075	5598	1493	1426	1337	4364.27	5509	1419	0.258	-1.956	-25.946	1.99584e-148	1.88509e-147	0.0024	0.0043	0.0035	0.0035	TRUE	0.0385
BIF_00207		choloylglycine hydrolase family protein	Bile acid biosynthesis	31215	30726	38781	81798	43865	55797	25917	23811	25358	98780	93652	89357	50207.9	25029	93930	3.753	1.908	31.011	3.79892e-211	5.49956e-210	0.0017	0.004	0.0027	0.0027	TRUE	0.0167
BIF_00208		NUDIX hydrolase	Purine Metabolism	2678	2887	3161	7709	4170	5111	2224	2237	2067	9309	8903	8185	4395.49	2176	8799	4.046	2.016	29.278	1.96702e-188	2.36195e-187	0.0021	0.0043	0.0032	0.0032	TRUE	0.0305
BIF_00209	radA	DNA repair protein RadA		1318	1437	1905	1531	945	1218	1094	1114	1246	1849	2018	1951	1403.3	1151	1939	1.68	0.749	9.593	8.53221e-22	1.66663e-21	0.0021	0.0051	0.0036	0.0036	TRUE	0.0422
BIF_00211		DNA-directed RNA polymerase subunit beta'		74603	77495	101839	37527	22626	29752	61942	60055	66590	45318	48307	47647	54863.6	62862	47091	0.749	-0.417	-6.919	4.55044e-12	7.31945e-12	0.0016	0.004	0.0026	0.0026	TRUE	0.022
BIF_00212		extracellular solute-binding protein	Transport	441	471	572	6024	3394	4461	366	365	374	7275	7246	7144	2669.75	368	7222	19.596	4.292	54.546	0	0	0.0007	0.0046	0.0033	0.0033	TRUE	0.086
BIF_00213	rplE	50S ribosomal protein L5		20875	24780	27997	3416	1654	2237	17332	19203	18306	4125	3531	3582	13072.9	18280	3746	0.205	-2.285	-31.25	2.22719e-214	3.28563e-213	0.0034	0.0041	0.0036	0.0036	TRUE	0.065
BIF_00214		type Z 30S ribosomal protein S14		3757	4450	5426	538	333	413	3119	3449	3548	650	711	661	2396.24	3372	674	0.199	-2.328	-26.343	6.18366e-153	6.17967e-152	0.004	0.0046	0.0043	0.0043	TRUE	0.0493
BIF_00215	rpsH	30S ribosomal protein S8		26139	26855	35880	3234	1821	2277	21703	20811	23461	3905	3888	3647	15161.2	21992	3813	0.173	-2.528	-38.455	0	0	0.0018	0.0041	0.0029	0.0029	TRUE	0.0279
BIF_00216		YbhB/YbcL family Raf kinase inhibitor-like protein		2045	2294	2763	4389	2384	3160	1698	1778	1807	5300	5090	5061	2793.68	1761	5150	2.925	1.548	19.483	1.54211e-84	6.82495e-84	0.0038	0.0045	0.0042	0.0042	TRUE	0.0989
BIF_00217		SPFH domain-containing protein		1322	1514	1784	2934	1764	2450	1098	1173	1167	3543	3766	3924	2139.75	1146	3744	3.265	1.707	22.053	8.89179e-108	5.21719e-107	0.0028	0.0047	0.0038	0.0038	TRUE	0.0499
BIF_00219	rbfA	30S ribosome-binding factor RbfA		2176	2407	2877	3179	1842	2216	1807	1865	1881	3839	3933	3549	2401.82	1851	3774	2.037	1.027	15.322	5.4303e-53	1.68906e-52	0.0011	0.0046	0.0028	0.0028	TRUE	0.0218
BIF_00221		amino acid permease	Transport	6973	7742	9373	6623	3855	5071	5790	6000	6129	7998	8230	8121	6370.05	5973	8116	1.358	0.442	8.419	3.79185e-17	6.8377e-17	0.0002	0.0042	0.0018	0.0018	TRUE	0.0058
BIF_00224	ClpP	ATP-dependent Clp protease proteolytic subunit		2171	2224	2874	1674	1023	1368	1803	1723	1879	2022	2184	2191	1956.83	1802	2132	1.181	0.24	3.485	0.000491425	0.000613885	0.001	0.0048	0.0028	0.0028	TRUE	0.0176
BIF_00225	ClpP	ATP-dependent Clp protease proteolytic subunit		4460	4516	5434	3252	2015	2601	3703	3500	3553	3927	4302	4165	3803.21	3585	4131	1.151	0.203	3.172	0.00151639	0.00185976	0.0011	0.0044	0.0027	0.0027	TRUE	0.0156
BIF_00226		aldo/keto reductase		2382	2318	2964	992	551	747	1978	1796	1938	1198	1176	1196	1700.39	1904	1190	0.625	-0.677	-9.387	6.16457e-21	1.18326e-20	0.001	0.0049	0.0029	0.0029	TRUE	0.0197
BIF_00228		tyrosine-protein phosphatase		2206	2244	2940	16757	9893	11940	1832	1739	1922	20236	21122	19121	7817.46	1831	20160	11.008	3.46	37.298	1.78853e-304	4.77662e-303	0.0084	0.0042	0.006	0.006	TRUE	0.1768
BIF_00229	ruvB	Holliday junction branch migration DNA helicase RuvB		1247	1175	1394	69	32	52	1035	911	911	83	68	83	628.83	952	78	0.083	-3.583	-24.657	3.06452e-134	2.37347e-133	0	0.0065	0.0049	0.0049	TRUE	0.0461
BIF_00230		IS5-like element ISBian1 family transposase		2504	2548	3177	4490	2018	2638	2079	1975	2077	5422	4308	4225	3185.69	2044	4652	2.279	1.188	12.697	6.12379e-37	1.55504e-36	0.0077	0.0045	0.006	0.006	TRUE	0.1726
BIF_00231	tenA	thiaminase II	Thiamine Metabolism	1019	1085	1287	373	214	266	846	841	842	450	457	426	709.83	843	444	0.527	-0.924	-10.361	3.72871e-25	7.75272e-25	0	0.0062	0.0035	0.0035	TRUE	0.0164
BIF_00236	dnaJ	molecular chaperone DnaJ		2809	2809	3023	776	418	471	2332	2177	1977	937	892	754	1993.85	2162	861	0.399	-1.326	-13.717	7.9834e-43	2.16194e-42	0.0068	0.0048	0.0056	0.0056	TRUE	0.0942
BIF_00240		cation transporter		1631	1704	2075	2324	1296	1696	1354	1321	1357	2806	2767	2716	1844.96	1344	2763	2.057	1.04	16.399	1.94022e-60	6.73856e-60	0	0.0048	0.0023	0.0023	TRUE	0.0074
BIF_00241		HAD-IC family P-type ATPase		2768	3203	3517	1980	1132	1484	2298	2482	2300	2391	2417	2377	2381.94	2360	2395	1.015	0.021	0.311	0.755453	0.773939	0.0011	0.0046	0.0028	0.0028	TRUE	0.0166
BIF_00242		DUF4244 domain-containing protein		6	2	3	22	16	25	5	2	2	27	34	40	13.14	3	34	12.092	3.596	5.989	2.10805e-09	3.16105e-09	0	0.1255	0.1001	0.1001	TRUE	0.2204
BIF_00243		pilus assembly protein		9	19	24	83	37	51	7	15	16	100	79	82	37.21	13	87	6.841	2.774	8.408	4.17149e-17	7.50481e-17	0	0.0469	0.04	0.04	TRUE	0.3656
BIF_00244	glgC	glucose-1-phosphate adenylyltransferase	Starch sucrose Metabolism	721	689	933	9753	5508	7124	599	534	610	11778	11760	11409	4253.17	581	11649	20.04	4.325	62.869	0	0	0	0.0043	0.0027	0.0027	TRUE	0.0393
BIF_00245	rimI	ribosomal protein S18-alanine N-acetyltransferase		633	445	669	24	7	14	526	345	437	29	15	22	295.36	436	22	0.053	-4.231	-16.129	1.6051e-58	5.44048e-58	0.027	0.0094	0.0148	0.0148	TRUE	0.1077
BIF_00246	tsaD	tRNA (adenosine(37)-N6)-threonylcarbamoyltransferase complex transferase subunit TsaD		1185	1174	1425	72	18	27	984	910	932	87	38	43	655.34	942	56	0.064	-3.972	-24.185	3.23838e-129	2.40012e-128	0.0008	0.0064	0.0059	0.0059	TRUE	1.3325
BIF_00247		colicin transporter		165	155	152	25	18	17	137	120	99	30	38	27	102.15	119	32	0.265	-1.916	-7.791	6.67247e-15	1.15225e-14	0	0.0196	0.0152	0.0152	TRUE	0.1355
BIF_00248		FHA domain-containing protein		311	314	415	483	271	365	258	243	271	583	579	585	382.29	257	582	2.258	1.175	11.1	1.26108e-28	2.78661e-28	0	0.0081	0.0052	0.0052	TRUE	0.0405
BIF_00249		hypothetical protein		2715	2689	3851	3481	2189	2814	2254	2084	2518	4204	4674	4507	2941.52	2285	4462	1.95	0.964	11.199	4.13986e-29	9.22683e-29	0.0053	0.0045	0.005	0.005	TRUE	0.0649
BIF_00250		cation-translocating P-type ATPase		17324	18208	23206	16855	8029	9603	14384	14110	15174	20354	17142	15379	15728.9	14556	17625	1.211	0.276	3.06	0.00221105	0.00268832	0.0078	0.0041	0.0058	0.0058	TRUE	0.1503
BIF_00254		tRNA (adenine-N1)-methyltransferase		1577	1574	1791	433	208	289	1309	1220	1171	523	444	463	1070.79	1233	477	0.389	-1.361	-14.753	2.96399e-49	8.66269e-49	0.0025	0.0054	0.0042	0.0042	TRUE	0.0604
BIF_00255		ferrous iron transport protein A		120	142	173	153	104	166	100	110	113	185	222	266	149.22	108	224	2.069	1.049	6.343	2.25274e-10	3.48601e-10	0.0088	0.0147	0.0126	0.0126	TRUE	0.0727
BIF_00256		MarR family transcriptional regulator		404	422	521	462	199	287	335	327	341	558	425	460	409.07	334	481	1.451	0.537	4.797	1.60824e-06	2.20848e-06	0.0034	0.0079	0.0062	0.0062	TRUE	0.1604
BIF_00257		sugar ABC transporter permease		181	219	222	1955	956	1257	150	170	145	2361	2041	2013	821.44	155	2138	13.833	3.79	35.637	3.68991e-278	8.79334e-277	0	0.0059	0.0053	0.0053	TRUE	0.0689
BIF_00258		carbohydrate ABC transporter permease	Transport	201	170	230	1903	1056	1229	167	132	150	2298	2255	1968	830.92	150	2174	14.54	3.862	34.778	5.22734e-265	1.1735e-263	0.0063	0.0059	0.006	0.006	TRUE	0.0758
BIF_00260	proC	pyrroline-5-carboxylate reductase	Arginine Proline Metabolism	1089	1306	1312	489	244	339	904	1012	858	591	521	543	886.6	925	552	0.599	-0.738	-7.873	3.46631e-15	6.02616e-15	0.0029	0.0058	0.0045	0.0045	TRUE	0.0548
BIF_00263		GNAT family N-acetyltransferase		5772	6206	6807	9086	4867	5951	4792	4809	4451	10972	10391	9530	6542.59	4684	10298	2.199	1.137	16.159	9.85258e-59	3.3616e-58	0.0025	0.0042	0.0034	0.0034	TRUE	0.0348
BIF_00264		metallopeptidase family protein		1415	1654	1698	1279	611	775	1175	1282	1110	1545	1304	1241	1216.81	1189	1363	1.15	0.201	1.961	0.0499099	0.0565962	0.0083	0.0053	0.0067	0.0067	TRUE	0.1125
BIF_00267	rpiA	ribose-5-phosphate isomerase RpiA	Pentose phosphate pathway	3642	3873	4549	1806	854	1134	3024	3001	2974	2181	1823	1816	2749.41	3000	1940	0.649	-0.624	-8.092	5.89325e-16	1.03853e-15	0.0028	0.0045	0.0037	0.0037	TRUE	0.099
BIF_00269	pyrF	orotidine-5'-phosphate decarboxylase	Purine Pyrimidine Biosynthesis	4120	4138	5129	839	590	742	3421	3207	3354	1013	1260	1188	2545.93	3327	1154	0.345	-1.536	-19.043	7.47622e-81	3.1815e-80	0.0029	0.0046	0.0039	0.0039	TRUE	0.0967
BIF_00272	rplM	50S ribosomal protein L13		41204	38629	53584	8826	5462	7192	34211	29936	35037	10658	11661	11518	23865.4	33061	11279	0.341	-1.552	-21.101	7.85892e-99	4.19775e-98	0.0035	0.004	0.0038	0.0038	TRUE	0.0558
BIF_00273	rpsI	30S ribosomal protein S9		38531	41592	50612	8693	4848	6268	31992	32232	33094	10498	10351	10038	23084.4	32439	10296	0.317	-1.656	-30.78	4.85739e-208	6.90284e-207	0.0006	0.004	0.002	0.002	TRUE	0.0105
BIF_00275	metE	5-methyltetrahydropteroyltriglutamate-- homocysteine S-methyltransferase	Methionine Metabolism	1553	1589	1997	9477	3291	4640	1289	1231	1306	11445	7026	7431	3924.01	1275	8634	6.771	2.759	14.252	4.36972e-46	1.224e-45	0.0266	0.0044	0.0128	0.0266	TRUE	0.6608
BIF_00276		ComEA family DNA-binding protein		177	179	207	56	26	29	147	139	135	68	56	46	110.49	140	57	0.409	-1.29	-6.458	1.06085e-10	1.65152e-10	0	0.0184	0.0122	0.0122	TRUE	0.1945
BIF_00277		phosphoglycerate kinase	Glycolysis/Gluconeogenesis	13710	16008	17374	18703	9230	12254	11383	12405	11360	22586	19706	19624	16064	11716	20639	1.762	0.817	11.571	5.75992e-31	1.32179e-30	0.0031	0.0041	0.0035	0.0035	TRUE	0.0559
BIF_00278	whiA	DNA-binding protein WhiA		3853	3697	4267	345	200	208	3199	2865	2790	417	427	333	2304.08	2951	392	0.133	-2.913	-28.374	4.23866e-177	4.82771e-176	0.0066	0.0046	0.0054	0.0054	TRUE	0.1277
BIF_00279		pyridoxamine 5'-phosphate oxidase family protein		181	156	215	252	137	222	150	121	141	304	292	356	202.29	137	317	2.317	1.212	8.33	8.06191e-17	1.4387e-16	0.0062	0.0119	0.01	0.01	TRUE	0.0919
BIF_00280		XRE family transcriptional regulator		105	75	98	160	104	144	87	58	64	193	222	231	122.08	70	215	3.085	1.625	8.858	8.14612e-19	1.50577e-18	0.0107	0.017	0.0151	0.0151	TRUE	0.2861
BIF_00285		exodeoxyribonuclease VII large subunit		1089	1172	1691	1056	617	770	904	908	1106	1275	1317	1233	983.94	973	1275	1.309	0.389	3.506	0.000454739	0.000568975	0.0105	0.0056	0.0078	0.0078	TRUE	0.1645
BIF_00286		DNA primase		2973	3204	3596	1861	1057	1360	2468	2483	2351	2247	2257	2178	2317.37	2434	2227	0.915	-0.128	-1.954	0.0507228	0.0574339	0.0008	0.0046	0.0026	0.0026	TRUE	0.0153
BIF_00287	tal	transaldolase	Pentose Phosphate Pathway	38554	37772	47502	12603	6061	7586	32011	29272	31060	15220	12940	12149	27397.2	30781	13436	0.437	-1.195	-14.686	7.89464e-49	2.29004e-48	0.0056	0.004	0.0047	0.0047	TRUE	0.1107
BIF_00289		MFS transporter		737	1032	1293	99697	56095	69969	612	800	845	120395	119764	112053	39534.9	752	117404	155.81	7.284	73.988	0	0	0.0093	0.004	0.0065	0.0065	TRUE	0.2089
BIF_00293		ABC transporter ATP-binding protein	Transport	98	122	170	261	165	223	81	95	111	315	352	357	184.72	96	341	3.538	1.823	12.153	5.54904e-34	1.33057e-33	0.004	0.0126	0.0099	0.0099	TRUE	0.145
BIF_00294		phosphatidylinositol mannoside acyltransferase		808	833	793	31	7	20	671	646	519	37	15	32	430.55	612	28	0.049	-4.351	-19.671	3.85151e-86	1.75988e-85	0.0099	0.0077	0.0084	0.0084	TRUE	0.3444
BIF_00297	dapA	4-hydroxy-tetrahydrodipicolinate synthase	Lysine Biosynthesis	6671	7256	8198	1304	612	761	5539	5623	5360	1575	1307	1219	4105.95	5507	1367	0.249	-2.005	-23.634	1.72772e-123	1.20552e-122	0.0048	0.0043	0.0045	0.0045	TRUE	0.1501
BIF_00298		4-hydroxy-tetrahydrodipicolinate reductase	Lysine Biosynthesis	2361	2282	3058	738	392	408	1960	1768	2000	891	837	653	1557.3	1909	794	0.416	-1.265	-12.314	7.63491e-35	1.86537e-34	0.0092	0.005	0.0064	0.0064	TRUE	0.1898
BIF_00300		TerC family protein		1401	1351	1533	373	186	300	1163	1047	1002	450	397	480	898.65	1071	442	0.416	-1.266	-13.227	6.09957e-40	1.6014e-39	0.0026	0.0057	0.0044	0.0044	TRUE	0.0497
BIF_00301	uvrB	excinuclease ABC subunit UvrB		2641	2692	3471	1604	849	1214	2193	2086	2270	1937	1813	1944	2112.65	2183	1898	0.871	-0.2	-3.001	0.00269024	0.00325561	0.0006	0.0047	0.0026	0.0026	TRUE	0.0122
BIF_00302		helicase		8574	9537	10313	7102	3111	3660	7119	7391	6743	8576	6642	5861	7166.92	7084	7026	0.993	-0.011	-0.1	0.920307	0.926287	0.0135	0.0042	0.0083	0.0083	TRUE	0.3051
BIF_00304		cell division protein SepF		6826	7171	7830	2696	1411	1889	5668	5557	5120	3256	3013	3025	4738.81	5448	3098	0.569	-0.813	-11.758	6.43856e-32	1.50655e-31	0.0019	0.0043	0.0031	0.0031	TRUE	0.0228
BIF_00305		YggT family protein		516	582	644	158	94	134	428	451	421	191	201	215	384.28	433	202	0.465	-1.105	-9.241	2.43718e-20	4.61514e-20	0	0.0081	0.0055	0.0055	TRUE	0.0461
BIF_00306		DivIVA domain-containing protein		21081	19463	24983	9797	4117	5076	17503	15083	16336	11831	8790	8129	15302.1	16307	9583	0.588	-0.766	-6.809	9.81557e-12	1.56102e-11	0.0164	0.0041	0.009	0.009	TRUE	0.3443
BIF_00308		MFS transporter		2408	2693	3110	982	573	641	1999	2087	2034	1186	1223	1027	1655.15	2040	1145	0.561	-0.834	-10.391	2.72107e-25	5.6744e-25	0.0022	0.0049	0.0038	0.0038	TRUE	0.0642
BIF_00309	pstA	phosphate ABC transporter permease PstA	Transport	3300	3201	3961	760	389	579	2740	2481	2590	918	831	927	1888.16	2604	892	0.344	-1.541	-20.024	3.37929e-89	1.57666e-88	0.0015	0.0048	0.0032	0.0032	TRUE	0.0247
BIF_00311		MFS transporter	Transport	20	22	34	102	53	65	17	17	22	123	113	104	48.97	19	113	6.059	2.599	9.48	2.53501e-21	4.9084e-21	0	0.0366	0.0271	0.0271	TRUE	0.22
BIF_00312		DUF488 family protein		309	303	411	335	143	245	257	235	269	405	305	392	304.98	254	367	1.463	0.548	4.409	1.03773e-05	1.38082e-05	0.0042	0.0092	0.0075	0.0075	TRUE	0.1378
BIF_00314		UDP-N-acetylmuramyl peptide synthase		3103	3109	3829	1552	847	1202	2576	2409	2504	1874	1808	1925	2214.29	2496	1869	0.749	-0.416	-5.876	4.19208e-09	6.2318e-09	0.0015	0.0047	0.003	0.003	TRUE	0.0293
BIF_00315		penicillin-binding protein 2	Cell Envelope Biosynthesis	7326	7490	8691	3782	2137	3079	6083	5804	5683	4567	4563	4931	5354.46	5857	4687	0.8	-0.321	-5.289	1.2305e-07	1.75511e-07	0.001	0.0043	0.0024	0.0024	TRUE	0.0168
BIF_00316		response regulator transcription factor		1050	1025	1303	554	375	484	872	794	852	669	801	775	819.57	839	748	0.887	-0.173	-1.819	0.0689288	0.0773701	0.0038	0.0059	0.005	0.005	TRUE	0.073
BIF_00317	metF	methylenetetrahydrofolate reductase [NAD(P)H]	Methionine Metabolism	412	385	498	1335	459	628	342	298	326	1612	980	1006	674.78	322	1199	3.739	1.903	12.295	9.58298e-35	2.33068e-34	0.03	0.0063	0.0154	0.0154	TRUE	0.7324
BIF_00318		bifunctional indole-3-glycerol phosphate synthase/tryptophan synthase subunit beta	Tyrosine, Tryptophan, Phenylalanine Metabolism	7258	7937	8893	3687	1768	2241	6026	6151	5815	4452	3775	3589	6127.43	5997	3939	0.658	-0.605	-7.345	2.06323e-13	3.42178e-13	0.0053	0.0042	0.0046	0.0046	TRUE	0.108
BIF_00320		pyridoxal phosphate-dependent aminotransferase	Methionine Metabolism	994	1125	1180	1012	601	893	825	872	772	1222	1283	1430	1040.6	823	1312	1.594	0.673	6.453	1.09878e-10	1.70714e-10	0.0083	0.0055	0.0067	0.0067	TRUE	0.1354
BIF_00321	clpX	ATP-dependent Clp protease ATP-binding subunit ClpX		967	1018	1139	1283	749	1066	803	789	745	1549	1599	1707	1107.03	779	1618	2.078	1.055	11.719	1.02427e-31	2.38227e-31	0.0042	0.0054	0.0049	0.0049	TRUE	0.0774
BIF_00322		FtsX-like permease family protein		447	486	560	373	214	297	371	377	366	450	457	476	416.74	371	461	1.241	0.312	3.181	0.00146525	0.00179847	0	0.0078	0.0042	0.0042	TRUE	0.0074
BIF_00324		CarD family transcriptional regulator		2155	2544	2488	1072	574	766	1789	1971	1627	1295	1225	1227	1788.02	1796	1249	0.696	-0.522	-5.618	1.93629e-08	2.82955e-08	0.0059	0.0048	0.0054	0.0054	TRUE	0.0646
BIF_00325		adenylate kinase	Nucleotide Salvage Pathway	3722	3839	5333	2732	1368	1935	3090	2975	3487	3299	2921	3099	3210.04	3184	3106	0.976	-0.034	-0.429	0.667759	0.689573	0.0039	0.0045	0.0042	0.0042	TRUE	0.0567
BIF_00327		F0F1 ATP synthase subunit beta	Energy Metabolism	23263	23404	30853	17814	9050	11333	19315	18137	20174	21512	19322	18149	18384.5	19209	19661	1.024	0.034	0.454	0.649873	0.671999	0.0039	0.004	0.0039	0.0039	TRUE	0.0557
BIF_00329	aroA	3-phosphoshikimate 1-carboxyvinyltransferase	Tyrosine, Tryptophan, Phenylalanine Biosynthesis	1847	1913	1965	886	374	587	1534	1482	1285	1070	798	940	1363.12	1434	936	0.657	-0.606	-5.909	3.43799e-09	5.13543e-09	0.0088	0.0051	0.0064	0.0064	TRUE	0.1263
BIF_00330		carbohydrate kinase	Glycolysis/Gluconeogenesis	6306	6163	8163	3795	2308	2867	5236	4776	5338	4583	4928	4591	5146.01	5117	4701	0.918	-0.123	-1.825	0.0679388	0.0763695	0.0019	0.0043	0.003	0.003	TRUE	0.0276
BIF_00331		D-tyrosyl-tRNA(Tyr) deacylase		320	380	452	112	56	95	266	294	296	135	120	152	232.23	285	136	0.478	-1.064	-7.602	2.91096e-14	4.92257e-14	0	0.0108	0.007	0.007	TRUE	0.0626
BIF_00332	ClpC	ATP-dependent Clp protease ATP-binding subunit		20511	21323	24415	15781	9328	11755	17030	16524	15964	19057	19915	18825	17916.9	16506	19266	1.167	0.223	3.698	0.000216903	0.000274047	0.0014	0.004	0.0026	0.0026	TRUE	0.0197
BIF_00333		ABC transporter permease		42	30	35	62	20	30	35	23	23	75	43	48	37.78	27	55	2.104	1.073	3.49	0.000482994	0.00060384	0.0259	0.0462	0.0399	0.0399	TRUE	0.5453
BIF_00334		RluA family pseudouridine synthase	Pyrimidine Metabolism	2222	2254	2824	461	284	381	1845	1747	1847	557	606	610	1310.78	1813	591	0.325	-1.622	-20.05	2.00546e-89	9.41349e-89	0.0009	0.0052	0.0031	0.0031	TRUE	0.023
BIF_00335		signal peptidase II		1056	1025	1261	227	144	208	877	794	825	274	307	333	645.58	832	305	0.365	-1.456	-14.38	6.91145e-47	1.95006e-46	0.0009	0.0064	0.0043	0.0043	TRUE	0.0709
BIF_00337		PAC2 family protein		41	55	53	56	38	70	34	43	35	68	81	112	57.97	37	87	2.333	1.222	4.71	2.48208e-06	3.39341e-06	0.0241	0.0315	0.0291	0.0291	TRUE	0.1969
BIF_00339		DUF3152 domain-containing protein		2056	2313	2793	2643	1286	1795	1707	1792	1826	3192	2746	2875	2070.29	1775	2938	1.657	0.729	9.887	4.73619e-23	9.49076e-23	0.0019	0.0047	0.0034	0.0034	TRUE	0.0476
BIF_00340	tadA	Flp pilus assembly complex ATPase component TadA		62	60	90	141	72	101	51	46	59	170	154	162	82.8	52	162	3.098	1.631	8.256	1.50446e-16	2.67248e-16	0	0.0232	0.016	0.016	TRUE	0.0963
BIF_00341		phosphoribosylformylglycinamidine synthase	Purine Pyrimidine Biosynthesis	19942	19560	24964	2095	1207	1358	16558	15158	16323	2530	2577	2175	11162.7	16013	2427	0.152	-2.722	-35.647	2.65628e-278	6.42902e-277	0.0039	0.0041	0.0038	0.0038	TRUE	0.0664
BIF_00342		phosphoribosylaminoimidazolesuccinocarboxamide synthase	Purine Metabolism	10888	10956	14220	4434	2533	3187	9040	8490	9298	5355	5408	5104	7330.71	8943	5289	0.591	-0.758	-12.55	3.9664e-36	9.95778e-36	0.001	0.0042	0.0024	0.0024	TRUE	0.016
BIF_00343		Lrp/AsnC family transcriptional regulator		384	335	438	3	10	5	319	260	286	4	21	8	246.5	288	11	0.033	-4.931	-13.752	4.94912e-43	1.34495e-42	0.0034	0.0104	0.0085	0.0085	TRUE	0.9758
BIF_00345		RNA methyltransferase		1338	1468	1707	255	150	169	1111	1138	1116	308	320	271	912.36	1122	300	0.267	-1.908	-20.7	3.45889e-95	1.73392e-94	0	0.0057	0.0031	0.0031	TRUE	0.049
BIF_00346		transporter		35	27	44	9	4	6	29	21	29	11	9	10	19.41	26	10	0.374	-1.418	-3.013	0.00258306	0.00312835	0	0.0862	0.0647	0.0647	TRUE	0.1343
BIF_00348	glnA	type I glutamate--ammonia ligase	Glutamate Metabolism	15364	12427	14955	1582	759	877	12757	9630	9779	1910	1620	1404	10060.8	10722	1645	0.154	-2.702	-23.045	1.6661e-117	1.10763e-116	0.0175	0.0041	0.0094	0.0094	TRUE	0.2245
BIF_00351		GNAT family N-acetyltransferase		1054	1394	1598	1889	1156	1227	875	1080	1045	2281	2468	1965	1262.07	1000	2238	2.236	1.161	9.389	6.03503e-21	1.15983e-20	0.0178	0.0052	0.0103	0.0103	TRUE	0.2395
BIF_00352		DUF1295 domain-containing protein		3398	4286	3412	3643	2268	2409	2821	3321	2231	4399	4842	3858	2791.86	2791	4366	1.564	0.645	3.164	0.00155375	0.00190107	0.0297	0.0045	0.0142	0.0297	TRUE	0.2044
BIF_00354	argH	argininosuccinate lyase	Arginine Proline Metabolism	5404	5370	6615	1480	810	961	4487	4162	4325	1787	1729	1539	3684.76	4325	1685	0.39	-1.359	-19.035	8.74526e-81	3.71135e-80	0.0021	0.0044	0.0031	0.0031	TRUE	0.0469
BIF_00355		HAD family phosphatase		596	744	669	136	76	75	495	577	437	164	162	120	366.73	503	149	0.296	-1.754	-12.051	1.90466e-33	4.52504e-33	0.011	0.0083	0.0091	0.0091	TRUE	0.1617
BIF_00360	dnaA	chromosomal replication initiator protein DnaA		4109	3887	4773	1599	838	1084	3412	3012	3121	1931	1789	1736	2588.54	3182	1819	0.573	-0.804	-10.904	1.10891e-27	2.40912e-27	0.002	0.0046	0.0034	0.0034	TRUE	0.0322
BIF_00363		ATP-binding cassette domain-containing protein	Transport	15379	16167	19060	3835	2219	2593	12769	12529	12463	4631	4738	4153	9578.86	12587	4507	0.358	-1.482	-22.41	3.16678e-111	1.92366e-110	0.0021	0.0041	0.0029	0.0029	TRUE	0.0382
BIF_00364		LysR family transcriptional regulator		318	406	448	723	473	653	264	315	293	873	1010	1046	549.07	291	976	3.348	1.743	16.527	2.33252e-61	8.15591e-61	0.0045	0.0069	0.0059	0.0059	TRUE	0.0728
BIF_00366		nicotinate-nucleotide adenylyltransferase	Nicotinate and Nicotinamide Metabolism	1512	1516	1599	160	98	102	1255	1175	1046	193	209	163	872.37	1159	188	0.162	-2.625	-21.604	1.65426e-103	9.31798e-103	0.0064	0.0058	0.0061	0.0061	TRUE	0.0867
BIF_00367	purT	formate-dependent phosphoribosylglycinamide formyltransferase	Purine Pyrimidine Biosynthesis	2106	2067	2486	1154	696	840	1749	1602	1626	1394	1486	1345	1613.2	1659	1408	0.848	-0.238	-3.233	0.00122423	0.00150982	0.001	0.0049	0.0031	0.0031	TRUE	0.0179
BIF_00368		glycosyltransferase		3917	4110	4929	818	501	653	3252	3185	3223	988	1070	1046	2479.94	3220	1035	0.32	-1.642	-23.54	1.57338e-122	1.08319e-121	0.0007	0.0046	0.0026	0.0026	TRUE	0.0137
BIF_00369	rpmC	50S ribosomal protein L29		4219	4634	5992	657	375	508	3503	3591	3918	793	801	814	2511.77	3671	803	0.219	-2.194	-25.097	5.34449e-139	4.42707e-138	0.0042	0.0046	0.0044	0.0044	TRUE	0.0629
BIF_00370	rplP	50S ribosomal protein L16		22644	21194	30393	2779	1660	2017	18801	16424	19873	3356	3544	3230	12528.1	18366	3377	0.184	-2.444	-30.862	3.88018e-209	5.56519e-208	0.0042	0.0041	0.0043	0.0043	TRUE	0.0698
BIF_00371	rpsC	30S ribosomal protein S3		39126	39695	52351	5061	2710	3638	32486	30762	34231	6112	5786	5826	22290.2	32493	5908	0.182	-2.459	-40.307	0	0	0.0013	0.004	0.0025	0.0025	TRUE	0.0179
BIF_00372	recO	DNA repair protein RecO		761	877	949	196	116	164	632	680	621	237	248	263	482.16	644	249	0.386	-1.374	-12.907	4.12773e-38	1.0621e-37	0	0.0073	0.0044	0.0044	TRUE	0.0186
BIF_00373		isoprenyl transferase	Terpenoid Biosynthesis	2533	2708	3108	1337	681	807	2103	2099	2032	1615	1454	1292	1878.87	2078	1454	0.701	-0.512	-6.257	3.91209e-10	6.00578e-10	0.0036	0.0048	0.0041	0.0041	TRUE	0.081
BIF_00376		GNAT family N-acetyltransferase		47	67	60	55	35	75	39	52	39	66	75	120	61.6	43	87	2.003	1.002	3.925	8.67727e-05	0.000111823	0.0273	0.0299	0.0291	0.0291	TRUE	0.6322
BIF_00377		bifunctional [glutamine synthetase] adenylyltransferase/[glutamine synthetase]-adenylyl-L-tyrosine phosphorylase		1817	2134	2273	1026	442	653	1509	1654	1486	1239	944	1046	1589.91	1550	1076	0.698	-0.518	-5.447	5.13252e-08	7.40939e-08	0.0071	0.005	0.0055	0.0055	TRUE	0.1438
BIF_00378		UDP-N-acetylmuramoyl-tripeptide--D-alanyl-D- alanine ligase	Cell Envelope Biosynthesis	5238	5392	6314	2611	1402	2014	4349	4179	4129	3153	2993	3225	3791.94	4219	3124	0.741	-0.432	-7.346	2.03582e-13	3.37994e-13	0.0003	0.0044	0.0021	0.0021	TRUE	0.01
BIF_00379		phospho-N-acetylmuramoyl-pentapeptide- transferase	Cell Envelope Biosynthesis	5026	5173	6118	2309	1249	1760	4173	4009	4000	2788	2667	2819	3637.81	4061	2758	0.68	-0.557	-9.605	7.65105e-22	1.49829e-21	0.0002	0.0044	0.002	0.002	TRUE	0.0062
BIF_00380		long-chain fatty acid--CoA ligase	Cell Envelope Biosynthesis	4169	4211	4712	1464	632	732	3461	3263	3081	1768	1349	1172	3072.36	3268	1430	0.439	-1.188	-10.304	6.78111e-25	1.40427e-24	0.0166	0.0045	0.0089	0.0089	TRUE	0.353
BIF_00382		L-lactate dehydrogenase	Pyruvate Metabolism; Glycolysis / Gluconeogenesis	9430	9189	11325	17454	9403	11499	7830	7121	7405	21078	20076	18415	12262.6	7452	19856	2.665	1.414	19.615	1.159e-85	5.26478e-85	0.0032	0.0041	0.0037	0.0037	TRUE	0.033
BIF_00383		cation transporter	Transport	613	709	774	629	340	439	509	549	506	760	726	703	615.26	521	730	1.401	0.486	5.06	4.20208e-07	5.83246e-07	0.0026	0.0066	0.0048	0.0048	TRUE	0.0561
BIF_00385		long-chain fatty acid--CoA ligase	Cell Envelope Biosynthesis	9025	8300	10693	398	213	255	7493	6432	6992	481	455	408	4786.49	6972	448	0.064	-3.957	-42.79	0	0	0.004	0.0043	0.0043	0.0043	TRUE	0.0471
BIF_00389	ybeY	rRNA maturation RNase YbeY		1041	1046	1279	98	41	55	864	811	836	118	88	88	595.85	837	98	0.12	-3.061	-22.967	1.00196e-116	6.60439e-116	0.0005	0.0066	0.0045	0.0045	TRUE	0.242
BIF_00391		histidine phosphatase family protein	Glycolysis/Gluconeogenesis	914	1023	1236	1255	652	728	759	793	808	1516	1392	1166	1013.99	787	1358	1.728	0.789	8.183	2.77706e-16	4.92181e-16	0.0057	0.0055	0.0056	0.0056	TRUE	0.124
BIF_00392		DUF948 domain-containing protein		1506	1519	1716	610	293	330	1250	1177	1122	737	626	528	1168.48	1183	630	0.535	-0.902	-8.592	8.56695e-18	1.55937e-17	0.008	0.0053	0.0063	0.0063	TRUE	0.187
BIF_00394		penicillin-binding protein		13007	13999	16142	8452	5226	6940	10800	10849	10555	10207	11158	11114	10480.3	10735	10826	1.008	0.012	0.205	0.837673	0.851974	0.0008	0.0041	0.0022	0.0022	TRUE	0.0208
BIF_00395		Crp/Fnr family transcriptional regulator		1825	1931	2321	1831	1035	1613	1515	1496	1518	2211	2210	2583	1773.53	1510	2335	1.547	0.629	7.659	1.87064e-14	3.18071e-14	0.0035	0.0049	0.0043	0.0043	TRUE	0.0698
BIF_00396		hypothetical protein		94	93	104	165	83	125	78	72	68	199	177	200	115.74	73	192	2.663	1.413	8.461	2.65018e-17	4.79011e-17	0	0.0178	0.0108	0.0108	TRUE	0.0258
BIF_00397		WYL domain-containing protein		6942	7411	8534	5763	2756	3473	5764	5743	5580	6959	5884	5562	6011.82	5696	6135	1.078	0.109	1.36	0.173878	0.189407	0.0047	0.0042	0.0044	0.0044	TRUE	0.1141
BIF_00398		ATP-dependent DNA helicase RecG		5160	5874	7324	8193	5199	6605	4284	4552	4789	9894	11100	10578	6379.84	4542	10524	2.316	1.211	17.036	4.41381e-65	1.59371e-64	0.0027	0.0042	0.0035	0.0035	TRUE	0.0225
BIF_00399		cystathionine gamma-synthase	Methionine Metabolism	1258	1407	1668	1449	840	1171	1045	1090	1091	1750	1793	1875	1371.38	1075	1806	1.679	0.747	10.759	5.39697e-27	1.16596e-26	0	0.0051	0.0027	0.0027	TRUE	0.0093
BIF_00400	groL	chaperonin GroEL		47053	48990	57374	34341	19111	25293	39068	37965	37515	41471	40802	40506	41288.8	38183	40926	1.072	0.1	1.563	0.117955	0.130789	0.0021	0.004	0.0029	0.0029	TRUE	0.0388
BIF_00405		glycoside hydrolase family 43 protein		1126	1385	1583	1099	615	800	935	1073	1035	1327	1313	1281	1073.95	1014	1307	1.288	0.365	4.616	3.90336e-06	5.30377e-06	0.0014	0.0054	0.0035	0.0035	TRUE	0.0368
BIF_00406		glutamate synthase subunit beta	Glutamate Metabolism	3986	3971	4991	5732	2764	3163	3310	3077	3263	6922	5901	5065	4860.27	3217	5963	1.855	0.891	8.92	4.6434e-19	8.60362e-19	0.01	0.0043	0.0069	0.0069	TRUE	0.1086
BIF_00408	coaE	dephospho-CoA kinase	Pantothenate and CoA biosynthesis	817	888	1098	503	298	417	678	688	718	607	636	668	677.74	695	637	0.915	-0.128	-1.45	0.147148	0.161197	0	0.0063	0.0038	0.0038	TRUE	0.0217
BIF_00409		HK97 family phage prohead protease		109	121	114	105	89	103	91	94	75	127	190	165	102.55	87	161	1.842	0.881	4.509	6.52632e-06	8.78303e-06	0.0152	0.0195	0.0181	0.0181	TRUE	0.1016
BIF_00410		hypothetical protein		8	5	23	6	6	9	7	4	15	7	13	14	11.13	9	11	1.305	0.384	0.578	0.563308	0.587585	0.3042	0.1474	0.2038	0.2038	TRUE	1.5838
BIF_00411	ettA	energy-dependent translational throttle protein EttA		10393	10728	13018	2672	1584	1964	8629	8314	8512	3227	3382	3145	6748.68	8485	3251	0.383	-1.385	-24.273	3.77297e-130	2.82335e-129	0.0005	0.0042	0.0021	0.0021	TRUE	0.0093
BIF_00412		thioesterase family protein	Cell Envelope Biosynthesis	2009	1966	2279	450	246	351	1668	1524	1490	543	525	562	1283.92	1561	543	0.349	-1.519	-17.137	7.89917e-66	2.86553e-65	0.0026	0.0052	0.0039	0.0039	TRUE	0.029
BIF_00413	rplU	50S ribosomal protein L21		12349	12500	14293	8192	5180	6921	10253	9687	9346	9893	11059	11084	10454.1	9762	10679	1.094	0.129	1.605	0.108491	0.120467	0.0048	0.0041	0.0045	0.0045	TRUE	0.062
BIF_00414		pyridoxamine 5'-phosphate oxidase family protein		12135	13913	15695	46990	28521	35872	10076	10782	10263	56746	60893	57448	26596.9	10374	58362	5.626	2.492	39.518	0	0	0.0019	0.004	0.0028	0.0028	TRUE	0.0242
BIF_00415		histidine phosphatase family protein		5331	5944	6750	18694	10802	12659	4426	4606	4414	22575	23062	20273	10332.2	4482	21970	4.902	2.293	31.463	2.80523e-217	4.3453e-216	0.0032	0.0041	0.0037	0.0037	TRUE	0.0425
BIF_00416		carboxymuconolactone decarboxylase family protein	Benzoate degradation via hydroxylation	1675	1866	2197	1105	576	710	1391	1446	1437	1334	1230	1137	1363.1	1425	1234	0.868	-0.205	-2.656	0.00790168	0.00938628	0.0014	0.0051	0.0034	0.0034	TRUE	0.0448
BIF_00418	rpsO	30S ribosomal protein S15		10533	10877	14237	3365	2282	3486	8745	8429	9309	4064	4872	5583	7592.58	8828	4840	0.548	-0.868	-8.582	9.32388e-18	1.69316e-17	0.0108	0.0042	0.0072	0.0072	TRUE	0.1625
BIF_00419		L-lactate dehydrogenase	Pyruvate Metabolism; Glycolysis / Gluconeogenesis	1322	1311	1621	976	459	620	1098	1016	1060	1179	980	993	1169.86	1058	1051	0.998	-0.003	-0.037	0.970664	0.972548	0.0031	0.0053	0.0042	0.0042	TRUE	0.0959
BIF_00421	ybaK	Cys-tRNA(Pro) deacylase		581	642	775	566	350	493	482	498	507	684	747	790	594.03	496	740	1.489	0.574	6.235	4.52298e-10	6.92987e-10	0.0008	0.0066	0.0043	0.0043	TRUE	0.0397
BIF_00423		regulatory protein RecX		1184	1335	1503	1275	702	1000	983	1035	983	1540	1499	1601	1127.76	1000	1547	1.548	0.63	8.381	5.25415e-17	9.41977e-17	0.0006	0.0054	0.0032	0.0032	TRUE	0.0209
BIF_00424		alpha/beta hydrolase		306	318	389	72	45	62	254	246	254	87	96	99	223.19	251	94	0.371	-1.429	-9.506	1.98873e-21	3.86033e-21	0	0.0111	0.0063	0.0063	TRUE	0.0346
BIF_00425		hypothetical protein		200	191	236	267	134	182	166	148	154	322	286	291	212.5	156	300	1.931	0.95	6.902	5.12923e-12	8.23334e-12	0.0029	0.0115	0.0086	0.0086	TRUE	0.1058
BIF_00426	tsaB	tRNA (adenosine(37)-N6)-threonylcarbamoyltransferase complex dimerization subunit type 1 TsaB		1168	953	1324	34	20	15	970	739	866	41	43	24	595.77	858	36	0.042	-4.579	-22.471	8.01685e-112	4.90834e-111	0.0093	0.0066	0.0076	0.0076	TRUE	0.2522
BIF_00427	tsaE	tRNA (adenosine(37)-N6)-threonylcarbamoyltransferase complex ATPase subunit type 1 TsaE		942	883	1182	25	16	13	782	684	773	30	34	21	529.09	746	28	0.038	-4.731	-21.89	3.20277e-106	1.86507e-105	0.0025	0.007	0.0053	0.0053	TRUE	0.1675
BIF_00428		exodeoxyribonuclease V subunit gamma		3204	2975	3449	184	81	120	2660	2305	2255	222	173	192	1756.1	2407	196	0.083	-3.599	-31.564	1.15265e-218	1.8219e-217	0.0063	0.0049	0.0052	0.0052	TRUE	0.1077
BIF_00430		DUF4391 domain-containing protein		976	1202	1342	1268	613	886	810	931	877	1531	1309	1419	1088.27	873	1420	1.63	0.705	7.407	1.28842e-13	2.15293e-13	0.0052	0.0054	0.0055	0.0055	TRUE	0.0738
BIF_00432		LacI family DNA-binding transcriptional regulator		482	500	612	1686	1091	1555	400	387	400	2036	2329	2490	1104.98	396	2285	5.766	2.528	21.256	2.92428e-100	1.58937e-99	0.0139	0.0054	0.0089	0.0089	TRUE	0.204
BIF_00438		ABC transporter permease		17	14	27	43	12	36	14	11	18	52	26	58	27.57	14	45	3.214	1.684	4.267	1.9835e-05	2.61262e-05	0.0847	0.0619	0.0685	0.0685	TRUE	0.5298
BIF_00440		ABC transporter ATP-binding protein		15	11	33	36	11	23	12	9	22	43	23	37	21.11	14	34	2.458	1.297	3.161	0.00157065	0.00192023	0.0552	0.0796	0.0724	0.0724	TRUE	0.3513
BIF_00441		NAD(P)(+) transhydrogenase (Re/Si-specific) subunit beta	Nicotinate and Nicotinamide Metabolism	2157	2456	2803	4311	1868	2357	1791	1903	1833	5206	3988	3775	3149.13	1842	4323	2.349	1.232	11.26	2.07016e-29	4.64736e-29	0.0133	0.0045	0.0082	0.0082	TRUE	0.2618
BIF_00442	nusA	transcription termination/antitermination protein NusA		8043	8431	10469	2538	1494	2067	6678	6534	6845	3065	3190	3310	5509.72	6686	3188	0.477	-1.069	-18.574	5.2276e-77	2.10326e-76	0.0004	0.0042	0.0021	0.0021	TRUE	0.01
BIF_00443		hypothetical protein		2336	2197	2813	926	516	724	1940	1703	1839	1118	1102	1159	1520.24	1827	1126	0.617	-0.697	-9.238	2.51991e-20	4.76599e-20	0.0014	0.005	0.0032	0.0032	TRUE	0.0285
BIF_00445		NADP-dependent isocitrate dehydrogenase	Citrate Acid Cycle	4120	3672	4510	465	213	260	3421	2846	2949	562	455	416	3220.88	3072	478	0.157	-2.675	-25.216	2.64695e-140	2.26527e-139	0.011	0.0045	0.0063	0.0063	TRUE	0.1999
BIF_00446		LysR family transcriptional regulator		693	608	791	320	141	196	575	471	517	386	301	314	602.51	521	334	0.647	-0.629	-5.256	1.47203e-07	2.0919e-07	0.0085	0.0066	0.0072	0.0072	TRUE	0.1541
BIF_00447	gatA	Asp-tRNA(Asn)/Glu-tRNA(Gln) amidotransferase subunit GatA	Alanine Aspartate Metabolism	9720	9865	12210	3530	1900	2412	8070	7645	7984	4263	4057	3863	6591	7900	4061	0.514	-0.959	-15.604	6.86184e-55	2.19154e-54	0.0011	0.0042	0.0025	0.0025	TRUE	0.0162
BIF_00451		serine/threonine protein kinase		1443	1507	2084	2882	1658	1896	1198	1168	1363	3480	3540	3036	1881.27	1243	3352	2.695	1.43	15.876	9.3659e-57	3.08676e-56	0.0054	0.0048	0.0053	0.0053	TRUE	0.058
BIF_00453	nusB	transcription antitermination factor NusB		2848	2730	3352	412	215	306	2365	2116	2192	498	459	490	1724.68	2224	482	0.218	-2.2	-25.91	5.13284e-148	4.81865e-147	0.0018	0.0049	0.0034	0.0034	TRUE	0.0245
BIF_00454	carA	glutamine-hydrolyzing carbamoyl-phosphate synthase small subunit	Arginine Proline Metabolism	4549	4181	5497	625	395	463	3777	3240	3594	755	843	741	2625.69	3537	780	0.22	-2.186	-25.161	1.08291e-139	9.16626e-139	0.0038	0.0046	0.0043	0.0043	TRUE	0.0437
BIF_00455		cysteine ABC transporter substrate-binding protein	Transport	4937	5143	6493	5050	3096	4299	4099	3986	4246	6098	6610	6885	4981.79	4110	6531	1.588	0.667	10.455	1.39647e-25	2.93505e-25	0.0013	0.0043	0.0027	0.0027	TRUE	0.0281
BIF_00460		response regulator transcription factor		2658	2992	3705	4377	2104	2636	2207	2319	2423	5286	4492	4221	3113.77	2316	4666	2.016	1.012	11.826	2.88109e-32	6.7516e-32	0.0053	0.0045	0.0049	0.0049	TRUE	0.1115
BIF_00461		SDR family oxidoreductase		2022	2075	3075	3072	2171	2737	1679	1608	2011	3710	4635	4383	2290.18	1766	4243	2.399	1.263	12.111	9.23579e-34	2.20096e-33	0.0104	0.0047	0.0074	0.0074	TRUE	0.1198
BIF_00462		flavodoxin		1117	1152	1687	2891	2230	2639	927	893	1103	3491	4761	4226	1875.98	974	4159	4.26	2.091	18.645	1.39163e-77	5.65784e-77	0.0134	0.0048	0.0085	0.0085	TRUE	0.0394
BIF_00465		DUF2142 domain-containing protein	0	3241	2905	3670	468	326	444	2691	2251	2400	565	696	711	1894.97	2447	657	0.267	-1.904	-18.665	9.58043e-78	3.91559e-77	0.008	0.0048	0.0061	0.0061	TRUE	0.129
BIF_00466		coproporphyrinogen III oxidase	Cofactor Prosthetic Group Biosynthesis	1091	1309	1284	157	99	129	906	1014	840	190	211	207	702.3	920	203	0.219	-2.192	-18.992	1.97097e-80	8.3189e-80	0.0039	0.0062	0.0052	0.0052	TRUE	0.0648
BIF_00467	ilvD	dihydroxy-acid dehydratase	Valine, Leucine, Isoleucine Biosynthesis	12417	13170	16530	8600	4417	5432	10310	10206	10808	10385	9430	8699	11331.3	10441	9505	0.911	-0.135	-1.525	0.127251	0.140794	0.0069	0.0041	0.0055	0.0055	TRUE	0.0959
BIF_00468		MFS transporter		876	1124	1423	29918	17845	20556	727	871	930	36129	38099	32920	12392.9	843	35716	42.317	5.403	58.222	0	0	0.0072	0.0041	0.0057	0.0057	TRUE	0.0885
BIF_00469		ABC transporter substrate-binding protein		1739	2089	2458	16273	8461	9731	1444	1619	1607	19651	18064	15584	6605.37	1557	17766	11.412	3.512	29.359	1.83741e-189	2.24106e-188	0.0203	0.0042	0.01	0.01	TRUE	0.1371
BIF_00471		NADH:flavin oxidoreductase/NADH oxidase		4932	5503	6558	4476	2587	3516	4095	4265	4288	5405	5523	5631	4623.66	4216	5520	1.309	0.388	6.842	7.82438e-12	1.24819e-11	0.0005	0.0043	0.0021	0.0021	TRUE	0.0071
BIF_00472		single-stranded DNA-binding protein		472	524	623	410	291	331	392	406	407	495	621	530	458.01	402	549	1.356	0.439	3.988	6.66681e-05	8.6273e-05	0.0046	0.0074	0.0063	0.0063	TRUE	0.0925
BIF_00473		proline--tRNA ligase	Arginine Proline Metabolism	8785	8992	10391	2469	1334	1664	7294	6968	6794	2982	2848	2665	5641.06	7019	2832	0.404	-1.308	-20.669	6.58109e-95	3.2569e-94	0.0012	0.0042	0.0025	0.0025	TRUE	0.022
BIF_00474		shikimate dehydrogenase	Tyrosine, Tryptophan, Phenylalanine Biosynthesis	1277	1271	1457	284	141	149	1060	985	953	343	301	239	835.45	999	294	0.296	-1.754	-15.72	1.10483e-55	3.57281e-55	0.0059	0.0059	0.0059	0.0059	TRUE	0.2078
BIF_00475	uvrC	excinuclease ABC subunit UvrC		1509	1573	1816	420	167	233	1253	1219	1187	507	357	373	893.81	1220	412	0.342	-1.546	-14.216	7.25544e-46	2.02499e-45	0.0075	0.0057	0.0063	0.0063	TRUE	0.3306
BIF_00477		9-O-acetylesterase		3423	3529	4933	1683	959	1269	2842	2735	3226	2032	2047	2032	2424.18	2934	2037	0.694	-0.527	-6.927	4.31324e-12	6.94512e-12	0.0028	0.0046	0.0036	0.0036	TRUE	0.0618
BIF_00480		hypothetical protein		1868	2196	2201	359	141	213	1551	1702	1439	434	301	341	1200.67	1564	359	0.233	-2.104	-18.955	4.00485e-80	1.68574e-79	0.0088	0.0053	0.0064	0.0064	TRUE	0.2672
BIF_00485		diguanylate cyclase	Folate Biosynthesis	2637	2793	3503	1506	827	1125	2189	2164	2291	1819	1766	1802	1984.84	2215	1796	0.811	-0.302	-4.729	2.25417e-06	3.08728e-06	0	0.0048	0.0023	0.0023	TRUE	0.0074
BIF_00486		DUF3180 domain-containing protein		1691	1684	2073	1068	632	884	1404	1305	1355	1290	1349	1416	1307.42	1355	1352	0.997	-0.005	-0.069	0.945355	0.949646	0.0003	0.0052	0.0028	0.0028	TRUE	0.0145
BIF_00488		hypothetical protein		362	393	482	923	356	452	301	305	315	1115	760	724	471.09	307	866	2.836	1.504	10.636	2.02339e-26	4.31713e-26	0.0194	0.0073	0.0122	0.0122	TRUE	0.5109
BIF_00489		MFS transporter	Transport	677	715	793	1400	740	909	562	554	519	1691	1580	1456	1027.87	545	1576	2.896	1.534	16.103	2.43248e-58	8.22689e-58	0.0051	0.0055	0.0053	0.0053	TRUE	0.0776
BIF_00490		LacI family DNA-binding transcriptional regulator		1003	1038	1196	728	405	527	833	804	782	879	865	844	824.25	806	863	1.071	0.099	1.171	0.24151	0.259971	0.0011	0.0059	0.0037	0.0037	TRUE	0.0363
BIF_00491		glycoside hydrolase family 3 protein	Cell Envelope Biosynthesis	709	575	796	475	289	393	589	446	520	574	617	629	563.79	518	607	1.169	0.225	2.029	0.0425069	0.0485211	0.0069	0.0068	0.0068	0.0068	TRUE	0.1164
BIF_00492	tet(W)	tetracycline resistance ribosomal protection protein Tet(W)		3974	3738	4551	6994	3522	4706	3300	2897	2976	8446	7520	7536	4963.48	3058	7834	2.564	1.359	17.772	1.17337e-70	4.52127e-70	0.0036	0.0043	0.004	0.004	TRUE	0.0387
BIF_00493		TetM/TetW/TetO/TetS family tetracycline resistance ribosomal protection protein		5520	6016	7467	3955	2516	3248	4583	4662	4882	4776	5372	5202	4471.93	4709	5117	1.085	0.118	1.746	0.0807534	0.0903155	0.0019	0.0043	0.003	0.003	TRUE	0.0281
BIF_00495		phenylalanine--tRNA ligase subunit beta	Tyrosine, Tryptophan, Phenylalanine Biosynthesis	15205	15012	18072	1155	622	732	12625	11634	11817	1395	1328	1172	8677.33	12025	1298	0.108	-3.21	-42.464	0	0	0.0032	0.0041	0.0035	0.0035	TRUE	0.0588
BIF_00496		glycoside hydrolase family 13 protein	Starch sucrose Metabolism	1913	1858	2529	5301	2676	3058	1588	1440	1654	6402	5713	4897	2964.62	1561	5671	3.634	1.862	19.394	8.66546e-84	3.80249e-83	0.0077	0.0045	0.0063	0.0063	TRUE	0.0426
BIF_00497	ahpC	peroxiredoxin	Oxidative Phosphorylation	11590	14046	18624	19810	10306	14078	9623	10885	12178	23923	22003	22545	13261.6	10895	22824	2.095	1.067	5.701	1.19271e-08	1.75119e-08	0.0252	0.0041	0.012	0.0252	TRUE	0.5021
BIF_00498		bifunctional ADP-dependent NAD(P)H-hydrate dehydratase/NAD(P)H-hydrate epimerase		1699	1826	2263	5226	2442	3024	1411	1415	1480	6311	5214	4843	2821.78	1435	5456	3.804	1.928	20.978	1.03524e-97	5.41752e-97	0.0065	0.0045	0.0057	0.0057	TRUE	0.1549
BIF_00499		transcriptional regulator		1922	2340	2454	4499	2326	2882	1596	1813	1605	5433	4966	4615	2802.21	1671	5005	2.997	1.583	19.55	4.15794e-85	1.86685e-84	0.0038	0.0045	0.0043	0.0043	TRUE	0.0466
BIF_00500		alpha-amylase		764	891	983	301	136	143	634	690	643	363	290	229	551.35	656	294	0.453	-1.143	-9.09	9.92902e-20	1.85974e-19	0.0112	0.0069	0.0081	0.0081	TRUE	0.3554
BIF_00501	xylA	xylose isomerase	Fructose and Mannose Metabolism	524	477	705	961	609	802	435	370	461	1161	1300	1284	652.3	422	1248	2.95	1.561	15.594	8.04772e-55	2.55449e-54	0.0046	0.0064	0.0057	0.0057	TRUE	0.0916
BIF_00504		DUF3516 domain-containing protein		3638	3665	4579	1401	724	1001	3021	2840	2994	1692	1546	1603	2195.44	2952	1614	0.548	-0.868	-13.087	3.89479e-39	1.00887e-38	0.0005	0.0047	0.0025	0.0025	TRUE	0.0152
BIF_00505		replication-associated recombination protein A		3102	3530	4332	2721	1504	1963	2576	2736	2833	3286	3211	3144	2751.63	2715	3214	1.184	0.243	3.879	0.000104771	0.000134346	0.0007	0.0045	0.0024	0.0024	TRUE	0.0161
BIF_00506	purH	bifunctional phosphoribosylaminoimidazolecarboxamide formyltransferase/IMP cyclohydrolase	Purine Pyrimidine Biosynthesis	8781	8463	10435	1424	700	900	7291	6558	6823	1720	1495	1441	5786.68	6891	1552	0.226	-2.147	-25.25	1.12346e-140	9.66797e-140	0.0053	0.0042	0.0046	0.0046	TRUE	0.0754
BIF_00507		permease		4178	4560	5006	514	270	292	3469	3534	3273	621	576	468	2580.29	3425	555	0.162	-2.622	-26.149	1.00267e-150	9.76816e-150	0.0086	0.0046	0.0057	0.0057	TRUE	0.1489
BIF_00509	murD	UDP-N-acetylmuramoyl-L-alanine--D-glutamate ligase	Cell Envelope Biosynthesis	5151	5716	6485	2622	1411	1902	4277	4430	4240	3166	3013	3046	3877.15	4316	3075	0.713	-0.488	-7.726	1.10793e-14	1.89424e-14	0.0008	0.0044	0.0025	0.0025	TRUE	0.019
BIF_00512		DNA translocase FtsK 4TM domain-containing protein		8502	9104	10447	3683	2154	3000	7059	7055	6831	4448	4599	4804	6213.16	6982	4617	0.661	-0.597	-10.535	5.9458e-26	1.25649e-25	0.0005	0.0042	0.0021	0.0021	TRUE	0.0105
BIF_00514		DUF2399 domain-containing protein		970	1091	1206	485	253	346	805	845	789	586	540	554	689.05	813	560	0.691	-0.533	-5.951	2.65877e-09	3.97916e-09	0	0.0063	0.0039	0.0039	TRUE	0.0202
BIF_00517		two-component sensor histidine kinase		2035	2154	2480	1702	951	1201	1690	1669	1622	2055	2030	1923	1815.76	1660	2003	1.207	0.272	4.03	5.57989e-05	7.25105e-05	0.0006	0.0048	0.0026	0.0026	TRUE	0.011
BIF_00518		alpha/beta fold hydrolase		1494	1674	1891	751	414	584	1240	1297	1236	907	884	935	1211.13	1258	909	0.723	-0.468	-6.457	1.07027e-10	1.6645e-10	0	0.0053	0.0026	0.0026	TRUE	0.006
BIF_00519		proteasome accessory factor PafA2		1559	1674	1903	1044	581	840	1294	1297	1244	1261	1240	1345	1268.38	1278	1282	1.004	0.005	0.074	0.941107	0.945992	0	0.0052	0.0026	0.0026	TRUE	0.0144
BIF_00521	pepN	aminopeptidase N	Cysteine Metabolism	26035	26472	34023	21585	11604	14560	21617	20515	22247	26066	24775	23317	22295.1	21460	24719	1.152	0.204	3.082	0.00205493	0.00250242	0.0023	0.004	0.0031	0.0031	TRUE	0.0202
BIF_00522		threonine--tRNA ligase	tRNA Charging	7938	7625	9271	507	263	317	6591	5909	6062	612	562	508	4717.87	6187	561	0.091	-3.46	-38.852	0	0	0.0044	0.0043	0.0042	0.0042	TRUE	0.0584
BIF_00523		laccase domain-containing protein		4936	4773	6444	2436	1255	1686	4098	3699	4214	2942	2679	2700	3496.02	4004	2774	0.694	-0.528	-7.38	1.58103e-13	2.63336e-13	0.0021	0.0044	0.0033	0.0033	TRUE	0.036
BIF_00524		2-C-methyl-D-erythritol 4-phosphate cytidylyltransferase	Terpenoid Biosynthesis	2843	2926	3881	1384	679	987	2361	2268	2538	1671	1450	1581	1985.95	2389	1567	0.658	-0.604	-7.431	1.08076e-13	1.80789e-13	0.0033	0.0048	0.0041	0.0041	TRUE	0.0322
BIF_00525		alpha-galactosidase	Galactose Metabolism	2027	2122	2915	10223	4028	4249	1683	1644	1906	12345	8600	6805	4147.6	1744	9250	5.303	2.407	11.211	3.58417e-29	7.99982e-29	0.0329	0.0043	0.0153	0.0329	TRUE	0.0734
BIF_00526		phosphotransferase		10217	10727	13131	4641	2763	3901	8483	8313	8586	5605	5899	6247	7304.41	8461	5917	0.699	-0.517	-8.63	6.13047e-18	1.11719e-17	0.001	0.0042	0.0024	0.0024	TRUE	0.0198
BIF_00530		phosphoglucosamine mutase	Lacto-N-biose/Galacto-N-biose pathway	5880	6138	7430	3365	1786	2325	4882	4757	4858	4064	3813	3723	4331.08	4832	3867	0.801	-0.321	-4.457	8.30413e-06	1.11272e-05	0.0025	0.0043	0.0034	0.0034	TRUE	0.0532
BIF_00531		peptide deformylase		1957	2347	2631	1424	819	1044	1625	1819	1720	1720	1749	1672	1663.66	1721	1714	0.995	-0.007	-0.099	0.921295	0.926679	0.002	0.0049	0.0034	0.0034	TRUE	0.026
BIF_00532		hypothetical protein		9360	9967	12355	5414	3345	4496	7772	7724	8079	6538	7142	7200	7353.83	7858	6960	0.885	-0.176	-2.832	0.00462788	0.00554415	0.0013	0.0042	0.0026	0.0026	TRUE	0.0234
BIF_00534		AAA family ATPase		36	52	54	60	50	62	30	40	35	72	107	99	51.09	35	93	2.6	1.379	5.399	6.71826e-08	9.67155e-08	0	0.0352	0.0275	0.0275	TRUE	0.2542
BIF_00535		response regulator transcription factor		72	78	78	48	36	43	60	60	51	58	77	69	54.67	57	68	1.177	0.235	0.957	0.338728	0.360116	0	0.0332	0.025	0.025	TRUE	0.2255
BIF_00536		hypothetical protein		75	124	132	154	92	126	62	96	86	186	196	202	122.8	81	195	2.376	1.249	6.7	2.08815e-11	3.29383e-11	0.0147	0.017	0.0163	0.0163	TRUE	0.2641
BIF_00539	rapZ	RNase adapter RapZ		2362	2236	2612	325	155	258	1961	1733	1708	392	331	413	1445.82	1801	379	0.212	-2.238	-22.307	3.17704e-110	1.89278e-109	0.0048	0.0051	0.0049	0.0049	TRUE	0.0739
BIF_00542	lexA	transcriptional repressor LexA		8911	8434	11348	13557	8696	11324	7399	6536	7420	16372	18566	18135	10060.7	7118	17691	2.485	1.313	17.526	9.10555e-69	3.42342e-68	0.0036	0.0041	0.0039	0.0039	TRUE	0.0417
BIF_00544		F0F1 ATP synthase subunit gamma	Energy Metabolism	12022	13874	16098	12335	5646	7073	9982	10752	10526	14896	12054	11327	10828.2	10420	12759	1.225	0.293	3.263	0.0011016	0.00136292	0.0077	0.0041	0.0057	0.0057	TRUE	0.1759
BIF_00546		LCP family protein		2875	2743	3307	811	377	491	2387	2126	2162	979	805	786	2003.16	2225	857	0.387	-1.37	-14.366	8.42109e-47	2.37168e-46	0.007	0.0048	0.0054	0.0054	TRUE	0.1315
BIF_00547		glutamate racemase	Cell Envelope Biosynthesis	2109	2041	2819	1470	846	1137	1751	1582	1843	1775	1806	1821	1752.1	1725	1801	1.043	0.061	0.819	0.412644	0.434525	0.0018	0.0049	0.0033	0.0033	TRUE	0.0429
BIF_00548		patatin family protein		2157	2166	2682	890	480	592	1791	1679	1754	1075	1025	948	1459.33	1741	1016	0.584	-0.775	-10.428	1.83996e-25	3.85148e-25	0.0005	0.0051	0.003	0.003	TRUE	0.0281
BIF_00549		PspA/IM30 family protein		6054	6479	8326	37658	19775	25355	5027	5021	5444	45476	42220	40605	18067.3	5164	42767	8.281	3.05	48.226	0	0	0.0017	0.004	0.0028	0.0028	TRUE	0.0252
BIF_00550		hypothetical protein		4230	4613	5875	13135	6106	8066	3512	3575	3841	15862	13036	12917	7020.11	3643	13938	3.827	1.936	21.614	1.32915e-103	7.51409e-103	0.0072	0.0042	0.0056	0.0056	TRUE	0.1193
BIF_00552		HD domain-containing protein		451	436	612	272	121	183	374	338	400	328	258	293	352.49	371	293	0.798	-0.326	-2.642	0.00824581	0.00978006	0.0051	0.0085	0.0072	0.0072	TRUE	0.0858
BIF_00553		tyrosine--tRNA ligase	Tyrosine, Tryptophan, Phenylalanine Metabolism	7699	7926	9090	877	397	556	6392	6142	5944	1059	848	890	4713.72	6159	932	0.152	-2.715	-32.603	3.73887e-233	6.58126e-232	0.0038	0.0043	0.0041	0.0041	TRUE	0.1183
BIF_00554	gltB	glutamate synthase large subunit	Glutamate Metabolism	10300	10583	12421	4954	2134	2581	8552	8201	8122	5982	4556	4133	8879.14	8292	4890	0.59	-0.76	-7.025	2.14692e-12	3.47863e-12	0.0143	0.0041	0.0082	0.0082	TRUE	0.3127
BIF_00555		ATP-binding cassette domain-containing protein	Transport	703	680	851	1140	603	767	584	527	556	1377	1287	1228	805.72	556	1297	2.339	1.226	13.972	2.30339e-44	6.30379e-44	0.002	0.0059	0.0042	0.0042	TRUE	0.0251
BIF_00556		pyridoxal phosphate-dependent aminotransferase		1756	1822	2019	370	226	273	1458	1412	1320	447	483	437	1108.71	1397	456	0.325	-1.621	-18.731	2.77431e-78	1.1399e-77	0.0011	0.0054	0.0034	0.0034	TRUE	0.0189
BIF_00558		cell division protein		15852	16550	20472	24110	12973	15863	13162	12826	13386	29115	27698	25404	17573.2	13125	27406	2.088	1.062	16.05	5.70022e-58	1.91532e-57	0.0023	0.004	0.0031	0.0031	TRUE	0.0334
BIF_00559		uracil-DNA glycosylase family protein		499	551	675	2546	1710	2269	414	427	441	3075	3651	3634	1472.62	427	3453	8.058	3.01	34.658	3.35161e-263	7.31217e-262	0.0036	0.005	0.0043	0.0043	TRUE	0.0766
BIF_00560		chorismate-binding protein	Tyrosine, Tryptophan, Phenylalanine Metabolism	3241	3360	3517	129	69	74	2691	2604	2300	156	147	119	1824.06	2532	141	0.056	-4.164	-34.863	2.73591e-266	6.32526e-265	0.004	0.0048	0.0045	0.0045	TRUE	0.1238
BIF_00561		YebC/PmpR family DNA-binding transcriptional regulator		6091	6407	7181	773	357	395	5057	4965	4695	933	762	633	4115.42	4906	776	0.159	-2.654	-25.486	2.78914e-143	2.48028e-142	0.0127	0.0043	0.0067	0.0067	TRUE	0.2667
BIF_00562	ruvC	crossover junction endodeoxyribonuclease RuvC		885	910	1159	53	29	15	735	705	758	64	62	24	517.16	733	50	0.069	-3.865	-21.456	4.00618e-102	2.21628e-101	0.0083	0.007	0.0072	0.0072	TRUE	0.9267
BIF_00563	ruvA	Holliday junction branch migration protein RuvA		1488	1491	1776	112	57	58	1235	1155	1161	135	122	93	810.13	1184	117	0.099	-3.33	-26.631	3.00978e-156	3.06721e-155	0.0009	0.0059	0.0042	0.0042	TRUE	0.2034
BIF_00564		aminoacyltransferase	Cell Envelope Biosynthesis	5038	6064	6713	2705	1538	1940	4183	4699	4389	3267	3284	3107	3896.24	4424	3219	0.728	-0.459	-6.66	2.74372e-11	4.31912e-11	0.0018	0.0044	0.0031	0.0031	TRUE	0.024
BIF_00566		ABC transporter ATP-binding protein		154	110	159	149	87	108	128	85	104	180	186	173	132.23	106	180	1.7	0.766	4.428	9.52136e-06	1.26924e-05	0.0083	0.016	0.0135	0.0135	TRUE	0.2191
BIF_00568		helix-turn-helix transcriptional regulator		89	111	129	184	81	93	74	86	84	222	173	149	129.39	81	181	2.243	1.166	6.233	4.57554e-10	6.99655e-10	0.016	0.0163	0.0162	0.0162	TRUE	0.2025
BIF_00570		DUF4194 domain-containing protein		1197	1241	1618	1009	606	873	994	962	1058	1218	1294	1398	1093.14	1005	1303	1.296	0.374	4.429	9.45253e-06	1.26115e-05	0.0026	0.0054	0.0041	0.0041	TRUE	0.0333
BIF_00571		DUF3375 family protein		2910	3460	3969	3224	1898	2411	2416	2681	2595	3893	4052	3861	2990.7	2564	3935	1.534	0.617	9.661	4.40298e-22	8.6551e-22	0.0009	0.0045	0.0026	0.0026	TRUE	0.0204
BIF_00572		ComF family protein		1043	1024	1113	869	491	701	866	794	728	1049	1048	1123	942.07	796	1073	1.351	0.434	4.981	6.34076e-07	8.7695e-07	0.0026	0.0057	0.0042	0.0042	TRUE	0.0471
BIF_00573		HAD-IIB family hydrolase		1468	1688	1887	1337	781	1119	1219	1308	1234	1615	1667	1792	1606.75	1254	1691	1.349	0.431	5.528	3.24294e-08	4.69907e-08	0.0023	0.005	0.0036	0.0036	TRUE	0.0303
BIF_00574		ABC transporter permease		504	539	541	249	136	181	418	418	354	301	290	290	405.64	397	294	0.743	-0.429	-3.72	0.000199234	0.000252135	0.0031	0.0079	0.0059	0.0059	TRUE	0.0727
BIF_00577	hpt	hypoxanthine phosphoribosyltransferase	Nucleotide Salvage Pathway	1628	1898	2098	794	442	615	1352	1471	1372	959	944	985	1213.83	1398	963	0.689	-0.538	-6.811	9.66701e-12	1.53897e-11	0.0014	0.0053	0.0034	0.0034	TRUE	0.0254
BIF_00579	tilS	tRNA lysidine(34) synthetase TilS		572	710	775	318	189	244	475	550	507	384	404	391	436.32	511	393	0.768	-0.381	-3.246	0.00117229	0.00144692	0.0065	0.0076	0.0072	0.0072	TRUE	0.1121
BIF_00580		amino acid ABC transporter permease		4762	5037	5635	2341	1332	1773	3954	3903	3685	2827	2844	2839	3585.12	3847	2837	0.737	-0.439	-7.381	1.56701e-13	2.61281e-13	0.0005	0.0044	0.0022	0.0022	TRUE	0.0113
BIF_00582		transglutaminase domain-containing protein		1143	1314	1650	880	420	461	949	1018	1079	1063	897	738	920.53	1015	899	0.888	-0.172	-1.506	0.132124	0.145769	0.0116	0.0057	0.0081	0.0081	TRUE	0.1448
BIF_00583		RNA methyltransferase		862	777	933	79	39	52	716	602	610	95	83	83	416.35	643	87	0.137	-2.865	-19.097	2.65928e-81	1.13791e-80	0	0.0078	0.0066	0.0066	TRUE	0.0771
BIF_00584		hypothetical protein		3	6	9	3	6	4	2	5	6	4	13	6	5.63	4	8	1.639	0.712	0.908	0.364064	0.384939	0.1514	0.2875	0.2471	0.2471	TRUE	0.268
BIF_00585		DNA-binding protein		3877	3994	4407	628	402	513	3219	3095	2882	758	858	822	2363.56	3065	813	0.264	-1.921	-25.112	3.6859e-139	3.0696e-138	0.0014	0.0046	0.0031	0.0031	TRUE	0.0293
BIF_00588	orn	oligoribonuclease		993	1016	1273	1645	919	1221	824	787	832	1987	1962	1955	1270.85	814	1968	2.416	1.272	18.551	8.00631e-77	3.20459e-76	0	0.0052	0.0025	0.0025	TRUE	0.0069
BIF_00589		Cof-type HAD-IIB family hydrolase		881	1000	1069	1183	612	840	731	775	699	1429	1307	1345	973.69	735	1360	1.854	0.891	10.035	1.06544e-23	2.16058e-23	0.0033	0.0056	0.0046	0.0046	TRUE	0.0631
BIF_00591		rhomboid family intramembrane serine protease		2011	2299	2746	1144	641	828	1670	1782	1796	1382	1369	1326	1588.34	1749	1359	0.777	-0.364	-5.342	9.19845e-08	1.31808e-07	0	0.005	0.0025	0.0025	TRUE	0.0125
BIF_00592	oxc	oxalyl-CoA decarboxylase	Oxalate Degradation	40220	40211	53666	89891	46030	60523	33394	31162	35091	108553	98275	96925	56213.1	33216	101251	3.048	1.608	23.109	3.74427e-118	2.49995e-117	0.003	0.004	0.0035	0.0035	TRUE	0.0325
BIF_00593		NAD+ synthase	Glutamate Metabolism; Nicotinate nicotinamide Metabolism	4183	4555	5196	4293	2141	2890	3473	3530	3398	5184	4571	4628	3872.57	3467	4794	1.385	0.47	7.163	7.88781e-13	1.28613e-12	0.0014	0.0044	0.0028	0.0028	TRUE	0.0421
BIF_00594		hypothetical protein		4	3	5	1	2	3	3	2	3	1	4	5	2.71	3	3	1.097	0.133	0.131	0.895835	0.904595	0	0.5927	0.3727	0.3727	TRUE	0.3322
BIF_00595		hypothetical protein		1	1	3	2	0	3	1	1	2	2	0	5	1.77	1	2	2.077	1.055	0.81	0.417799	0.439654	0	0.9059	0.5954	0.5954	TRUE	0.0539
BIF_00596		AAA family ATPase		9	6	6	3	3	2	7	5	4	4	6	3	5.34	5	4	0.803	-0.316	-0.361	0.718315	0.739808	0.2721	0.303	0.2938	0.2938	TRUE	1.1803
BIF_00599		pilus assembly protein		23	40	32	49	25	35	19	31	21	59	53	56	31.66	24	56	2.386	1.254	4.021	5.80345e-05	7.53525e-05	0	0.0544	0.04	0.04	TRUE	0.3219
BIF_00600		type II secretion system F family protein		11	15	11	19	17	23	9	12	7	23	36	37	16.14	9	32	3.405	1.768	3.986	6.71472e-05	8.68205e-05	0	0.1029	0.0757	0.0757	TRUE	0.2955
BIF_00601	prmC	peptide chain release factor N(5)-glutamine methyltransferase		3463	3530	4183	657	416	584	2875	2736	2735	793	888	935	2086.94	2782	872	0.312	-1.678	-21.89	3.2373e-106	1.87812e-105	0.0011	0.0047	0.0032	0.0032	TRUE	0.0561
BIF_00602		threonylcarbamoyl-AMP synthase		2600	3195	3793	2749	1535	2166	2159	2476	2480	3320	3277	3469	2601.17	2372	3355	1.414	0.5	6.715	1.88443e-11	2.97552e-11	0.0023	0.0046	0.0036	0.0036	TRUE	0.0495
BIF_00603		RNA polymerase-binding protein RbpA		1248	1215	1565	316	152	207	1036	942	1023	382	325	332	920.32	1000	346	0.348	-1.522	-14.091	4.33796e-45	1.19777e-44	0.0058	0.0057	0.0057	0.0057	TRUE	0.078
BIF_00604		DEAD/DEAH box helicase		4192	4615	4797	1256	593	818	3481	3576	3137	1517	1266	1310	2743.57	3398	1364	0.403	-1.311	-15.882	8.43611e-57	2.78625e-56	0.0041	0.0045	0.0042	0.0042	TRUE	0.0799
BIF_00605		1-deoxy-D-xylulose-5-phosphate reductoisomerase	Terpenoid Biosynthesis	4061	4074	4782	1324	748	999	3372	3157	3127	1599	1597	1600	2642.76	3219	1599	0.497	-1.009	-15.456	6.8863e-54	2.15929e-53	0.0007	0.0046	0.0024	0.0024	TRUE	0.014
BIF_00606		DivIVA domain-containing protein		6817	6558	8054	3410	1850	2594	5660	5082	5266	4118	3950	4154	4966.44	5336	4074	0.764	-0.388	-5.893	3.79903e-09	5.6638e-09	0.0016	0.0043	0.0029	0.0029	TRUE	0.0228
BIF_00608	ispG	flavodoxin-dependent (E)-4-hydroxy-3-methylbut-2-enyl-diphosphate synthase	Terpenoid Biosynthesis	2954	3363	3576	932	495	748	2453	2606	2338	1125	1057	1198	1962.55	2466	1127	0.458	-1.127	-14.809	1.27697e-49	3.75336e-49	0.0018	0.0048	0.0033	0.0033	TRUE	0.0228
BIF_00609		PspC domain-containing protein		627	636	740	884	471	611	521	493	484	1068	1006	978	694.24	499	1017	2.043	1.031	11.874	1.60648e-32	3.78182e-32	0	0.0063	0.0039	0.0039	TRUE	0.0233
BIF_00611	glgX	glycogen debranching protein GlgX	Glycogen Metabolism	13683	13696	16531	9749	5101	6089	11361	10614	10809	11773	10891	9751	10634.1	10928	10805	0.989	-0.016	-0.179	0.857624	0.86998	0.0065	0.0041	0.0057	0.0057	TRUE	0.1039
BIF_00613		Nif3-like dinuclear metal center hexameric protein		1181	1256	1269	875	496	570	981	973	830	1057	1059	913	1001.67	928	1010	1.089	0.123	1.31	0.190051	0.206155	0.0045	0.0056	0.0051	0.0051	TRUE	0.0701
BIF_00615		pyridoxal-phosphate dependent enzyme	Glycine, Serine Threonine Metabolism; Cysteine Metabolism	1070	1026	1224	945	554	790	888	795	800	1141	1183	1265	999.04	828	1196	1.445	0.531	5.984	2.18346e-09	3.27097e-09	0.0033	0.0056	0.0045	0.0045	TRUE	0.0463
BIF_00616		amino acid ABC transporter permease	Transport	2267	2593	3036	3224	1995	2881	1882	2009	1985	3893	4259	4614	2804.28	1959	4255	2.171	1.118	14.658	1.20313e-48	3.47695e-48	0.0028	0.0045	0.0038	0.0038	TRUE	0.0466
BIF_00617		amino acid ABC transporter permease	Transport	1923	2078	2422	2474	1503	2198	1597	1610	1584	2988	3209	3520	2164.15	1597	3239	2.027	1.019	13.453	2.95455e-41	7.8771e-41	0.0026	0.0047	0.0036	0.0036	TRUE	0.0476
BIF_00619		amino acid ABC transporter ATP-binding protein	Transport	3145	3637	4317	4610	2781	4076	2611	2819	2823	5567	5937	6528	3869.56	2751	6011	2.184	1.127	15.494	3.80484e-54	1.20034e-53	0.0026	0.0044	0.0035	0.0035	TRUE	0.0465
BIF_00620		hypothetical protein		113	130	135	127	52	70	94	101	88	153	111	112	103.31	94	125	1.353	0.436	2.361	0.0182038	0.0211853	0	0.0194	0.0142	0.0142	TRUE	0.2734
BIF_00621		UvrD-helicase domain-containing protein		1513	1725	2158	3164	1570	1847	1256	1337	1411	3821	3352	2958	1888.81	1335	3377	2.531	1.34	14.04	8.80962e-45	2.42382e-44	0.0068	0.0048	0.006	0.006	TRUE	0.05
BIF_00622	sufS	SufS family cysteine desulfurase		4034	4360	5258	485	264	340	3349	3379	3438	586	564	544	2487.77	3389	565	0.167	-2.583	-36.086	3.71058e-285	9.42244e-284	0	0.0046	0.0022	0.0022	TRUE	0.0101
BIF_00623	sufC	Fe-S cluster assembly ATPase SufC		1762	1894	2217	216	107	148	1463	1468	1450	261	228	237	1078.74	1460	242	0.167	-2.58	-26.596	7.59417e-156	7.68847e-155	0	0.0054	0.0033	0.0033	TRUE	0.0378
BIF_00625		DUF2156 domain-containing protein		8626	9971	11547	6859	2990	3772	7162	7727	7550	8283	6384	6041	7031.39	7480	6903	0.924	-0.115	-1.149	0.250435	0.269205	0.0104	0.0042	0.007	0.007	TRUE	0.2509
BIF_00627	der	bifunctional cytidylate kinase/GTPase Der		5288	5889	6744	1407	600	734	4391	4564	4410	1699	1281	1175	3642.32	4455	1385	0.312	-1.68	-15.947	2.96749e-57	9.86405e-57	0.0132	0.0044	0.0073	0.0073	TRUE	0.3252
BIF_00628		ROK family protein		875	842	1084	868	504	751	727	653	709	1048	1076	1203	838.59	696	1109	1.593	0.672	7.755	8.82133e-15	1.51656e-14	0.002	0.0059	0.0041	0.0041	TRUE	0.0439
BIF_00629	nudC	NAD(+) diphosphatase	Nicotinate and Nicotinamide Metabolism	1757	2005	2285	1311	756	908	1459	1554	1494	1583	1614	1454	1499.3	1502	1550	1.031	0.045	0.629	0.529106	0.553026	0.0004	0.005	0.0028	0.0028	TRUE	0.0233
BIF_00631		GNAT family N-acetyltransferase		1680	1780	2061	622	375	448	1395	1379	1348	751	801	717	1205.32	1374	756	0.549	-0.865	-11.267	1.9042e-29	4.28722e-29	0.0001	0.0053	0.0029	0.0029	TRUE	0.0171
BIF_00632		MFS transporter		2394	2473	2863	524	323	432	1988	1916	1872	633	690	692	1489.71	1925	672	0.348	-1.524	-18.001	1.92268e-72	7.52079e-72	0.0023	0.005	0.0038	0.0038	TRUE	0.0377
BIF_00633		glycoside hydrolase 43 family protein		291	238	355	391	245	289	242	184	232	472	523	463	317.3	219	486	2.208	1.143	9.321	1.15501e-20	2.19792e-20	0.0047	0.009	0.0074	0.0074	TRUE	0.1433
BIF_00634	mltG	endolytic transglycosylase MltG		2227	2311	2703	206	97	154	1849	1791	1767	249	207	247	1170.91	1802	234	0.131	-2.929	-28.15	2.4227e-174	2.7194e-173	0.0029	0.0053	0.0042	0.0042	TRUE	0.0555
BIF_00635		ATP-binding cassette domain-containing protein	Transport	1562	1461	1669	773	394	459	1297	1132	1091	933	841	735	1207.89	1173	836	0.715	-0.485	-4.293	1.7636e-05	2.3309e-05	0.0108	0.0053	0.0079	0.0079	TRUE	0.1135
BIF_00637	aroC	chorismate synthase	Tyrosine, Tryptophan, Phenylalanine Metabolism	1342	1406	1631	1062	500	638	1114	1090	1066	1282	1068	1022	1322.84	1090	1124	1.036	0.05	0.576	0.56478	0.588328	0.0035	0.0052	0.0045	0.0045	TRUE	0.1292
BIF_00638		bifunctional shikimate kinase/3-dehydroquinate synthase	Tyrosine, Tryptophan, Phenylalanine Metabolism	2223	2520	2715	1205	562	754	1846	1953	1775	1455	1200	1208	1900.85	1858	1288	0.696	-0.523	-6.047	1.47543e-09	2.2297e-09	0.0047	0.0048	0.0046	0.0046	TRUE	0.1087
BIF_00639		GIY-YIG nuclease family protein		182	188	227	48	21	42	151	146	148	58	45	67	111.25	148	57	0.388	-1.367	-6.898	5.28451e-12	8.46506e-12	0	0.0183	0.012	0.012	TRUE	0.1056
BIF_00640		hypothetical protein		165	176	169	13	6	5	137	136	111	16	13	8	87.14	128	12	0.098	-3.358	-9.961	2.25845e-23	4.55512e-23	0	0.0223	0.0159	0.0159	TRUE	0.2066
BIF_00641		FAD-dependent oxidoreductase	Oxidative Phosphorylation	16053	19389	25632	31634	15852	20058	13329	15026	16760	38202	33844	32122	19753.7	15038	34723	2.309	1.207	11.333	9.02826e-30	2.05055e-29	0.0136	0.004	0.0081	0.0081	TRUE	0.1654
BIF_00642		NUDIX domain-containing protein		925	982	1005	194	111	161	768	761	657	234	237	258	566.81	729	243	0.334	-1.584	-14.196	9.64192e-46	2.68621e-45	0.0031	0.0068	0.0052	0.0052	TRUE	0.0604
BIF_00643		aminopeptidase P family protein		2584	2349	3015	537	291	391	2145	1820	1971	648	621	626	1615.15	1979	632	0.32	-1.644	-18.746	2.09537e-78	8.63227e-78	0.0032	0.0049	0.0041	0.0041	TRUE	0.0432
BIF_00644		peroxiredoxin	Oxidative Phosphorylation	12514	14910	15560	33161	17477	23645	10390	11555	10174	40046	37314	37867	20385	10706	38409	3.588	1.843	28.486	1.76302e-178	2.05332e-177	0.0021	0.004	0.003	0.003	TRUE	0.0392
BIF_00645	glgA	glycogen synthase	Glycogen Metabolism	2422	3071	3502	8171	4303	5378	2011	2380	2290	9867	9187	8613	4557.04	2227	9222	4.141	2.05	22.694	5.09225e-114	3.19348e-113	0.0069	0.0043	0.0056	0.0056	TRUE	0.0625
BIF_00646	murC	UDP-N-acetylmuramate--L-alanine ligase	Cell Envelope Biosynthesis	6057	6272	8051	3180	1916	2523	5029	4861	5264	3840	4091	4040	4465.07	5051	3990	0.789	-0.341	-4.861	1.16761e-06	1.61054e-06	0.0022	0.0043	0.0033	0.0033	TRUE	0.0303
BIF_00647		DUF4981 domain-containing protein	Galactose Metabolism	99	113	109	371	196	265	82	88	71	448	418	424	199.68	80	430	5.387	2.43	17.257	9.99518e-67	3.66885e-66	0	0.012	0.0077	0.0077	TRUE	0.0723
BIF_00650		transporter substrate-binding domain-containing protein		961	1043	1025	1427	841	1022	798	808	670	1723	1796	1637	1079.25	759	1719	2.266	1.18	13.217	6.98711e-40	1.82822e-39	0.004	0.0054	0.0048	0.0048	TRUE	0.0856
BIF_00651		magnesium transporter CorA family protein	Transport	2356	2572	2836	6689	3524	4319	1956	1993	1854	8078	7524	6917	3802.07	1934	7506	3.882	1.957	27.346	1.21764e-164	1.30981e-163	0.0025	0.0044	0.0034	0.0034	TRUE	0.036
BIF_00652		hypothetical protein		1002	1002	1223	1616	798	917	832	777	800	1951	1704	1469	1158.67	803	1708	2.132	1.092	11.291	1.45027e-29	3.28911e-29	0.0064	0.0053	0.0058	0.0058	TRUE	0.0636
BIF_00653		response regulator transcription factor		1776	1795	2211	930	561	758	1475	1391	1446	1123	1198	1214	1413.13	1437	1178	0.818	-0.289	-4.031	5.5467e-05	7.21396e-05	0.0003	0.0051	0.0028	0.0028	TRUE	0.0148
BIF_00657		protein-(glutamine-N5) methyltransferase		513	501	581	24	16	13	426	388	380	29	34	21	271.82	398	28	0.069	-3.848	-17.278	6.93812e-67	2.56495e-66	0.0002	0.0098	0.0064	0.0064	TRUE	0.1491
BIF_00658	rsmG	16S rRNA (guanine(527)-N(7))-methyltransferase RsmG		1187	1386	1530	1014	566	762	986	1074	1000	1225	1208	1220	1080.64	1020	1218	1.194	0.256	3.251	0.00115077	0.00142148	0.0013	0.0054	0.0034	0.0034	TRUE	0.0298
BIF_00659		aquaporin		8218	7331	10027	1442	598	746	6823	5681	6556	1741	1277	1195	5472.63	6353	1404	0.222	-2.173	-18.659	1.07352e-77	4.37601e-77	0.0179	0.0042	0.0091	0.0091	TRUE	0.3621
BIF_00660		rRNA pseudouridine synthase	Pyrimidine Metabolism	2369	2370	2884	546	260	366	1967	1837	1886	659	555	586	1561.97	1897	600	0.319	-1.65	-19.47	1.97018e-84	8.69462e-84	0.0019	0.005	0.0036	0.0036	TRUE	0.0623
BIF_00662		DUF2130 domain-containing protein		1000	969	1158	964	609	817	830	751	757	1164	1300	1308	954.25	779	1257	1.611	0.688	7.946	1.92885e-15	3.36084e-15	0.0027	0.0056	0.0043	0.0043	TRUE	0.0361
BIF_00664		DNA polymerase III		1739	1989	2357	1969	1274	1502	1444	1541	1541	2378	2720	2405	1763.91	1509	2501	1.654	0.726	9.806	1.06166e-22	2.11377e-22	0.0017	0.0049	0.0034	0.0034	TRUE	0.0449
BIF_00665		PFL family protein		7559	8286	9685	4558	2665	3410	6276	6421	6333	5504	5690	5461	6263.13	6343	5552	0.875	-0.193	-3.324	0.000888288	0.00110253	0.0007	0.0042	0.0022	0.0022	TRUE	0.0142
BIF_00666		ACT domain-containing protein		1949	1944	2740	1235	811	1027	1618	1507	1792	1491	1731	1645	1724.67	1639	1622	0.987	-0.019	-0.222	0.824244	0.838866	0.0037	0.0049	0.0044	0.0044	TRUE	0.0545
BIF_00667		class C sortase		669	798	916	773	453	588	555	618	599	933	967	942	715.41	591	947	1.601	0.679	8.041	8.89522e-16	1.56044e-15	0	0.0062	0.0036	0.0036	TRUE	0.021
BIF_00668	rplD	50S ribosomal protein L4		43919	38527	58318	5028	2981	3831	36465	29857	38132	6072	6364	6135	23382.2	34818	6190	0.178	-2.492	-27.831	1.82539e-170	2.00534e-169	0.0069	0.004	0.0056	0.0056	TRUE	0.1268
BIF_00669	rplW	50S ribosomal protein L23		13860	13665	19005	1569	852	1187	11508	10590	12427	1895	1819	1901	7695.27	11508	1872	0.163	-2.619	-34.378	5.39896e-259	1.11507e-257	0.0029	0.0042	0.0037	0.0037	TRUE	0.0399
BIF_00670	rplB	50S ribosomal protein L2		48719	47331	66416	5947	3437	4328	40451	36679	43428	7182	7338	6931	27054.9	40186	7150	0.178	-2.491	-33.424	6.09701e-245	1.12432e-243	0.0036	0.004	0.0039	0.0039	TRUE	0.0476
BIF_00671		tubuliform spidroin		3357	3792	4268	1322	807	1007	2787	2939	2791	1596	1723	1613	2209.56	2839	1644	0.578	-0.79	-9.357	8.16861e-21	1.56212e-20	0.004	0.0047	0.0045	0.0045	TRUE	0.0719
BIF_00672		hypothetical protein		840	824	995	301	148	166	697	639	651	363	316	266	619.02	662	315	0.479	-1.063	-9.025	1.80026e-19	3.35572e-19	0.0075	0.0065	0.0069	0.0069	TRUE	0.1557
BIF_00673	alaS	alanine--tRNA ligase	Alanine Aspartate Metabolism	17280	17366	20441	3827	1929	2304	14347	13458	13366	4622	4118	3690	11365.4	13724	4143	0.302	-1.727	-21.705	1.84335e-104	1.05363e-103	0.0048	0.0041	0.0043	0.0043	TRUE	0.0851
BIF_00675	groES	co-chaperone GroES		12797	12855	15556	14678	9419	12832	10625	9962	10172	17725	20110	20550	13774.4	10253	19462	1.898	0.924	9.763	1.62285e-22	3.21869e-22	0.0089	0.0041	0.0064	0.0064	TRUE	0.1295
BIF_00677	rpmG	50S ribosomal protein L33		17775	17426	21236	9399	6621	9352	14758	13504	13886	11350	14136	14977	13135.4	14049	13488	0.96	-0.059	-0.636	0.524844	0.548942	0.0082	0.0041	0.0062	0.0062	TRUE	0.1577
BIF_00678		FAD-binding protein	Cell Envelope Biosynthesis	5299	5586	6737	9421	4717	5696	4400	4329	4405	11377	10071	9122	6259.45	4378	10190	2.328	1.219	15.731	9.30463e-56	3.01525e-55	0.0039	0.0042	0.0042	0.0042	TRUE	0.0733
BIF_00679		nucleoside hydrolase	Nucleotide Salvage Pathway	1014	1518	1615	29783	18390	20205	842	1176	1056	35966	39263	32358	12475.2	1025	35862	34.978	5.128	44.393	0	0	0.0163	0.0041	0.0092	0.0092	TRUE	0.055
BIF_00680		LacI family DNA-binding transcriptional regulator		4576	5426	5336	5068	3187	4464	3799	4205	3489	6120	6804	7149	4237.13	3831	6691	1.746	0.804	8.908	5.18335e-19	9.5926e-19	0.0069	0.0043	0.0057	0.0057	TRUE	0.0593
BIF_00681		argininosuccinate synthase	Arginine Proline Metabolism	2457	2787	3056	1790	773	931	2040	2160	1998	2162	1650	1491	2089.27	2066	1768	0.858	-0.221	-1.966	0.0492995	0.055945	0.0144	0.0047	0.0085	0.0085	TRUE	0.3131
BIF_00682		arginine repressor		524	558	701	209	86	136	435	432	458	252	184	218	392.72	442	218	0.501	-0.998	-8.242	1.69172e-16	3.00168e-16	0.0018	0.008	0.0061	0.0061	TRUE	0.1453
BIF_00683		DEAD/DEAH box helicase		5623	6593	7675	5716	3310	4359	4669	5109	5018	6903	7067	6981	5164.78	4932	6984	1.415	0.501	8.553	1.20309e-17	2.18218e-17	0.0008	0.0043	0.0023	0.0023	TRUE	0.0176
BIF_00684		glucose transporter	Transport	4903	5019	5723	2711	1715	2380	4071	3889	3742	3274	3662	3811	3993.93	3901	3582	0.918	-0.124	-1.52	0.128474	0.142045	0.0043	0.0044	0.0045	0.0045	TRUE	0.049
BIF_00686		trypsin-like peptidase domain-containing protein		10366	10196	12602	4780	2581	3324	8607	7901	8240	5772	5510	5323	7303.36	8249	5535	0.671	-0.575	-9.496	2.18722e-21	4.24031e-21	0.0011	0.0042	0.0024	0.0024	TRUE	0.0118
BIF_00689		ABC transporter ATP-binding protein		1020	1210	1429	702	376	540	847	938	934	848	803	865	853.69	906	839	0.926	-0.111	-1.329	0.183694	0.199399	0.001	0.0058	0.0036	0.0036	TRUE	0.0257
BIF_00691		acetyltransferase		2039	2344	2653	1154	646	919	1693	1816	1735	1394	1379	1472	1674.83	1748	1415	0.81	-0.305	-4.424	9.69944e-06	1.29187e-05	0.0004	0.0049	0.0026	0.0026	TRUE	0.0097
BIF_00693		acetate kinase	Pyruvate Metabolism	12051	10806	14292	1948	1083	1340	10006	8374	9345	2352	2312	2146	7993.43	9242	2270	0.246	-2.025	-25.888	9.15352e-148	8.54145e-147	0.0036	0.0042	0.004	0.004	TRUE	0.0549
BIF_00694	sufB	Fe-S cluster assembly protein SufB		5449	5453	7761	936	471	620	4524	4226	5075	1130	1006	993	3294.98	4608	1043	0.227	-2.14	-24.97	1.30092e-137	1.04411e-136	0.0042	0.0044	0.0044	0.0044	TRUE	0.0641
BIF_00695	sufD	Fe-S cluster assembly protein SufD		3545	3784	4646	445	248	289	2943	2932	3038	537	529	463	2156.49	2971	510	0.172	-2.542	-32.092	5.69275e-226	9.58486e-225	0.0004	0.0047	0.0028	0.0028	TRUE	0.0502
BIF_00696		ComEC/Rec2 family competence protein		85	106	126	36	28	24	71	82	82	43	60	38	67.7	78	47	0.59	-0.762	-3.135	0.00171739	0.00209632	0.005	0.0275	0.0206	0.0206	TRUE	0.1721
BIF_00697	holA	DNA polymerase III subunit delta		1050	833	1106	80	18	39	872	646	723	97	38	62	568.45	747	66	0.093	-3.426	-18.828	4.41178e-79	1.83213e-78	0.0375	0.0068	0.0119	0.0119	TRUE	0.9649
BIF_00699		GyrI-like domain-containing protein		1062	1268	1626	1056	650	795	882	983	1063	1275	1388	1273	1053.43	976	1312	1.341	0.423	4.703	2.56925e-06	3.5095e-06	0.0041	0.0055	0.0048	0.0048	TRUE	0.0563
BIF_00700	rho	transcription termination factor Rho		8982	9890	11553	1933	1179	1624	7458	7664	7554	2334	2517	2601	5562.12	7559	2484	0.328	-1.607	-25.005	5.45469e-138	4.42373e-137	0.0012	0.0042	0.0026	0.0026	TRUE	0.024
BIF_00702		chorismate mutase	Tyrosine, Tryptophan, Phenylalanine Metabolism	1966	2147	2357	698	484	593	1632	1664	1541	843	1033	950	1302.92	1612	942	0.581	-0.784	-9.442	3.64575e-21	7.04149e-21	0.002	0.0052	0.0039	0.0039	TRUE	0.0716
BIF_00704		glycosyltransferase family 2 protein		5254	5684	6550	884	502	674	4362	4405	4283	1068	1072	1079	3310.42	4350	1073	0.247	-2.02	-29.781	6.85756e-195	8.85197e-194	0.0008	0.0044	0.0025	0.0025	TRUE	0.0193
BIF_00705	guaA	glutamine-hydrolyzing GMP synthase	Purine Pyrimidine Biosynthesis	3457	3371	3712	495	263	333	2870	2612	2427	598	562	533	2354.55	2636	564	0.214	-2.221	-22.314	2.67637e-110	1.60066e-109	0.0066	0.0046	0.0056	0.0056	TRUE	0.0762
BIF_00707	ffh	signal recognition particle protein		10229	11138	13192	3869	2110	2764	8493	8631	8626	4672	4505	4426	6984.56	8583	4534	0.529	-0.92	-17.413	6.56776e-68	2.45144e-67	0.0001	0.0042	0.0018	0.0018	TRUE	0.006
BIF_00709		hypothetical protein		9	12	24	48	34	48	7	9	16	58	73	77	32.15	11	69	6.223	2.638	7.47	8.01585e-14	1.34378e-13	0	0.0536	0.0442	0.0442	TRUE	0.5286
BIF_00711		esterase		6832	7629	9182	7378	3717	4560	5673	5912	6004	8910	7936	7303	6360.57	5863	8050	1.373	0.458	5.737	9.63968e-09	1.42208e-08	0.0046	0.0042	0.0044	0.0044	TRUE	0.0722
BIF_00712	pflA	pyruvate formate lyase-activating protein	Pyruvate Metabolism	1068	1296	1614	3142	1715	2356	887	1004	1055	3794	3662	3773	1799.41	982	3743	3.808	1.929	24.942	2.62098e-137	2.09273e-136	0.0024	0.0048	0.0037	0.0037	TRUE	0.0569
BIF_00713		HRDC domain-containing protein		813	968	915	1227	746	941	675	750	598	1482	1593	1507	1018.9	674	1527	2.264	1.179	11.093	1.36307e-28	3.00341e-28	0.009	0.0055	0.007	0.007	TRUE	0.1225
BIF_00715		amylopullulanase		12	30	21	24	13	7	10	23	14	29	28	11	21.46	16	23	1.45	0.536	1.239	0.21527	0.232533	0.0668	0.0784	0.0754	0.0754	TRUE	0.6401
BIF_00717		PD-(D/E)XK nuclease family protein		2237	2707	3417	5115	2612	3619	1857	2098	2234	6177	5577	5796	3186.72	2063	5850	2.835	1.504	19.204	3.41529e-82	1.47362e-81	0.0034	0.0045	0.0041	0.0041	TRUE	0.0612
BIF_00718		hypothetical protein		1439	1393	1748	815	466	676	1195	1080	1143	984	995	1083	1139.87	1139	1021	0.896	-0.159	-1.944	0.051936	0.0587647	0.0018	0.0054	0.0037	0.0037	TRUE	0.0225
BIF_00719		universal stress protein		2253	2495	2973	3540	1713	2291	1871	1934	1944	4275	3657	3669	2577.98	1916	3867	2.021	1.015	13.338	1.38935e-40	3.6788e-40	0.0028	0.0046	0.0038	0.0038	TRUE	0.0707
BIF_00720		protein kinase		3069	3137	3458	1843	1074	1667	2548	2431	2261	2226	2293	2670	2560.97	2413	2396	0.993	-0.01	-0.119	0.905178	0.912839	0.0052	0.0046	0.0048	0.0048	TRUE	0.0808
BIF_00723		aldo/keto reductase		930	946	1252	1022	780	1077	772	733	819	1234	1665	1725	968.03	775	1541	1.984	0.988	8.659	4.74816e-18	8.66302e-18	0.0121	0.0056	0.0084	0.0084	TRUE	0.253
BIF_00724		ferric reductase		594	675	856	1175	874	1121	493	523	560	1419	1866	1795	857.92	525	1693	3.211	1.683	15.848	1.44921e-56	4.756e-56	0.0083	0.0058	0.0069	0.0069	TRUE	0.1671
BIF_00725	recN	DNA repair protein RecN		1201	1389	1490	260	99	152	997	1076	974	314	211	243	758.14	1016	256	0.257	-1.959	-17.264	8.78695e-67	3.24071e-66	0.0052	0.0061	0.0058	0.0058	TRUE	0.3041
BIF_00726		NAD kinase	Nicotinate and Nicotinamide Metabolism	1256	1471	1506	328	158	225	1043	1140	985	396	337	360	839.51	1056	364	0.348	-1.523	-15.235	2.0635e-52	6.34198e-52	0.0031	0.0059	0.0047	0.0047	TRUE	0.0466
BIF_00727		aminotransferase class I/II-fold pyridoxal phosphate-dependent enzyme	Alanine Aspartate Metabolism	2414	2753	3408	5310	2907	4127	2004	2133	2228	6412	6206	6609	3679	2122	6409	3.02	1.594	25.017	3.99196e-138	3.27172e-137	0.0009	0.0044	0.0026	0.0026	TRUE	0.0189
BIF_00728		ABC transporter permease	Transport	314	449	525	2758	1165	1667	261	348	343	3331	2487	2670	1176.59	317	2829	8.914	3.156	25.755	2.86985e-146	2.61494e-145	0.0156	0.0053	0.0094	0.0094	TRUE	0.1633
BIF_00729		UPF0182 family protein		5429	5318	7037	1819	1086	1423	4508	4121	4601	2197	2319	2279	3745.68	4410	2265	0.513	-0.963	-14.556	5.3269e-48	1.53087e-47	0.0013	0.0044	0.0027	0.0027	TRUE	0.0267
BIF_00731		VWA domain-containing protein		1244	1300	1465	184	70	121	1033	1007	958	222	149	194	719.58	999	188	0.193	-2.376	-19.796	3.24386e-87	1.49992e-86	0.0051	0.0062	0.0059	0.0059	TRUE	0.1787
BIF_00732		VWA domain-containing protein		1999	2214	2498	299	209	262	1660	1716	1633	361	446	420	1230.78	1670	409	0.243	-2.042	-20.767	8.65933e-96	4.38343e-95	0.0045	0.0053	0.0048	0.0048	TRUE	0.0892
BIF_00733		aminotransferase class I/II-fold pyridoxal phosphate-dependent enzyme	Cysteine Metabolism	161	158	211	203	99	128	134	122	138	245	211	205	162.22	131	220	1.687	0.755	5.087	3.63207e-07	5.06398e-07	0	0.0138	0.0094	0.0094	TRUE	0.0771
BIF_00734		O-acetylhomoserine aminocarboxypropyltransferase/cysteine synthase		33	32	56	60	32	37	27	25	37	72	68	59	39.47	30	66	2.243	1.166	4.014	5.96406e-05	7.73729e-05	0.0142	0.0444	0.0361	0.0361	TRUE	0.317
BIF_00736		tyrosine recombinase XerC		826	894	985	701	449	620	686	693	644	847	959	993	809.01	674	933	1.381	0.465	4.609	4.04088e-06	5.48102e-06	0.0059	0.0059	0.0059	0.0059	TRUE	0.0919
BIF_00737		ABC transporter substrate-binding protein	Transport	37820	32494	43598	7038	3746	4413	31402	25181	28507	8499	7998	7067	24729.4	28363	7855	0.277	-1.852	-20.285	1.73628e-91	8.32664e-91	0.0079	0.004	0.0059	0.0059	TRUE	0.0786
BIF_00738	glmU	bifunctional UDP-N-acetylglucosamine diphosphorylase/glucosamine-1-phosphate N-acetyltransferase GlmU	Cell Envelope Biosynthesis	2671	2572	2912	465	250	282	2218	1993	1904	562	534	452	1596.26	2038	516	0.254	-1.98	-20.93	2.83211e-97	1.47213e-96	0.0043	0.005	0.0047	0.0047	TRUE	0.0923
BIF_00739		ribose-phosphate diphosphokinase	Pentose phosphate pathwa	2829	2851	3184	182	92	85	2349	2209	2082	220	196	136	1666.87	2213	184	0.084	-3.576	-30.093	6.04608e-199	8.00459e-198	0.0088	0.0049	0.0057	0.0057	TRUE	0.3624
BIF_00740		ParA family protein		2962	3120	3643	571	320	428	2459	2418	2382	690	683	685	1957.67	2420	686	0.284	-1.818	-26.083	5.74116e-150	5.52364e-149	0	0.0048	0.0022	0.0022	TRUE	0.0016
BIF_00741		ParB/RepB/Spo0J family partition protein		5416	5204	6165	601	359	492	4497	4033	4031	726	766	788	3071.13	4187	760	0.181	-2.464	-31.809	4.92481e-222	8.20272e-221	0.0019	0.0045	0.0032	0.0032	TRUE	0.0339
BIF_00743		ABC transporter substrate-binding protein		7013	6102	8227	1252	719	943	5823	4729	5379	1512	1535	1510	3714.01	5310	1519	0.286	-1.806	-22.335	1.69245e-110	1.01613e-109	0.0038	0.0044	0.0041	0.0041	TRUE	0.0745
BIF_00745		LacI family DNA-binding transcriptional regulator		689	707	872	1684	875	1110	572	548	570	2034	1868	1778	1001.71	563	1893	3.365	1.751	21.509	1.29531e-102	7.21739e-102	0.0016	0.0056	0.0037	0.0037	TRUE	0.036
BIF_00746		sugar ABC transporter permease		722	1019	1077	3598	2019	2520	599	790	704	4345	4311	4036	1772.74	698	4231	6.059	2.599	26.683	7.34726e-157	7.53702e-156	0.0079	0.0049	0.0061	0.0061	TRUE	0.1177
BIF_00747		carbohydrate ABC transporter permease		245	375	502	3575	1858	2245	203	291	328	4317	3967	3595	1454.98	274	3960	14.405	3.849	27.961	4.79498e-172	5.3053e-171	0.0273	0.0051	0.0121	0.0121	TRUE	0.1351
BIF_00748		DUF4193 domain-containing protein		386	491	539	423	199	363	320	381	352	511	425	581	422.66	351	506	1.446	0.532	4.287	1.81019e-05	2.3884e-05	0.0095	0.0077	0.0084	0.0084	TRUE	0.0973
BIF_00749		DUF3071 domain-containing protein		1304	1320	1578	698	389	516	1083	1023	1032	843	831	826	1036.01	1046	833	0.797	-0.327	-3.859	0.00011366	0.000145503	0.0021	0.0055	0.0038	0.0038	TRUE	0.0485
BIF_00750		alkaline phosphatase family protein		702	693	841	262	150	178	583	537	550	316	320	285	504.07	557	307	0.552	-0.858	-8.148	3.6945e-16	6.53285e-16	0	0.0071	0.0047	0.0047	TRUE	0.031
BIF_00753	crcB	fluoride efflux transporter CrcB		236	243	292	17	7	7	196	188	191	21	15	11	152.14	192	16	0.084	-3.576	-12.224	2.32444e-34	5.6171e-34	0	0.0145	0.0109	0.0109	TRUE	0.2793
BIF_00754	crcB	fluoride efflux transporter CrcB		146	195	151	18	6	3	121	151	99	22	13	5	100.08	124	13	0.112	-3.154	-9.247	2.31657e-20	4.39212e-20	0.0387	0.0199	0.024	0.024	TRUE	0.7159
BIF_00755	glmS	glutamine--fructose-6-phosphate transaminase (isomerizing)	Glutamate MetabolismAminosugars Metabolism	19917	22972	26725	25331	15278	20157	16537	17802	17475	30590	32619	32281	21844.6	17271	31830	1.843	0.882	15.971	2.02429e-57	6.74328e-57	0.0008	0.004	0.0021	0.0021	TRUE	0.0113
BIF_00756		AAA family ATPase		1386	1575	1868	1555	874	1143	1151	1221	1221	1878	1866	1830	1432.68	1198	1858	1.551	0.633	9.372	7.10672e-21	1.36073e-20	0	0.0051	0.0025	0.0025	TRUE	0.0092
BIF_00757		permease		572	628	705	1315	635	939	475	487	461	1588	1356	1504	840.48	474	1483	3.134	1.648	16.049	5.82422e-58	1.94853e-57	0.0065	0.0059	0.0063	0.0063	TRUE	0.145
BIF_00758		L,D-transpeptidase family protein		3943	4216	4736	539	293	332	3274	3267	3097	651	626	532	2594.19	3213	603	0.188	-2.412	-29.549	6.79218e-192	8.55373e-191	0.0014	0.0046	0.0034	0.0034	TRUE	0.0838
BIF_00760		IS256 family transposase		451	550	558	508	299	315	374	426	365	613	638	504	468.48	388	585	1.506	0.59	5.314	1.07131e-07	1.53086e-07	0.0052	0.0074	0.0065	0.0065	TRUE	0.1107
BIF_00761	truB	tRNA pseudouridine(55) synthase TruB	Pyrimidine Metabolism	3096	3441	4312	3395	1890	2311	2571	2667	2819	4100	4035	3701	2966.19	2686	3945	1.469	0.555	7.725	1.11497e-14	1.90418e-14	0.0021	0.0045	0.0034	0.0034	TRUE	0.0239
BIF_00762		bifunctional riboflavin kinase/FMN adenylyltransferase	Riboflavin Metabolism	3988	4516	5491	3873	2133	2737	3311	3500	3590	4677	4554	4383	3661.4	3467	4538	1.309	0.388	6.109	1.00402e-09	1.52922e-09	0.0012	0.0044	0.0026	0.0026	TRUE	0.0125
BIF_00763		penicillin-binding protein		12044	12209	15809	5563	3114	4145	10000	9461	10337	6718	6648	6638	8278.9	9933	6668	0.671	-0.575	-10.189	2.22399e-24	4.5689e-24	0.0006	0.0041	0.0021	0.0021	TRUE	0.0141
BIF_00765	rplT	50S ribosomal protein L20		13706	14584	17044	2456	1478	1965	11380	11302	11145	2966	3156	3147	9010.87	11276	3090	0.274	-1.869	-33.635	5.23674e-248	9.89232e-247	0.0003	0.0041	0.0019	0.0019	TRUE	0.0105
BIF_00766		translation initiation factor IF-3		13085	13663	15484	4596	2992	4150	10864	10588	10125	5550	6388	6646	9787.14	10526	6195	0.588	-0.766	-9.768	1.5491e-22	3.07635e-22	0.0043	0.0041	0.0043	0.0043	TRUE	0.0687
BIF_00767		hypothetical protein		9525	9665	12495	16555	7776	9982	7909	7490	8170	19992	16602	15986	11043.6	7856	17527	2.231	1.158	12.581	2.67102e-36	6.7275e-36	0.0082	0.0041	0.006	0.006	TRUE	0.124
BIF_00769	guaB	IMP dehydrogenase	Purine Pyrimidine Biosynthesis	13796	14157	17740	2642	1513	1914	11455	10971	11600	3191	3230	3065	9115.99	11342	3162	0.279	-1.843	-31.266	1.34784e-214	2.0075e-213	0.0007	0.0041	0.0022	0.0022	TRUE	0.0098
BIF_00770		undecaprenyl/decaprenyl-phosphate alpha-N-acetylglucosaminyl 1-phosphate transferase	Cell Envelope Biosynthesis	2574	2736	3424	1023	563	729	2137	2120	2239	1235	1202	1167	1728.34	2165	1201	0.555	-0.849	-10.601	2.94304e-26	6.25346e-26	0.0027	0.0049	0.0038	0.0038	TRUE	0.0619
BIF_00771		Bax inhibitor-1/YccA family protein		3849	4454	4784	3844	2016	2546	3196	3452	3128	4642	4304	4077	3661.88	3259	4341	1.333	0.415	5.889	3.87962e-09	5.77839e-09	0.0021	0.0044	0.0033	0.0033	TRUE	0.0309
BIF_00774		tRNA (cytidine(34)-2'-O)-methyltransferase		1183	1051	1484	174	151	211	982	814	970	210	322	338	682.02	922	290	0.311	-1.687	-12.254	1.60506e-34	3.88476e-34	0.0202	0.0063	0.0104	0.0104	TRUE	0.4875
BIF_00775		A/G-specific adenine glycosylase		2491	2726	3428	2283	1422	1877	2068	2113	2241	2757	3036	3006	2290.14	2141	2933	1.368	0.452	6.342	2.27466e-10	3.51642e-10	0.0018	0.0047	0.0032	0.0032	TRUE	0.0232
BIF_00776		amino acid ABC transporter permease	Transport	4094	4088	4666	1053	569	730	3399	3168	3051	1272	1215	1169	2711.89	3206	1219	0.381	-1.393	-19.488	1.37567e-84	6.10579e-84	0.0014	0.0045	0.0029	0.0029	TRUE	0.0224
BIF_00777		ABC transporter permease subunit	Transport	2377	2141	2579	472	281	386	1974	1659	1686	570	600	618	1492.09	1773	596	0.336	-1.575	-16.954	1.80971e-64	6.50404e-64	0.0042	0.005	0.0046	0.0046	TRUE	0.0784
BIF_00778		glutamate ABC transporter substrate-binding protein	Transport	3203	3156	3383	868	459	622	2659	2446	2212	1048	980	996	2208.45	2439	1008	0.414	-1.272	-14.885	4.13648e-50	1.22747e-49	0.0039	0.0047	0.0043	0.0043	TRUE	0.0542
BIF_00779		amino acid ABC transporter ATP-binding protein	Transport	4091	4320	4692	2151	1044	1472	3397	3348	3068	2598	2229	2357	3370.93	3271	2395	0.734	-0.446	-5.889	3.88666e-09	5.78332e-09	0.003	0.0044	0.0037	0.0037	TRUE	0.0455
BIF_00780		alpha/beta fold hydrolase		2364	2551	2962	4823	2264	2822	1963	1977	1937	5824	4834	4519	3034.22	1959	5059	2.585	1.37	15.647	3.47377e-55	1.11405e-54	0.0057	0.0045	0.0052	0.0052	TRUE	0.1445
BIF_00783		type I polyketide synthase	Membrane Lipid Metabolism	129186	132481	178686	57860	33610	46448	107262	102667	116838	69872	71758	74385	85989.7	108922	72005	0.661	-0.597	-8.583	9.21428e-18	1.67523e-17	0.003	0.004	0.0035	0.0035	TRUE	0.033
BIF_00784		phasin family protein		6779	8197	8983	49510	29261	37190	5629	6352	5874	59789	62473	59558	24020.7	5952	60607	10.183	3.348	55.116	0	0	0.0014	0.004	0.0026	0.0026	TRUE	0.0281
BIF_00785		glutamine amidotransferase		961	1075	1393	954	504	826	798	833	911	1152	1076	1323	909.17	847	1184	1.398	0.483	5.239	1.61234e-07	2.28709e-07	0.0038	0.0057	0.005	0.005	TRUE	0.0818
BIF_00786		DUF1727 domain-containing protein		3268	3446	4210	2847	1627	2196	2713	2670	2753	3438	3474	3517	2797.97	2712	3476	1.281	0.358	6.16	7.27575e-10	1.11036e-09	0	0.0045	0.0021	0.0021	TRUE	0.0063
BIF_00788		YraN family protein		54	28	37	18	8	13	45	22	24	22	17	21	31.58	30	20	0.671	-0.576	-1.505	0.132395	0.145964	0.0516	0.0545	0.0535	0.0535	TRUE	0.8419
BIF_00789		pyridoxamine kinase	Vitamine B6 Metabolism	1437	1332	1476	369	162	175	1193	1032	965	446	346	280	1006.94	1063	357	0.338	-1.564	-10.661	1.55366e-26	3.32405e-26	0.027	0.0055	0.0129	0.0129	TRUE	0.3808
BIF_00790		glucose-6-phosphate dehydrogenase	Pentose Phosphate Pathway	6603	6680	8641	5447	2393	3157	5482	5177	5650	6578	5109	5056	5514.99	5436	5581	1.028	0.039	0.424	0.671744	0.693225	0.008	0.0042	0.006	0.006	TRUE	0.2005
BIF_00791		glucose-6-phosphate dehydrogenase assembly protein OpcA		4543	4330	5817	3762	1857	2448	3772	3356	3804	4543	3965	3920	3827.06	3644	4143	1.138	0.187	2.346	0.0189993	0.0220614	0.0041	0.0044	0.0043	0.0043	TRUE	0.0592
BIF_00792	pgl	6-phosphogluconolactonase	Pentose Phosphate Pathway	632	741	908	365	190	275	525	574	594	441	406	440	526.95	564	429	0.762	-0.392	-3.897	9.75658e-05	0.000125315	0.0018	0.007	0.0048	0.0048	TRUE	0.029
BIF_00793		leucine--tRNA ligase	Valine, Leucine, Isoleucine Biosynthesis	8911	8541	9776	1245	681	864	7399	6619	6392	1503	1454	1384	5823.83	6803	1447	0.213	-2.232	-28.464	3.25506e-178	3.76275e-177	0.0031	0.0042	0.0038	0.0038	TRUE	0.0476
BIF_00795		aspartate ammonia-lyase	Alanine Aspartate Metabolism	1169	1099	1487	1305	723	1041	971	852	972	1576	1544	1667	1202.25	932	1596	1.713	0.777	9.593	8.56646e-22	1.67122e-21	0.0022	0.0053	0.0038	0.0038	TRUE	0.0447
BIF_00796		nucleoside 2-deoxyribosyltransferase		1163	1190	1570	5567	2697	3502	966	922	1027	6723	5758	5608	2745.86	972	6030	6.209	2.634	31.734	5.2478e-221	8.55668e-220	0.0043	0.0045	0.0044	0.0044	TRUE	0.0834
BIF_00799		beta-galactosidase	Galactose Metabolism	570	576	767	12316	7102	8704	473	446	502	14873	15163	13939	5156.14	474	14658	30.908	4.95	65.051	0	0	0.002	0.0043	0.0033	0.0033	TRUE	0.0389
BIF_00801	dnaE	DNA polymerase III subunit alpha		6292	6848	8355	4097	2486	3225	5224	5307	5463	4948	5308	5165	4769.36	5331	5140	0.963	-0.054	-0.953	0.340448	0.361697	0.0004	0.0043	0.0021	0.0021	TRUE	0.0089
BIF_00802		alpha/beta hydrolase		494	492	563	115	80	103	410	381	368	139	171	165	290.65	386	158	0.405	-1.304	-9.734	2.16601e-22	4.28499e-22	0.0024	0.0095	0.0069	0.0069	TRUE	0.092
BIF_00804		cell surface protein		767	927	936	120	74	74	637	718	612	145	158	119	481.3	656	141	0.213	-2.23	-17.081	2.05309e-65	7.43047e-65	0.0039	0.0073	0.006	0.006	TRUE	0.1109
BIF_00806	secA	preprotein translocase subunit SecA		8708	8594	10748	5372	3438	4827	7230	6660	7028	6487	7340	7730	7359.77	6973	7186	1.03	0.043	0.576	0.564577	0.588328	0.0033	0.0042	0.0038	0.0038	TRUE	0.06
BIF_00807		DUF4037 domain-containing protein		2142	2026	2677	1110	675	909	1778	1570	1750	1340	1441	1456	1563.13	1699	1412	0.83	-0.269	-3.478	0.000505636	0.000631128	0.0021	0.005	0.0035	0.0035	TRUE	0.0357
BIF_00809	argB	acetylglutamate kinase	Proline, Arginine Metabolism; Urea cycle Metabolism of amino groups	946	1108	1118	369	188	233	785	859	731	446	401	373	669.96	792	407	0.516	-0.954	-9.342	9.48868e-21	1.81233e-20	0.0033	0.0063	0.0051	0.0051	TRUE	0.0612
BIF_00810	argJ	bifunctional glutamate N-acetyltransferase/amino-acid acetyltransferase ArgJ	Arginine Proline Metabolism	1463	1551	1730	668	366	443	1215	1202	1131	807	781	709	1068.77	1183	766	0.649	-0.625	-7.527	5.2111e-14	8.7739e-14	0.0014	0.0055	0.0036	0.0036	TRUE	0.0333
BIF_00811		cysteine--tRNA ligase	Cysteine Metabolism	10470	10621	13922	2249	1325	1704	8693	8231	9103	2716	2829	2729	6172.5	8676	2758	0.318	-1.654	-24.615	8.82629e-134	6.76828e-133	0.0016	0.0042	0.0029	0.0029	TRUE	0.0207
BIF_00812		ABC-F family ATP-binding cassette domain-containing protein		5967	6441	7809	1415	907	1174	4954	4991	5106	1709	1936	1880	3576.18	5017	1842	0.366	-1.449	-19.728	1.22823e-86	5.64549e-86	0.0024	0.0044	0.0034	0.0034	TRUE	0.0337
BIF_00814		DUF3566 domain-containing protein		4462	4333	5599	721	443	520	3705	3358	3661	871	946	833	2678.97	3575	883	0.246	-2.021	-25.215	2.77723e-140	2.36369e-139	0.0025	0.0046	0.0036	0.0036	TRUE	0.0265
BIF_00816		type 1 glutamine amidotransferase	Purine Pyrimidine Biosynthesis	2685	2844	3450	739	480	646	2229	2204	2256	892	1025	1035	1794.95	2230	984	0.439	-1.187	-16.015	1.00888e-57	3.368e-57	0	0.0048	0.003	0.003	TRUE	0.0584
BIF_00819		holo-ACP synthase	Pantothenate and CoA Biosynthesis	4598	5433	6457	2097	1139	1599	3818	4210	4222	2532	2432	2561	3150.86	4083	2508	0.615	-0.702	-10.324	5.47317e-25	1.13493e-24	0.0016	0.0045	0.0029	0.0029	TRUE	0.0262
BIF_00821		ECF transporter S component	Transport	332	392	488	380	184	309	276	304	319	459	393	495	397.38	300	449	1.504	0.589	5.246	1.55811e-07	2.2122e-07	0.0027	0.008	0.006	0.006	TRUE	0.0754
BIF_00823	ftsE	cell division ATP-binding protein FtsE		7812	8093	9852	4356	2867	3927	6486	6272	6442	5260	6121	6289	6134.36	6400	5890	0.92	-0.121	-1.627	0.103667	0.115442	0.0033	0.0042	0.0038	0.0038	TRUE	0.0727
BIF_00824		ABC transporter permease		3043	3469	3708	1613	947	1416	2527	2688	2425	1948	2022	2268	2371.56	2547	2079	0.816	-0.293	-3.906	9.38096e-05	0.00012069	0.0024	0.0046	0.0035	0.0035	TRUE	0.0513
BIF_00825		CHAP domain-containing protein		21303	22746	28489	11088	6727	8148	17688	17627	18628	13390	14362	13049	15295.4	17981	13600	0.756	-0.403	-5.077	3.82867e-07	5.31893e-07	0.0049	0.0041	0.0045	0.0045	TRUE	0.0868
BIF_00826	gluQRS	tRNA glutamyl-Q(34) synthetase GluQRS	tRNA Charging	954	1124	1287	890	488	595	792	871	842	1075	1042	953	839	835	1023	1.226	0.294	3.515	0.000439459	0.000551192	0.0013	0.0059	0.0038	0.0038	TRUE	0.0292
BIF_00827		YggS family pyridoxal phosphate-dependent enzyme		1069	1286	1547	1823	1001	1303	888	997	1012	2201	2137	2087	1310.75	966	2142	2.218	1.149	14.112	3.22075e-45	8.92475e-45	0.0023	0.0052	0.004	0.004	TRUE	0.0408
BIF_00829		xylulose kinase	Pentose and Glucuronate Metabolism	172	193	289	817	485	602	143	150	189	987	1035	964	442.1	161	995	6.165	2.624	22.802	4.42754e-115	2.82233e-114	0.0037	0.0076	0.0064	0.0064	TRUE	0.1871
BIF_00830		ROK family transcriptional regulator		635	748	782	2235	1189	1717	527	580	511	2699	2539	2750	1309.63	539	2663	4.943	2.305	27.34	1.42e-164	1.51695e-163	0.0027	0.0052	0.0041	0.0041	TRUE	0.0462
BIF_00831	rpmE	50S ribosomal protein L31		12363	13487	14902	16451	8428	11680	10265	10452	9744	19866	17994	18705	13270.5	10154	18855	1.857	0.893	10.913	9.97732e-28	2.17368e-27	0.0055	0.0041	0.0047	0.0047	TRUE	0.1019
BIF_00833		C1 family peptidase		4653	5576	6944	12778	6778	7692	3863	4321	4540	15431	14471	12318	7271.95	4241	14073	3.318	1.73	18.292	9.63525e-75	3.8074e-74	0.0084	0.0042	0.0063	0.0063	TRUE	0.0971
BIF_00834		peptidase C45		5700	6734	8585	10346	5282	6349	4733	5219	5613	12494	11277	10168	6687.24	5188	11313	2.181	1.125	9.003	2.20163e-19	4.09895e-19	0.0221	0.0042	0.0111	0.0111	TRUE	0.2931
BIF_00835		peptidoglycan DD-metalloendopeptidase family protein		97	138	104	67	70	54	81	107	68	81	149	86	89.34	85	105	1.217	0.283	1.152	0.249327	0.2682	0.0507	0.0218	0.0314	0.0314	TRUE	0.672
BIF_00836		substrate-binding domain-containing protein		1885	1658	2239	388	182	216	1565	1285	1464	469	389	346	1196.54	1438	401	0.281	-1.833	-16.21	4.28429e-59	1.47148e-58	0.0107	0.0053	0.0069	0.0069	TRUE	0.1837
BIF_00839	ClgR	helix-turn-helix transcriptional regulator		1028	1567	1249	1660	953	1342	854	1214	817	2005	2035	2149	1346.28	962	2063	2.146	1.102	8.963	3.16914e-19	5.87905e-19	0.0178	0.0051	0.0101	0.0101	TRUE	0.4234
BIF_00840		CinA family protein	Nicotinate and Nicotinamide Metabolism	214	204	205	118	89	129	178	158	134	142	190	207	166.37	157	180	1.14	0.189	1.104	0.269385	0.288573	0.0151	0.0136	0.0141	0.0141	TRUE	0.2637
BIF_00841		hemolysin III family protein		918	906	1167	1133	697	921	762	702	763	1368	1488	1475	1002.17	742	1444	1.94	0.956	12.221	2.41045e-34	5.81586e-34	0.0008	0.0056	0.0033	0.0033	TRUE	0.0179
BIF_00842	hisB	imidazoleglycerol-phosphate dehydratase HisB	Histidine Metabolism	2856	2728	3645	804	465	666	2371	2114	2383	971	993	1067	1815.54	2289	1010	0.441	-1.181	-14.546	6.16035e-48	1.76711e-47	0.0027	0.0048	0.0038	0.0038	TRUE	0.0363
BIF_00843		hypothetical protein		2703	2943	3476	712	414	570	2244	2281	2273	860	884	913	1762.93	2266	886	0.39	-1.357	-20.044	2.28618e-89	1.06988e-88	0	0.0049	0.0022	0.0022	TRUE	0.0062
BIF_00844	hisH	imidazole glycerol phosphate synthase subunit HisH	Histidine Metabolism	2832	2872	3727	816	391	633	2351	2226	2437	985	835	1014	1852.61	2338	945	0.406	-1.301	-15.025	5.0164e-51	1.50298e-50	0.0038	0.0048	0.0044	0.0044	TRUE	0.0724
BIF_00845	priA	bifunctional 1-(5-phosphoribosyl)-5-((5- phosphoribosylamino)methylideneamino)imidazole-4- carboxamide isomerase/phosphoribosylanthranilate isomerase PriA	Histidine Metabolism	2198	2596	2946	647	378	437	1825	2012	1926	781	807	700	1555.19	1921	763	0.396	-1.335	-16.851	1.03775e-63	3.72101e-63	0.0011	0.005	0.0033	0.0033	TRUE	0.0394
BIF_00848	pyrF	orotidine-5'-phosphate decarboxylase	Purine Pyrimidine Biosynthesis	1475	1559	1751	161	77	88	1225	1208	1145	194	164	141	842.83	1193	166	0.141	-2.822	-25.153	1.31406e-139	1.10624e-138	0.0005	0.0059	0.004	0.004	TRUE	0.1838
BIF_00849		amidohydrolase family protein	Purine Pyrimidine Biosynthesis	2839	2628	3171	629	374	474	2357	2037	2073	760	798	759	1767.62	2156	772	0.358	-1.483	-17.74	2.07712e-70	7.964e-70	0.0028	0.0049	0.0038	0.0038	TRUE	0.0536
BIF_00850	pyrB	aspartate carbamoyltransferase	Purine Pyrimidine Biosynthesis	3058	3388	3554	1032	556	859	2539	2626	2324	1246	1187	1376	1963.12	2496	1270	0.509	-0.973	-12.502	7.26396e-36	1.81482e-35	0.0024	0.0048	0.0036	0.0036	TRUE	0.0411
BIF_00851		anion transporter		1914	2282	2544	682	404	506	1589	1768	1663	824	863	810	1318.04	1673	832	0.497	-1.01	-9.111	8.19987e-20	1.53772e-19	0.0101	0.0052	0.0076	0.0076	TRUE	0.236
BIF_00853		ABC transporter substrate-binding protein		862	827	997	844	432	566	716	641	652	1019	922	906	738.45	670	949	1.423	0.509	5.7	1.20107e-08	1.76179e-08	0.0021	0.0061	0.0043	0.0043	TRUE	0.0355
BIF_00854	valS	valine--tRNA ligase	Valine, Leucine, Isoleucine Biosynthesis	21676	20781	27591	2240	1278	1596	17997	16104	18041	2705	2729	2556	12206.3	17381	2663	0.153	-2.707	-39.543	0	0	0.0019	0.0041	0.003	0.003	TRUE	0.0337
BIF_00857		ribokinase	Pentose phosphate pathway	837	1238	1369	16905	9497	11102	695	959	895	20415	20276	17779	7014.62	850	19490	22.915	4.518	44.096	0	0	0.0103	0.0042	0.0071	0.0071	TRUE	0.1995
BIF_00858		PHP domain-containing protein		1209	1367	1571	2473	1358	1810	1004	1059	1027	2986	2899	2899	1652.73	1030	2928	2.844	1.508	23.159	1.1696e-118	7.84287e-118	0	0.0049	0.0024	0.0024	TRUE	0.0052
BIF_00859		vitamin K epoxide reductase family protein		794	831	1072	543	319	415	659	644	701	656	681	665	672.24	668	667	0.996	-0.005	-0.061	0.951723	0.954805	0	0.0063	0.0035	0.0035	TRUE	0.0153
BIF_00860	dapF	diaminopimelate epimerase	Threonine Lysine Metabolism	4353	4858	5988	3765	2195	2981	3614	3765	3915	4547	4686	4774	3985.65	3765	4669	1.239	0.31	5.183	2.18049e-07	3.06774e-07	0.0007	0.0044	0.0023	0.0023	TRUE	0.01
BIF_00861	argF	ornithine carbamoyltransferase	Arginine Proline Metabolism	1259	1404	1591	648	275	327	1045	1088	1040	783	587	524	980.07	1058	631	0.6	-0.736	-6.037	1.57021e-09	2.36601e-09	0.0148	0.0056	0.0091	0.0091	TRUE	0.3633
BIF_00862		acetylornithine transaminase	Arginine Proline Metabolism	1722	2014	2525	819	398	481	1430	1561	1651	989	850	770	1326.86	1547	870	0.564	-0.826	-8.677	4.06332e-18	7.43102e-18	0.0061	0.0052	0.0054	0.0054	TRUE	0.1231
BIF_00863		acetolactate synthase large subunit	Valine, Leucine, Isoleucine Biosynthesis	7148	7430	9704	5177	2809	3697	5935	5758	6345	6252	5997	5921	6448.62	6013	6057	1.007	0.011	0.144	0.885684	0.896682	0.0032	0.0042	0.0038	0.0038	TRUE	0.0567
BIF_00866		DNA topoisomerase IV subunit A		2657	2609	3230	2688	1585	2198	2206	2022	2112	3246	3384	3520	2601.59	2113	3383	1.6	0.678	10.331	5.10307e-25	1.0596e-24	0.001	0.0046	0.0027	0.0027	TRUE	0.0117
BIF_00869	malQ	4-alpha-glucanotransferase	Starch Sucrose Metabolism	753	813	1020	4307	2803	3360	625	630	667	5201	5984	5381	2222.69	641	5522	8.604	3.105	39.129	0	0	0.0028	0.0047	0.0038	0.0038	TRUE	0.0426
BIF_00870		YesL family protein		447	601	640	739	444	591	371	466	418	892	948	946	572.55	418	929	2.216	1.148	11.284	1.57517e-29	3.55676e-29	0.0041	0.0067	0.0057	0.0057	TRUE	0.0742
BIF_00871		glycogen/starch/alpha-glucan phosphorylase	Glycogen Metabolism	23039	22085	28980	34990	16008	19698	19129	17115	18949	42254	34177	31546	24674.6	18398	35992	1.957	0.968	10.229	1.47559e-24	3.03544e-24	0.0094	0.004	0.0064	0.0064	TRUE	0.1894
BIF_00872		DUF262 domain-containing protein		2062	2217	2308	536	289	366	1712	1718	1509	647	617	586	1296.81	1646	617	0.375	-1.414	-14.71	5.5409e-49	1.61029e-48	0.005	0.0052	0.0051	0.0051	TRUE	0.0574
BIF_00873		RepB protein		25	20	36	41	22	14	21	15	24	50	47	22	26.88	20	40	1.985	0.989	2.675	0.00748116	0.00889356	0.05	0.0634	0.0595	0.0595	TRUE	0.5932
BIF_00874		cell division protein FtsK		29	29	26	83	54	61	24	22	17	100	115	98	46.98	21	104	4.943	2.306	8.343	7.22582e-17	1.29098e-16	0	0.038	0.0294	0.0294	TRUE	0.2582
BIF_00876		hypothetical protein		34	32	49	30	25	20	28	25	32	36	53	32	35.95	28	40	1.396	0.482	1.526	0.126958	0.140571	0.0153	0.0484	0.0384	0.0384	TRUE	0.2344
BIF_00879		Mrp/NBP35 family ATP-binding protein		425	459	579	423	213	299	353	356	379	511	455	479	406.62	363	482	1.333	0.415	3.983	6.80566e-05	8.7923e-05	0	0.0079	0.0051	0.0051	TRUE	0.0362
BIF_00880		ECF transporter S component		179	227	185	77	44	60	149	176	121	93	94	96	145.03	149	94	0.637	-0.651	-3.553	0.000381354	0.000479479	0.0103	0.015	0.0132	0.0132	TRUE	0.1294
BIF_00882		threonine synthase	Glycine, Serine Threonine Metabolism	4180	4254	5065	1435	699	873	3471	3297	3312	1733	1492	1398	3284.67	3360	1541	0.46	-1.12	-13.333	1.49084e-40	3.9408e-40	0.0049	0.0044	0.0044	0.0044	TRUE	0.1004
BIF_00883		glutamate-5-semialdehyde dehydrogenase	Arginine Proline Metabolism	2783	3062	3292	735	269	337	2311	2373	2153	888	574	540	1895.17	2279	667	0.295	-1.761	-13.256	4.1649e-40	1.09905e-39	0.0234	0.0048	0.0113	0.0113	TRUE	0.6759
BIF_00884		phosphoribosylglycinamide synthetase		763	810	888	146	86	102	634	628	581	176	184	163	481.52	614	174	0.284	-1.818	-15.867	1.07577e-56	3.53795e-56	0	0.0073	0.0043	0.0043	TRUE	0.0188
BIF_00886	purB	adenylosuccinate lyase	Purine Metabolism	8986	8866	10554	1505	854	991	7461	6871	6901	1817	1823	1587	5548.55	7078	1742	0.246	-2.022	-24.905	6.60371e-137	5.21896e-136	0.0042	0.0042	0.0042	0.0042	TRUE	0.0488
BIF_00887		ABC transporter ATP-binding protein		318	345	443	224	117	147	264	267	290	271	250	235	223.03	274	252	0.923	-0.116	-0.911	0.362413	0.383454	0	0.0111	0.0072	0.0072	TRUE	0.0359
BIF_00888		sugar O-acetyltransferase	0	215	241	270	133	89	131	179	187	177	161	190	210	184.04	181	187	1.027	0.039	0.266	0.790455	0.806598	0	0.0126	0.0088	0.0088	TRUE	0.127
BIF_00889		DUF262 domain-containing protein		1861	1846	2360	2183	1351	1724	1545	1431	1543	2636	2884	2761	1897.38	1506	2760	1.83	0.872	12.67	8.61664e-37	2.18448e-36	0.001	0.0048	0.0029	0.0029	TRUE	0.0155
BIF_00890		WXG100 family type VII secretion target		4	4	11	230	88	153	3	3	7	278	188	245	81.35	4	237	50.841	5.668	14.63	1.81561e-48	5.23722e-48	0	0.0236	0.0253	0.0253	TRUE	0.1962
BIF_00891		hypothetical protein		3550	3566	4411	6129	3537	4343	2948	2763	2884	7401	7552	6955	4381.4	2865	7303	2.548	1.35	22.306	3.25418e-110	1.93131e-109	0.0009	0.0043	0.0024	0.0024	TRUE	0.014
BIF_00892		response regulator transcription factor		2377	2519	2820	2198	1149	1664	1974	1952	1844	2654	2453	2665	2223.88	1923	2591	1.349	0.432	6.363	1.98018e-10	3.06729e-10	0.0009	0.0047	0.0028	0.0028	TRUE	0.0163
BIF_00893	pyrE	orotate phosphoribosyltransferase	Purine Pyrimidine Biosynthesis	1786	1822	2123	391	166	226	1483	1412	1388	472	354	362	1182.38	1428	396	0.281	-1.831	-18.508	1.77762e-76	7.09673e-76	0.0034	0.0053	0.0048	0.0048	TRUE	0.2342
BIF_00894		GNAT family N-acetyltransferase		269	253	350	29	22	18	223	196	229	35	47	29	181.98	216	37	0.167	-2.584	-12.205	2.91363e-34	7.019e-34	0.0004	0.0127	0.0087	0.0087	TRUE	0.1435
BIF_00896		helix-turn-helix transcriptional regulator		34	41	35	10	2	3	28	32	23	12	4	5	28.3	28	7	0.278	-1.846	-3.851	0.00011756	0.000150372	0.0209	0.0604	0.049	0.049	TRUE	0.341
BIF_00897		ADP-ribosylglycohydrolase family protein		74	89	110	55	15	23	61	69	72	66	32	37	61.72	67	45	0.694	-0.527	-1.995	0.0460007	0.0523166	0.0209	0.0298	0.0276	0.0276	TRUE	0.8982
BIF_00898		4-hydroxy-3-methylbut-2-enyl diphosphate reductase	Terpenoid Biosynthesis	2544	3094	3262	1605	851	1244	2112	2398	2133	1938	1817	1992	2051.41	2214	1916	0.866	-0.207	-2.68	0.00736614	0.00876356	0.0025	0.0047	0.0037	0.0037	TRUE	0.0424
BIF_00899		aldose 1-epimerase family protein	Glycolysis/Gluconeogenesis	1263	1160	1710	1718	807	1058	1049	899	1118	2075	1723	1694	1214.56	1022	1831	1.794	0.843	8.181	2.82612e-16	5.00304e-16	0.0081	0.0053	0.0068	0.0068	TRUE	0.1124
BIF_00901	secY	preprotein translocase subunit SecY		7682	7454	9681	1630	1023	1351	6378	5777	6330	1968	2184	2164	4769.15	6162	2105	0.341	-1.552	-22.398	4.11211e-111	2.48815e-110	0.0018	0.0043	0.003	0.003	TRUE	0.0276
BIF_00902	rplO	50S ribosomal protein L15		29105	31193	40172	6401	3385	3961	24166	24173	26267	7730	7227	6343	18281.8	24869	7100	0.286	-1.808	-23.913	2.24986e-126	1.61344e-125	0.004	0.004	0.004	0.004	TRUE	0.0711
BIF_00903	rpsE	30S ribosomal protein S5		37716	39879	51374	6641	3457	4300	31315	30904	33592	8020	7381	6886	22809.8	31937	7429	0.233	-2.103	-29.681	1.36582e-193	1.73415e-192	0.0031	0.004	0.0035	0.0035	TRUE	0.0402
BIF_00905		ABC transporter substrate-binding protein		3217	3125	3500	1028	608	933	2671	2422	2289	1241	1298	1494	2508.47	2461	1344	0.546	-0.872	-8.362	6.17791e-17	1.10503e-16	0.0098	0.0046	0.0071	0.0071	TRUE	0.1208
BIF_00906	smpB	SsrA-binding protein SmpB		434	595	584	501	305	406	360	461	382	605	651	650	496.46	401	635	1.582	0.661	5.725	1.03625e-08	1.52727e-08	0.0077	0.0072	0.0074	0.0074	TRUE	0.1318
BIF_00907		phosphatase PAP2 family protein		4451	4753	5771	2010	1383	1711	3696	3683	3773	2427	2953	2740	3172.92	3717	2707	0.726	-0.461	-6.019	1.75955e-09	2.64359e-09	0.0033	0.0045	0.0038	0.0038	TRUE	0.0679
BIF_00908		inositol-3-phosphate synthase	Inositol phosphate Metabolism	12671	13833	16449	5787	3069	4067	10521	10720	10756	6988	6552	6513	9577.68	10666	6684	0.627	-0.673	-12.177	4.12972e-34	9.91773e-34	0.0006	0.0041	0.002	0.002	TRUE	0.0132
BIF_00909		DUF4190 domain-containing protein		632	726	717	257	141	173	525	563	469	310	301	277	475.05	519	296	0.572	-0.806	-6.629	3.38525e-11	5.3236e-11	0.0071	0.0073	0.0072	0.0072	TRUE	0.0962
BIF_00910		hypothetical protein		2291	2665	2755	8565	4968	6032	1902	2065	1801	10343	10607	9660	4630.33	1923	10203	5.307	2.408	32.223	8.46749e-228	1.44133e-226	0.0029	0.0043	0.0037	0.0037	TRUE	0.034
BIF_00911		HAD family phosphatase		32	21	22	41	18	29	27	16	14	50	38	46	29.14	19	45	2.395	1.26	3.605	0.00031264	0.000393723	0.0302	0.0588	0.0504	0.0504	TRUE	0.4504
BIF_00912		LacI family DNA-binding transcriptional regulator		1066	938	1302	1301	770	1035	885	727	851	1571	1644	1658	1102.76	821	1624	1.977	0.983	11.042	2.3958e-28	5.2565e-28	0.004	0.0054	0.0048	0.0048	TRUE	0.0796
BIF_00913		U32 family peptidase		3244	3975	4620	1334	780	933	2693	3080	3021	1611	1665	1494	2306.29	2931	1590	0.542	-0.884	-11.426	3.11059e-30	7.09618e-30	0.0024	0.0046	0.0037	0.0037	TRUE	0.0406
BIF_00916		aminotransferase class I/II-fold pyridoxal phosphate-dependent enzyme	Alanine Aspartate Metabolism	29	40	35	11	6	9	24	31	23	13	13	14	20.3	26	13	0.522	-0.939	-2.256	0.0240527	0.0278458	0	0.0826	0.0517	0.0517	TRUE	0.1328
BIF_00917		DUF3737 family protein		360	447	375	278	162	180	299	346	245	336	346	288	272.34	297	323	1.09	0.124	0.869	0.384804	0.406036	0.0126	0.0098	0.0109	0.0109	TRUE	0.129
BIF_00918		HAD-IIA family hydrolase		5892	6152	6948	1359	492	591	4892	4768	4543	1641	1050	946	3529.68	4734	1212	0.257	-1.962	-9.158	5.2789e-20	9.92357e-20	0.0323	0.0044	0.0134	0.0323	TRUE	0.7677
BIF_00919		TlyA family RNA methyltransferase		2420	2839	2880	182	92	126	2009	2200	1883	220	196	202	1336.82	2031	206	0.102	-3.291	-30.145	1.26466e-199	1.68876e-198	0.0039	0.0052	0.0046	0.0046	TRUE	0.0431
BIF_00920		potassium transporter Trk	Transport	2477	2653	2745	1258	633	815	2057	2056	1795	1519	1351	1305	1858.42	1969	1392	0.709	-0.497	-5.697	1.21996e-08	1.78781e-08	0.0043	0.0048	0.0047	0.0047	TRUE	0.0541
BIF_00921		TrkA family potassium uptake protein	Transport	1401	1419	1580	304	202	254	1163	1100	1033	367	431	407	945.54	1099	402	0.363	-1.461	-15.353	3.36938e-53	1.05013e-52	0.0022	0.0056	0.0042	0.0042	TRUE	0.0481
BIF_00922		ABC transporter permease	Transport	4277	4625	5258	1422	849	1071	3551	3584	3438	1717	1813	1715	2892.18	3524	1748	0.495	-1.013	-14.513	9.97905e-48	2.84669e-47	0.0016	0.0045	0.0029	0.0029	TRUE	0.0292
BIF_00924	gatB	Asp-tRNA(Asn)/Glu-tRNA(Gln) amidotransferase subunit GatB	Alanine Aspartate Metabolism	11210	11603	14343	4168	2352	2817	9308	8992	9378	5033	5022	4511	7556.44	9226	4855	0.526	-0.926	-15.023	5.20382e-51	1.55612e-50	0.0013	0.0042	0.0025	0.0025	TRUE	0.0312
BIF_00925		peptidoglycan bridge formation glycyltransferase FemA/FemB family protein		3083	3106	3893	1234	653	803	2560	2407	2546	1490	1394	1286	2188.88	2504	1390	0.556	-0.847	-10.401	2.44273e-25	5.10634e-25	0.0032	0.0047	0.004	0.004	TRUE	0.0416
BIF_00927		DedA family protein		1977	1976	2429	532	325	486	1641	1531	1588	642	694	778	1309.63	1587	705	0.443	-1.174	-12.2	3.09543e-34	7.44538e-34	0.0051	0.0052	0.0053	0.0053	TRUE	0.0736
BIF_00928		alpha/beta hydrolase		632	537	795	333	222	262	525	416	520	402	474	420	446.86	487	432	0.882	-0.181	-1.489	0.136411	0.150072	0.0086	0.0075	0.008	0.008	TRUE	0.1261
BIF_00930		phospholipid carrier-dependent glycosyltransferase		1703	1997	2455	1665	885	1104	1414	1548	1605	2011	1889	1768	1577.33	1522	1889	1.242	0.312	3.949	7.86073e-05	0.000101384	0.0026	0.005	0.0038	0.0038	TRUE	0.0309
BIF_00931		YhgE/Pip domain-containing protein		7074	6696	8330	11915	7553	9703	5873	5189	5447	14389	16126	15539	9046.59	5503	15351	2.789	1.48	21.097	8.51782e-99	4.51853e-98	0.0027	0.0041	0.0034	0.0034	TRUE	0.0281
BIF_00932		ferredoxin family protein		1399	1394	1974	3413	1870	2265	1162	1080	1291	4122	3992	3627	2022.56	1178	3914	3.322	1.732	20.992	7.6976e-98	4.04189e-97	0.004	0.0047	0.0044	0.0044	TRUE	0.058
BIF_00933		amino acid permease		10846	11116	13050	1229	665	921	9005	8614	8533	1484	1420	1475	6520.45	8717	1460	0.168	-2.576	-39.98	0	0	0.001	0.0042	0.0024	0.0024	TRUE	0.012
BIF_00934		DUF3027 domain-containing protein		5365	5793	6372	6025	3606	4745	4455	4489	4166	7276	7699	7599	5536.87	4370	7525	1.721	0.784	12.84	9.81734e-38	2.5219e-37	0.001	0.0042	0.0025	0.0025	TRUE	0.0136
BIF_00935		cold shock domain-containing protein		2083	2393	2862	3430	2310	3120	1729	1854	1871	4142	4932	4997	2863.05	1818	4690	2.576	1.365	16.836	1.33087e-63	4.73912e-63	0.0037	0.0045	0.0044	0.0044	TRUE	0.0868
BIF_00936		HAMP domain-containing histidine kinase		4087	4064	4544	2275	1406	1770	3393	3149	2971	2747	3002	2835	3031.57	3171	2861	0.901	-0.15	-2.065	0.0389045	0.0445404	0.0022	0.0045	0.0034	0.0034	TRUE	0.0303
BIF_00939		thiamine diphosphokinase	Thiamine Metabolism	353	307	366	295	170	266	293	238	239	356	363	426	315.42	257	382	1.489	0.574	4.272	1.93876e-05	2.55587e-05	0.0101	0.009	0.0094	0.0094	TRUE	0.1132
BIF_00940	gap	type I glyceraldehyde-3-phosphate dehydrogenase	Glycolysis/Gluconeogenesis	42099	36290	50540	28606	15628	18155	34954	28123	33047	34545	33366	29075	34429.4	32041	32329	1.009	0.013	0.141	0.887531	0.897965	0.0079	0.004	0.006	0.006	TRUE	0.0934
BIF_00941		cellulase family glycosylhydrolase		96	115	104	666	398	447	80	89	68	804	850	716	313.46	79	790	10.038	3.327	24.222	1.3086e-129	9.74528e-129	0	0.0091	0.0078	0.0078	TRUE	0.109
BIF_00942		hypothetical protein		4498	4705	5727	1291	718	1083	3735	3646	3745	1559	1533	1734	2981.95	3709	1609	0.434	-1.204	-17.235	1.44501e-66	5.29155e-66	0.0013	0.0045	0.0029	0.0029	TRUE	0.0369
BIF_00943		dCTP deaminase	Nucleotide Salvage Pathway	2369	2282	2727	1087	540	744	1967	1768	1783	1313	1153	1191	1751.04	1839	1219	0.664	-0.59	-6.088	1.14557e-09	1.73969e-09	0.0064	0.0049	0.0059	0.0059	TRUE	0.1086
BIF_00944		sugar transferase		2644	2961	3048	537	261	359	2195	2295	1993	648	557	575	1674.7	2161	593	0.276	-1.855	-21.428	7.34112e-102	4.04676e-101	0.0026	0.0049	0.0039	0.0039	TRUE	0.0554
BIF_00945		hypothetical protein		797	817	981	2192	1194	1700	662	633	641	2647	2549	2722	1437.25	645	2639	4.093	2.033	25.436	1.01092e-142	8.84702e-142	0.0022	0.0051	0.0037	0.0037	TRUE	0.0542
BIF_00947	purD	phosphoribosylamine--glycine ligase	Purine Metabolism	3975	4036	4935	404	197	273	3300	3128	3227	488	421	437	2272.69	3218	449	0.14	-2.832	-34.245	5.25532e-257	1.07112e-255	0.0011	0.0047	0.003	0.003	TRUE	0.0499
BIF_00948		phosphoribosylformylglycinamidine cyclo-ligase	Purine Pyrimidine Biosynthesis	2719	2535	3302	210	112	160	2258	1965	2159	254	239	256	1518.72	2127	250	0.118	-3.086	-30.68	1.04801e-206	1.47578e-205	0.0027	0.005	0.0039	0.0039	TRUE	0.0359
BIF_00952		ABC-2 transporter permease		58	55	56	68	34	51	48	43	37	82	73	82	56.29	43	79	1.876	0.907	3.878	0.000105489	0.000135155	0	0.0323	0.0205	0.0205	TRUE	0.0908
BIF_00953		prolyl-tRNA synthetase associated domain-containing protein		144	155	143	136	74	99	120	120	94	164	158	159	135.93	111	160	1.451	0.537	3.141	0.00168324	0.00205626	0.0072	0.0157	0.0126	0.0126	TRUE	0.1436
BIF_00954		gamma-glutamyl-gamma-aminobutyrate hydrolase family protein		212	206	188	117	66	94	176	160	123	141	141	151	168.45	153	144	0.948	-0.078	-0.457	0.647799	0.670301	0.0118	0.0134	0.0128	0.0128	TRUE	0.2255
BIF_00955		alcohol dehydrogenase catalytic domain-containing protein		256	282	374	1114	580	843	213	219	245	1345	1238	1350	583.56	226	1311	5.817	2.54	25.486	2.80212e-143	2.48028e-142	0	0.0067	0.0049	0.0049	TRUE	0.045
BIF_00956		oleate hydratase		9447	10789	13631	51051	29598	37017	7844	8361	8913	61650	63192	59281	25546.1	8373	61374	7.33	2.874	37.357	1.94182e-305	5.27699e-304	0.0045	0.004	0.0042	0.0042	TRUE	0.0724
BIF_00958		FtsX-like permease family protein		528	644	735	493	264	385	438	499	481	595	564	617	477.88	473	592	1.253	0.326	3.035	0.00240573	0.00292043	0.0045	0.0073	0.0061	0.0061	TRUE	0.0957
BIF_00960		succinyldiaminopimelate transaminase		3070	3096	3738	4189	2237	2910	2549	2399	2444	5059	4776	4660	3093.76	2464	4832	1.962	0.972	14.809	1.28491e-49	3.76955e-49	0.0011	0.0045	0.0028	0.0028	TRUE	0.015
BIF_00961	dinB	DNA polymerase IV		4052	4215	5521	3422	2346	2962	3364	3266	3610	4132	5009	4744	3461.02	3413	4628	1.354	0.437	5.561	2.68862e-08	3.90683e-08	0.0037	0.0044	0.0042	0.0042	TRUE	0.0726
BIF_00962	hrcA	heat-inducible transcriptional repressor HrcA		687	591	718	1333	720	801	570	458	469	1610	1537	1283	973.68	499	1477	2.961	1.566	12.392	2.88575e-35	7.11539e-35	0.0157	0.0056	0.0102	0.0102	TRUE	0.1806
BIF_00963		transketolase	Phosphoketolase Pathway; Pentose phosphate pathway	61732	59033	79011	8719	4146	4439	51255	45748	51663	10529	8852	7109	39136.6	49555	8830	0.178	-2.488	-22.727	2.42809e-114	1.52891e-113	0.0144	0.004	0.0085	0.0085	TRUE	0.2373
BIF_00965		CTP synthase		60	69	90	54	41	68	50	53	59	65	88	109	65.08	54	87	1.594	0.672	2.81	0.0049556	0.00592758	0.0172	0.0285	0.025	0.025	TRUE	0.0868
BIF_00966		YwiC-like family protein		931	976	1229	537	267	434	773	756	804	648	570	695	682.69	778	638	0.824	-0.28	-3.08	0.00207243	0.00252175	0.0007	0.0063	0.0042	0.0042	TRUE	0.0564
BIF_00967	rpsJ	30S ribosomal protein S10		24302	23967	30366	3400	2000	2717	20178	18573	19855	4106	4270	4351	13946.8	19535	4242	0.217	-2.204	-33.426	5.67781e-245	1.05963e-243	0.0018	0.0041	0.0029	0.0029	TRUE	0.0221
BIF_00968	rplC	50S ribosomal protein L3		41315	40674	53087	5026	2924	3762	34303	31521	34712	6069	6243	6025	22866.2	33512	6112	0.182	-2.455	-40.209	0	0	0.0013	0.004	0.0025	0.0025	TRUE	0.0221
BIF_00970		MFS transporter		163	169	204	311	195	303	135	131	133	376	416	485	244	133	426	3.188	1.673	11.865	1.78914e-32	4.20543e-32	0.0081	0.0105	0.0096	0.0096	TRUE	0.096
BIF_00971		glycosyltransferase family 4 protein		962	894	1125	659	341	496	799	693	736	796	728	794	809.52	743	773	1.044	0.062	0.691	0.489297	0.512802	0.0023	0.0059	0.0043	0.0043	TRUE	0.0341
BIF_00973		FKBP-type peptidyl-prolyl cis-trans isomerase		3793	3856	4844	643	355	477	3149	2988	3167	776	758	764	2437.08	3101	766	0.247	-2.016	-26.127	1.81958e-150	1.76158e-149	0.0018	0.0046	0.0031	0.0031	TRUE	0.0287
BIF_00976	uvrA	excinuclease ABC subunit UvrA		3476	3596	4535	1992	917	1166	2886	2787	2965	2406	1958	1867	2612.67	2879	2077	0.723	-0.468	-5.23	1.69403e-07	2.39858e-07	0.0065	0.0046	0.0052	0.0052	TRUE	0.1596
BIF_00978		hypothetical protein		1200	1403	1429	2952	1208	1388	996	1087	934	3565	2579	2223	1646.15	1006	2789	2.777	1.473	11.142	7.81274e-29	1.73629e-28	0.0224	0.0049	0.0119	0.0119	TRUE	0.2053
BIF_00980		esterase		117	141	154	151	60	64	97	109	101	182	128	102	114.67	102	137	1.362	0.446	2.187	0.0287281	0.0330608	0.0257	0.0179	0.0205	0.0205	TRUE	0.2842
BIF_00982		hypothetical protein	0	2980	3405	3901	2592	1541	2137	2474	2639	2551	3130	3290	3422	2914.37	2555	3281	1.284	0.36	4.484	7.33193e-06	9.84156e-06	0.0037	0.0045	0.0043	0.0043	TRUE	0.0647
BIF_00983		sugar transferase		2872	2665	2960	868	508	638	2385	2065	1935	1048	1085	1022	1779.71	2128	1052	0.494	-1.018	-8.987	2.53538e-19	4.71466e-19	0.0126	0.0049	0.0083	0.0083	TRUE	0.1999
BIF_00985		DUF881 domain-containing protein		925	1014	1123	135	61	88	768	786	734	163	130	141	591.7	763	145	0.193	-2.376	-19.561	3.33449e-85	1.50587e-84	0.0018	0.0067	0.0047	0.0047	TRUE	0.0926
BIF_00986		FHA domain-containing protein		1191	1109	1283	607	265	338	989	859	839	733	566	541	907.64	896	613	0.689	-0.536	-4.679	2.87698e-06	3.91947e-06	0.0118	0.0057	0.0077	0.0077	TRUE	0.2409
BIF_00987		MerR family transcriptional regulator		911	1100	1017	64	23	26	756	852	665	77	49	42	557.85	758	56	0.077	-3.705	-20.788	5.52771e-96	2.81659e-95	0.0149	0.0068	0.0088	0.0088	TRUE	0.5686
BIF_00988		C4-dicarboxylate ABC transporter		364	331	412	74	37	65	302	257	269	89	79	104	231.02	276	91	0.332	-1.593	-9.824	8.87074e-23	1.76844e-22	0.0053	0.0109	0.0089	0.0089	TRUE	0.0826
BIF_00991		polysaccharide deacetylase family protein		2663	2939	3448	3791	2076	2776	2211	2278	2255	4578	4432	4446	2884.54	2248	4485	1.996	0.997	17.459	2.94974e-68	1.10633e-67	0	0.0045	0.002	0.002	TRUE	0.0028
BIF_00993		zinc-dependent alcohol dehydrogenase family protein	Pyruvate Metabolism	2459	3137	3840	5121	3397	4280	2042	2431	2511	6184	7253	6854	3380.52	2328	6764	2.903	1.538	16.061	4.7528e-58	1.60045e-57	0.0082	0.0044	0.0063	0.0063	TRUE	0.0932
BIF_00994		cadherin-like domain-containing protein		5260	5572	7005	5530	2865	3308	4367	4318	4580	6678	6117	5298	4656.38	4422	6031	1.364	0.448	5.484	4.16962e-08	6.02494e-08	0.0047	0.0043	0.0046	0.0046	TRUE	0.0926
BIF_00998		VWA domain-containing protein		21476	22613	27010	19660	11507	14770	17831	17524	17661	23742	24568	23654	17672.5	17672	23988	1.357	0.441	9.211	3.22406e-20	6.07551e-20	0.0001	0.004	0.0016	0.0016	TRUE	0.0036
BIF_00999		isopeptide-forming domain-containing fimbrial protein		43115	40924	57011	57939	34829	44622	35798	31714	37278	69968	74360	71461	44161.6	34930	71930	2.059	1.042	15.167	5.83783e-52	1.78008e-51	0.0028	0.004	0.0034	0.0034	TRUE	0.0529
BIF_01000		hypothetical protein		41	42	52	29	20	30	34	33	34	35	43	48	41.45	34	42	1.237	0.307	1.096	0.273006	0.292251	0	0.0425	0.026	0.026	TRUE	0.1226
BIF_01001		HAD family phosphatase		273	288	346	98	44	73	227	223	226	118	94	117	241.21	225	110	0.494	-1.018	-6.885	5.79523e-12	9.27357e-12	0	0.0106	0.007	0.007	TRUE	0.0695
BIF_01003		citrate synthase	Citric Acid Cycle	2523	2520	3137	3868	2318	3139	2095	1953	2051	4671	4949	5027	3185.07	2033	4882	2.4	1.263	18.235	2.71676e-74	1.07081e-73	0.0017	0.0045	0.0031	0.0031	TRUE	0.0253
BIF_01005	rlmH	23S rRNA (pseudouridine(1915)-N(3))-methyltransferase RlmH		260	284	280	91	49	64	216	220	183	110	105	102	170.33	206	106	0.514	-0.959	-5.496	3.89139e-08	5.62816e-08	0.0114	0.0133	0.0126	0.0126	TRUE	0.0991
BIF_01008		DUF559 domain-containing protein		29	32	45	56	28	58	24	25	29	68	60	93	43.9	26	74	2.814	1.493	5.09	3.58851e-07	5.00775e-07	0.0284	0.0403	0.0367	0.0367	TRUE	0.2835
BIF_01010		threonine/serine exporter family protein		6000	6287	8055	2098	1299	1648	4982	4872	5267	2534	2773	2639	3955.58	5040	2649	0.525	-0.931	-14.398	5.29617e-47	1.49704e-46	0.0011	0.0044	0.0026	0.0026	TRUE	0.013
BIF_01012		RNA methyltransferase		2837	2957	3716	1030	576	809	2356	2292	2430	1244	1230	1296	1843.33	2359	1257	0.533	-0.909	-13.488	1.84056e-41	4.92405e-41	0	0.0048	0.0025	0.0025	TRUE	0.0058
BIF_01013		ATP-binding cassette domain-containing protein		1355	1694	1926	749	413	598	1125	1313	1259	904	882	958	1054.22	1232	915	0.742	-0.43	-4.052	5.08151e-05	6.62007e-05	0.008	0.0055	0.0069	0.0069	TRUE	0.1718
BIF_01014		ABC transporter permease		246	464	438	252	129	169	204	360	286	304	275	271	261.32	283	283	1.001	0.002	0.011	0.991053	0.991694	0.0346	0.0101	0.0194	0.0194	TRUE	0.1201
BIF_01017	miaA	tRNA (adenosine(37)-N6)-dimethylallyltransferase MiaA		1683	1937	2184	583	361	473	1397	1501	1428	704	771	757	1208.73	1442	744	0.514	-0.959	-11.094	1.34735e-28	2.973e-28	0.0026	0.0053	0.004	0.004	TRUE	0.0389
BIF_01018	miaB	tRNA (N6-isopentenyl adenosine(37)-C2)-methylthiotransferase MiaB		2958	2997	3677	1010	658	850	2456	2323	2404	1220	1405	1361	2128.15	2394	1329	0.553	-0.854	-11.073	1.70507e-28	3.74633e-28	0.0023	0.0047	0.0035	0.0035	TRUE	0.0438
BIF_01021		hypothetical protein		306	306	410	102	61	81	254	237	268	123	130	130	217.64	253	128	0.502	-0.993	-6.942	3.86574e-12	6.23103e-12	0	0.0113	0.007	0.007	TRUE	0.0233
BIF_01023	topA	type I DNA topoisomerase		11126	12811	14907	9972	5726	7415	9238	9928	9747	12042	12225	11875	10288.9	9638	12047	1.25	0.322	6.071	1.27367e-09	1.92668e-09	0.0004	0.0041	0.0019	0.0019	TRUE	0.0107
BIF_01025		YdcF family protein		854	863	1120	497	267	415	709	669	732	600	570	665	654.09	703	612	0.871	-0.2	-2.179	0.0292985	0.0336672	0.001	0.0064	0.0042	0.0042	TRUE	0.0422
BIF_01026	trmB	tRNA (guanosine(46)-N7)-methyltransferase TrmB		610	690	782	603	341	490	506	535	511	728	728	785	610.38	517	747	1.444	0.53	5.806	6.39025e-09	9.44513e-09	0.0008	0.0066	0.0042	0.0042	TRUE	0.0372
BIF_01028		DUF4190 domain-containing protein		4105	4351	4965	710	371	414	3408	3372	3246	857	792	663	2523.49	3342	771	0.231	-2.113	-25.094	5.80156e-139	4.78012e-138	0.0027	0.0046	0.0039	0.0039	TRUE	0.1207
BIF_01029		N-acetyl-gamma-glutamyl-phosphate reductase	Proline, Arginine Metabolism; Urea cycle Metabolism of amino groups	1099	1186	1476	399	195	235	912	919	965	482	416	376	800.43	932	425	0.458	-1.126	-10.972	5.2126e-28	1.13883e-27	0.0043	0.006	0.0053	0.0053	TRUE	0.1195
BIF_01031		RNA polymerase sigma factor		6087	6608	7366	7298	4510	6389	5054	5121	4816	8813	9629	10232	6922.62	4997	9558	1.912	0.935	12.436	1.66511e-35	4.14006e-35	0.0035	0.0042	0.0039	0.0039	TRUE	0.0384
BIF_01033		type IIA DNA topoisomerase subunit B		3952	3968	4683	3282	2078	2989	3281	3075	3062	3963	4437	4787	3557.59	3139	4396	1.399	0.485	6.335	2.37361e-10	3.66572e-10	0.0033	0.0044	0.0039	0.0039	TRUE	0.062
BIF_01034	rpoB	DNA-directed RNA polymerase subunit beta		71397	72483	96889	40034	25409	34296	59280	56171	63353	48345	54249	54924	55239.8	59601	52506	0.881	-0.183	-2.636	0.00839309	0.00994713	0.003	0.004	0.0035	0.0035	TRUE	0.0393
BIF_01038		amino acid ABC transporter ATP-binding protein		3760	4058	4433	1780	1004	1350	3122	3145	2899	2150	2144	2162	2753.79	3055	2152	0.705	-0.505	-8.048	8.41932e-16	1.47863e-15	0.0006	0.0045	0.0023	0.0023	TRUE	0.0165
BIF_01039		hypothetical protein		26	37	38	55	28	48	22	29	25	66	60	77	40.08	25	68	2.712	1.439	5.207	1.92388e-07	2.71164e-07	0	0.0438	0.0283	0.0283	TRUE	0.0703
BIF_01042		class C sortase		444	456	570	774	389	467	369	353	373	935	831	748	501.6	365	838	2.3	1.202	10.266	1.00525e-24	2.07341e-24	0.009	0.0071	0.0079	0.0079	TRUE	0.1043
BIF_01044	lysS	lysine--tRNA ligase	Lysine Biosynthesis	8898	9470	11000	3301	1774	2325	7388	7339	7193	3986	3788	3723	6192.4	7307	3832	0.525	-0.93	-16.18	6.96899e-59	2.38299e-58	0.0005	0.0042	0.0021	0.0021	TRUE	0.0105
BIF_01046		DUF4032 domain-containing protein		4260	4966	5676	7610	3836	5231	3537	3848	3711	9190	8190	8377	5184.88	3699	8586	2.322	1.216	17.681	5.91059e-70	2.24951e-69	0.0022	0.0043	0.0032	0.0032	TRUE	0.0312
BIF_01048		cell division protein FtsW		4177	4636	5120	2294	1270	1670	3468	3593	3348	2770	2711	2674	3195.56	3470	2718	0.784	-0.351	-5.835	5.39302e-09	8.00938e-09	0.0005	0.0045	0.0022	0.0022	TRUE	0.0079
BIF_01051	rplI	50S ribosomal protein L9		12604	14176	15553	4272	2453	2942	10465	10986	10170	5159	5237	4712	8958.27	10540	5036	0.478	-1.066	-16.787	3.03276e-63	1.075e-62	0.0016	0.0041	0.0027	0.0027	TRUE	0.0257
BIF_01052		30S ribosomal protein S18		8452	6981	10587	2181	1621	2039	7018	5410	6923	2634	3461	3265	5307.32	6450	3120	0.483	-1.05	-9.336	9.95834e-21	1.89969e-20	0.0141	0.0043	0.0088	0.0088	TRUE	0.1619
BIF_01053		single-stranded DNA-binding protein		25855	25781	33052	7472	4824	6154	21467	19979	21612	9023	10299	9855	17362.7	21019	9726	0.462	-1.113	-16.737	7.04276e-63	2.49069e-62	0.0023	0.004	0.0031	0.0031	TRUE	0.0329
BIF_01054	rpsF	30S ribosomal protein S6		13280	11053	15732	3657	2460	3280	11026	8566	10287	4416	5252	5253	8562.39	9960	4974	0.499	-1.003	-9.761	1.66064e-22	3.28942e-22	0.0109	0.0041	0.0074	0.0074	TRUE	0.1221
BIF_01056		ribose-phosphate diphosphokinase	Pentose phosphate pathwa	7864	8235	10163	1645	898	1276	6529	6382	6645	1987	1917	2043	4593.06	6519	1982	0.304	-1.716	-29.407	4.41256e-190	5.42465e-189	0.0002	0.0043	0.002	0.002	TRUE	0.0059
BIF_01057		FtsW/RodA/SpoVE family cell cycle protein		5602	5821	7127	1486	702	936	4651	4511	4660	1795	1499	1499	3350.46	4607	1598	0.348	-1.523	-18.802	7.27963e-79	3.01501e-78	0.0044	0.0044	0.0041	0.0041	TRUE	0.0978
BIF_01058		serine/threonine-protein phosphatase		9763	9870	12316	2473	1493	1883	8106	7649	8053	2986	3188	3016	5768.76	7936	3063	0.386	-1.375	-19.988	7.02783e-89	3.25931e-88	0.002	0.0042	0.0031	0.0031	TRUE	0.0305
BIF_01059		FHA domain-containing protein		4729	4778	6335	1825	1127	1400	3926	3703	4142	2204	2406	2242	3134.65	3924	2284	0.581	-0.783	-9.923	3.32112e-23	6.68974e-23	0.0034	0.0045	0.004	0.004	TRUE	0.0474
BIF_01060	nhaA	Na+/H+ antiporter NhaA	Transport	1868	2020	2354	1729	1004	1380	1551	1565	1539	2088	2144	2210	1871.43	1552	2147	1.383	0.468	6.75	1.48205e-11	2.34734e-11	0.001	0.0048	0.0028	0.0028	TRUE	0.0245
BIF_01061		TIGR00730 family Rossman fold protein		1302	1365	1581	984	630	859	1081	1058	1034	1188	1345	1376	1222.35	1058	1303	1.229	0.297	3.728	0.00019289	0.000244306	0.0017	0.0053	0.0036	0.0036	TRUE	0.0514
BIF_01062		methyltransferase		640	695	757	416	205	296	531	539	495	502	438	474	526.26	522	471	0.909	-0.138	-1.332	0.182749	0.198512	0.0029	0.007	0.0053	0.0053	TRUE	0.0588
BIF_01063		4Fe-4S dicluster domain-containing protein	Citric Acid Cycle	1054	1046	1115	519	312	343	875	811	729	627	666	549	777.98	805	614	0.762	-0.392	-3.807	0.000140738	0.000179723	0.0054	0.006	0.0059	0.0059	TRUE	0.0634
BIF_01064		FAD-binding protein	Citric Acid Cycle	4439	4501	5368	756	429	551	3686	3488	3510	913	916	882	2729.04	3561	904	0.254	-1.978	-26.788	4.41023e-158	4.58486e-157	0.0015	0.0045	0.0029	0.0029	TRUE	0.0243
BIF_01067		FHA domain-containing protein		10201	9695	13002	7172	4124	5177	8470	7513	8502	8661	8805	8291	8077.57	8162	8586	1.052	0.073	1.086	0.277571	0.296932	0.0021	0.0042	0.0031	0.0031	TRUE	0.0393
BIF_01068		hypothetical protein		40	39	40	162	127	140	33	30	26	196	271	224	98.49	30	230	7.702	2.945	11.212	3.5542e-29	7.94438e-29	0.0729	0.0202	0.0336	0.0336	TRUE	0.3666
BIF_01069		histidine kinase		25	43	49	58	33	45	21	33	32	70	70	72	43.43	29	71	2.454	1.295	4.589	4.44966e-06	6.03021e-06	0	0.0407	0.033	0.033	TRUE	0.291
BIF_01073	sucD	succinate--CoA ligase subunit alpha	Citric Acid Cycle	5536	5458	6657	134	88	54	4596	4230	4353	162	188	86	3054.89	4393	145	0.033	-4.925	-22.677	7.58746e-114	4.70119e-113	0.0283	0.0045	0.0062	0.0283	TRUE	0.7965
BIF_01074	sucC	ADP-forming succinate--CoA ligase subunit beta	Citric Acid Cycle	8296	8019	9366	210	120	117	6888	6214	6124	254	256	187	4650.89	6409	232	0.036	-4.786	-47.053	0	0	0.0033	0.0043	0.004	0.004	TRUE	0.1981
BIF_01075		adenine phosphoribosyltransferase	Nucleotide Salvage Pathway	4280	3974	4677	180	76	107	3554	3080	3058	217	162	171	2414.05	3231	183	0.058	-4.111	-35.786	1.79969e-280	4.42496e-279	0.006	0.0046	0.0051	0.0051	TRUE	0.2027
BIF_01077		UDP-N-acetylmuramoyl-L-alanyl-D-glutamate--2, 6-diaminopimelate ligase	Cell Envelope Biosynthesis	3285	3054	4011	708	378	546	2728	2367	2623	855	807	874	2151.86	2573	845	0.329	-1.602	-20.323	8.0227e-92	3.85937e-91	0.0021	0.0047	0.0034	0.0034	TRUE	0.0394
BIF_01078		sigma-70 family RNA polymerase sigma factor		4805	5378	6176	2561	1499	2108	3990	4168	4038	3093	3200	3376	3708.2	4065	3223	0.792	-0.336	-5.353	8.64191e-08	1.23947e-07	0.0008	0.0044	0.0025	0.0025	TRUE	0.0143
BIF_01079		hypothetical protein		1068	1638	1393	846	454	696	887	1269	911	1022	969	1115	1037.9	1022	1035	1.013	0.019	0.134	0.893147	0.902469	0.0254	0.0055	0.0134	0.0134	TRUE	0.3576
BIF_01080		DUF3073 domain-containing protein		3128	3264	4016	3233	1773	2608	2597	2529	2626	3904	3785	4177	3116.65	2584	3955	1.531	0.614	7.612	2.70709e-14	4.58783e-14	0.0039	0.0045	0.0043	0.0043	TRUE	0.0809
BIF_01081	trpS	tryptophan--tRNA ligase	Tyrosine, Tryptophan, Phenylalanine Biosynthesis	3379	3112	3926	541	289	326	2806	2412	2567	653	617	522	2131.56	2595	597	0.231	-2.116	-20.492	2.51892e-93	1.23475e-92	0.0081	0.0047	0.0062	0.0062	TRUE	0.096
BIF_01083		FAD-dependent oxidoreductase	Other	2579	2466	3237	5543	2895	3770	2141	1911	2117	6694	6181	6038	3512.06	2056	6304	3.067	1.617	21.673	3.66847e-104	2.08914e-103	0.0027	0.0044	0.0037	0.0037	TRUE	0.0308
BIF_01084	rsmI	16S rRNA (cytidine(1402)-2'-O)-methyltransferase		1265	1374	1643	829	426	578	1050	1065	1074	1001	910	926	1024.42	1063	946	0.892	-0.165	-2.169	0.0301172	0.0345824	0	0.0055	0.003	0.003	TRUE	0.0227
BIF_01085		hypothetical protein		24	24	27	16	14	12	20	19	18	19	30	19	18.36	19	23	1.193	0.255	0.61	0.541899	0.565634	0.0037	0.0909	0.0695	0.0695	TRUE	0.263
BIF_01086		ABC transporter ATP-binding protein	Transport	863	821	956	455	302	336	717	636	625	549	645	538	661.93	659	577	0.872	-0.197	-1.772	0.0763583	0.0855853	0.0077	0.0064	0.0069	0.0069	TRUE	0.1016
BIF_01087		zinc ABC transporter substrate-binding protein	Transport	1028	886	1245	895	560	596	854	687	814	1081	1196	954	999.38	785	1077	1.37	0.454	4.177	2.94787e-05	3.85989e-05	0.0092	0.0056	0.0073	0.0073	TRUE	0.0947
BIF_01088		bifunctional methylenetetrahydrofolate dehydrogenase/methenyltetrahydrofolate cyclohydrolase	One Carbon Pool by Folate	1167	1216	1451	955	506	674	969	942	949	1153	1080	1079	1159.49	953	1104	1.161	0.215	2.962	0.00305595	0.00368379	0	0.0053	0.0027	0.0027	TRUE	0.0131
BIF_01090		type VI secretion protein ImpB		3103	3375	4062	4696	2939	4091	2576	2615	2656	5671	6275	6552	3857.81	2616	6166	2.356	1.236	15.216	2.74847e-52	8.43047e-52	0.0044	0.0044	0.0045	0.0045	TRUE	0.0638
BIF_01091		amidophosphoribosyltransferase	Purine Pyrimidine Biosynthesis	2495	2458	2873	524	289	364	2072	1905	1879	633	617	583	1622.92	1952	611	0.313	-1.674	-18.793	8.69499e-79	3.59161e-78	0.0034	0.0049	0.0042	0.0042	TRUE	0.0514
BIF_01092		C69 family dipeptidase		2691	2637	3497	2626	1647	2124	2234	2044	2287	3171	3516	3402	2468.29	2188	3363	1.535	0.618	8.287	1.15723e-16	2.06277e-16	0.0023	0.0046	0.0036	0.0036	TRUE	0.027
BIF_01093		C69 family dipeptidase		2254	2277	2893	2331	1402	1964	1871	1765	1892	2815	2993	3145	2256.41	1843	2984	1.618	0.695	9.379	6.6524e-21	1.27532e-20	0.0023	0.0047	0.0035	0.0035	TRUE	0.0239
BIF_01096	pstC	phosphate ABC transporter permease subunit PstC	Transport	2956	2902	3680	865	504	579	2454	2249	2406	1045	1076	927	1791.23	2370	1016	0.428	-1.223	-15.133	9.82323e-52	2.97773e-51	0.0026	0.0048	0.0038	0.0038	TRUE	0.0452
BIF_01097		phosphate ABC transporter substrate-binding protein PstS	Transport	6073	6177	8133	2897	1655	2340	5042	4787	5318	3498	3533	3747	4363.67	5049	3593	0.712	-0.491	-7.025	2.13912e-12	3.46963e-12	0.0021	0.0043	0.0032	0.0032	TRUE	0.0241
BIF_01098		response regulator transcription factor		774	864	1014	393	286	381	643	670	663	475	611	610	581.13	659	565	0.852	-0.231	-2.214	0.0268128	0.0309026	0.0045	0.0067	0.0059	0.0059	TRUE	0.1686
BIF_01099		two-component sensor histidine kinase		1720	2226	2387	1103	585	864	1428	1725	1561	1332	1249	1384	1428.43	1571	1322	0.842	-0.248	-2.909	0.00362401	0.00435837	0.0036	0.0051	0.0044	0.0044	TRUE	0.0585
BIF_01100	mtnN	5'-methylthioadenosine/S-adenosylhomocysteine nucleosidase	Arginine Proline Metabolism	2734	2547	3470	1397	943	1281	2270	1974	2269	1687	2013	2051	2060.96	2171	1917	0.881	-0.182	-1.974	0.0483252	0.0548796	0.0061	0.0047	0.0055	0.0055	TRUE	0.0925
BIF_01102		hypothetical protein		1845	1930	2278	1493	654	752	1532	1496	1490	1803	1396	1204	1497.93	1506	1468	0.978	-0.033	-0.287	0.773947	0.790794	0.0134	0.005	0.0085	0.0085	TRUE	0.3297
BIF_01103		transporter		1737	1546	2047	143	72	91	1442	1198	1338	173	154	146	917.69	1326	158	0.12	-3.063	-25.864	1.70155e-147	1.57826e-146	0.0036	0.0057	0.0048	0.0048	TRUE	0.0604
BIF_01104		MFS transporter		4394	5417	6423	4702	2713	3678	3648	4198	4200	5678	5792	5890	4230.67	4015	5787	1.441	0.527	7.553	4.25171e-14	7.18201e-14	0.002	0.0043	0.0033	0.0033	TRUE	0.0516
BIF_01105		ABC transporter substrate-binding protein		15033	15819	21653	28567	18384	22249	12482	12259	14158	34498	39250	35631	19474.6	12966	36460	2.811	1.491	20.084	1.02456e-89	4.82384e-89	0.0038	0.004	0.0039	0.0039	TRUE	0.0528
BIF_01107		hypothetical protein		11707	14681	15113	121718	85399	100184	9720	11377	9882	146988	182328	160441	60591.1	10326	163252	15.809	3.983	44.841	0	0	0.0074	0.004	0.0056	0.0056	TRUE	0.0339
BIF_01108		hypothetical protein		1992	2371	2929	6908	3990	5145	1654	1837	1915	8342	8519	8240	3954.85	1802	8367	4.64	2.214	29.038	2.17639e-185	2.59326e-184	0.0033	0.0044	0.0039	0.0039	TRUE	0.0415
BIF_01110		PspC domain-containing protein		1503	1628	2025	1165	677	922	1248	1262	1324	1407	1445	1477	1309.7	1278	1443	1.128	0.174	2.231	0.0256749	0.0296573	0.0018	0.0052	0.0035	0.0035	TRUE	0.0464
BIF_01111		response regulator transcription factor		586	631	779	370	238	369	487	489	509	447	508	591	491.55	495	515	1.037	0.052	0.486	0.626729	0.649367	0.0041	0.0072	0.006	0.006	TRUE	0.133
BIF_01112	nth	endonuclease III		3291	3053	4153	1283	837	1148	2732	2366	2716	1549	1787	1838	2295.7	2605	1725	0.661	-0.597	-6.488	8.71979e-11	1.36022e-10	0.0061	0.0047	0.0055	0.0055	TRUE	0.0667
BIF_01113		response regulator transcription factor		1323	1468	1750	1015	485	740	1098	1138	1144	1226	1035	1185	1163.8	1127	1149	1.023	0.033	0.391	0.6956	0.71689	0.0029	0.0053	0.0042	0.0042	TRUE	0.0538
BIF_01114		transporter		1975	2413	2728	2867	1472	1952	1640	1870	1784	3462	3143	3126	2239.84	1765	3244	1.84	0.879	11.274	1.76989e-29	3.99062e-29	0.0029	0.0047	0.0039	0.0039	TRUE	0.0304
BIF_01115		inorganic diphosphatase	Anaplerotic Reactions	4532	4944	5973	3478	1726	2358	3763	3831	3906	4200	3685	3776	4086.63	3833	3887	1.015	0.022	0.308	0.758455	0.776501	0.0024	0.0043	0.0034	0.0034	TRUE	0.0412
BIF_01116		aldo/keto reductase	Pentose and Glucoronate Interconversions	3377	4204	4981	9383	4609	5565	2804	3258	3257	11331	9840	8912	5393.99	3106	10028	3.229	1.691	18.432	7.32998e-76	2.9188e-75	0.0074	0.0043	0.0059	0.0059	TRUE	0.0706
BIF_01117		ATP-binding cassette domain-containing protein	Transport	1849	1969	2350	725	409	501	1535	1526	1537	876	873	802	1453.56	1533	850	0.555	-0.85	-11.139	8.09814e-29	1.79714e-28	0.0008	0.0051	0.003	0.003	TRUE	0.0192
BIF_01119		GNAT family N-acetyltransferase		13	17	9	13	13	14	11	13	6	16	28	22	14.7	10	22	2.18	1.125	2.321	0.0203056	0.023543	0	0.1126	0.0936	0.0936	TRUE	0.1706
BIF_01120		hypothetical protein		17	30	32	16	12	12	14	23	21	19	26	19	22.23	19	21	1.08	0.111	0.269	0.788033	0.804656	0.0453	0.0758	0.0661	0.0661	TRUE	0.1801
BIF_01121		chorismate mutase		9	10	22	1	1	0	7	8	14	1	2	0	6.28	10	1	0.105	-3.249	-2.754	0.00588988	0.00703425	0	0.2581	0.218	0.218	TRUE	0.1224
BIF_01122		hypothetical protein		31	32	39	25	11	24	26	25	26	30	23	38	29.14	26	30	1.225	0.293	0.864	0.387797	0.408637	0	0.0588	0.0423	0.0423	TRUE	0.1719
BIF_01125		glycine--tRNA ligase	tRNA Charging	8212	8263	9388	1471	793	1136	6818	6403	6139	1776	1693	1819	5170.52	6453	1763	0.273	-1.871	-23.879	5.11532e-126	3.65144e-125	0.0031	0.0043	0.0039	0.0039	TRUE	0.053
BIF_01127		phosphoglyceromutase	Glycolysis/Gluconeogenesis	14103	13734	16868	7598	3850	4718	11710	10643	11029	9175	8220	7556	10875	11127	8317	0.748	-0.419	-5.355	8.56555e-08	1.22966e-07	0.0045	0.0041	0.0043	0.0043	TRUE	0.0673
BIF_01128		APC family permease		3654	3685	4870	20390	11163	14141	3034	2856	3184	24623	23833	22646	9945.44	3025	23701	7.835	2.97	46.09	0	0	0.0016	0.0041	0.0028	0.0028	TRUE	0.0194
BIF_01130		N-acetyltransferase		1834	1655	2073	408	258	307	1523	1283	1355	493	551	492	1092.37	1387	512	0.367	-1.444	-15.485	4.38429e-54	1.38034e-53	0.0032	0.0054	0.0044	0.0044	TRUE	0.0583
BIF_01132		iron-containing alcohol dehydrogenase family protein	Glycerolipid Metabolism	1279	1113	1513	143	71	90	1062	863	989	173	152	144	649.63	971	156	0.162	-2.627	-19.051	6.49613e-81	2.77204e-80	0.0109	0.0064	0.0082	0.0082	TRUE	0.1364
BIF_01133		ATP-binding cassette domain-containing protein		1876	2226	2715	1424	940	1155	1558	1725	1775	1720	2007	1850	1569.88	1686	1859	1.099	0.137	1.621	0.105108	0.116879	0.0036	0.005	0.0045	0.0045	TRUE	0.0374
BIF_01134		energy-coupling factor transporter transmembrane protein EcfT		624	732	868	512	270	361	518	567	568	618	576	578	506.76	551	591	1.074	0.104	1.078	0.280966	0.300356	0	0.0071	0.0046	0.0046	TRUE	0.032
BIF_01135		MptD family putative ECF transporter S component		382	444	506	389	220	287	317	344	331	470	470	460	348.5	331	467	1.41	0.495	4.575	4.75213e-06	6.42886e-06	0	0.0085	0.0056	0.0056	TRUE	0.0568
BIF_01137		heavy metal translocating P-type ATPase		20277	22259	28473	7216	4279	5587	16836	17250	18618	8714	9136	8947	13105.1	17568	8932	0.508	-0.976	-15.066	2.71794e-51	8.17493e-51	0.0019	0.0041	0.0029	0.0029	TRUE	0.0223
BIF_01138		FAD-dependent oxidoreductase	0	7902	7929	9745	2739	1698	2248	6561	6145	6372	3308	3625	3600	4934.3	6359	3511	0.551	-0.859	-13.887	7.62399e-44	2.07915e-43	0.001	0.0043	0.0025	0.0025	TRUE	0.0217
BIF_01139		ABC transporter ATP-binding protein		1003	1126	1333	769	551	638	833	873	872	929	1176	1022	856.96	859	1042	1.206	0.27	2.983	0.00285852	0.00345553	0.0033	0.0058	0.0047	0.0047	TRUE	0.0937
BIF_01141	lepB	signal peptidase I		3861	4074	5025	2120	1332	1819	3206	3157	3286	2560	2844	2913	2911.69	3216	2772	0.861	-0.217	-3.26	0.00111419	0.0013774	0.0011	0.0045	0.0028	0.0028	TRUE	0.0383
BIF_01142	rplS	50S ribosomal protein L19		17710	21036	23827	6521	3344	4387	14704	16302	15580	7875	7139	7026	12637.3	15529	7347	0.473	-1.079	-16.472	5.78664e-61	2.01427e-60	0.0021	0.0041	0.003	0.003	TRUE	0.0328
BIF_01143		heavy metal translocating P-type ATPase	Transport	4560	5018	6213	5160	2910	4323	3786	3889	4063	6231	6213	6923	4661.87	3913	6456	1.65	0.722	11.228	2.97531e-29	6.66004e-29	0.0014	0.0043	0.0028	0.0028	TRUE	0.0326
BIF_01144	msrB	peptide-methionine (R)-S-oxide reductase MsrB	Methionine Metabolism	2311	2573	3015	3905	1843	2334	1919	1994	1971	4716	3935	3738	2698.87	1961	4130	2.108	1.076	12.131	7.26596e-34	1.7342e-33	0.0059	0.0045	0.0053	0.0053	TRUE	0.1274
BIF_01145	brnQ	branched-chain amino acid transport system II carrier protein	Transport	1821	1758	2090	3785	2137	2901	1512	1362	1367	4571	4563	4646	2617.87	1414	4593	3.251	1.701	24.725	5.79019e-135	4.50704e-134	0.0012	0.0046	0.003	0.003	TRUE	0.0293
BIF_01147	gndA	NADP-dependent phosphogluconate dehydrogenase	Pentose Phosphate Pathway	12711	13643	16368	7431	4415	5548	10554	10573	10703	8974	9426	8885	10031.5	10610	9095	0.857	-0.223	-4.118	3.82951e-05	5.00161e-05	0.0005	0.0041	0.002	0.002	TRUE	0.008
BIF_01148		ABC transporter permease	Transport	84	89	92	147	108	123	70	69	60	178	231	197	112.19	66	202	3.022	1.596	9.056	1.35544e-19	2.53573e-19	0	0.0182	0.0127	0.0127	TRUE	0.0752
BIF_01149		ABC transporter permease	Transport	91	109	154	167	93	128	76	84	101	202	199	205	124.4	87	202	2.311	1.208	7.325	2.39552e-13	3.96438e-13	0	0.0168	0.0113	0.0113	TRUE	0.1379
BIF_01151		FtsQ-type POTRA domain-containing protein		4986	4932	6038	1845	1116	1645	4140	3822	3948	2228	2383	2634	3290.46	3970	2415	0.608	-0.718	-8.388	4.95346e-17	8.90129e-17	0.0052	0.0044	0.0048	0.0048	TRUE	0.064
BIF_01153	truA	tRNA pseudouridine(38-40) synthase TruA	Pyrimidine Metabolism	2706	2776	3510	2195	1418	1806	2247	2151	2295	2651	3027	2892	2470.89	2231	2857	1.278	0.354	5.165	2.41004e-07	3.38455e-07	0.0012	0.0046	0.0029	0.0029	TRUE	0.0334
BIF_01154	rplQ	50S ribosomal protein L17		17566	19738	22750	4988	2871	3685	14585	15296	14876	6024	6130	5901	12029.4	14919	6018	0.403	-1.31	-24.106	2.16225e-128	1.58736e-127	0.0005	0.0041	0.002	0.002	TRUE	0.0079
BIF_01155		DNA-directed RNA polymerase subunit alpha		37702	37659	47930	9522	5702	7444	31304	29184	31340	11499	12174	11921	24356	30609	11865	0.388	-1.368	-22.844	1.69412e-115	1.09341e-114	0.0014	0.004	0.0025	0.0025	TRUE	0.0135
BIF_01156	rpsK	30S ribosomal protein S11		24574	20999	30569	5128	3652	4856	20404	16273	19988	6193	7797	7777	14941.5	18888	7256	0.384	-1.381	-13.56	6.87877e-42	1.84666e-41	0.0108	0.0041	0.0073	0.0073	TRUE	0.1348
BIF_01157	rpsM	30S ribosomal protein S13		22445	23397	27337	6687	4174	5384	18636	18132	17875	8075	8912	8622	15146.3	18214	8536	0.468	-1.094	-18.893	1.29215e-79	5.38049e-79	0.0011	0.0041	0.0023	0.0023	TRUE	0.0185
BIF_01159		long-chain fatty acid--CoA ligase	Cell Envelope Biosynthesis	13803	13067	16882	3847	2508	3537	11460	10126	11039	4646	5355	5664	8675.26	10875	5222	0.48	-1.059	-12.49	8.5137e-36	2.12021e-35	0.0058	0.0041	0.005	0.005	TRUE	0.0772
BIF_01160		permease		640	618	832	340	231	283	531	479	544	411	493	453	487.43	518	452	0.866	-0.207	-2.011	0.0442914	0.0504838	0.0018	0.0072	0.0051	0.0051	TRUE	0.0541
BIF_01161		mannose-1-phosphate guanylyltransferase	Cell Envelope Biosynthesis	3382	3559	4477	5256	2998	3881	2808	2758	2927	6347	6401	6215	4047.32	2831	6321	2.232	1.158	20.426	9.81373e-93	4.76535e-92	0.0003	0.0044	0.0021	0.0021	TRUE	0.0073
BIF_01163		LytR C-terminal domain-containing protein		2997	2900	3653	1067	514	730	2488	2247	2389	1289	1097	1169	2145.12	2375	1185	0.501	-0.997	-12.405	2.45462e-35	6.06413e-35	0.003	0.0047	0.0038	0.0038	TRUE	0.0486
BIF_01164		uracil-DNA glycosylase		777	670	920	396	208	257	645	519	602	478	444	412	572.14	589	445	0.757	-0.401	-3.607	0.000309715	0.000390357	0.006	0.0067	0.0065	0.0065	TRUE	0.0831
BIF_01165		MoxR family ATPase		2567	2472	3138	843	479	604	2131	1916	2052	1018	1023	967	1909.14	2033	1003	0.493	-1.02	-11.981	4.44925e-33	1.05381e-32	0.0037	0.0048	0.0042	0.0042	TRUE	0.0642
BIF_01166		DUF58 domain-containing protein		1476	1517	1733	241	137	160	1226	1176	1133	291	292	256	912.67	1178	280	0.238	-2.073	-21.34	4.8194e-101	2.62861e-100	0.001	0.0057	0.0036	0.0036	TRUE	0.0388
BIF_01167		N-acetyltransferase		597	658	842	407	181	317	496	510	551	491	386	508	527.39	519	462	0.897	-0.157	-1.468	0.141994	0.155992	0.0034	0.007	0.0058	0.0058	TRUE	0.1304
BIF_01169	mfd	transcription-repair coupling factor		6380	7268	8064	2864	1697	2143	5297	5632	5273	3459	3623	3432	4839.12	5401	3505	0.648	-0.625	-10.498	8.79829e-26	1.85675e-25	0.0006	0.0043	0.0023	0.0023	TRUE	0.0114
BIF_01170		carboxylesterase family protein		171	185	214	253	132	190	142	143	140	306	282	304	206.28	142	297	2.104	1.073	7.994	1.31128e-15	2.29771e-15	0	0.0117	0.0076	0.0076	TRUE	0.0777
BIF_01171		9-O-acetylesterase		94	114	122	300	142	232	78	88	80	362	303	372	172.03	82	346	4.234	2.082	13.131	2.18514e-39	5.6887e-39	0.0062	0.0132	0.0112	0.0112	TRUE	0.1794
BIF_01172		tetratricopeptide repeat protein		7851	9173	10359	4896	2672	3543	6519	7109	6773	5912	5705	5674	6276.81	6800	5764	0.848	-0.238	-3.736	0.000187276	0.000237389	0.0014	0.0042	0.0027	0.0027	TRUE	0.0199
BIF_01173		hypothetical protein		7783	8177	9559	4802	2956	3696	6462	6337	6250	5799	6311	5919	6061.63	6350	6010	0.946	-0.081	-1.343	0.179256	0.194991	0.001	0.0042	0.0024	0.0024	TRUE	0.0152
BIF_01174		GTPase		13466	14721	17010	10733	6410	7886	11181	11408	11122	12961	13685	12629	11416.6	11237	13092	1.165	0.22	3.892	9.95115e-05	0.000127708	0.0009	0.0041	0.0022	0.0022	TRUE	0.0126
BIF_01175		site-specific integrase		508	563	548	213	118	177	422	436	358	257	252	283	369.13	405	264	0.653	-0.614	-5.083	3.71481e-07	5.17468e-07	0.0041	0.0083	0.0066	0.0066	TRUE	0.084
BIF_01176	frc	formyl-CoA transferase	Oxalate Degradation	39920	41984	50741	180666	97870	118842	33145	32536	33178	218174	208954	190321	93107.2	32953	205816	6.246	2.643	39.519	0	0	0.0025	0.004	0.0032	0.0032	TRUE	0.0354
BIF_01178		VWA domain-containing protein		14052	14801	19715	16665	10423	13686	11667	11470	12891	20125	22253	21918	14184.4	12009	21432	1.784	0.835	12.642	1.23736e-36	3.1318e-36	0.0022	0.0041	0.0031	0.0031	TRUE	0.0337
BIF_01179		1-deoxy-D-xylulose-5-phosphate synthase	Terpenoid Biosynthesis	1304	1173	1399	967	500	780	1083	909	915	1168	1068	1249	1076.13	969	1162	1.202	0.266	2.884	0.0039306	0.00472343	0.0046	0.0054	0.005	0.005	TRUE	0.0835
BIF_01180	purE	5-(carboxyamino)imidazole ribonucleotide mutase	Purine Metabolism	938	938	1260	897	498	624	779	727	824	1083	1063	999	977.39	777	1048	1.35	0.433	4.694	2.68397e-06	3.66297e-06	0.0041	0.0056	0.0049	0.0049	TRUE	0.0637
BIF_01181	purK	5-(carboxyamino)imidazole ribonucleotide synthase	Purine Metabolism	1894	1976	2315	992	515	717	1573	1531	1514	1198	1100	1148	1524.68	1539	1149	0.748	-0.418	-5.72	1.06432e-08	1.56566e-08	0.0007	0.005	0.0029	0.0029	TRUE	0.0152
BIF_01182		transcriptional repressor		1372	1623	1712	1589	894	1258	1139	1258	1119	1919	1909	2015	1492.64	1172	1948	1.662	0.733	10.06	8.30256e-24	1.68775e-23	0.0011	0.005	0.0031	0.0031	TRUE	0.0328
BIF_01184	hflX	GTPase HflX		2274	2340	2928	1220	750	1055	1888	1813	1915	1473	1601	1690	1694.52	1872	1588	0.847	-0.24	-3.228	0.0012453	0.00153458	0.0014	0.0049	0.0033	0.0033	TRUE	0.0349
BIF_01185		class I SAM-dependent methyltransferase		1135	1086	1330	952	510	680	942	842	870	1150	1089	1089	1006.6	885	1109	1.257	0.329	4.229	2.34336e-05	3.07876e-05	0	0.0055	0.0032	0.0032	TRUE	0.0254
BIF_01186	hrpA	ATP-dependent RNA helicase HrpA		7493	8078	9570	3419	2067	2699	6221	6260	6258	4129	4413	4322	5448.31	6246	4288	0.686	-0.544	-9.26	2.03495e-20	3.86292e-20	0.0006	0.0042	0.0022	0.0022	TRUE	0.0124
BIF_01187		LacI family DNA-binding transcriptional regulator		2185	2430	3025	4305	2342	3109	1814	1883	1978	5199	5000	4979	2916.86	1892	5059	2.674	1.419	22.948	1.54755e-116	1.01146e-115	0.0006	0.0045	0.0024	0.0024	TRUE	0.0131
BIF_01188		YesL family protein		36	30	48	39	23	28	30	23	31	47	49	45	34.27	28	47	1.661	0.732	2.473	0.0134089	0.0157232	0	0.0506	0.0329	0.0329	TRUE	0.1123
BIF_01189		hypothetical protein		166	186	210	214	123	209	138	144	137	258	263	335	188.14	140	285	2.041	1.029	6.786	1.15645e-11	1.83351e-11	0.0083	0.0124	0.0111	0.0111	TRUE	0.1663
BIF_01190		hypothetical protein		5	0	7	13	19	18	4	0	5	16	41	29	11.53	3	29	9.422	3.236	4.751	2.01958e-06	2.76844e-06	0.3768	0.1424	0.1781	0.1781	TRUE	0.1049
BIF_01191		transcription elongation factor GreA		1910	2038	2265	3960	2094	3026	1586	1579	1481	4782	4471	4846	2846.53	1549	4700	3.037	1.602	18.631	1.79917e-77	7.29557e-77	0.0052	0.0045	0.0049	0.0049	TRUE	0.102
BIF_01192		FKBP-type peptidyl-prolyl cis-trans isomerase		1828	2261	2522	1883	970	1388	1518	1752	1649	2274	2071	2223	2161.63	1640	2189	1.336	0.418	3.991	6.56898e-05	8.50781e-05	0.0103	0.0047	0.0073	0.0073	TRUE	0.191
BIF_01193		L-serine ammonia-lyase	Glycine, Serine Threonine Metabolism	2324	2423	2667	1562	918	1234	1930	1878	1744	1886	1960	1976	1906.58	1851	1941	1.049	0.068	1.008	0.313299	0.333999	0.0008	0.0048	0.0027	0.0027	TRUE	0.0209
BIF_01194		cadmium transporter		664	716	763	195	114	111	551	555	499	235	243	178	523.59	535	219	0.409	-1.291	-10.748	6.07991e-27	1.31167e-26	0.0039	0.007	0.006	0.006	TRUE	0.1833
BIF_01195		Ppx/GppA family phosphatase	Purine Metabolism	1763	1756	2068	250	145	185	1464	1361	1352	302	310	296	1053.99	1392	303	0.217	-2.203	-21.865	5.65649e-106	3.25721e-105	0.0032	0.0055	0.0044	0.0044	TRUE	0.055
BIF_01196		septum formation initiator family protein		1499	1342	1834	175	108	146	1245	1040	1199	211	231	234	934.36	1161	225	0.193	-2.373	-21.058	1.94286e-98	1.02713e-97	0.0048	0.0057	0.0053	0.0053	TRUE	0.0666
BIF_01197	eno	phosphopyruvate hydratase	Glycolysis/Gluconeogenesis	35600	35131	44165	5631	2556	2755	29558	27225	28878	6800	5457	4412	23463.6	28554	5556	0.195	-2.361	-20.783	6.14662e-96	3.12168e-95	0.0164	0.004	0.0091	0.0091	TRUE	0.3145
BIF_01198		acyl-CoA carboxylase subunit beta	Fatty Acid Metabolism	22296	22646	29657	12310	7174	9908	18512	17550	19392	14866	15317	15867	16129	18485	15350	0.83	-0.268	-4.23	2.33323e-05	3.06806e-05	0.0018	0.0041	0.0028	0.0028	TRUE	0.0167
BIF_01199		ATP-grasp domain-containing protein	Fatty Acid Metabolism	29310	28665	38526	17285	11070	14858	24336	22214	25191	20874	23635	23795	21890.3	23914	22768	0.952	-0.071	-0.974	0.329979	0.351056	0.0035	0.004	0.0038	0.0038	TRUE	0.0434
BIF_01200		biotin transporter BioY	Transport	5702	5400	7576	3142	1827	2578	4734	4185	4954	3794	3901	4129	4262.35	4624	3941	0.852	-0.231	-2.843	0.00447271	0.00536656	0.0043	0.0043	0.0045	0.0045	TRUE	0.0562
BIF_01202		class I SAM-dependent methyltransferase	Cell Envelope Biosynthesis	4978	5017	5920	5180	2760	3691	4133	3888	3871	6255	5893	5911	5296.19	3964	6020	1.52	0.604	9.125	7.20091e-20	1.35203e-19	0.0017	0.0043	0.0029	0.0029	TRUE	0.0286
BIF_01203		methionine adenosyltransferase	Methionine Metabolism	6762	7198	8232	7646	4123	5562	5614	5578	5383	9233	8803	8907	7560.07	5525	8981	1.626	0.702	12.305	8.53584e-35	2.08221e-34	0.0007	0.0042	0.0022	0.0022	TRUE	0.0114
BIF_01204		DNA-directed RNA polymerase subunit omega		3940	4679	4794	2767	1526	2124	3271	3626	3135	3341	3258	3402	3605.98	3344	3334	0.997	-0.004	-0.051	0.959575	0.96206	0.0028	0.0044	0.0037	0.0037	TRUE	0.0442
BIF_01208	yidC	membrane protein insertase YidC		8326	8747	10596	1440	831	1112	6913	6779	6928	1739	1774	1781	4859.01	6873	1765	0.257	-1.963	-34.139	1.94972e-255	3.87194e-254	0	0.0043	0.0019	0.0019	TRUE	0.0036
BIF_01209		hypothetical protein		5464	5849	7141	2077	1128	1489	4537	4533	4669	2508	2408	2385	3588.98	4580	2434	0.532	-0.911	-15.8	3.12671e-56	1.01964e-55	0	0.0044	0.002	0.002	TRUE	0.0062
BIF_01210		hypothetical protein		379	305	433	562	256	388	315	236	283	679	547	621	404.64	278	616	2.226	1.155	9.515	1.82579e-21	3.54849e-21	0.008	0.0079	0.0079	0.0079	TRUE	0.1285
BIF_01211		erythrocyte-binding protein		771	818	959	1235	666	948	640	634	627	1491	1422	1518	953.72	634	1477	2.335	1.223	16.514	2.89184e-61	1.00889e-60	0	0.0056	0.0028	0.0028	TRUE	0.0076
BIF_01212		ECF transporter S component		5483	5653	6964	4924	2780	3894	4552	4381	4554	5946	5935	6236	5565.52	4496	6039	1.343	0.426	6.403	1.52202e-10	2.36233e-10	0.0017	0.0042	0.003	0.003	TRUE	0.0354
BIF_01213		O-acetylhomoserine aminocarboxypropyltransferase/cysteine synthase	Methionine Metabolism	1205	1270	1693	1736	983	1152	1000	984	1107	2096	2099	1845	1551.69	1030	2013	1.952	0.965	10.675	1.33737e-26	2.86527e-26	0.0049	0.005	0.0051	0.0051	TRUE	0.0566
BIF_01214		peptide deformylase		1867	1791	2312	1659	1013	1389	1550	1388	1512	2003	2163	2224	1708	1483	2130	1.435	0.521	6.383	1.73223e-10	2.6859e-10	0.0034	0.0049	0.0042	0.0042	TRUE	0.0366
BIF_01216		ABC transporter substrate-binding protein	Transport	1357	1369	1877	1239	783	1081	1127	1061	1227	1496	1672	1731	1267.09	1138	1633	1.431	0.517	6.154	7.55453e-10	1.15177e-09	0.0032	0.0052	0.0043	0.0043	TRUE	0.0459
BIF_01217		ABC transporter ATP-binding protein	Transport	497	591	740	364	213	283	413	458	484	440	455	453	440.29	452	449	0.992	-0.012	-0.115	0.908662	0.915756	0	0.0076	0.0048	0.0048	TRUE	0.0433
BIF_01219		branched-chain amino acid ABC transporter permease	Transport	662	633	908	438	294	370	550	491	594	529	628	593	552.16	545	583	1.064	0.089	0.866	0.38675	0.407812	0.0039	0.0068	0.0056	0.0056	TRUE	0.0598
BIF_01221		ATP-binding cassette domain-containing protein	Transport	801	994	1218	6249	2688	3888	665	770	796	7546	5739	6226	2700.73	744	6504	8.743	3.128	30.15	1.0676e-199	1.43801e-198	0.0095	0.0045	0.0071	0.0071	TRUE	0.0974
BIF_01222		metal ABC transporter substrate-binding protein	Transport	579	681	881	5463	1996	3152	481	528	576	6597	4261	5048	2141.31	528	5302	10.041	3.328	25.485	2.92101e-143	2.57082e-142	0.02	0.0047	0.0114	0.0114	TRUE	0.0544
BIF_01223		ketopantoate reductase family protein	Pantothenate and CoA Biosynthesis	772	1106	1205	12824	4448	7135	641	857	788	15486	9497	11426	4548.4	762	12136	15.928	3.993	19.713	1.68138e-86	7.70552e-86	0.029	0.0043	0.0141	0.029	TRUE	0.0519
BIF_01224		N-acetyltransferase		868	708	1037	184	89	139	721	549	678	222	190	223	511.53	649	212	0.328	-1.607	-12.295	9.58451e-35	2.33068e-34	0.0092	0.0071	0.008	0.008	TRUE	0.1442
BIF_01226		NAD(P)/FAD-dependent oxidoreductase	Porphyrin and chlorophyll Metabolism	10279	11112	12939	4869	3197	4197	8535	8611	8460	5880	6826	6721	7498.61	8535	6476	0.758	-0.4	-5.403	6.56789e-08	9.46387e-08	0.0034	0.0042	0.0038	0.0038	TRUE	0.0536
BIF_01227		DUF2469 domain-containing protein		812	868	1043	380	246	287	674	673	682	459	525	460	567.1	676	481	0.708	-0.499	-5.114	3.15622e-07	4.41245e-07	0.0011	0.0068	0.0046	0.0046	TRUE	0.0418
BIF_01228		GNAT family N-acetyltransferase		4649	4895	5792	3367	2118	2808	3860	3793	3787	4066	4522	4497	3967.24	3813	4362	1.142	0.192	3.021	0.00252306	0.00306047	0.0011	0.0044	0.0026	0.0026	TRUE	0.0295
BIF_01229		site-specific integrase		491	498	548	174	96	179	408	386	358	210	205	287	342.67	384	234	0.61	-0.712	-5.334	9.60396e-08	1.37491e-07	0.008	0.0086	0.0084	0.0084	TRUE	0.2691
BIF_01230		hypothetical protein		533	428	602	379	195	267	443	332	394	458	416	428	413.49	390	434	1.118	0.161	1.287	0.197963	0.214586	0.0094	0.0078	0.0085	0.0085	TRUE	0.1281
BIF_01231		helix-turn-helix domain-containing protein		0	1	1	1	1	2	0	1	1	1	2	3	1.02	1	2	4.399	2.137	1.204	0.228432	0.246407	0	1.5656	1.1273	1.1273	TRUE	0.3813
BIF_01232		hypothetical protein		0	0	1	4	0	0	0	0	1	5	0	0	0.98	0	2	6.642	2.732	1.362	0.173045	0.188633	0.7809	1.6271	1.4444	1.4444	TRUE	1.259
BIF_01233		NCS2 family permease	Transport	19493	18606	22670	5035	2839	3680	16185	14419	14823	6080	6061	5893	11881.6	15142	6011	0.397	-1.333	-19.363	1.58014e-83	6.89475e-83	0.0024	0.0041	0.0033	0.0033	TRUE	0.0295
BIF_01234		zinc ABC transporter substrate-binding protein		2130	2183	2805	3425	1629	2298	1769	1692	1834	4136	3478	3680	2446.35	1765	3765	2.136	1.095	14.469	1.89502e-47	5.37616e-47	0.0025	0.0046	0.0037	0.0037	TRUE	0.0615
BIF_01235	rplJ	50S ribosomal protein L10		42427	40730	49975	6296	3450	4420	35227	31564	32677	7603	7366	7078	26700.1	33156	7349	0.222	-2.173	-31.761	2.2191e-221	3.65679e-220	0.0025	0.004	0.0033	0.0033	TRUE	0.0275
BIF_01236	rplL	50S ribosomal protein L7/L12		26712	28896	34035	4244	2189	2739	22179	22393	22255	5125	4674	4386	17352.5	22276	4728	0.212	-2.235	-31.28	8.62423e-215	1.29698e-213	0.0031	0.004	0.0035	0.0035	TRUE	0.045
BIF_01238		FHA domain-containing protein		8440	8541	10326	6801	3525	4519	7008	6619	6752	8213	7526	7237	7052.89	6793	7659	1.128	0.174	2.613	0.00898242	0.0106374	0.002	0.0042	0.003	0.003	TRUE	0.0333
BIF_01240	rlmB	23S rRNA (guanosine(2251)-2'-O)-methyltransferase RlmB		6674	7077	8725	956	516	761	5541	5484	5705	1154	1102	1219	3933.07	5577	1158	0.208	-2.265	-33.983	3.91259e-253	7.57575e-252	0.0008	0.0044	0.0024	0.0024	TRUE	0.0155
BIF_01241		low molecular weight phosphotyrosine protein phosphatase		6903	7099	8084	790	518	675	5731	5501	5286	954	1106	1081	3923.13	5506	1047	0.189	-2.401	-33.063	1.01131e-239	1.84297e-238	0.0013	0.0044	0.003	0.003	TRUE	0.0525
BIF_01242		dihydrofolate reductase	Folate Biosynthesis	8440	9093	9856	1026	595	756	7008	7047	6445	1239	1270	1211	4938.33	6833	1240	0.181	-2.463	-36.976	2.76353e-299	7.25545e-298	0.0011	0.0043	0.0025	0.0025	TRUE	0.0203
BIF_01243		thymidylate synthase	Nucleotide Salvage Pathway	6198	5935	7877	1051	675	897	5146	4599	5151	1269	1441	1437	3732.58	4965	1382	0.278	-1.849	-23.951	9.10967e-127	6.62483e-126	0.0028	0.0044	0.0036	0.0036	TRUE	0.0439
BIF_01247		ribonuclease III		2625	2950	3373	922	534	705	2180	2286	2206	1113	1140	1129	1818.76	2224	1127	0.507	-0.981	-14.577	3.91131e-48	1.12614e-47	0	0.0048	0.0024	0.0024	TRUE	0.006
BIF_01248		DUF177 domain-containing protein		1429	1575	1898	1882	1090	1430	1186	1221	1241	2273	2327	2290	1564.42	1216	2297	1.887	0.916	14.138	2.19962e-45	6.11708e-45	0	0.005	0.0024	0.0024	TRUE	0.0047
BIF_01249		cell division protein		1298	1430	1578	1844	1073	1354	1078	1108	1032	2227	2291	2168	1383.89	1073	2229	2.078	1.055	15.177	4.98776e-52	1.52387e-51	0	0.0051	0.0028	0.0028	TRUE	0.0092
BIF_01250	coaD	pantetheine-phosphate adenylyltransferase	Pantothenate and CoA biosynthesis	1050	965	1162	283	179	255	872	748	760	342	382	408	605.38	793	377	0.474	-1.077	-10.063	8.01132e-24	1.63069e-23	0.0043	0.0066	0.0056	0.0056	TRUE	0.0604
BIF_01251		sulfatase-like hydrolase/transferase		2897	2672	3380	513	287	426	2405	2071	2210	620	613	682	1673.37	2229	638	0.287	-1.803	-21.172	1.73031e-99	9.33884e-99	0.0026	0.0049	0.0038	0.0038	TRUE	0.0385
BIF_01252		glycosyltransferase		6151	6118	7987	1605	1043	1239	5107	4741	5222	1938	2227	1984	3798.19	5023	2050	0.407	-1.297	-17.761	1.40959e-70	5.41799e-70	0.0026	0.0044	0.0034	0.0034	TRUE	0.0433
BIF_01254		zinc-dependent metalloprotease		3996	4228	4957	5855	3498	4842	3318	3277	3241	7071	7468	7754	4674.2	3279	7431	2.266	1.18	18.615	2.44985e-77	9.90814e-77	0.0012	0.0043	0.0027	0.0027	TRUE	0.0195
BIF_01255		Lon protease		1841	1967	2235	841	481	700	1529	1524	1461	1016	1027	1121	1405.42	1505	1055	0.701	-0.513	-6.952	3.59521e-12	5.80707e-12	0.0005	0.0051	0.0029	0.0029	TRUE	0.0243
BIF_01256		DUF3052 domain-containing protein		1764	1865	2125	701	378	581	1465	1445	1389	847	807	930	1310.46	1433	861	0.602	-0.732	-7.875	3.41258e-15	5.93942e-15	0.0046	0.0052	0.005	0.005	TRUE	0.0788
BIF_01257		hypothetical protein		867	796	902	2198	1073	1456	720	617	590	2654	2291	2332	1276.69	642	2426	3.788	1.921	20.624	1.65883e-94	8.18319e-94	0.0055	0.0052	0.0053	0.0053	TRUE	0.0875
BIF_01259	hisI	phosphoribosyl-AMP cyclohydrolase	Histidine Metabolism	434	444	437	22	7	10	360	344	286	27	15	16	245.62	330	19	0.061	-4.031	-15.106	1.48877e-51	4.48659e-51	0.0126	0.0105	0.0112	0.0112	TRUE	0.417
BIF_01260	hisF	imidazole glycerol phosphate synthase subunit HisF	Histidine Metabolism	1259	1391	1463	123	69	94	1045	1078	957	149	147	151	836.04	1027	149	0.145	-2.785	-23.223	2.64871e-119	1.7995e-118	0	0.0059	0.0047	0.0047	TRUE	0.0374
BIF_01261		ABC transporter permease		375	441	433	94	66	57	311	342	283	114	141	91	227.47	312	115	0.365	-1.453	-8.44	3.17728e-17	5.73613e-17	0.0176	0.011	0.0131	0.0131	TRUE	0.1208
BIF_01262		ATP-binding cassette domain-containing protein		966	1048	1222	226	124	172	802	812	799	273	265	275	596.29	804	271	0.337	-1.567	-13.992	1.73518e-44	4.75715e-44	0.0044	0.0066	0.0056	0.0056	TRUE	0.1174
BIF_01263		WHG domain-containing protein		1343	1594	1551	747	428	525	1115	1235	1014	902	914	841	960.81	1121	886	0.79	-0.341	-2.466	0.013677	0.0160255	0.0231	0.0056	0.0125	0.0125	TRUE	0.5071
BIF_01264	rlmN	23S rRNA (adenine(2503)-C(2))-methyltransferase RlmN		1914	1989	2189	146	73	120	1589	1541	1431	176	156	192	1070.17	1520	175	0.116	-3.11	-28.405	1.75934e-177	2.01868e-176	0.0017	0.0054	0.0039	0.0039	TRUE	0.0423
BIF_01265		VaFE repeat-containing surface-anchored protein		271	283	375	501	265	374	225	219	245	605	566	599	348.29	230	590	2.568	1.361	12.598	2.17907e-36	5.49737e-36	0	0.0085	0.0054	0.0054	TRUE	0.0332
BIF_01266		chloride channel protein		8034	10048	11218	4996	2598	3588	6671	7787	7335	6033	5547	5746	6222.32	7264	5775	0.795	-0.33	-4.722	2.341e-06	3.20337e-06	0.0024	0.0042	0.0033	0.0033	TRUE	0.0414
BIF_01267		hypothetical protein		2294	2422	3147	1058	697	766	1905	1877	2058	1278	1488	1227	1566.14	1947	1331	0.682	-0.552	-5.533	3.15266e-08	4.57254e-08	0.0084	0.005	0.0064	0.0064	TRUE	0.0989
BIF_01268	upp	uracil phosphoribosyltransferase	Nucleotide Salvage Pathway	6555	6695	8630	9767	5853	7254	5443	5188	5643	11795	12496	11617	7292.42	5425	11969	2.206	1.141	18.355	3.01662e-75	1.19508e-74	0.0013	0.0042	0.0026	0.0026	TRUE	0.0119
BIF_01269		glycerophosphodiester phosphodiesterase	Glycerophospholipid Metabolism	5349	6184	7489	28971	17197	21610	4441	4792	4897	34986	36716	34608	14810.6	4710	35437	7.521	2.911	45.219	0	0	0.0018	0.0041	0.0029	0.0029	TRUE	0.0222
BIF_01270		AarF/ABC1/UbiB kinase family protein		5398	5724	7131	8959	5048	6171	4482	4436	4663	10819	10778	9883	6256.29	4527	10493	2.318	1.213	20.339	5.76239e-92	2.78067e-91	0.0009	0.0042	0.0024	0.0024	TRUE	0.0211
BIF_01271		ABC transporter permease		204	197	249	94	55	84	169	153	163	114	117	135	130.15	162	122	0.753	-0.41	-2.488	0.0128333	0.0150711	0	0.0162	0.0107	0.0107	TRUE	0.0542
BIF_01273		MarR family transcriptional regulator		143	174	170	65	46	57	119	135	111	78	98	91	125.37	122	89	0.726	-0.461	-2.551	0.0107475	0.0126696	0	0.0167	0.0114	0.0114	TRUE	0.0793
BIF_01274		ABC transporter ATP-binding protein		932	916	1112	498	320	465	774	710	727	601	683	745	745.57	737	676	0.915	-0.128	-1.278	0.201253	0.218001	0.0044	0.0061	0.0055	0.0055	TRUE	0.0824
BIF_01275		DUF881 domain-containing protein		1164	1226	1297	33	15	30	966	950	848	40	32	48	610.75	921	40	0.044	-4.505	-24.429	8.34404e-132	6.33574e-131	0.002	0.0066	0.0047	0.0047	TRUE	0.1035
BIF_01276		CDP-alcohol phosphatidyltransferase family protein	Glycerophospholipid Metabolism	1454	1707	1686	32	21	27	1207	1323	1102	39	45	43	842	1211	42	0.034	-4.858	-26.429	6.43371e-154	6.47131e-153	0	0.0059	0.0052	0.0052	TRUE	0.0529
BIF_01279	rpe	ribulose-phosphate 3-epimerase	Pentose Phosphate Pathway	2919	2787	3408	471	245	295	2424	2160	2228	569	523	472	1921.45	2271	521	0.231	-2.117	-23.945	1.04125e-126	7.52942e-126	0.0032	0.0048	0.0039	0.0039	TRUE	0.057
BIF_01280		prolipoprotein diacylglyceryl transferase		3328	3284	3791	400	206	229	2763	2545	2479	483	440	367	2037.87	2596	430	0.166	-2.588	-26.721	2.68904e-157	2.77688e-156	0.0048	0.0047	0.0048	0.0048	TRUE	0.1297
BIF_01283		primosomal protein N'		1224	1464	1620	2447	1259	1593	1016	1135	1059	2955	2688	2551	1600.81	1070	2731	2.555	1.353	16.824	1.62979e-63	5.79023e-63	0.003	0.005	0.004	0.004	TRUE	0.0432
BIF_01284	fmt	methionyl-tRNA formyltransferase	tRNA Charging	2588	2946	3521	3757	1863	2423	2149	2283	2302	4537	3978	3880	2960.32	2245	4132	1.842	0.882	11.932	8.09496e-33	1.91437e-32	0.0025	0.0045	0.0036	0.0036	TRUE	0.0614
BIF_01286	arc	proteasome ATPase		2257	2675	2991	1966	1073	1472	1874	2073	1956	2374	2291	2357	2108.24	1968	2341	1.19	0.251	3.737	0.000186459	0.000236548	0.0009	0.0047	0.0027	0.0027	TRUE	0.0176
BIF_01287		alpha/beta hydrolase		1024	1282	1437	1120	605	790	850	993	940	1353	1292	1265	1058.59	928	1303	1.405	0.491	5.695	1.23474e-08	1.80777e-08	0.003	0.0055	0.0043	0.0043	TRUE	0.0417
BIF_01289	trxA	thioredoxin	Oxidative Phosphorylation	8645	8911	11422	22809	12895	15184	7178	6906	7469	27544	27531	24317	13576.9	7184	26464	3.683	1.881	27.428	1.26505e-165	1.37032e-164	0.0025	0.0041	0.0033	0.0033	TRUE	0.0411
BIF_01290		G5 domain-containing protein		17431	17589	23431	12361	7192	9590	14473	13631	15321	14927	15355	15358	14178.1	14475	15213	1.051	0.072	1.178	0.238689	0.257114	0.0014	0.0041	0.0026	0.0026	TRUE	0.0214
BIF_01293		TetR/AcrR family transcriptional regulator		1580	1704	1881	481	281	432	1312	1321	1230	581	600	692	1044.05	1288	624	0.485	-1.045	-11.621	3.21172e-31	7.4032e-31	0.0029	0.0055	0.0042	0.0042	TRUE	0.0707
BIF_01294		C69 family dipeptidase		2841	3043	3755	1749	1061	1217	2359	2358	2455	2112	2265	1949	2184.06	2391	2109	0.881	-0.184	-2.601	0.00928559	0.0109797	0.0012	0.0047	0.003	0.003	TRUE	0.0342
BIF_01295		hypothetical protein		227	219	304	338	220	303	188	170	199	408	470	485	274.55	186	454	2.434	1.284	10.269	9.6914e-25	2.0016e-24	0.0035	0.0098	0.0075	0.0075	TRUE	0.0673
BIF_01297		phosphoenolpyruvate carboxylase	Pyruvate Metabolism; Anaplerotic Reactions	23611	24083	29441	4673	2466	2667	19604	18663	19251	5643	5265	4271	15471.9	19173	5060	0.264	-1.922	-21.419	8.8229e-102	4.84634e-101	0.0074	0.0041	0.0056	0.0056	TRUE	0.1515
BIF_01298		aldo/keto reductase		1883	2120	2429	971	589	703	1563	1643	1588	1173	1258	1126	1459.74	1598	1186	0.74	-0.435	-6.085	1.16697e-09	1.77046e-09	0.0002	0.0051	0.0028	0.0028	TRUE	0.0198
BIF_01299		homoserine dehydrogenase	Glycine, serine threonine Metabolism	6363	6688	8345	2503	1409	1862	5283	5183	5457	3023	3008	2982	4539.82	5308	3004	0.566	-0.821	-13.038	7.44657e-39	1.92567e-38	0.0011	0.0043	0.0025	0.0025	TRUE	0.0215
BIF_01300	thrB	homoserine kinase	Glycine, Serine Threonine Metabolism	4012	4032	5110	2015	1089	1422	3331	3125	3341	2433	2325	2277	2958.06	3266	2345	0.719	-0.477	-6.732	1.66777e-11	2.6388e-11	0.0017	0.0045	0.0031	0.0031	TRUE	0.0332
BIF_01302		non-canonical purine NTP pyrophosphatase	Purine Metabolism	4598	4454	5900	2670	1511	1931	3818	3452	3858	3224	3226	3092	3465.51	3709	3181	0.857	-0.222	-3.206	0.00134804	0.00165724	0.0017	0.0044	0.0031	0.0031	TRUE	0.0299
BIF_01303	rph	ribonuclease PH		5658	5957	7267	4806	2756	3445	4698	4616	4752	5804	5884	5517	5034.45	4689	5735	1.223	0.29	4.221	2.4301e-05	3.19002e-05	0.0021	0.0043	0.0032	0.0032	TRUE	0.0387
BIF_01305		nicotinate phosphoribosyltransferase	Nicotinate and Nicotinamide Metabolism	5941	5856	8107	8665	4789	5988	4933	4538	5301	10464	10225	9590	6536.3	4924	10093	2.05	1.035	11.467	1.93233e-30	4.42124e-30	0.0071	0.0042	0.0057	0.0057	TRUE	0.1136
BIF_01306		aldo/keto reductase		4601	4682	6473	9674	5309	6145	3820	3628	4233	11682	11335	9841	6080.42	3894	10953	2.813	1.492	17.363	1.55935e-67	5.79241e-67	0.0059	0.0042	0.0051	0.0051	TRUE	0.0643
BIF_01308		hypothetical protein		70	70	88	30	8	20	58	54	58	36	17	32	46.42	57	28	0.524	-0.933	-3.273	0.0010625	0.0013156	0	0.0384	0.0252	0.0252	TRUE	0.2717
BIF_01309		(deoxy)nucleoside triphosphate pyrophosphohydrolase		24	38	27	43	46	41	20	29	18	52	98	66	44.78	22	72	3.166	1.663	5.189	2.11306e-07	2.97557e-07	0.0589	0.0396	0.0457	0.0457	TRUE	0.1596
BIF_01310		DEAD/DEAH box helicase		375	344	358	209	111	166	311	267	234	252	237	266	277.37	271	252	0.934	-0.099	-0.654	0.513368	0.537665	0.015	0.0097	0.0118	0.0118	TRUE	0.2155
BIF_01311	galE	UDP-glucose 4-epimerase GalE	Lacto-N-biose/Galacto-N-biose pathway	3146	3205	3997	3704	2146	2669	2612	2484	2614	4473	4582	4274	3078.93	2570	4443	1.728	0.789	12.528	5.22692e-36	1.308e-35	0.0007	0.0045	0.0025	0.0025	TRUE	0.0131
BIF_01313		NAD+ synthetase	Glutamate Metabolism; Nicotinate nicotinamide Metabolism	56	54	64	56	13	28	46	42	42	68	28	45	41.81	43	47	1.119	0.162	0.55	0.58262	0.606097	0.0246	0.0422	0.0375	0.0375	TRUE	0.1476
BIF_01314	malQ	4-alpha-glucanotransferase	Starch Sucrose Metabolism	13262	14973	18088	21160	10596	13145	11011	11603	11827	25553	22623	21051	14346.1	11480	23076	2.01	1.007	12.724	4.37725e-37	1.11519e-36	0.0048	0.0041	0.0044	0.0044	TRUE	0.0723
BIF_01315		AbrB family transcriptional regulator		867	1086	1259	670	395	532	720	842	823	809	843	852	794.79	795	835	1.048	0.068	0.742	0.457982	0.481285	0.003	0.006	0.0046	0.0046	TRUE	0.0531
BIF_01316		YigZ family protein		301	393	403	273	147	202	250	305	264	330	314	323	289.65	273	322	1.184	0.244	2.005	0.0449966	0.0512498	0	0.0095	0.0068	0.0068	TRUE	0.0784
BIF_01317		D-2-hydroxyacid dehydrogenase family protein		1504	1524	1747	1073	702	1013	1249	1181	1142	1296	1499	1622	1248.74	1191	1472	1.234	0.304	3.298	0.000972653	0.00120628	0.0049	0.0052	0.0052	0.0052	TRUE	0.0938
BIF_01318	clpB	ATP-dependent chaperone ClpB		24953	26765	32962	75479	41693	50646	20718	20742	21553	91149	89015	81108	42801.4	21004	87091	4.146	2.052	34.384	4.37777e-259	9.16374e-258	0.0014	0.004	0.0025	0.0025	TRUE	0.0295
BIF_01319		fumarylacetoacetate hydrolase family protein		3444	3964	4760	6325	3508	4339	2860	3072	3112	7638	7490	6949	4328.45	3015	7359	2.441	1.287	20.227	5.60995e-91	2.68204e-90	0.0013	0.0043	0.0027	0.0027	TRUE	0.0194
BIF_01320		transposase		511	555	694	899	485	673	424	430	454	1086	1035	1078	616.38	436	1066	2.446	1.291	14.866	5.48849e-50	1.62536e-49	0	0.0065	0.0038	0.0038	TRUE	0.0185
BIF_01321		alpha-D-glucose phosphate-specific phosphoglucomutase	Glycolysis/Gluconeogenesis	9037	9711	12608	32125	16399	19012	7503	7526	8244	38794	35012	30447	16667.8	7758	34751	4.48	2.163	25.127	2.50175e-139	2.09471e-138	0.0064	0.0041	0.0053	0.0053	TRUE	0.0366
BIF_01322		NAD(+)/NADH kinase		2693	2955	3763	3577	2127	2825	2236	2290	2461	4320	4541	4524	3016.61	2329	4462	1.914	0.937	14.486	1.48254e-47	4.22141e-47	0.0011	0.0045	0.0027	0.0027	TRUE	0.0201
BIF_01323	serS	serine--tRNA ligase	tRNA Charging	10325	11019	13251	2081	1192	1470	8573	8539	8664	2513	2545	2354	6483.22	8592	2471	0.287	-1.799	-29.936	6.78362e-197	8.90494e-196	0.0007	0.0042	0.0022	0.0022	TRUE	0.0136
BIF_01325		ribonuclease HI		1333	1267	1552	514	294	430	1107	982	1015	621	628	689	868.17	1035	646	0.624	-0.68	-7.817	5.38893e-15	9.32676e-15	0.0014	0.0058	0.0038	0.0038	TRUE	0.0293
BIF_01327		hypothetical protein		401	360	449	639	291	452	333	279	294	772	621	724	438.39	302	706	2.351	1.234	10.652	1.71576e-26	3.66581e-26	0.0068	0.0076	0.0073	0.0073	TRUE	0.0773
BIF_01328		endonuclease/exonuclease/phosphatase family protein		2269	2504	2900	2581	1551	2118	1884	1940	1896	3117	3311	3392	2447.06	1907	3273	1.715	0.778	12.377	3.4621e-35	8.49889e-35	0.0005	0.0046	0.0024	0.0024	TRUE	0.015
BIF_01329		DUF3710 domain-containing protein		4695	4742	6023	4114	2409	3215	3898	3675	3938	4968	5143	5149	4244.88	3837	5087	1.325	0.406	6.898	5.2658e-12	8.44381e-12	0.0006	0.0043	0.0022	0.0022	TRUE	0.0111
BIF_01330		DUF3159 domain-containing protein		2349	2723	2979	1585	943	1322	1950	2110	1948	1914	2013	2117	2024.78	2003	2015	1.005	0.007	0.107	0.914508	0.921048	0.0011	0.0047	0.0029	0.0029	TRUE	0.0177
BIF_01331		class I SAM-dependent RNA methyltransferase		2998	3292	3777	1995	1194	1600	2489	2551	2470	2409	2549	2562	2567.94	2503	2507	1	0	0.008	0.993672	0.993672	0.0001	0.0046	0.0022	0.0022	TRUE	0.01
BIF_01332		ParA family protein		3894	4190	4733	3433	1875	2655	3233	3247	3095	4146	4003	4252	3474.94	3192	4134	1.296	0.374	6.471	9.76166e-11	1.52121e-10	0.0003	0.0044	0.0021	0.0021	TRUE	0.0058
BIF_01334		MFS transporter	Transport	3106	3316	4079	2983	1796	2450	2579	2570	2667	3602	3834	3924	3167.84	2605	3787	1.452	0.538	8.147	3.73366e-16	6.59457e-16	0.0012	0.0045	0.0028	0.0028	TRUE	0.0176
BIF_01335	typA	translational GTPase TypA		15600	15486	19150	2265	1401	1789	12953	12001	12522	2735	2991	2865	8856.8	12492	2864	0.229	-2.127	-32.886	3.43738e-237	6.12011e-236	0.0015	0.0041	0.0027	0.0027	TRUE	0.0129
BIF_01336		homoserine O-succinyltransferase	Methionine Metabolism	1602	1734	2058	3612	1920	2530	1330	1344	1346	4362	4099	4052	2295.7	1340	4171	3.115	1.639	26.162	7.19901e-151	7.05777e-150	0	0.0047	0.0024	0.0024	TRUE	0.0135
BIF_01337	atpB	F0F1 ATP synthase subunit A	Energy Metabolism	10523	11052	13202	7262	3718	4464	8737	8565	8632	8770	7938	7149	8140.21	8645	7952	0.92	-0.12	-1.636	0.101931	0.113673	0.0033	0.0042	0.0037	0.0037	TRUE	0.067
BIF_01338		F0F1 ATP synthase subunit B	Energy Metabolism	8671	8878	10858	10299	5222	5946	7199	6880	7100	12437	11149	9522	8389.95	7060	11036	1.564	0.645	7.478	7.54225e-14	1.26576e-13	0.0062	0.0041	0.0052	0.0052	TRUE	0.0982
BIF_01339		F0F1 ATP synthase subunit delta	Energy Metabolism	13250	13989	16659	17494	8801	11030	11001	10841	10893	21126	18790	17664	13544.2	10912	19193	1.759	0.815	11.615	3.45061e-31	7.94204e-31	0.0029	0.0041	0.0035	0.0035	TRUE	0.0637
BIF_01340		F0F1 ATP synthase subunit alpha	Energy Metabolism	29003	29592	37808	32849	16177	20081	24081	22932	24722	39669	34538	32159	27130.4	23912	35455	1.483	0.568	7.31	2.66887e-13	4.40265e-13	0.0047	0.004	0.0043	0.0043	TRUE	0.0885
BIF_01342		inositol monophosphatase family protein	Cell Envelope Biosynthesis	1504	1498	1877	1194	606	815	1249	1161	1227	1442	1294	1305	1295.55	1212	1347	1.114	0.156	2.042	0.0411858	0.0470706	0.0011	0.0052	0.0033	0.0033	TRUE	0.0323
BIF_01343		ubiquitin-like protein Pup		177	170	219	141	62	75	147	132	143	170	132	120	141.94	141	141	1.015	0.021	0.125	0.90022	0.90843	0.003	0.0152	0.0115	0.0115	TRUE	0.2541
BIF_01344		proteasome accessory factor PafA2 family protein		2111	2304	2484	785	337	497	1753	1785	1624	948	720	796	1381.13	1721	821	0.481	-1.057	-11.266	1.92422e-29	4.326e-29	0.0052	0.0051	0.0051	0.0051	TRUE	0.15
BIF_01345		HU family DNA-binding protein		13579	13054	17107	80624	47505	60534	11275	10116	11186	97362	101424	96943	41507.2	10859	98576	9.078	3.182	40.958	0	0	0.0045	0.004	0.0043	0.0043	TRUE	0.0715
BIF_01346		flippase-like domain-containing protein		3737	3897	4656	998	522	695	3103	3020	3044	1205	1114	1113	2329.66	3056	1144	0.375	-1.413	-21.1	8.01611e-99	4.26699e-98	0.0001	0.0046	0.0024	0.0024	TRUE	0.019
BIF_01347		DUF2207 domain-containing protein		1619	1765	2189	974	560	812	1344	1368	1431	1176	1196	1300	1460.37	1381	1224	0.886	-0.175	-2.432	0.0150165	0.0175685	0.0003	0.0051	0.0028	0.0028	TRUE	0.024
BIF_01348	nrdF	class 1b ribonucleoside-diphosphate reductase subunit beta	Nucleotide Salvage Pathway	1664	2567	3427	342	168	189	1382	1989	2241	413	359	303	985.23	1871	358	0.192	-2.381	-15.597	7.68298e-55	2.44372e-54	0.0284	0.0056	0.0143	0.0143	TRUE	0.1287
BIF_01349	nrdE	class 1b ribonucleoside-diphosphate reductase subunit alpha	Nucleotide Salvage Pathway	7655	9428	15929	649	345	381	6356	7306	10416	784	737	610	3607.44	8026	710	0.088	-3.498	-7.208	5.69551e-13	9.30628e-13	0.1686	0.0044	0.0486	0.1686	TRUE	0.9925
BIF_01351		DUF559 domain-containing protein		328	375	419	290	205	286	272	291	274	350	438	458	354.83	279	415	1.48	0.566	4.364	1.27803e-05	1.69638e-05	0.0093	0.0085	0.0088	0.0088	TRUE	0.1588
BIF_01352		hypothetical protein		1505	1446	2170	8613	5944	7296	1250	1121	1419	10401	12691	11684	4683.28	1263	11592	9.17	3.197	31.697	1.6983e-220	2.71203e-219	0.01	0.0043	0.007	0.007	TRUE	0.0407
BIF_01353		formate--tetrahydrofolate ligase	One Carbon Pool by Folate	8663	9534	11775	4555	2502	3326	7193	7388	7699	5501	5342	5326	7070.6	7427	5390	0.726	-0.462	-7.777	7.44834e-15	1.2848e-14	0.0009	0.0042	0.0023	0.0023	TRUE	0.0136
BIF_01354		ATP-binding protein		1307	1292	1662	1453	794	1114	1085	1001	1087	1755	1695	1784	1355.42	1058	1745	1.65	0.723	7.525	5.27122e-14	8.8655e-14	0.0066	0.0051	0.0058	0.0058	TRUE	0.1351
BIF_01355		YhgE/Pip domain-containing protein		3807	3890	4591	2757	1596	1975	3161	3015	3002	3329	3407	3163	3175.36	3059	3300	1.078	0.109	1.79	0.0734516	0.082387	0.0004	0.0045	0.0023	0.0023	TRUE	0.0105
BIF_01356		TetR/AcrR family transcriptional regulator		574	560	633	350	189	217	477	434	414	423	404	348	417.92	442	392	0.889	-0.17	-1.508	0.131547	0.145236	0.004	0.0078	0.0063	0.0063	TRUE	0.0731
BIF_01357		ABC transporter substrate-binding protein	Transport	240	242	282	356	246	358	199	188	184	430	525	573	292.22	190	509	2.666	1.414	11.134	8.5808e-29	1.90153e-28	0.006	0.0094	0.0081	0.0081	TRUE	0.1246
BIF_01359		hypothetical protein		388	509	606	667	340	458	322	394	396	805	726	733	502.68	371	755	2.037	1.026	9.632	5.86676e-22	1.15033e-21	0.0046	0.0071	0.0061	0.0061	TRUE	0.0995
BIF_01360		sugar O-acetyltransferase		553	652	816	1768	883	1185	459	505	534	2135	1885	1898	979.64	499	1973	3.952	1.983	22.758	1.19034e-114	7.52587e-114	0.0027	0.0056	0.0043	0.0043	TRUE	0.0433
BIF_01361		hypothetical protein		1821	1954	2138	1008	710	933	1512	1514	1398	1217	1516	1494	1432.49	1475	1409	0.952	-0.07	-0.779	0.436077	0.458576	0.0051	0.0051	0.0051	0.0051	TRUE	0.1198
BIF_01362	rsmH	16S rRNA (cytosine(1402)-N(4))-methyltransferase RsmH		4309	5200	5727	3104	1731	2619	3578	4030	3745	3748	3696	4194	3827.44	3784	3879	1.025	0.036	0.499	0.617452	0.640612	0.0026	0.0044	0.0035	0.0035	TRUE	0.0407
BIF_01363	mraZ	division/cell wall cluster transcriptional repressor MraZ		3449	3874	4362	2789	1610	2318	2864	3002	2852	3368	3437	3712	3079.27	2906	3506	1.206	0.271	4.2	2.66368e-05	3.49368e-05	0.0009	0.0045	0.0026	0.0026	TRUE	0.0217
BIF_01364		AAA family ATPase		2614	2538	3272	1369	817	1154	2170	1967	2139	1653	1744	1848	1926.45	2092	1748	0.835	-0.26	-3.514	0.000440639	0.000552224	0.0018	0.0048	0.0033	0.0033	TRUE	0.0221
BIF_01365	serA	phosphoglycerate dehydrogenase	Glycine, Serine Threonine Metabolism	2857	2724	3536	1380	668	870	2372	2111	2312	1667	1426	1393	2276.88	2265	1495	0.662	-0.595	-7.017	2.26823e-12	3.67136e-12	0.0044	0.0047	0.0045	0.0045	TRUE	0.0844
BIF_01367		DUF4854 domain-containing protein		1712	1761	2193	664	448	624	1421	1365	1434	802	956	999	1221.74	1407	919	0.65	-0.62	-7.143	9.15078e-13	1.49049e-12	0.0029	0.0053	0.0043	0.0043	TRUE	0.1088
BIF_01368		D-alanine--D-alanine ligase	Cell Envelope Biosynthesis	4293	4779	5767	2022	1283	1708	3564	3704	3771	2442	2739	2735	3244.34	3680	2639	0.716	-0.483	-7.265	3.7358e-13	6.13003e-13	0.0012	0.0044	0.0028	0.0028	TRUE	0.0363
BIF_01372		ROK family transcriptional regulator		1856	1969	2571	3460	2027	2994	1541	1526	1681	4178	4328	4795	2648.74	1583	4434	2.799	1.485	19.652	5.52338e-86	2.51639e-85	0.0025	0.0046	0.0037	0.0037	TRUE	0.0415
BIF_01373	glgX	glycogen debranching protein GlgX	Glycogen Metabolism	5205	4984	6510	4723	2793	3478	4322	3862	4257	5704	5963	5570	4507.41	4147	5746	1.385	0.47	7.229	4.86031e-13	7.94997e-13	0.0014	0.0043	0.0028	0.0028	TRUE	0.0292
BIF_01374		hypothetical protein		14748	15871	18640	8361	4479	5770	12245	12299	12188	10097	9563	9240	11080.2	12244	9633	0.787	-0.346	-6.039	1.55535e-09	2.3459e-09	0.0009	0.0041	0.0022	0.0022	TRUE	0.0148
BIF_01376		zinc ribbon domain-containing protein		720	728	850	589	371	459	598	564	556	711	792	735	667.08	573	746	1.3	0.378	3.779	0.000157623	0.000200459	0.0044	0.0064	0.0055	0.0055	TRUE	0.0755
BIF_01377		SAF domain-containing protein		87	96	142	142	129	155	72	74	93	171	275	248	133.36	80	231	2.858	1.515	7.857	3.92873e-15	6.80717e-15	0.0234	0.0159	0.0186	0.0186	TRUE	0.2224
BIF_01378		hypothetical protein		1080	1220	1431	392	186	280	897	945	936	473	397	448	725.7	926	439	0.478	-1.064	-10.979	4.82966e-28	1.05666e-27	0.0021	0.0062	0.0046	0.0046	TRUE	0.0459
BIF_01379		helicase		16903	17389	21313	8679	4253	5473	14034	13476	13936	10481	9080	8765	11785.5	13815	9442	0.684	-0.548	-7.303	2.82166e-13	4.64973e-13	0.0039	0.0041	0.0039	0.0039	TRUE	0.0763
BIF_01381		glycosyltransferase		2354	2365	2781	1154	558	782	1955	1833	1818	1394	1191	1252	1778.55	1869	1279	0.688	-0.541	-7.123	1.05303e-12	1.71338e-12	0.0015	0.0049	0.0033	0.0033	TRUE	0.0514
BIF_01382		AI-2E family transporter		4378	4322	5420	6144	2992	4031	3635	3349	3544	7420	6388	6456	4624.3	3509	6755	1.926	0.946	13.104	3.13912e-39	8.14489e-39	0.0027	0.0043	0.0035	0.0035	TRUE	0.0612
BIF_01383		glycosyltransferase		3732	3910	4541	2480	1342	1802	3099	3030	2969	2995	2865	2886	2987.29	3033	2915	0.962	-0.055	-0.927	0.353967	0.374774	0.0004	0.0045	0.0022	0.0022	TRUE	0.0054
BIF_01384		ABC transporter ATP-binding protein		1189	1336	1577	808	568	685	987	1035	1031	976	1213	1097	1027.96	1018	1095	1.07	0.098	1.131	0.258191	0.277157	0.0028	0.0055	0.0043	0.0043	TRUE	0.0762
BIF_01385		transporter		756	906	1103	756	456	542	628	702	721	913	974	868	771.41	684	918	1.339	0.421	4.579	4.66447e-06	6.31579e-06	0.0029	0.006	0.0047	0.0047	TRUE	0.0399
BIF_01386		D-alanyl-D-alanine carboxypeptidase		3257	3381	4212	1471	860	1145	2704	2620	2754	1776	1836	1834	2319.88	2693	1815	0.673	-0.57	-9.163	5.02781e-20	9.46303e-20	0	0.0046	0.0022	0.0022	TRUE	0.0045
BIF_01389		gamma-glutamylcysteine synthetase	Glutamate Metabolism	985	1084	1268	4017	1358	2091	818	840	829	4851	2899	3349	1776.21	829	3700	4.47	2.16	15.535	2.01325e-54	6.36434e-54	0.0261	0.0049	0.0133	0.0133	TRUE	0.1866
BIF_01392		MFS transporter		1944	2184	2822	2915	1479	1918	1614	1693	1845	3520	3158	3072	2146.85	1717	3250	1.893	0.921	11.005	3.6192e-28	7.92947e-28	0.0042	0.0047	0.0046	0.0046	TRUE	0.0441
BIF_01393		GNAT family N-acetyltransferase		1049	1097	1373	1929	1212	1752	871	850	898	2329	2588	2806	1457.54	873	2574	2.945	1.558	18.706	4.46152e-78	1.82828e-77	0.0034	0.0051	0.0043	0.0043	TRUE	0.0522
BIF_01394		DUF1778 domain-containing protein		730	682	976	1727	1284	2000	606	529	638	2086	2741	3203	1316.89	591	2677	4.523	2.177	16.843	1.17265e-63	4.18532e-63	0.0196	0.0052	0.0111	0.0111	TRUE	0.0497
BIF_01395		MHS family MFS transporter	Transport	1372	1516	1901	8330	4347	5404	1139	1175	1243	10059	9281	8654	4336.27	1186	9331	7.869	2.976	36.244	1.24239e-287	3.20743e-286	0.0041	0.0043	0.0045	0.0045	TRUE	0.0505
BIF_01396	ilvC	ketol-acid reductoisomerase	Valine, Leucine, Isoleucine Metabolism	22483	23391	31027	15137	7686	9702	18667	18127	20288	18280	16410	15537	20994.5	19027	16742	0.88	-0.184	-2.147	0.0317537	0.0364345	0.0064	0.004	0.0052	0.0052	TRUE	0.0744
BIF_01398		CHAP domain-containing protein		5693	5822	7189	1708	1034	1404	4727	4512	4701	2063	2208	2248	3645.62	4647	2173	0.467	-1.098	-15.112	1.3473e-51	4.06818e-51	0.0022	0.0044	0.0033	0.0033	TRUE	0.0429
BIF_01399		phosphoserine transaminase	Glycine, Serine Threonine Metabolism	3225	3109	4094	2408	1341	1703	2678	2409	2677	2908	2863	2727	2762.82	2588	2833	1.095	0.131	1.932	0.0533604	0.0602883	0.0014	0.0045	0.0029	0.0029	TRUE	0.0295
BIF_01400	phoU	phosphate signaling complex protein PhoU		2187	2326	3041	3640	1995	2582	1816	1803	1988	4396	4259	4135	2702.9	1869	4263	2.281	1.19	16.148	1.17332e-58	3.99445e-58	0.0023	0.0045	0.0035	0.0035	TRUE	0.0343
BIF_01401		histidine kinase		1473	1748	2079	1551	832	1169	1223	1355	1359	1873	1776	1872	1469.07	1312	1840	1.403	0.489	6.314	2.71068e-10	4.1738e-10	0.002	0.005	0.0036	0.0036	TRUE	0.0281
BIF_01402	manA	mannose-6-phosphate isomerase, class I	Fructose and Mannose Metabolism	2459	2861	3413	2190	1350	1890	2042	2217	2232	2645	2882	3027	2334.86	2164	2851	1.316	0.396	5.438	5.39892e-08	7.78671e-08	0.0019	0.0046	0.0034	0.0034	TRUE	0.0342
BIF_01403		zinc-binding dehydrogenase		791	1028	1049	3849	2136	2826	657	797	686	4648	4560	4526	1967.68	713	4578	6.421	2.683	32.303	6.36352e-229	1.10754e-227	0.0034	0.0048	0.0043	0.0043	TRUE	0.0826
BIF_01405		polyprenyl synthetase family protein	Terpenoid Biosynthesis	2523	2413	2937	974	709	862	2095	1870	1920	1176	1514	1380	1801.42	1962	1357	0.689	-0.538	-5.996	2.02846e-09	3.04466e-09	0.0056	0.0048	0.005	0.005	TRUE	0.1133
BIF_01407		PASTA domain-containing protein		5506	5591	6670	1879	1172	1717	4572	4333	4361	2269	2502	2750	3901.12	4422	2507	0.566	-0.82	-10.708	9.36466e-27	2.01191e-26	0.0034	0.0044	0.0038	0.0038	TRUE	0.0595
BIF_01409	trpD	anthranilate phosphoribosyltransferase	Tyrosine, Tryptophan, Phenylalanine Metabolism	1766	2219	2431	1876	970	1248	1466	1720	1590	2265	2071	1999	1957.52	1592	2112	1.328	0.409	4.529	5.91924e-06	7.97296e-06	0.0055	0.0048	0.0053	0.0053	TRUE	0.0593
BIF_01410		23S rRNA pseudouridylate synthase		6505	6293	7893	5846	3905	5216	5401	4877	5161	7060	8337	8353	5957.56	5146	7917	1.537	0.621	7.651	1.98862e-14	3.3776e-14	0.0047	0.0042	0.0046	0.0046	TRUE	0.0739
BIF_01411		hypothetical protein		1472	1792	2076	1618	1137	1534	1222	1389	1357	1954	2428	2457	1623.73	1323	2280	1.719	0.782	8.365	6.01938e-17	1.07792e-16	0.0065	0.0049	0.0056	0.0056	TRUE	0.1303
BIF_01412		type III pantothenate kinase	Pantothenate and CoA biosynthesis	586	600	797	353	213	272	487	465	521	426	455	436	527.66	491	439	0.891	-0.167	-1.636	0.101889	0.113673	0.0023	0.007	0.0049	0.0049	TRUE	0.0375
BIF_01415		ABC transporter permease		1204	1409	1672	1080	652	872	1000	1092	1093	1304	1392	1396	1162.11	1062	1364	1.282	0.359	4.562	5.06498e-06	6.84612e-06	0.0015	0.0053	0.0035	0.0035	TRUE	0.0205
BIF_01416		ABC transporter permease		493	627	672	511	277	391	409	486	439	617	591	626	507.42	445	611	1.376	0.461	4.552	5.3128e-06	7.17483e-06	0.0026	0.0071	0.0052	0.0052	TRUE	0.0498
BIF_01417		ABC transporter ATP-binding protein		782	916	1128	745	493	618	649	710	738	900	1053	990	776.8	699	981	1.397	0.482	5.231	1.6863e-07	2.38982e-07	0.0031	0.006	0.0047	0.0047	TRUE	0.0437
BIF_01418		ABC transporter ATP-binding protein		682	753	910	751	430	603	566	584	595	907	918	966	709.99	582	930	1.598	0.676	7.954	1.8127e-15	3.16558e-15	0	0.0062	0.0037	0.0037	TRUE	0.0235
BIF_01419		DUF4392 domain-containing protein		457	518	659	730	446	574	379	401	431	882	952	919	593.86	404	918	2.263	1.178	13.128	2.27674e-39	5.91724e-39	0	0.0066	0.004	0.004	TRUE	0.0277
BIF_01420		biotin carboxylase	Fatty Acid Metabolism	1485	1697	2004	1966	1085	1446	1233	1315	1310	2374	2316	2316	1630.13	1286	2335	1.816	0.861	12.493	8.12567e-36	2.02684e-35	0.0006	0.0049	0.0028	0.0028	TRUE	0.0145
BIF_01421		ABC transporter substrate-binding protein		896	1074	1258	986	526	832	744	832	823	1191	1123	1332	946.49	800	1215	1.521	0.605	6.825	8.76951e-12	1.39753e-11	0.0028	0.0056	0.0045	0.0045	TRUE	0.0548
BIF_01422		MFS transporter	Transport	35371	36048	40937	17602	9450	12038	29368	27936	26768	21256	20176	19278	26626.6	28024	20237	0.722	-0.469	-6.864	6.68723e-12	1.06899e-11	0.0027	0.004	0.0033	0.0033	TRUE	0.032
BIF_01423		LacI family DNA-binding transcriptional regulator		2634	2645	3564	2068	1227	1698	2187	2050	2330	2497	2620	2719	2302.37	2189	2612	1.192	0.254	3.429	0.000605336	0.000754356	0.0023	0.0047	0.0035	0.0035	TRUE	0.0262
BIF_01426		RNA degradosome polyphosphate kinase	Purine Metabolism	9041	8950	11640	8677	4271	5125	7507	6936	7611	10478	9119	8208	7524.26	7351	9268	1.261	0.335	3.851	0.000117756	0.000150499	0.0065	0.0042	0.0053	0.0053	TRUE	0.1073
BIF_01427		NUDIX hydrolase		1898	1911	2576	1719	1011	1446	1576	1481	1684	2076	2159	2316	1748.35	1580	2184	1.38	0.465	6.071	1.26944e-09	1.92215e-09	0.0023	0.0049	0.0036	0.0036	TRUE	0.0272
BIF_01430		hypothetical protein		62	60	85	44	41	62	51	46	56	53	88	99	53.21	51	80	1.537	0.62	2.331	0.0197788	0.0229494	0.0323	0.034	0.0335	0.0335	TRUE	0.34
BIF_01431	ftsY	signal recognition particle-docking protein FtsY		3273	3686	4212	1281	695	958	2718	2856	2754	1547	1484	1534	2338.07	2776	1522	0.549	-0.866	-13.372	8.75822e-41	2.32701e-40	0.0004	0.0046	0.0024	0.0024	TRUE	0.0077
BIF_01432		ammonium transporter	Transport	11092	10391	13818	4613	2756	3518	9210	8053	9035	5571	5884	5634	7834.3	8766	5696	0.65	-0.623	-9.046	1.48607e-19	2.77675e-19	0.0023	0.0042	0.0032	0.0032	TRUE	0.0412
BIF_01433		P-II family nitrogen regulator		2529	2759	3103	1172	596	855	2100	2138	2029	1415	1272	1369	1878.42	2089	1352	0.649	-0.623	-8.852	8.56927e-19	1.5821e-18	0.0007	0.0048	0.0028	0.0028	TRUE	0.0193
BIF_01434		nucleotidyltransferase domain-containing protein		1115	1146	1560	693	453	584	926	888	1020	837	967	935	900.04	945	913	0.962	-0.055	-0.619	0.535806	0.559652	0.003	0.0057	0.0045	0.0045	TRUE	0.0452
BIF_01435		helix-turn-helix transcriptional regulator		373	391	482	1105	758	1153	310	303	315	1334	1618	1846	756.22	309	1599	5.162	2.368	20.227	5.69621e-91	2.7149e-90	0.011	0.0061	0.0082	0.0082	TRUE	0.0388
BIF_01436	dnaB	replicative DNA helicase		6428	6870	8139	5402	3313	4504	5337	5324	5322	6524	7073	7213	5668.82	5328	6937	1.301	0.38	6.53	6.56965e-11	1.02688e-10	0.0007	0.0042	0.0022	0.0022	TRUE	0.0227
BIF_01437	fbaA	class II fructose-bisphosphate aldolase	Glycolysis/Gluconeogenesis	2902	3351	3945	8307	4249	5313	2410	2597	2580	10032	9072	8509	4725.04	2529	9204	3.641	1.864	25.009	4.90251e-138	3.99684e-137	0.003	0.0043	0.0038	0.0038	TRUE	0.0511
BIF_01438		adenylosuccinate synthase	Purine Pyrimidine Biosynthesis	5357	5589	6748	2595	1533	2041	4448	4331	4412	3134	3273	3269	3881.34	4397	3225	0.733	-0.448	-7.277	3.40642e-13	5.60143e-13	0.0007	0.0044	0.0024	0.0024	TRUE	0.0174
BIF_01439		CrcB family protein		5167	5663	7431	4629	3033	3904	4290	4389	4859	5590	6476	6252	4705.99	4513	6106	1.352	0.435	5.806	6.38916e-09	9.44513e-09	0.0032	0.0043	0.0038	0.0038	TRUE	0.0451
BIF_01440		CrcB family protein		509	616	779	258	153	190	423	477	509	312	327	304	374.54	470	314	0.666	-0.586	-5.209	1.89499e-07	2.67335e-07	0	0.0082	0.0058	0.0058	TRUE	0.0593
BIF_01442		branched-chain amino acid ABC transporter permease	Transport	1105	1294	1647	1147	549	790	917	1003	1077	1385	1172	1265	1078.83	999	1274	1.278	0.354	3.898	9.6951e-05	0.000124628	0.0039	0.0054	0.0049	0.0049	TRUE	0.0477
BIF_01444		pyridoxal phosphate-dependent aminotransferase	Tyrosine, Tryptophan, Phenylalanine Metabolism	4305	4650	5492	1518	922	1185	3574	3604	3591	1833	1968	1898	2864.18	3590	1900	0.528	-0.921	-15.281	1.02546e-52	3.17687e-52	0	0.0045	0.0021	0.0021	TRUE	0.0079
BIF_01445		putative ABC transporter permease		3130	3270	3910	1027	625	837	2599	2534	2557	1240	1334	1340	2057.56	2563	1305	0.508	-0.977	-13.234	5.55213e-40	1.46014e-39	0.0014	0.0047	0.0032	0.0032	TRUE	0.0351
BIF_01447		DUF2974 domain-containing protein		3439	3586	4216	2979	1725	2111	2855	2779	2757	3597	3683	3381	2830.66	2797	3554	1.27	0.345	5.082	3.73112e-07	5.19273e-07	0.0014	0.0045	0.003	0.003	TRUE	0.0291
BIF_01448		TetR/AcrR family transcriptional regulator		3015	3351	4089	7540	4239	5058	2503	2597	2674	9105	9050	8100	4492.87	2591	8752	3.377	1.756	20.717	2.42786e-95	1.22103e-94	0.0055	0.0043	0.0049	0.0049	TRUE	0.0899
BIF_01449		mechanosensitive ion channel		3741	4133	4844	3403	1933	2369	3106	3203	3167	4109	4127	3794	3299.63	3159	4010	1.269	0.344	5.364	8.15585e-08	1.17302e-07	0.001	0.0044	0.0026	0.0026	TRUE	0.018
BIF_01450		CPBP family intramembrane metalloprotease		453	518	595	279	175	258	376	401	389	337	374	413	396.05	389	375	0.96	-0.06	-0.527	0.597926	0.621185	0.0029	0.008	0.0061	0.0061	TRUE	0.0687
BIF_01452	dnaN	DNA polymerase III subunit beta		5560	5543	7149	3729	1958	2474	4616	4296	4675	4503	4180	3962	4238.31	4529	4215	0.931	-0.103	-1.467	0.142281	0.156197	0.0022	0.0043	0.0032	0.0032	TRUE	0.03
BIF_01454	recF	DNA replication and repair protein RecF		3079	3051	3689	912	439	641	2556	2364	2412	1101	937	1027	1832.72	2444	1022	0.42	-1.251	-16.557	1.42821e-61	5.0052e-61	0.0011	0.0048	0.0032	0.0032	TRUE	0.0383
BIF_01455		DUF721 domain-containing protein		503	614	634	99	76	99	418	476	415	120	162	159	302.81	436	147	0.332	-1.592	-10.912	1.00814e-27	2.19326e-27	0.0082	0.0092	0.0089	0.0089	TRUE	0.2106
BIF_01456	gyrB	DNA topoisomerase (ATP-hydrolyzing) subunit B		9706	9670	11377	1146	744	979	8059	7494	7439	1384	1588	1568	5593.18	7664	1513	0.197	-2.345	-32.25	3.50469e-228	6.03196e-227	0.0024	0.0042	0.0032	0.0032	TRUE	0.048
BIF_01457	gyrA	DNA gyrase subunit A		13041	13181	16186	1370	849	1113	10828	10215	10584	1654	1813	1782	7346.52	10542	1750	0.166	-2.594	-38.168	0	0	0.0015	0.0042	0.0028	0.0028	TRUE	0.0209
BIF_01459		glutamate 5-kinase	Arginine Proline Metabolism	6355	7711	9136	6777	3804	5153	5276	5976	5974	8184	8122	8252	6306.03	5742	8186	1.425	0.511	7.679	1.60752e-14	2.73632e-14	0.0019	0.0042	0.003	0.003	TRUE	0.0407
BIF_01460		pyridoxal phosphate-dependent aminotransferase	Alanine Aspartate Metabolism	14341	15715	19015	9655	5780	7555	11907	12178	12433	11659	12340	12099	11699.2	12173	12033	0.988	-0.017	-0.335	0.73738	0.756926	0.0003	0.0041	0.0018	0.0018	TRUE	0.0061
BIF_01461	secE	preprotein translocase subunit SecE		2664	2730	3536	1006	577	873	2212	2116	2312	1215	1232	1398	1890.5	2213	1282	0.579	-0.789	-10.066	7.81967e-24	1.59377e-23	0.0025	0.0048	0.0036	0.0036	TRUE	0.0506
BIF_01462	nusG	transcription termination/antitermination factor NusG		10648	10453	13580	3587	2192	3056	8841	8101	8880	4332	4680	4894	7276.69	8607	4635	0.538	-0.894	-13.225	6.30847e-40	1.65344e-39	0.0021	0.0042	0.0031	0.0031	TRUE	0.0276
BIF_01464	rplA	50S ribosomal protein L1		21641	23077	28564	6731	3784	4893	17968	17884	18677	8128	8079	7836	14587	18176	8014	0.441	-1.181	-21.348	4.08089e-101	2.23367e-100	0.0007	0.0041	0.0021	0.0021	TRUE	0.0116
BIF_01465		helix-turn-helix domain-containing protein		998	1086	1399	695	410	579	829	842	915	839	875	927	846.65	862	880	1.02	0.028	0.342	0.73244	0.753853	0.0011	0.0058	0.0036	0.0036	TRUE	0.0238
BIF_01466		biotin--[acetyl-CoA-carboxylase] ligase	Biotin Metabolism	2378	2419	2993	2480	1483	1986	1974	1875	1957	2995	3166	3181	2338.11	1935	3114	1.608	0.685	10.149	3.36154e-24	6.8785e-24	0.0011	0.0046	0.0028	0.0028	TRUE	0.0229
BIF_01467		2-hydroxyacyl-CoA dehydratase		6510	6428	7827	2639	1438	1955	5405	4981	5118	3187	3070	3131	4147.51	5168	3129	0.606	-0.723	-12.146	6.04903e-34	1.44822e-33	0.0006	0.0043	0.0022	0.0022	TRUE	0.013
BIF_01468		DUF1304 domain-containing protein		4188	4317	4982	4390	2544	3402	3477	3345	3258	5301	5431	5448	3996.67	3360	5393	1.605	0.683	11.499	1.33837e-30	3.06678e-30	0.0007	0.0044	0.0023	0.0023	TRUE	0.0092
BIF_01469		hypothetical protein		3222	3934	4143	3227	2086	2711	2675	3049	2709	3897	4454	4342	3222.12	2811	4231	1.503	0.588	7.749	9.2634e-15	1.58904e-14	0.003	0.0045	0.0038	0.0038	TRUE	0.0443
BIF_01470	nrdG	anaerobic ribonucleoside-triphosphate reductase activating protein		643	626	719	215	132	173	534	485	470	260	282	277	413.46	496	273	0.548	-0.868	-7.7	1.36352e-14	2.32353e-14	0	0.0078	0.0054	0.0054	TRUE	0.0337
BIF_01471	nrdD	anaerobic ribonucleoside-triphosphate reductase	Purine Metabolism	24523	26541	37377	5259	3388	4007	20361	20568	24440	6351	7233	6417	13716.6	21790	6667	0.306	-1.709	-5.182	2.19612e-07	3.08692e-07	0.0782	0.0041	0.0268	0.0782	TRUE	1.7878
BIF_01472		TetR/AcrR family transcriptional regulator		2091	2113	2863	1285	871	1052	1736	1637	1872	1552	1860	1685	1616.63	1748	1699	0.968	-0.047	-0.551	0.581302	0.605132	0.0038	0.0049	0.0045	0.0045	TRUE	0.0525
BIF_01473		MFS transporter		162	178	199	547	357	395	135	138	130	661	762	633	313.82	134	685	5.091	2.348	18.564	6.3318e-77	2.54092e-76	0.0044	0.009	0.0075	0.0075	TRUE	0.1107
BIF_01474		beta-galactosidase	Galactose Metabolism	644	692	847	805	517	684	535	536	554	972	1104	1095	712.91	542	1057	1.946	0.96	10.077	6.96338e-24	1.42112e-23	0.0036	0.0062	0.0051	0.0051	TRUE	0.075
BIF_01475		hypothetical protein		67	113	129	21202	14856	17660	56	88	84	25604	31718	28282	9546.38	76	28535	373.419	8.545	66.523	0	0	0.0184	0.0041	0.007	0.007	TRUE	0.0956
BIF_01476		polysaccharide biosynthesis tyrosine autokinase		6633	6282	7045	934	484	758	5507	4868	4607	1128	1033	1214	3838.41	4994	1125	0.226	-2.147	-23.22	2.87658e-119	1.94578e-118	0.0064	0.0044	0.0054	0.0054	TRUE	0.0656
BIF_01477		DUF4012 domain-containing protein		3623	3404	3727	425	254	341	3008	2638	2437	513	542	546	1942.09	2694	534	0.198	-2.337	-24.162	5.58068e-129	4.11641e-128	0.0054	0.0048	0.0051	0.0051	TRUE	0.0839
BIF_01478		low molecular weight phosphatase family protein		381	351	428	178	90	161	316	272	280	215	192	258	267.58	289	222	0.77	-0.377	-2.787	0.00532455	0.00636399	0.0049	0.0099	0.0083	0.0083	TRUE	0.1325
BIF_01481		nucleoside deaminase		842	1077	1275	980	648	811	699	835	834	1183	1383	1299	938.78	789	1288	1.627	0.702	7.485	7.13752e-14	1.19913e-13	0.0047	0.0057	0.0052	0.0052	TRUE	0.0779
BIF_01482		Na+/H+ antiporter	Transport	1620	1674	1914	623	393	518	1345	1297	1252	752	839	830	1081.57	1298	807	0.62	-0.691	-8.73	2.54728e-18	4.68059e-18	0.0006	0.0054	0.0032	0.0032	TRUE	0.0306
BIF_01483		esterase		5864	6321	7565	3851	2003	2504	4869	4898	4947	4651	4276	4010	4570.86	4905	4312	0.88	-0.185	-2.584	0.00977967	0.0115463	0.0026	0.0043	0.0034	0.0034	TRUE	0.0395
BIF_01486		arginine--tRNA ligase	Arginine Proline Metabolism	8859	8597	11244	3310	2123	2694	7356	6662	7352	3997	4533	4314	5880.92	7123	4281	0.6	-0.736	-10.777	4.41978e-27	9.56179e-27	0.0021	0.0042	0.0031	0.0031	TRUE	0.028
BIF_01487		glucan endo-1,6-beta-glucosidase		1365	1515	1788	1598	827	1008	1133	1174	1169	1930	1766	1614	1318.27	1159	1770	1.529	0.613	6.717	1.85936e-11	2.93893e-11	0.0049	0.0052	0.0052	0.0052	TRUE	0.076
BIF_01488		regulator		420	346	582	356	250	283	349	268	381	430	534	453	444.06	333	472	1.411	0.497	3.764	0.000167161	0.000212414	0.0131	0.0076	0.0097	0.0097	TRUE	0.2209
BIF_01489		cellobiose phosphorylase		79	83	91	122	94	94	66	64	60	147	201	151	100.42	63	166	2.605	1.381	7.299	2.89341e-13	4.7629e-13	0	0.0199	0.0149	0.0149	TRUE	0.1853
BIF_01490		LTA synthase family protein		1645	1706	2198	982	598	841	1366	1322	1437	1186	1277	1347	1367.96	1375	1270	0.922	-0.118	-1.519	0.128776	0.142278	0.0016	0.0051	0.0034	0.0034	TRUE	0.0295
BIF_01491		glycosyltransferase		2762	2853	3625	2299	1268	1778	2293	2211	2370	2776	2707	2847	2371.55	2291	2777	1.212	0.278	4.474	7.66613e-06	1.02812e-05	0.0004	0.0046	0.0023	0.0023	TRUE	0.0077
BIF_01492		glycosyltransferase		3923	3990	4745	1727	993	1268	3257	3092	3103	2086	2120	2031	2733.7	3151	2079	0.66	-0.6	-9.703	2.92182e-22	5.77282e-22	0.0003	0.0045	0.0022	0.0022	TRUE	0.007
BIF_01494	leuA	2-isopropylmalate synthase	Valine, Leucine, Isoleucine Metabolism	5290	5842	7091	12414	5506	7136	4392	4527	4637	14991	11755	11428	7843.8	4519	12725	2.817	1.494	16.049	5.78243e-58	1.93874e-57	0.0085	0.0042	0.0061	0.0061	TRUE	0.1988
BIF_01495		hypothetical protein		1434	1504	1775	840	493	615	1191	1166	1161	1014	1053	985	1042.97	1173	1017	0.867	-0.206	-2.406	0.0161336	0.0188184	0.0026	0.0055	0.0042	0.0042	TRUE	0.0619
BIF_01496		aspartate-semialdehyde dehydrogenase	Glycine, Serine Threonine Metabolism	7187	7221	9299	1498	964	1175	5967	5596	6080	1809	2058	1882	4387.12	5881	1916	0.325	-1.621	-21.751	6.81818e-105	3.91162e-104	0.0028	0.0043	0.0035	0.0035	TRUE	0.0318
BIF_01497		ACT domain-containing protein	Glycine, Serine Threonine Metabolism	2482	2468	3009	404	256	353	2061	1913	1967	488	547	565	1499.37	1980	533	0.268	-1.899	-21.887	3.44763e-106	1.99268e-105	0.002	0.005	0.0037	0.0037	TRUE	0.0496
BIF_01499	recR	recombination protein RecR		1085	1139	1377	984	644	813	901	883	900	1188	1375	1302	993.46	895	1288	1.435	0.521	6.498	8.12001e-11	1.26793e-10	0.0012	0.0056	0.0036	0.0036	TRUE	0.039
BIF_01500	dnaX	DNA polymerase III subunit gamma/tau		4816	4680	6375	2968	1702	2216	3999	3627	4168	3584	3634	3549	3518.5	3931	3589	0.913	-0.132	-1.956	0.0504524	0.0571695	0.0017	0.0044	0.003	0.003	TRUE	0.0373
BIF_01501		hypothetical protein		32	34	47	104	72	92	27	26	31	126	154	147	66.65	28	142	5.044	2.335	10.175	2.5756e-24	5.28424e-24	0	0.0279	0.0189	0.0189	TRUE	0.0777
BIF_01502		prolyl oligopeptidase family serine peptidase		5752	6678	8066	5286	2794	3745	4776	5175	5274	6383	5965	5997	5306.13	5075	6115	1.205	0.27	4.304	1.67483e-05	2.21736e-05	0.0012	0.0043	0.0026	0.0026	TRUE	0.0215
BIF_01504		alpha/beta hydrolase		3449	3553	4457	1563	811	1174	2864	2753	2914	1887	1731	1880	2472.42	2844	1833	0.646	-0.631	-8.259	1.46858e-16	2.61175e-16	0.0025	0.0046	0.0036	0.0036	TRUE	0.0403
BIF_01505		hypothetical protein		2227	2509	3121	23135	13388	17392	1849	1944	2041	27938	28584	27853	10805.2	1945	28125	14.454	3.853	61.623	0	0	0.0012	0.0041	0.0026	0.0026	TRUE	0.0156
BIF_01506		methyltransferase domain-containing protein		1771	2157	2685	2653	1301	1806	1470	1672	1756	3204	2778	2892	2046.67	1633	2958	1.813	0.859	9.846	7.1063e-23	1.42034e-22	0.0048	0.0047	0.005	0.005	TRUE	0.0604
BIF_01509		Lrp/AsnC ligand binding domain-containing protein		1303	1494	1689	2729	1449	1817	1082	1158	1104	3296	3094	2910	1853.8	1115	3100	2.783	1.477	20.674	5.97894e-95	2.96839e-94	0.0014	0.0048	0.0031	0.0031	TRUE	0.026
BIF_01510	leuD	3-isopropylmalate dehydratase small subunit	Valine, Leucine, Isoleucine Metabolism	1212	1453	1533	1000	495	715	1006	1126	1002	1208	1057	1145	1363.25	1045	1137	1.091	0.126	1.377	0.168643	0.183963	0.0043	0.0051	0.0049	0.0049	TRUE	0.0583
BIF_01512		IclR family transcriptional regulator		1691	1774	2303	2527	1614	2208	1404	1375	1506	3052	3446	3536	2161.05	1428	3345	2.338	1.225	15.44	8.85704e-54	2.77163e-53	0.0033	0.0047	0.004	0.004	TRUE	0.0492
BIF_01513		metallophosphoesterase		2080	2635	2725	3130	1575	2210	1727	2042	1782	3780	3363	3539	2340.07	1850	3561	1.927	0.946	11.829	2.78065e-32	6.52609e-32	0.0035	0.0046	0.0042	0.0042	TRUE	0.0661
BIF_01514		glutamate--tRNA ligase	tRNA Charging	5479	6199	7143	1200	690	955	4549	4804	4671	1449	1473	1529	3500.91	4675	1484	0.317	-1.656	-25.999	5.0525e-149	4.80142e-148	0.0005	0.0044	0.0023	0.0023	TRUE	0.0076
BIF_01518		hypothetical protein		83	79	98	191	119	144	69	61	64	231	254	231	128.99	65	239	3.674	1.877	11.258	2.10651e-29	4.72212e-29	0	0.0163	0.0108	0.0108	TRUE	0.084
BIF_01519		DUF3416 domain-containing protein		7387	7416	9417	3446	1871	2339	6133	5747	6158	4161	3995	3746	5579.96	6013	3967	0.66	-0.599	-9.52	1.72787e-21	3.3624e-21	0.0012	0.0042	0.0026	0.0026	TRUE	0.0197
BIF_01520		glycosyltransferase		1622	1680	1857	342	193	248	1347	1302	1214	413	412	397	1004.34	1288	407	0.317	-1.659	-17.279	6.81032e-67	2.52373e-66	0.0031	0.0055	0.0044	0.0044	TRUE	0.0517
BIF_01521		DUF4422 domain-containing protein		1033	1161	1231	167	98	120	858	900	805	202	209	192	655.1	854	201	0.235	-2.089	-18.954	4.0709e-80	1.7089e-79	0	0.0064	0.0043	0.0043	TRUE	0.0209
BIF_01522		glycosyltransferase family 2 protein		1598	1809	1882	317	181	267	1327	1402	1231	383	386	428	1031.65	1320	399	0.302	-1.726	-18.381	1.87915e-75	7.46362e-75	0.0024	0.0055	0.0041	0.0041	TRUE	0.0297
BIF_01523		nucleotide sugar dehydrogenase	Cell Envelope Biosynthesis	3367	3511	4267	748	371	581	2796	2721	2790	903	792	930	1933.31	2769	875	0.318	-1.655	-22.647	1.48759e-113	9.18036e-113	0	0.0048	0.0028	0.0028	TRUE	0.0462
BIF_01525		endonuclease/exonuclease/phosphatase family protein		1735	1700	2291	1292	776	985	1441	1317	1498	1560	1657	1577	1406.36	1419	1598	1.125	0.17	2.187	0.0287545	0.0330667	0.002	0.0051	0.0036	0.0036	TRUE	0.0314
BIF_01526		beta-galactosidase	Galactose Metabolism	4072	4437	5131	1716	902	1245	3381	3438	3355	2072	1926	1994	2753.32	3391	1997	0.59	-0.761	-12.004	3.39628e-33	8.05642e-33	0.0004	0.0045	0.0024	0.0024	TRUE	0.0105
BIF_01527	rpsP	30S ribosomal protein S16		47225	45368	63172	13543	8604	11599	39210	35158	41306	16355	18370	18575	28932.2	38558	17767	0.461	-1.118	-14.738	3.66525e-49	1.0692e-48	0.0041	0.004	0.0041	0.0041	TRUE	0.0486
BIF_01528		RNA-binding protein		3066	3618	4025	1029	555	841	2546	2804	2632	1243	1185	1347	2023.23	2661	1258	0.474	-1.078	-14.474	1.76689e-47	5.02186e-47	0.0017	0.0047	0.0032	0.0032	TRUE	0.0291
BIF_01529	rimM	ribosome maturation factor RimM		9080	9161	12639	4062	2572	3562	7539	7099	8264	4905	5491	5704	6225.47	7634	5367	0.703	-0.509	-6.332	2.41746e-10	3.72973e-10	0.0046	0.0042	0.0045	0.0045	TRUE	0.047
BIF_01530	trmD	tRNA (guanosine(37)-N1)-methyltransferase TrmD		9524	9346	12816	4202	2785	3521	7908	7243	8380	5074	5946	5639	6390.1	7844	5553	0.707	-0.5	-6.091	1.124e-09	1.7103e-09	0.005	0.0042	0.0047	0.0047	TRUE	0.0468
BIF_01531	rsmD	16S rRNA (guanine(966)-N(2))-methyltransferase RsmD		551	632	701	446	246	298	457	490	458	539	525	477	484.31	468	514	1.098	0.134	1.401	0.161198	0.17609	0	0.0073	0.0043	0.0043	TRUE	0.0301
BIF_01532		DUF4186 domain-containing protein		159	216	176	41	23	30	132	167	115	50	49	48	118.31	138	49	0.355	-1.495	-6.621	3.5778e-11	5.6207e-11	0.0183	0.0175	0.0178	0.0178	TRUE	0.247
BIF_01533		ABC transporter ATP-binding protein		5820	6032	7634	9995	5474	6958	4832	4675	4992	12070	11687	11143	7060.76	4833	11633	2.407	1.267	20.836	2.02124e-96	1.04017e-95	0.0011	0.0042	0.0025	0.0025	TRUE	0.0112
BIF_01535		NADPH-dependent FMN reductase		5486	6416	7577	14951	6950	8844	4555	4972	4954	18055	14838	14163	8503.75	4827	15685	3.25	1.701	19.336	2.68978e-83	1.17036e-82	0.0069	0.0041	0.0054	0.0054	TRUE	0.143
BIF_01536	vsr	DNA mismatch endonuclease Vsr		225	225	261	71	53	57	187	174	171	86	113	91	150.16	177	97	0.538	-0.894	-4.829	1.37464e-06	1.89105e-06	0.0134	0.0146	0.0142	0.0142	TRUE	0.2598
BIF_01537		polymerase		1879	2144	2160	572	306	433	1560	1662	1412	691	653	693	1239.97	1545	679	0.441	-1.182	-13.203	8.44569e-40	2.20242e-39	0.0034	0.0052	0.0043	0.0043	TRUE	0.0461
BIF_01538		glycosyltransferase		1570	1638	1778	707	326	415	1304	1269	1163	854	696	665	1015.77	1245	738	0.596	-0.746	-7.642	2.13697e-14	3.6256e-14	0.0054	0.0055	0.0055	0.0055	TRUE	0.1586
BIF_01539		glycosyltransferase		1472	1564	1776	429	244	268	1222	1212	1161	518	521	429	898.62	1198	489	0.408	-1.292	-13.767	4.00589e-43	1.09053e-42	0.0022	0.0057	0.0044	0.0044	TRUE	0.0874
BIF_01540		flippase		1336	1464	1563	192	116	136	1109	1135	1022	232	248	218	758.02	1089	233	0.213	-2.232	-21.112	6.22861e-99	3.33845e-98	0.002	0.0061	0.0043	0.0043	TRUE	0.0239
BIF_01541	rfbB	dTDP-glucose 4,6-dehydratase	Cell Envelope Biosynthesis	4369	4622	5273	3706	1657	2257	3628	3582	3448	4475	3538	3615	3812.93	3553	3876	1.093	0.128	1.492	0.135796	0.149501	0.006	0.0044	0.005	0.005	TRUE	0.1508
BIF_01543		sugar nucleotide-binding protein	Cell Envelope Biosynthesis	4618	4764	5644	2242	1144	1465	3834	3692	3690	2707	2442	2346	3466.68	3739	2498	0.669	-0.579	-7.727	1.1035e-14	1.88876e-14	0.0028	0.0044	0.0036	0.0036	TRUE	0.0451
BIF_01544	rfbA	glucose-1-phosphate thymidylyltransferase RfbA	Nucleotide Sugar Metabolism	4278	4490	5133	2480	1221	1667	3552	3480	3356	2995	2607	2670	3232.77	3463	2757	0.798	-0.325	-4.691	2.71634e-06	3.70388e-06	0.0019	0.0045	0.0031	0.0031	TRUE	0.0476
BIF_01545		DUF4012 domain-containing protein		5849	5607	6603	754	397	561	4856	4345	4318	911	848	898	3229.32	4506	886	0.197	-2.344	-26.263	5.08775e-152	5.01969e-151	0.0051	0.0045	0.0047	0.0047	TRUE	0.0673
BIF_01546		Sir2 family NAD-dependent protein deacetylase		637	656	837	1007	666	808	529	508	547	1216	1422	1294	805.7	528	1311	2.473	1.306	13.73	6.70828e-43	1.81981e-42	0.0042	0.0059	0.0052	0.0052	TRUE	0.0738
BIF_01547		LacI family DNA-binding transcriptional regulator		465	462	550	1289	800	1035	386	358	360	1557	1708	1658	833.49	368	1641	4.456	2.156	23.832	1.55545e-125	1.10522e-124	0.0024	0.0059	0.0044	0.0044	TRUE	0.0561
BIF_01548		glycoside hydrolase family 127 protein		102	108	154	688	414	512	85	84	101	831	884	820	338.18	90	845	9.368	3.228	24.311	1.49952e-130	1.12755e-129	0.0026	0.0087	0.0076	0.0076	TRUE	0.2181
BIF_01549		MFS transporter		758	875	1067	1007	582	759	629	678	698	1216	1243	1216	834.62	668	1225	1.83	0.872	10.697	1.0511e-26	2.25507e-26	0	0.0059	0.0036	0.0036	TRUE	0.0215
BIF_01551		M48 family metallopeptidase		883	819	1172	442	264	358	733	635	766	534	564	573	633.39	711	557	0.781	-0.357	-3.603	0.000313981	0.000395091	0.0034	0.0065	0.0051	0.0051	TRUE	0.0707
BIF_01552		hypothetical protein		21	21	29	39	29	25	17	16	19	47	62	40	30.06	17	50	2.787	1.479	4.486	7.25792e-06	9.75067e-06	0	0.0571	0.0406	0.0406	TRUE	0.1103
BIF_01553	mscL	large conductance mechanosensitive channel protein MscL		3845	4220	4882	12685	6054	8157	3192	3270	3192	15319	12925	13063	7271.27	3218	13769	4.279	2.097	20.795	4.84605e-96	2.4774e-95	0.0105	0.0042	0.0072	0.0072	TRUE	0.1545
BIF_01555		beta-mannosidase		4	3	1	7	1	3	3	2	1	8	2	5	2.83	2	5	2.622	1.39	1.348	0.177674	0.193406	0	0.5691	0.434	0.434	TRUE	0.0735
BIF_01556		MFS transporter		1963	2024	2682	2389	1439	1840	1630	1569	1754	2885	3072	2947	2078.73	1651	2968	1.795	0.844	12.418	2.08238e-35	5.16098e-35	0.0011	0.0047	0.0028	0.0028	TRUE	0.0246
BIF_01557	gdhA	NADP-specific glutamate dehydrogenase	Glutamate Metabolism	5663	6184	7770	8876	4686	6071	4702	4792	5081	10719	10005	9722	7050.73	4858	10149	2.089	1.063	15.825	2.07634e-56	6.78535e-56	0.0021	0.0042	0.0031	0.0031	TRUE	0.0224
BIF_01558		glycoside hydrolase		3824	4190	4691	2519	1348	1778	3175	3247	3067	3042	2878	2847	3282.46	3163	2922	0.924	-0.113	-1.194	0.232553	0.250678	0.0073	0.0044	0.0061	0.0061	TRUE	0.1655
BIF_01559		ISL3-like element IS2001 family transposase		961	1201	1332	1253	873	1123	798	931	871	1513	1864	1798	1121.59	867	1725	1.985	0.989	10.432	1.77191e-25	3.71406e-25	0.0058	0.0054	0.0056	0.0056	TRUE	0.0965
BIF_01560		MFS transporter		1822	2070	2561	709	382	537	1513	1604	1675	856	816	860	1114.49	1597	844	0.529	-0.919	-11.902	1.15761e-32	2.73345e-32	0	0.0054	0.0031	0.0031	TRUE	0.0171
BIF_01561		histidine phosphatase family protein		690	709	884	815	507	658	573	549	578	984	1082	1054	706.59	567	1040	1.83	0.872	10.004	1.46457e-23	2.96165e-23	0.0012	0.0062	0.004	0.004	TRUE	0.0292
BIF_01562		hypothetical protein		2267	2265	3095	4077	2533	3183	1882	1755	2024	4923	5408	5097	2877.38	1887	5143	2.722	1.445	20.165	1.97698e-90	9.39369e-90	0.0022	0.0045	0.0033	0.0033	TRUE	0.033
BIF_01563		GtrA family protein		2364	2146	2752	549	334	441	1963	1663	1799	663	713	706	1347.39	1808	694	0.383	-1.385	-15.791	3.60757e-56	1.17398e-55	0.0031	0.0051	0.0042	0.0042	TRUE	0.0444
BIF_01564		RsmD family RNA methyltransferase		538	722	833	623	331	569	447	560	545	752	707	911	599.74	517	790	1.529	0.613	5.287	1.2413e-07	1.76888e-07	0.0093	0.0066	0.0079	0.0079	TRUE	0.1379
BIF_01566		class E sortase		2378	2751	3123	1852	996	1372	1974	2132	2042	2236	2126	2197	1979.55	2049	2186	1.068	0.095	1.461	0.144042	0.157906	0.0005	0.0048	0.0025	0.0025	TRUE	0.0099
BIF_01567		glutamine amidotransferase	Tyrosine, Tryptophan, Phenylalanine Metabolism	1405	1452	1701	738	446	596	1167	1125	1112	891	952	954	1031.52	1135	932	0.82	-0.286	-3.714	0.000204058	0.000258029	0	0.0055	0.0031	0.0031	TRUE	0.0132
BIF_01568	pknB	Stk1 family PASTA domain-containing Ser/Thr kinase		8885	8920	11006	3109	1612	1930	7377	6913	7197	3754	3442	3091	5577.78	7162	3429	0.479	-1.061	-14.065	6.21075e-45	1.71182e-44	0.0035	0.0042	0.0038	0.0038	TRUE	0.0613
BIF_01569		serine/threonine protein kinase		3209	3215	3996	1063	576	667	2664	2491	2613	1284	1230	1068	1978.46	2589	1194	0.461	-1.116	-14.344	1.16086e-46	3.26348e-46	0.0019	0.0048	0.0035	0.0035	TRUE	0.0687
BIF_01570		penicillin-binding protein 2		6581	6592	7974	1612	871	1148	5464	5109	5214	1947	1860	1838	3845.12	5262	1882	0.358	-1.482	-23.945	1.04508e-126	7.52942e-126	0.0006	0.0044	0.0023	0.0023	TRUE	0.0091
BIF_01572		Nramp family divalent metal transporter	Transport	1237	1313	1535	764	448	524	1027	1018	1004	923	956	839	894.18	1016	906	0.891	-0.167	-2.059	0.0394767	0.045162	0.0003	0.0057	0.0035	0.0035	TRUE	0.0318
BIF_01573		HNH endonuclease		797	928	1227	527	277	382	662	719	802	636	591	612	642.42	728	613	0.843	-0.246	-2.527	0.0114906	0.013525	0.0032	0.0064	0.005	0.005	TRUE	0.0653
BIF_01575	pdxS	pyridoxal 5'-phosphate synthase lyase subunit PdxS	Vitamine B6 Metabolism	1599	1758	2180	1821	979	1291	1328	1362	1425	2199	2090	2067	1997.53	1372	2119	1.545	0.628	9.226	2.81016e-20	5.30199e-20	0.0008	0.0048	0.0027	0.0027	TRUE	0.0098
BIF_01576	pdxT	pyridoxal 5'-phosphate synthase glutaminase subunit PdxT	Vitamine B6 Metabolism	968	979	1072	316	177	195	804	759	701	382	378	312	797.75	755	357	0.474	-1.077	-10.54	5.64085e-26	1.19367e-25	0.0029	0.006	0.0048	0.0048	TRUE	0.0898
BIF_01577		GDP-mannose 4,6-dehydratase	Cell Envelope Biosynthesis	2991	2719	3252	715	382	524	2483	2107	2126	863	816	839	1866.47	2239	839	0.376	-1.413	-15.476	5.06356e-54	1.59096e-53	0.0049	0.0048	0.0049	0.0049	TRUE	0.0733
BIF_01578		beta-1,4-galactosyltransferase enhancer		1056	994	1179	158	51	96	877	770	771	191	109	154	602.46	806	151	0.193	-2.374	-17.161	5.18111e-66	1.88393e-65	0.0134	0.0066	0.0082	0.0082	TRUE	0.3696
BIF_01579		glycosyl transferase		1283	1232	1531	98	56	52	1065	955	1001	118	120	83	710.92	1007	107	0.106	-3.233	-23.571	7.72497e-123	5.36591e-122	0.005	0.0062	0.0058	0.0058	TRUE	0.2213
BIF_01581		alpha/beta hydrolase		891	899	1268	1601	996	1318	740	697	829	1933	2126	2111	1123.87	755	2057	2.717	1.442	16.989	9.9032e-65	3.56745e-64	0.003	0.0054	0.0043	0.0043	TRUE	0.0601
BIF_01583		oxidoreductase		1208	1432	1698	1494	835	1081	1003	1110	1110	1804	1783	1731	1295.94	1074	1773	1.649	0.722	9.598	8.14899e-22	1.59379e-21	0.0012	0.0052	0.0033	0.0033	TRUE	0.0265
BIF_01584		methylated-DNA--[protein]-cysteine S-methyltransferase		247	297	444	1446	667	930	205	230	290	1746	1424	1489	666.86	242	1553	6.411	2.681	20.972	1.17819e-97	6.14483e-97	0.0157	0.0064	0.0097	0.0097	TRUE	0.2403
BIF_01585		type II toxin-antitoxin system RelB/DinJ family antitoxin		608	675	795	1243	740	1188	505	523	520	1501	1580	1903	918.2	516	1661	3.218	1.686	17.406	7.36681e-68	2.74307e-67	0.0054	0.0057	0.0055	0.0055	TRUE	0.1306
BIF_01586		hypothetical protein		372	436	520	541	344	479	309	338	340	653	734	767	447.16	329	718	2.175	1.121	10.964	5.66736e-28	1.23644e-27	0	0.0075	0.0053	0.0053	TRUE	0.0543
BIF_01587		MFS transporter	Transport	882	1107	1216	829	449	582	732	858	795	1001	959	932	816.03	795	964	1.213	0.279	3.21	0.00132886	0.00163495	0.002	0.0059	0.0041	0.0041	TRUE	0.0372
BIF_01588		hypothetical protein		691	904	986	525	328	512	574	701	645	634	700	820	645.42	640	718	1.121	0.164	1.277	0.201699	0.218331	0.0152	0.0064	0.0102	0.0102	TRUE	0.1644
BIF_01589	htpX	zinc metalloprotease HtpX		4136	4527	5632	4410	2192	2875	3434	3508	3683	5326	4680	4604	3803.04	3542	4870	1.376	0.461	5.937	2.90459e-09	4.34287e-09	0.0037	0.0044	0.0041	0.0041	TRUE	0.0555
BIF_01590	tgt	tRNA guanosine(34) transglycosylase Tgt		2575	2548	3266	971	619	757	2138	1975	2136	1173	1322	1212	1809.86	2083	1236	0.591	-0.759	-10.391	2.72181e-25	5.6744e-25	0.0012	0.0048	0.003	0.003	TRUE	0.027
BIF_01591		sel1 repeat family protein		1026	1084	1322	1069	558	869	852	840	864	1291	1191	1392	992.65	852	1291	1.518	0.602	7.547	4.45328e-14	7.50612e-14	0.0009	0.0056	0.0035	0.0035	TRUE	0.0348
BIF_01592		carbohydrate ABC transporter substrate-binding protein	Transport	126	138	226	25053	6763	5208	105	107	148	30254	14439	8340	5960.82	120	17678	147.499	7.205	15.924	4.33845e-57	1.43595e-56	0.1443	0.0042	0.0488	0.1443	TRUE	0.0593
BIF_01593		sugar ABC transporter permease	Transport	104	89	125	16344	4567	3325	86	69	82	19737	9751	5325	3911.29	79	11604	146.868	7.198	15.141	8.73664e-52	2.65354e-51	0.1581	0.0044	0.0496	0.1581	TRUE	0.047
BIF_01594		carbohydrate ABC transporter permease	Transport	69	67	86	18190	6202	5216	57	52	56	21966	13241	8353	4871.43	55	14520	263.307	8.041	20.93	2.85274e-97	1.47789e-96	0.0995	0.0043	0.0327	0.0995	TRUE	0.032
BIF_01595		alpha-galactosidase		322	412	514	5385	2149	1955	267	319	336	6503	4588	3131	1753.49	307	4741	15.411	3.946	14.033	9.76017e-45	2.68059e-44	0.0556	0.0049	0.0226	0.0556	TRUE	0.0246
BIF_01596		hypothetical protein		20	21	31	37	23	33	17	16	20	45	49	53	27.24	18	49	2.735	1.452	4.409	1.03851e-05	1.38082e-05	0	0.0626	0.0406	0.0406	TRUE	0.117
BIF_01597		alpha-glucosidase	Starch sucrose Metabolism	456	516	561	7027	2298	2207	379	400	367	8486	4906	3534	2114.73	382	5642	14.783	3.886	12.714	4.96493e-37	1.26284e-36	0.0662	0.0047	0.0264	0.0662	TRUE	0.0741
BIF_01598		threonine ammonia-lyase	Glycine, Serine Threonine Metabolism	5864	6902	8418	6588	3494	4735	4869	5349	5504	7956	7460	7583	5890.09	5241	7666	1.463	0.549	8.532	1.43785e-17	2.60495e-17	0.0015	0.0042	0.0028	0.0028	TRUE	0.0312
BIF_01601		amino acid permease	Transport	6627	7456	8727	2277	1236	1670	5502	5778	5706	2750	2639	2674	4461.92	5662	2688	0.475	-1.074	-15.602	7.01253e-55	2.23506e-54	0.0017	0.0043	0.003	0.003	TRUE	0.0349
BIF_01602		FtsX-like permease family protein		1620	1852	2047	2970	1625	1909	1345	1435	1338	3587	3469	3057	1986.98	1373	3371	2.456	1.296	16.847	1.09621e-63	3.92156e-63	0.0027	0.0048	0.0038	0.0038	TRUE	0.0541
BIF_01603		ABC transporter ATP-binding protein		717	850	994	1490	839	1101	595	659	650	1799	1791	1763	1005.92	635	1784	2.81	1.491	19.78	4.45749e-87	2.05495e-86	0	0.0055	0.003	0.003	TRUE	0.0225
BIF_01605		amino acid permease	Transport	2508	2789	3260	657	357	467	2082	2161	2132	793	762	748	1596.59	2125	768	0.362	-1.466	-20.691	4.16161e-95	2.07278e-94	0	0.005	0.0024	0.0024	TRUE	0.0077
BIF_01606	fetB	iron export ABC transporter permease subunit FetB		604	684	837	363	165	232	501	530	547	438	352	372	480.27	526	387	0.742	-0.43	-3.998	6.39575e-05	8.29039e-05	0.0027	0.0073	0.0056	0.0056	TRUE	0.1086
BIF_01607		glycoside hydrolase family 3 C-terminal domain-containing protein		2353	2774	3647	2844	1603	2205	1954	2150	2385	3434	3422	3531	2300.99	2163	3462	1.6	0.678	7.968	1.61885e-15	2.83344e-15	0.0046	0.0047	0.0048	0.0048	TRUE	0.0658
BIF_01608		TetR/AcrR family transcriptional regulator		671	818	917	439	265	353	557	634	600	530	566	565	574.9	597	554	0.925	-0.112	-1.129	0.258932	0.27776	0.0027	0.0067	0.005	0.005	TRUE	0.0443
BIF_01609		HAD family phosphatase		910	1085	1203	592	329	439	756	841	787	715	702	703	749.96	795	707	0.89	-0.168	-1.938	0.0525925	0.0594641	0	0.0061	0.0038	0.0038	TRUE	0.0212
BIF_01610		helix-turn-helix transcriptional regulator		1328	1714	1817	1345	703	922	1103	1328	1188	1624	1501	1477	1265.52	1206	1534	1.273	0.348	4.058	4.95499e-05	6.46067e-05	0.0036	0.0052	0.0045	0.0045	TRUE	0.0622
BIF_01611		J domain-containing protein		3965	4655	5355	3421	1795	2340	3292	3607	3501	4131	3832	3747	3442.2	3467	3903	1.127	0.172	2.605	0.00917805	0.0108608	0.0013	0.0044	0.0028	0.0028	TRUE	0.0219
BIF_01612	grpE	nucleotide exchange factor GrpE		9749	11028	13753	18046	10369	12852	8094	8546	8993	21793	22138	20582	12698.6	8544	21504	2.516	1.331	22.122	1.95798e-108	1.1532e-107	0.0013	0.0041	0.0025	0.0025	TRUE	0.0173
BIF_01614	dnaK	molecular chaperone DnaK		24477	26908	34871	30891	17042	20522	20323	20852	22801	37304	36385	32865	25351.5	21325	35518	1.665	0.736	9.964	2.19607e-23	4.4351e-23	0.0038	0.004	0.0039	0.0039	TRUE	0.0349
BIF_01615		LacI family DNA-binding transcriptional regulator		791	1089	1217	2434	1246	1744	657	844	796	2939	2660	2793	1392.31	766	2797	3.655	1.87	20.161	2.15979e-90	1.02309e-89	0.0058	0.0051	0.0054	0.0054	TRUE	0.1202
BIF_01616		HAD family hydrolase		689	640	848	4646	2591	3165	572	496	554	5611	5532	5069	2167.12	541	5404	9.992	3.321	42.662	0	0	0.0021	0.0047	0.0035	0.0035	TRUE	0.0408
BIF_01617		pullulanase		2678	2834	3348	24801	13757	16582	2224	2196	2189	29950	29371	26555	11016	2203	28625	12.995	3.7	55.056	0	0	0.0018	0.0041	0.0031	0.0031	TRUE	0.0327
BIF_01618		sugar ABC transporter permease	Transport	4210	4195	5108	38917	22204	26756	3496	3251	3340	46997	47406	42849	17650.9	3362	45751	13.609	3.766	60.348	0	0	0.0014	0.004	0.0027	0.0027	TRUE	0.0251
BIF_01619		sugar ABC transporter permease	Transport	5399	5683	7043	55637	29545	36815	4483	4404	4605	67188	63079	58958	24161	4497	63075	14.025	3.81	58.738	0	0	0.0019	0.004	0.0029	0.0029	TRUE	0.0181
BIF_01620		extracellular solute-binding protein	Transport	24554	26214	35268	337358	204808	250177	20387	20315	23061	407397	437268	400649	152700	21254	415105	19.529	4.288	57.243	0	0	0.0041	0.004	0.004	0.004	TRUE	0.0452
BIF_01621		alpha-amylase	Starch sucrose Metabolism	261	207	266	210	153	187	217	160	174	254	327	299	235.98	184	293	1.587	0.666	4.507	6.57128e-06	8.83586e-06	0.0113	0.0107	0.0109	0.0109	TRUE	0.176
BIF_01623		hypothetical protein		848	907	1208	5643	3379	4122	704	703	790	6815	7214	6601	2774.54	732	6877	9.375	3.229	44.724	0	0	0.0016	0.0045	0.0031	0.0031	TRUE	0.039
BIF_01624		alpha-galactosidase	Galactose Metabolism	7006	7722	9504	16771	9645	11871	5817	5984	6214	20253	20592	19011	10423.4	6005	19952	3.322	1.732	30.418	3.19007e-203	4.37294e-202	0.0008	0.0041	0.0022	0.0022	TRUE	0.0139
BIF_01625		TatD family hydrolase		2877	3051	3785	4037	2329	2839	2389	2364	2475	4875	4972	4547	3108.55	2409	4798	1.99	0.993	15.635	4.2024e-55	1.34494e-54	0.0008	0.0045	0.0026	0.0026	TRUE	0.0169
BIF_01626		KUP/HAK/KT family potassium transporter	Transport	8236	8975	10836	2544	1550	1979	6838	6955	7085	3072	3309	3169	5189.8	6959	3183	0.457	-1.13	-19.552	3.97214e-85	1.78862e-84	0.0004	0.0043	0.0021	0.0021	TRUE	0.0092
BIF_01627		class II glutamine amidotransferase		4019	4697	5517	3945	1836	2923	3337	3640	3607	4764	3920	4681	3680.57	3528	4455	1.264	0.338	4.166	3.09885e-05	4.05073e-05	0.0044	0.0044	0.0045	0.0045	TRUE	0.0869
BIF_01628		HD domain-containing protein		1461	1712	1921	1566	905	1244	1213	1327	1256	1891	1932	1992	1457.57	1265	1938	1.531	0.615	8.674	4.17488e-18	7.62604e-18	0.0008	0.0051	0.0029	0.0029	TRUE	0.0143
BIF_01629		ABC transporter ATP-binding protein		4838	4414	5711	672	416	486	4017	3421	3734	812	888	778	2677.97	3724	826	0.221	-2.177	-26.052	1.28313e-149	1.2269e-148	0.0032	0.0046	0.0039	0.0039	TRUE	0.041
BIF_01630		ABC transporter permease		5535	4923	6609	1415	843	1107	4596	3815	4321	1709	1800	1773	3560.31	4244	1761	0.414	-1.271	-16.208	4.45426e-59	1.52647e-58	0.0029	0.0044	0.0039	0.0039	TRUE	0.0633
BIF_01632		glycoside hydrolase family 25 protein/ S-layer homology domain-containing protein		712	709	856	682	540	666	591	549	560	824	1153	1067	708.16	567	1015	1.782	0.833	7.088	1.35993e-12	2.21043e-12	0.0117	0.0062	0.0085	0.0085	TRUE	0.2244
BIF_01633		glycoside hydrolase family 25 protein		2698	2683	3182	1832	1129	1543	2240	2079	2081	2212	2410	2471	2292.93	2133	2364	1.107	0.147	1.829	0.0674397	0.0758636	0.0032	0.0047	0.0042	0.0042	TRUE	0.0547
BIF_01634		IS1249 family transposase		181	166	218	261	141	215	150	129	143	315	301	344	199.94	141	320	2.284	1.191	8.981	2.67943e-19	4.97655e-19	0	0.0119	0.0075	0.0075	TRUE	0.0377
BIF_01635		leucine-rich repeat domain-containing protein		35	32	39	46	40	39	29	25	26	56	85	62	42.4	27	68	2.52	1.333	4.826	1.39269e-06	1.91418e-06	0	0.0416	0.0287	0.0287	TRUE	0.2144
BIF_01636		S-layer homology domain-containing protein		682	801	964	635	401	579	566	621	630	767	856	927	650.51	606	850	1.399	0.484	4.851	1.22728e-06	1.69133e-06	0.0045	0.0064	0.0056	0.0056	TRUE	0.0637
BIF_01637		hypothetical protein		5813	6011	7153	6264	3773	5573	4826	4658	4677	7564	8055	8925	5734.54	4720	8181	1.733	0.793	10.489	9.70007e-26	2.04427e-25	0.0036	0.0042	0.0039	0.0039	TRUE	0.0517
BIF_01638		polysaccharide pyruvyl transferase family protein		1530	1723	1953	383	229	260	1270	1335	1277	463	489	416	953.22	1294	456	0.351	-1.509	-17.26	9.36039e-67	3.444e-66	0.0004	0.0056	0.0035	0.0035	TRUE	0.0408
BIF_01639		ABC transporter ATP-binding protein		2938	2893	3493	744	456	616	2439	2242	2284	898	974	987	1762.01	2322	953	0.409	-1.288	-17.211	2.2121e-66	8.06244e-66	0.0011	0.0049	0.003	0.003	TRUE	0.022
BIF_01640		ABC transporter permease		1699	1777	2321	665	378	527	1411	1377	1518	803	807	844	1204.1	1435	818	0.57	-0.812	-10.375	3.21243e-25	6.68825e-25	0.001	0.0053	0.0032	0.0032	TRUE	0.0208
BIF_01641		glycosyltransferase family 2 protein		3490	3481	4044	1034	516	727	2898	2698	2644	1249	1102	1164	2382.18	2747	1172	0.428	-1.224	-15.27	1.20599e-52	3.72871e-52	0.0027	0.0046	0.0038	0.0038	TRUE	0.0317
BIF_01642		glycosyltransferase		1841	1943	2288	414	274	359	1529	1506	1496	500	585	575	1107.42	1510	553	0.364	-1.458	-17.725	2.71101e-70	1.03688e-69	0	0.0054	0.0032	0.0032	TRUE	0.0628
BIF_01643		glycosyltransferase		2884	2762	3691	1076	625	900	2395	2140	2413	1299	1334	1441	1905.53	2316	1358	0.586	-0.771	-9.686	3.47395e-22	6.84625e-22	0.0028	0.0048	0.0038	0.0038	TRUE	0.0356
BIF_01645		riboflavin deaminase		303	291	327	391	235	329	252	226	214	472	502	527	336.08	231	500	2.173	1.12	9.834	8.01376e-23	1.59965e-22	0	0.0087	0.0061	0.0061	TRUE	0.0479
BIF_01646	araA	L-arabinose isomerase	Pentose and Glucoronate Interconversions	352	352	420	4788	2472	3108	292	273	275	5782	5278	4977	1943.57	280	5346	19.123	4.257	45.768	0	0	0.0047	0.0048	0.0047	0.0047	TRUE	0.0835
BIF_01647		L-ribulose-5-phosphate 4-epimerase	Pentose and Glucoronate Interconversions	112	121	179	2871	1358	1745	93	94	117	3467	2899	2795	1086.11	101	3054	30.027	4.908	39.338	0	0	0.011	0.0054	0.0073	0.0073	TRUE	0.138
BIF_01648		FGGY-family carbohydrate kinase	Pentose and Glucoronate Interconversions	305	334	440	2894	1569	1960	253	259	288	3495	3350	3139	1289.11	267	3328	12.46	3.639	39.287	0	0	0.0034	0.0052	0.0045	0.0045	TRUE	0.0698
BIF_01649		alpha-L-arabinofuranosidase	Amino sugar and nucleotide sugar Metabolism	1545	1758	2215	22025	11243	13974	1283	1362	1448	26598	24004	22379	8969.95	1364	24327	17.821	4.155	53.706	0	0	0.0039	0.0041	0.004	0.004	TRUE	0.0327
BIF_01650		LacI family DNA-binding transcriptional regulator		474	614	695	3042	1623	2026	394	476	454	3674	3465	3245	1429.05	441	3461	7.838	2.971	32.945	5.03875e-238	9.0756e-237	0.0043	0.0051	0.0048	0.0048	TRUE	0.0633
BIF_01651		hypothetical protein		51	70	83	90	68	113	42	54	54	109	145	181	80.53	50	145	2.852	1.512	6.791	1.11575e-11	1.77261e-11	0.0205	0.0238	0.0227	0.0227	TRUE	0.045
BIF_01652		sugar ABC transporter ATP-binding protein		155	246	255	219	161	195	129	191	167	264	344	312	208.19	162	307	1.878	0.909	5.579	2.41993e-08	3.52301e-08	0.0188	0.0116	0.0142	0.0142	TRUE	0.2172
BIF_01653		carbon starvation protein		13	20	24	72	51	69	11	15	16	87	109	111	43.38	14	102	7.191	2.846	9.467	2.8782e-21	5.56595e-21	0	0.0408	0.0306	0.0306	TRUE	0.1221
BIF_01654		LacI family DNA-binding transcriptional regulator		1172	1295	1523	996	648	865	973	1004	996	1203	1383	1385	1099.49	991	1324	1.332	0.414	4.979	6.37609e-07	8.81049e-07	0.0023	0.0054	0.004	0.004	TRUE	0.0548
BIF_01655		carbonic anhydrase	Nitrogen Metabolism	2293	2471	3287	1995	942	1289	1904	1915	2149	2409	2011	2064	2044.73	1989	2161	1.089	0.123	1.461	0.144014	0.157906	0.0043	0.0047	0.0045	0.0045	TRUE	0.0834
BIF_01656		HlyC/CorC family transporter		2639	2972	3300	535	294	375	2191	2303	2158	646	628	601	1572.27	2217	625	0.282	-1.826	-21.233	4.75066e-100	2.573e-99	0.0027	0.005	0.0039	0.0039	TRUE	0.0483
BIF_01657		DNA starvation/stationary phase protection protein		26627	33729	41440	81007	47329	56530	22108	26138	27096	97825	101048	90531	44743.8	25114	96468	3.841	1.942	15.701	1.47847e-55	4.76818e-55	0.0217	0.004	0.011	0.011	TRUE	0.4056
BIF_01658		hypothetical protein		306	334	383	1251	503	686	254	259	250	1511	1074	1099	571.83	254	1228	4.845	2.276	17.785	9.27485e-71	3.58273e-70	0.0137	0.0067	0.0097	0.0097	TRUE	0.3317
BIF_01659		hypothetical protein		292	289	387	2059	1155	1430	242	224	253	2486	2466	2290	948.98	240	2414	10.058	3.33	30.234	8.50938e-201	1.15623e-199	0.0101	0.0056	0.0068	0.0068	TRUE	0.2672
BIF_01660		hypothetical protein		34	49	64	66	29	59	28	38	42	80	62	94	50.13	36	79	2.192	1.132	4.318	1.57263e-05	2.08562e-05	0.0001	0.0358	0.029	0.029	TRUE	0.062
BIF_01661		type II toxin-antitoxin system YafQ family toxin		15	8	7	20	11	26	12	6	5	24	23	42	15.14	8	30	3.918	1.97	3.91	9.22689e-05	0.000118807	0.0989	0.1095	0.1065	0.1065	TRUE	0.6168
BIF_01662		LysR family transcriptional regulator		754	864	1294	2591	1603	2135	626	670	846	3129	3422	3419	1565.6	714	3323	4.645	2.216	21.51	1.25276e-102	7.00552e-102	0.0092	0.005	0.0069	0.0069	TRUE	0.2123
BIF_01663		aldo/keto reductase		197	212	284	476	324	372	164	164	186	575	692	596	330.82	171	621	3.601	1.848	15.12	1.19337e-51	3.6104e-51	0.0045	0.0088	0.0073	0.0073	TRUE	0.0705
BIF_01664		glycoside hydrolase family 3 C-terminal domain-containing protein	Starch sucrose Metabolism	349	334	420	456	242	279	290	259	275	551	517	447	325.43	275	505	1.844	0.882	7.752	9.01493e-15	1.54813e-14	0	0.0089	0.0064	0.0064	TRUE	0.0791
BIF_01665		phosphotransferase		101	128	125	39	30	30	84	99	82	47	64	48	81.6	88	53	0.59	-0.761	-3.439	0.000584829	0.000729388	0	0.0235	0.0158	0.0158	TRUE	0.1128
BIF_01666		aminoglycoside phosphotransferase		222	179	319	102	70	83	184	139	209	123	149	133	170.63	177	135	0.755	-0.405	-2.235	0.025435	0.0294021	0.0192	0.0133	0.0155	0.0155	TRUE	0.2659
BIF_01667		DUF4234 domain-containing protein		62	59	58	88	43	78	51	46	38	106	92	125	67.24	45	108	2.416	1.273	5.595	2.2116e-08	3.22577e-08	0	0.0277	0.0215	0.0215	TRUE	0.0745
BIF_01669		hypothetical protein		14914	15424	19499	4400	2474	3020	12383	11953	12750	5313	5282	4836	9017.41	12362	5144	0.416	-1.265	-20.455	5.43649e-93	2.64815e-92	0.0013	0.0041	0.0026	0.0026	TRUE	0.0223
BIF_01671		hypothetical protein		7242	7284	9206	2350	1526	2008	6013	5645	6020	2838	3258	3216	4512.68	5893	3104	0.526	-0.927	-12.415	2.17321e-35	5.37747e-35	0.003	0.0043	0.0037	0.0037	TRUE	0.047
BIF_01672		NUDIX hydrolase		5104	5693	6711	4563	2643	3391	4238	4412	4388	5510	5643	5431	4413.81	4346	5528	1.272	0.347	5.078	3.81019e-07	5.29801e-07	0.002	0.0043	0.0031	0.0031	TRUE	0.0424
BIF_01673		CCA tRNA nucleotidyltransferase		3100	3337	3887	1104	691	849	2574	2586	2542	1333	1475	1360	2088.46	2567	1389	0.539	-0.89	-13.609	3.56107e-42	9.60993e-42	0	0.0047	0.0024	0.0024	TRUE	0.0211
BIF_01674		LytR C-terminal domain-containing protein		2783	3032	3695	1880	1121	1416	2311	2350	2416	2270	2393	2268	2276.43	2359	2310	0.978	-0.032	-0.5	0.617376	0.640612	0.0005	0.0047	0.0024	0.0024	TRUE	0.0098
BIF_01675		4-(cytidine 5'-diphospho)-2-C-methyl-D-erythritol kinase	Terpenoid Biosynthesis	1541	1724	2088	1040	639	837	1279	1336	1365	1256	1364	1340	1231.02	1327	1320	0.992	-0.011	-0.157	0.875369	0.886819	0	0.0053	0.0028	0.0028	TRUE	0.0156
BIF_01676	rsmA	16S rRNA (adenine(1518)-N(6)/adenine(1519)-N(6))- dimethyltransferase RsmA		2679	2964	3664	2630	1470	1949	2224	2297	2396	3176	3138	3121	2457.46	2306	3145	1.364	0.448	7.267	3.68163e-13	6.04755e-13	0.0004	0.0046	0.0023	0.0023	TRUE	0.0096
BIF_01677		G5 domain-containing protein		5412	4862	6574	2525	1548	2042	4494	3768	4299	3049	3305	3270	3718.41	4187	3208	0.766	-0.385	-4.449	8.61099e-06	1.15285e-05	0.0053	0.0044	0.0051	0.0051	TRUE	0.0621
BIF_01679		protein kinase		4134	4114	5469	5155	2974	3794	3432	3188	3576	6225	6350	6076	4068.49	3399	6217	1.828	0.871	13.71	8.82812e-43	2.38652e-42	0.0013	0.0043	0.0027	0.0027	TRUE	0.0239
BIF_01680		potassium channel family protein	Transport	845	785	1145	929	485	671	702	608	749	1122	1035	1075	800.07	686	1077	1.571	0.652	7.077	1.47596e-12	2.3965e-12	0.0034	0.006	0.0048	0.0048	TRUE	0.0784
BIF_01681	ugpC	sn-glycerol-3-phosphate ABC transporter ATP-binding protein UgpC	Transport	43131	44781	64250	321560	185777	230769	35811	34703	42011	388319	396637	369568	148713	37508	384841	10.26	3.359	42.54	0	0	0.0051	0.004	0.0045	0.0045	TRUE	0.0901
BIF_01682		histidine phosphatase family protein	Glycolysis/Gluconeogenesis	2478	2939	3825	5479	2991	4074	2057	2278	2501	6616	6386	6524	3622.11	2279	6509	2.855	1.514	19.509	9.20028e-85	4.10698e-84	0.0035	0.0044	0.004	0.004	TRUE	0.0595
BIF_01684		nitroreductase family protein	0	8770	9108	11580	12656	6833	8374	7282	7058	7572	15284	14589	13411	9223.93	7304	14428	1.975	0.982	14.72	4.79632e-49	1.39652e-48	0.0021	0.0041	0.0031	0.0031	TRUE	0.0311
BIF_01685		hypothetical protein		741	914	1106	1350	792	1074	615	708	723	1630	1691	1720	988.32	682	1680	2.458	1.298	15.564	1.28167e-54	4.05994e-54	0.002	0.0056	0.004	0.004	TRUE	0.0572
BIF_01686		drug:proton antiporter		2172	2668	2994	2669	1845	2355	1803	2068	1958	3223	3939	3771	2273.47	1943	3644	1.873	0.905	10.599	3.00767e-26	6.38203e-26	0.005	0.0047	0.0048	0.0048	TRUE	0.0847
BIF_01688		glycerophosphodiester phosphodiesterase		2140	2231	3101	12604	7782	10062	1777	1729	2028	15221	16615	16114	6681.28	1845	15983	8.659	3.114	37.931	0	0	0.005	0.0042	0.0046	0.0046	TRUE	0.0617
BIF_01689		winged helix-turn-helix transcriptional regulator		37	36	59	40	22	54	31	28	39	48	47	86	42.47	33	60	1.864	0.899	3.016	0.0025635	0.0031071	0.0339	0.0416	0.0392	0.0392	TRUE	0.6851
BIF_01691		excinuclease ABC subunit UvrA		578	709	867	1267	694	965	480	549	567	1530	1482	1545	855.17	532	1519	2.852	1.512	17.918	8.49777e-72	3.29901e-71	0.0012	0.0058	0.0039	0.0039	TRUE	0.0564
BIF_01692		methyltransferase domain-containing protein		466	490	685	847	470	618	387	380	448	1023	1003	990	589.16	405	1005	2.48	1.31	12.281	1.15038e-34	2.78864e-34	0.0062	0.0067	0.0065	0.0065	TRUE	0.101
BIF_01693		hypothetical protein		259	346	415	398	226	345	215	268	271	481	483	553	334.53	251	506	2.004	1.003	8.27	1.34424e-16	2.39337e-16	0.0054	0.0087	0.0075	0.0075	TRUE	0.1175
BIF_01694		NAD(P)H-dependent oxidoreductase		2998	3189	3842	5900	3233	4232	2489	2471	2512	7125	6903	6777	3931.54	2491	6935	2.785	1.477	23.657	1.00547e-123	7.11176e-123	0.0008	0.0044	0.0025	0.0025	TRUE	0.0234
BIF_01695		hypothetical protein		257	315	323	1442	749	1004	213	244	211	1741	1599	1608	690.81	223	1649	7.416	2.891	29.544	7.84957e-192	9.80564e-191	0	0.0063	0.0047	0.0047	TRUE	0.0516
BIF_01697		nucleotide pyrophosphohydrolase		226	243	353	134	82	115	188	188	231	162	175	184	207.27	202	174	0.853	-0.229	-1.561	0.118581	0.131389	0.0048	0.0117	0.009	0.009	TRUE	0.1191
BIF_01698		DNA cytosine methyltransferase	Methionine Metabolism	2500	2673	2826	1661	975	1609	2076	2071	1848	2006	2082	2577	2105.21	1998	2222	1.112	0.153	1.385	0.16608	0.181295	0.0121	0.0047	0.0082	0.0082	TRUE	0.158
BIF_01699		hypothetical protein		983	985	1325	1052	458	602	816	763	866	1270	978	964	892.46	815	1071	1.318	0.398	3.508	0.000450655	0.000564321	0.0111	0.0057	0.0081	0.0081	TRUE	0.219
BIF_01700		hypothetical protein		872	916	1120	1265	669	980	724	710	732	1528	1428	1569	928.58	722	1508	2.092	1.065	12.913	3.80745e-38	9.81321e-38	0.0013	0.0057	0.0038	0.0038	TRUE	0.0376
BIF_01727		nitrate reductase	Transport	3698	3535	4435	1080	708	900	3070	2739	2900	1304	1512	1441	2422.76	2903	1419	0.487	-1.037	-12.626	1.51889e-36	3.83812e-36	0.0036	0.0046	0.0042	0.0042	TRUE	0.0421
BIF_01742	rpsB	30S ribosomal protein S2		34398	33323	39203	10676	5852	7345	28560	25824	25634	12892	12494	11763	24061.3	26673	12383	0.464	-1.107	-14.316	1.74546e-46	4.89805e-46	0.0043	0.004	0.0042	0.0042	TRUE	0.0586
BIF_01743		fructosamine kinase family protein		313	308	395	240	108	154	260	239	258	290	231	247	289.81	252	256	1.022	0.032	0.234	0.814925	0.829927	0.0079	0.0095	0.0089	0.0089	TRUE	0.123
BIF_01744		undecaprenyl-diphosphate phosphatase	Cell Envelope Biosynthesis	2775	2757	3153	101	48	57	2304	2137	2062	122	102	91	1766.54	2168	105	0.049	-4.343	-33.995	2.64624e-253	5.18865e-252	0.0032	0.0049	0.0042	0.0042	TRUE	0.1542
BIF_01745		peptide deformylase		1600	1612	1766	648	320	381	1328	1249	1155	783	683	610	1217.63	1244	692	0.559	-0.84	-8.703	3.22192e-18	5.90622e-18	0.0058	0.0053	0.0052	0.0052	TRUE	0.1134
BIF_01746		peptidylprolyl isomerase		4058	4441	5311	7513	3984	5388	3369	3442	3473	9073	8506	8629	5363.18	3428	8736	2.549	1.35	22.84	1.81719e-115	1.16798e-114	0.0007	0.0043	0.0023	0.0023	TRUE	0.0135
BIF_01747		ABC transporter substrate-binding protein	Transport	2507	2493	3003	11006	3996	6552	2082	1932	1964	13291	8532	10493	4990.94	1993	10772	5.41	2.436	20.695	3.85454e-95	1.92603e-94	0.0167	0.0043	0.0097	0.0097	TRUE	0.0435
BIF_01749		SDR family NAD(P)-dependent oxidoreductase		1220	1348	1539	4589	2257	2675	1013	1045	1006	5542	4819	4284	2347.45	1021	4882	4.783	2.258	24.938	2.87806e-137	2.28622e-136	0.0062	0.0046	0.0054	0.0054	TRUE	0.0441
BIF_01751	yhbY	ribosome assembly RNA-binding protein YhbY		1244	1429	1658	1742	885	1015	1033	1107	1084	2104	1889	1625	1349.77	1075	1873	1.745	0.803	8.816	1.18235e-18	2.17771e-18	0.0053	0.0051	0.0052	0.0052	TRUE	0.0868
BIF_01752		YccF domain-containing protein		140	139	160	342	154	219	116	108	105	413	329	351	212.58	110	364	3.352	1.745	11.722	9.83296e-32	2.29041e-31	0.0084	0.0115	0.0103	0.0103	TRUE	0.1473
BIF_01753		hemolysin III family protein		306	326	388	1150	714	869	254	253	254	1389	1524	1392	683.35	254	1435	5.651	2.499	25.781	1.46102e-146	1.33912e-145	0.0023	0.0063	0.0047	0.0047	TRUE	0.0785
BIF_01760		aminotransferase class I/II-fold pyridoxal phosphate-dependent enzyme	Glycine, Serine Threonine Metabolism	1819	1886	2423	4416	1908	2514	1510	1462	1584	5333	4074	4026	2585.76	1519	4478	2.952	1.561	15.763	5.58859e-56	1.81483e-55	0.009	0.0046	0.0066	0.0066	TRUE	0.2292
BIF_01766		hypothetical protein		163	186	169	15	6	10	135	144	111	18	13	16	99.67	130	16	0.124	-3.012	-9.904	4.0131e-23	8.05219e-23	0	0.02	0.0148	0.0148	TRUE	0.1305
BIF_01769	ilvN	acetolactate synthase small subunit	Valine, Leucine, Isoleucine Biosynthesis	1659	1798	2088	1455	722	872	1377	1393	1365	1757	1541	1396	1557.1	1378	1565	1.138	0.186	2.069	0.0385006	0.0441105	0.005	0.005	0.005	0.005	TRUE	0.0976
BIF_01771		ATP-binding cassette domain-containing protein		800	855	830	84	26	63	664	663	543	101	56	101	396.44	623	86	0.143	-2.809	-17.567	4.4114e-69	1.67482e-68	0.0116	0.008	0.0089	0.0089	TRUE	0.3734
BIF_01780		ATP-binding cassette domain-containing protein		117	156	113	42	27	41	97	121	74	51	58	66	83.2	97	58	0.594	-0.75	-3.203	0.00136038	0.00167108	0.0195	0.0232	0.0218	0.0218	TRUE	0.0986
BIF_01784		metal-sulfur cluster assembly factor		1117	1430	1491	853	415	509	927	1108	975	1030	886	815	956.71	1003	910	0.91	-0.136	-1.336	0.181576	0.197376	0.0068	0.0056	0.0062	0.0062	TRUE	0.1118
BIF_01785		SUF system NifU family Fe-S cluster assembly protein		1683	1798	2098	599	339	409	1397	1393	1372	723	724	655	1184.22	1387	701	0.505	-0.986	-12.954	2.23866e-38	5.77947e-38	0	0.0053	0.0028	0.0028	TRUE	0.0252
BIF_01788		NUDIX hydrolase		465	515	549	226	118	174	386	399	359	273	252	279	363.43	381	268	0.706	-0.503	-4.369	1.24565e-05	1.65481e-05	0	0.0084	0.0056	0.0056	TRUE	0.0387
BIF_01789		bifunctional (p)ppGpp synthetase/guanosine-3',5'-bis(diphosphate) 3'-pyrophosphohydrolase	Porphyrin and chlorophyll Metabolism	7134	7552	8848	5916	3109	4246	5923	5852	5785	7144	6638	6800	6260.84	5853	6861	1.173	0.23	3.965	7.3361e-05	9.46968e-05	0.0007	0.0042	0.0022	0.0022	TRUE	0.0108
BIF_01790	dut	dUTP diphosphatase	Nucleotide Salvage Pathway	1628	1653	1951	1177	718	994	1352	1281	1276	1421	1533	1592	1467.2	1303	1515	1.162	0.217	2.228	0.0258942	0.0298883	0.0065	0.005	0.006	0.006	TRUE	0.1082
BIF_01791		DUF4190 domain-containing protein		1179	1196	1509	881	445	641	979	927	987	1064	950	1027	985.61	964	1014	1.054	0.076	0.935	0.349584	0.370441	0.0014	0.0056	0.0036	0.0036	TRUE	0.0214
BIF_01792		polyphosphate kinase 2 family protein		355	516	528	500	212	338	295	400	345	604	453	541	411.62	347	533	1.545	0.628	4.759	1.94459e-06	2.668e-06	0.0134	0.0078	0.0099	0.0099	TRUE	0.1234
BIF_01797		hypothetical protein		2516	2487	3033	907	489	680	2089	1927	1983	1095	1044	1089	1781.55	2000	1076	0.539	-0.892	-12.392	2.88933e-35	7.11539e-35	0.0008	0.0049	0.0028	0.0028	TRUE	0.0121
BIF_01798		histidine phosphatase family protein	Glycolysis/Gluconeogenesis	1230	1324	1389	206	91	126	1021	1026	908	249	194	202	724.65	985	215	0.221	-2.175	-19.574	2.55546e-85	1.15743e-84	0.0025	0.0062	0.0049	0.0049	TRUE	0.1526
BIF_01799	rsfS	ribosome silencing factor		486	517	553	113	60	81	404	401	362	136	128	130	330.43	389	131	0.34	-1.557	-11.575	5.50218e-31	1.26452e-30	0	0.0088	0.006	0.006	TRUE	0.0349
BIF_01800		ABC transporter ATP-binding protein		988	982	1311	766	416	595	820	761	857	925	888	953	973.74	813	922	1.135	0.183	1.991	0.0464328	0.0527692	0.0037	0.0056	0.0047	0.0047	TRUE	0.0575
BIF_01802		DUF4191 domain-containing protein		2138	2199	2404	216	105	142	1775	1704	1572	261	224	227	1384.84	1684	237	0.142	-2.812	-27.552	4.17273e-167	4.55181e-166	0.0025	0.0051	0.004	0.004	TRUE	0.0617
BIF_01803		FAD-dependent oxidoreductase	Valine, Leucine, Isoleucine Degradation	1452	1496	1708	544	241	296	1206	1159	1117	657	515	474	871.53	1161	549	0.476	-1.071	-9.697	3.10437e-22	6.12569e-22	0.009	0.0058	0.007	0.007	TRUE	0.2499
BIF_01804		hypothetical protein		350	466	509	891	465	649	291	361	333	1076	993	1039	564.91	328	1036	3.159	1.659	16.618	5.16413e-62	1.81801e-61	0.0027	0.0068	0.0053	0.0053	TRUE	0.0736
BIF_01805	tmk	dTMP kinase	Nucleotide Salvage Pathway	1099	1174	1510	1143	781	962	912	910	987	1380	1667	1541	1104.4	936	1529	1.627	0.702	8.077	6.62877e-16	1.16681e-15	0.0034	0.0054	0.0045	0.0045	TRUE	0.0607
BIF_01807		glycosyltransferase	0	2502	2868	2999	354	227	278	2077	2223	1961	427	485	445	1435.48	2087	452	0.216	-2.214	-24.979	1.02685e-137	8.28436e-137	0.0022	0.0051	0.0037	0.0037	TRUE	0.0262
BIF_01809		PhoH family protein		2370	2698	2929	337	180	235	1968	2091	1915	407	384	376	1571.85	1991	389	0.196	-2.35	-27.312	3.02939e-164	3.21406e-163	0	0.005	0.0031	0.0031	TRUE	0.0155
BIF_01810		histidine triad nucleotide-binding protein		1625	1412	1748	324	148	211	1349	1094	1143	391	316	338	1045.02	1195	348	0.294	-1.767	-14.684	8.10514e-49	2.3467e-48	0.0103	0.0055	0.0078	0.0078	TRUE	0.1019
BIF_01811		ABC transporter substrate-binding protein		4116	4100	4628	1831	1066	1480	3417	3177	3026	2211	2276	2370	3095.09	3207	2286	0.713	-0.489	-5.613	1.98281e-08	2.89479e-08	0.0051	0.0045	0.005	0.005	TRUE	0.0842
BIF_01817		metal ABC transporter permease	Transport	421	467	514	227	129	149	350	362	336	274	275	239	339.53	349	263	0.753	-0.41	-3.616	0.000298904	0.000377038	0	0.0087	0.0051	0.0051	TRUE	0.0454
BIF_01818		chorismate mutase	Tyrosine, Tryptophan, Phenylalanine Metabolism	1997	1999	2337	1813	891	1161	1658	1549	1528	2189	1902	1859	1683.74	1578	1983	1.26	0.333	4.171	3.03051e-05	3.96474e-05	0.0028	0.0049	0.004	0.004	TRUE	0.0693
BIF_01820		hypothetical protein		93	134	163	739	524	775	77	104	107	892	1119	1241	404.74	96	1084	11.244	3.491	21.617	1.24498e-103	7.064e-103	0.0325	0.0079	0.0141	0.0141	TRUE	0.1313
BIF_01821		ISL3-like element IS2001 family transposase		1051	1342	1501	1642	1121	1381	873	1040	981	1983	2393	2212	1350.65	965	2196	2.271	1.183	12.371	3.75792e-35	9.21048e-35	0.0061	0.0051	0.0058	0.0058	TRUE	0.0594
BIF_01823		3-dehydroquinate dehydratase	Phenylalanine, tyrosine tryptophan biosynthesis	1287	1484	1546	2253	1124	1462	1069	1150	1011	2721	2400	2341	1640.08	1077	2487	2.315	1.211	14.837	8.41422e-50	2.47788e-49	0.0033	0.0049	0.0041	0.0041	TRUE	0.0565
BIF_01825		DUF501 domain-containing protein		1580	1598	1910	181	78	119	1312	1238	1249	219	167	191	945.37	1266	192	0.154	-2.697	-25.659	3.36392e-145	3.02949e-144	0.0002	0.0056	0.0036	0.0036	TRUE	0.1137
BIF_01826		branched-chain amino acid aminotransferase	Valine, leucine isoleucine degradationValine, leucine isoleucine biosynthesis	9799	9255	11816	1480	735	887	8136	7172	7726	1787	1569	1420	7552.55	7678	1592	0.208	-2.266	-26.896	2.45204e-159	2.56636e-158	0.0056	0.0042	0.0046	0.0046	TRUE	0.0975
BIF_01827		TRIC cation channel family protein		3171	3362	3779	544	312	314	2633	2605	2471	657	666	503	2356.51	2570	609	0.237	-2.079	-21.005	5.90494e-98	3.11114e-97	0.0072	0.0046	0.0056	0.0056	TRUE	0.1771
BIF_01828	rpsT	30S ribosomal protein S20		5092	5748	6528	1003	578	684	4228	4454	4268	1211	1234	1095	3630.34	4317	1180	0.273	-1.872	-22.16	8.34598e-109	4.93432e-108	0.0042	0.0044	0.0044	0.0044	TRUE	0.0792
BIF_01829	lepA	elongation factor 4		3071	2929	3482	798	441	506	2550	2270	2277	964	942	810	2044.05	2366	905	0.383	-1.385	-16.331	5.93152e-60	2.05087e-59	0.0037	0.0047	0.0041	0.0041	TRUE	0.0668
BIF_01830		CDP-alcohol phosphatidyltransferase family protein	Glycerophospholipid Metabolism	869	743	814	34	14	32	722	576	532	41	30	51	491.32	610	41	0.068	-3.876	-18.93	6.48504e-80	2.70763e-79	0.017	0.0072	0.0106	0.0106	TRUE	0.2014
BIF_01831		glycosyltransferase family 4 protein		2000	1898	2183	106	61	69	1661	1471	1427	128	130	111	1194.65	1520	123	0.081	-3.629	-28.354	7.47366e-177	8.45014e-176	0.0048	0.0053	0.0051	0.0051	TRUE	0.0527
BIF_01832	yajC	preprotein translocase subunit YajC		2049	1996	2375	85	41	41	1701	1547	1553	103	88	66	1242.06	1600	86	0.054	-4.208	-30.534	9.34951e-205	1.30472e-203	0.0026	0.0052	0.0043	0.0043	TRUE	0.2538
BIF_01833		hypothetical protein		241	230	230	352	148	218	200	178	150	425	316	349	247.83	176	363	2.086	1.061	7.391	1.45312e-13	2.42552e-13	0.0106	0.0104	0.0105	0.0105	TRUE	0.1741
BIF_01834		2-C-methyl-D-erythritol 2,4-cyclodiphosphate synthase	Terpenoid Biosynthesis	564	698	611	249	131	181	468	541	400	301	280	290	413.25	470	290	0.62	-0.69	-5.009	5.46944e-07	7.57796e-07	0.0133	0.0078	0.0101	0.0101	TRUE	0.1071
BIF_01835		cupin domain-containing protein		1484	1921	2230	3763	2018	2769	1232	1489	1458	4544	4308	4434	2503.32	1393	4429	3.179	1.669	19.498	1.13057e-84	5.03233e-84	0.0049	0.0046	0.0048	0.0048	TRUE	0.0811
BIF_01838		ATP-binding protein		2	1	1	3	1	1	2	1	1	4	2	2	1.52	1	3	2.498	1.321	0.981	0.326573	0.347671	0	1.0578	0.6181	0.6181	TRUE	0.1212
BIF_01840		DUF308 domain-containing protein		6602	8020	8880	50823	27707	33501	5482	6215	5806	61374	59155	53651	23391.1	5834	58060	9.951	3.315	47.339	0	0	0.0028	0.004	0.0035	0.0035	TRUE	0.0361
BIF_01841		hypothetical protein		250	270	355	429	166	222	208	209	232	518	354	356	256.39	216	409	1.906	0.931	6.046	1.48718e-09	2.24527e-09	0.0186	0.0102	0.0134	0.0134	TRUE	0.4293
BIF_01844		Pr6Pr family membrane protein		2020	1910	2337	321	166	253	1677	1480	1528	388	354	405	1276.57	1562	382	0.246	-2.024	-20.105	6.62185e-90	3.12721e-89	0.0047	0.0052	0.005	0.005	TRUE	0.0559
BIF_01845	efp	elongation factor P		8145	7701	10118	2000	1094	1468	6763	5968	6616	2415	2336	2351	5560.75	6449	2367	0.367	-1.445	-20.796	4.75336e-96	2.43806e-95	0.0017	0.0042	0.0031	0.0031	TRUE	0.0346
BIF_01846	gmk	guanylate kinase	Nucleotide Salvage Pathway	2302	2699	2876	839	525	630	1911	2092	1881	1013	1121	1009	1622.81	1961	1048	0.533	-0.909	-11.756	6.5722e-32	1.5355e-31	0.0016	0.0049	0.0033	0.0033	TRUE	0.0274
BIF_01848	rpmI	50S ribosomal protein L35		7765	7231	9248	1200	757	947	6447	5604	6047	1449	1616	1517	4944.47	6033	1527	0.253	-1.984	-22.788	6.07977e-115	3.85965e-114	0.0052	0.0043	0.0049	0.0049	TRUE	0.0609
BIF_01849	xerD	site-specific tyrosine recombinase XerD		752	812	839	457	288	404	624	629	549	552	615	647	609.85	601	605	1.004	0.006	0.062	0.95092	0.954617	0.0027	0.0066	0.0049	0.0049	TRUE	0.0511
BIF_01850		hypothetical protein		33	39	36	50	41	56	27	30	24	60	88	90	48.09	27	79	2.9	1.536	5.59	2.26574e-08	3.30163e-08	0	0.0372	0.0302	0.0302	TRUE	0.2923
BIF_01854		transcriptional regulator		330	333	328	106	43	59	274	258	214	128	92	94	187.6	249	105	0.429	-1.222	-6.789	1.13133e-11	1.79553e-11	0.0177	0.0125	0.0143	0.0143	TRUE	0.2638
BIF_01857		DUF4125 family protein		285	328	331	102	57	66	237	254	216	123	122	106	191.43	236	117	0.497	-1.009	-6.665	2.65299e-11	4.18055e-11	0	0.0123	0.0081	0.0081	TRUE	0.0429
BIF_01861		hypothetical protein		289	290	377	284	170	274	240	225	247	343	363	439	277.32	237	382	1.606	0.684	5.506	3.66506e-08	5.30577e-08	0.0034	0.0097	0.0074	0.0074	TRUE	0.1311
BIF_01862		hypothetical protein		1031	1256	1331	1483	794	1181	856	973	870	1791	1695	1891	1231.6	900	1792	1.994	0.996	11.44	2.6456e-30	6.04429e-30	0.0038	0.0053	0.0046	0.0046	TRUE	0.0405
BIF_01863		thiamine-binding protein		334	331	393	52	29	47	277	257	257	63	62	75	191.88	264	67	0.253	-1.982	-11.628	2.96781e-31	6.86141e-31	0	0.0123	0.0076	0.0076	TRUE	0.0636
BIF_01865		GH32 C-terminal domain-containing protein	Galactose Metabolism	980	940	1129	1391	776	939	814	728	738	1680	1657	1504	1165.38	760	1614	2.124	1.087	13.585	4.90405e-42	1.32111e-41	0.0016	0.0053	0.0036	0.0036	TRUE	0.0295
BIF_01866		TM2 domain-containing protein		3704	3976	5002	2642	1395	1963	3075	3081	3271	3191	2978	3144	3062.66	3142	3104	0.989	-0.016	-0.262	0.793439	0.809109	0.0007	0.0045	0.0024	0.0024	TRUE	0.0105
BIF_01867	gcvH	glycine cleavage system protein GcvH	Glycine, serine threonine Metabolism	959	924	1213	701	365	505	796	716	793	847	779	809	779.31	768	812	1.058	0.082	0.872	0.383008	0.404416	0.0033	0.006	0.0048	0.0048	TRUE	0.064
BIF_01869	recQ	DNA helicase RecQ	Folate Biosynthesis	918	929	1153	569	310	396	762	720	754	687	662	634	715.99	745	661	0.888	-0.171	-2.041	0.0412058	0.0470706	0	0.0062	0.0033	0.0033	TRUE	0.0109
BIF_01871		tripartite tricarboxylate transporter TctB family protein		295	288	283	317	166	198	245	223	185	383	354	317	332.74	218	351	1.621	0.697	4.612	3.98058e-06	5.40396e-06	0.018	0.0088	0.0124	0.0124	TRUE	0.2277
BIF_01872		aspartate carbamoyltransferase regulatory subunit	Purine Pyrimidine Biosynthesis	408	398	514	41	20	25	339	308	336	50	43	40	246.42	328	44	0.136	-2.877	-15.059	2.99412e-51	8.98818e-51	0	0.0104	0.0075	0.0075	TRUE	0.0711
BIF_01874		glycosyltransferase		1532	1654	1733	128	55	63	1272	1282	1133	155	117	101	831.49	1229	124	0.103	-3.277	-24.867	1.69756e-136	1.33478e-135	0.0061	0.0059	0.0059	0.0059	TRUE	0.357
BIF_01875		glycosyltransferase family 2 protein		1257	1502	1562	99	36	76	1044	1164	1021	120	77	122	710.01	1076	106	0.101	-3.304	-24.622	7.27956e-134	5.60997e-133	0.0035	0.0062	0.0054	0.0054	TRUE	0.2389
BIF_01879		energy-coupling factor transporter transmembrane protein EcfT		834	795	884	229	124	129	692	616	578	277	265	207	543.69	629	250	0.398	-1.331	-10.721	8.09889e-27	1.74481e-26	0.008	0.0069	0.0073	0.0073	TRUE	0.1616
BIF_01880		chloride channel protein	Transport	920	925	1215	246	191	188	764	717	794	297	408	301	616.58	758	335	0.436	-1.197	-10.301	6.95877e-25	1.43914e-24	0.0073	0.0065	0.0068	0.0068	TRUE	0.2278
BIF_01882		DUF3039 domain-containing protein		414	600	597	1489	720	1153	344	465	390	1798	1537	1846	851.45	400	1727	4.327	2.113	19.244	1.58948e-82	6.87737e-82	0.0095	0.0058	0.0073	0.0073	TRUE	0.1561
BIF_01883	rpmF	50S ribosomal protein L32		5807	7087	8431	3088	1869	2818	4821	5492	5513	3729	3990	4513	4823.3	5275	4077	0.773	-0.372	-4.298	1.72326e-05	2.27953e-05	0.006	0.0043	0.0051	0.0051	TRUE	0.0714
BIF_01884		DUF3107 domain-containing protein		1403	1616	1684	989	587	715	1165	1252	1101	1194	1253	1145	1134.61	1173	1197	1.02	0.029	0.306	0.759262	0.776815	0.0055	0.0054	0.0055	0.0055	TRUE	0.0999
BIF_01885		ATPase P	Transport	2196	2036	2808	523	288	365	1823	1578	1836	632	615	585	1284.81	1746	611	0.35	-1.515	-16.666	2.31396e-62	8.16476e-62	0.0036	0.0052	0.0044	0.0044	TRUE	0.0571
BIF_01886		DUF4065 domain-containing protein		344	463	459	562	263	344	286	359	300	679	562	551	429	315	597	1.905	0.93	7.759	8.53695e-15	1.4693e-14	0.008	0.0077	0.0078	0.0078	TRUE	0.1185
BIF_01887		Fic family protein		123	189	180	141	84	93	102	146	118	170	179	149	145.13	122	166	1.357	0.441	2.588	0.00964372	0.0113944	0.0091	0.015	0.0129	0.0129	TRUE	0.209
BIF_01888		S-ribosylhomocysteine lyase	Methionine Metabolism	1947	2090	2500	748	422	552	1617	1620	1635	903	901	884	1455.11	1624	896	0.552	-0.857	-12.354	4.62806e-35	1.13252e-34	0	0.0051	0.0023	0.0023	TRUE	0.0032
BIF_01890		hypothetical protein		27	35	42	43	14	32	22	27	27	52	30	51	32.9	25	44	1.761	0.816	2.561	0.010425	0.0122988	0	0.0525	0.0409	0.0409	TRUE	0.2541
BIF_01891		hypothetical protein		1	1	1	2	0	2	1	1	1	2	0	3	1.45	1	2	2.643	1.402	0.878	0.379682	0.401178	0	1.1078	0.9299	0.9299	TRUE	0.4302
BIF_01892		hypothetical protein		2	0	0	1	0	1	2	0	0	1	0	2	0.5	1	1	1.841	0.88	0.336	0.737206	0.756926	0	3.2197	3.4656	3.4656	TRUE	0.6498
BIF_01893		ROK family transcriptional regulator	Glycolysis/Gluconeogenesis	2973	3270	4645	577	336	420	2468	2534	3037	697	717	673	1893.07	2680	696	0.259	-1.947	-16.569	1.16889e-61	4.1057e-61	0.0128	0.0048	0.0086	0.0086	TRUE	0.2207
BIF_01894		adenine-specific methyltransferase EcoRI family protein		1125	1264	1436	408	189	318	934	980	939	493	404	509	812.63	951	469	0.496	-1.012	-9.038	1.59192e-19	2.97095e-19	0.0084	0.0059	0.0069	0.0069	TRUE	0.1187
BIF_01895		nucleoside hydrolase	Nucleotide Salvage Pathway	922	1228	1676	88474	51334	64576	766	952	1096	106842	109599	103416	36010.2	938	106619	113.568	6.827	62.073	0	0	0.0146	0.004	0.0083	0.0083	TRUE	0.2046
BIF_01896	atpE	ATP synthase F0 subunit C	Energy Metabolism	2280	2509	2994	3165	1635	2012	1893	1944	1958	3822	3491	3222	2475.12	1932	3512	1.819	0.863	10.616	2.50797e-26	5.34366e-26	0.0039	0.0046	0.0043	0.0043	TRUE	0.0501
BIF_01897		F0F1 ATP synthase subunit epsilon	Energy Metabolism	3897	4475	5353	3249	1520	1954	3236	3468	3500	3924	3245	3129	3269.9	3401	3433	1.011	0.015	0.181	0.856262	0.869168	0.0054	0.0044	0.0048	0.0048	TRUE	0.1296
BIF_01900		cation transporter		1361	1414	1560	666	310	526	1130	1096	1020	804	662	842	936.42	1082	769	0.715	-0.483	-5.159	2.48128e-07	3.48143e-07	0.0037	0.0057	0.0049	0.0049	TRUE	0.1025
BIF_01901		triose-phosphate isomerase	Glycolysis/Gluconeogenesis	3286	3337	4257	2171	1149	1444	2728	2586	2784	2622	2453	2313	2710.18	2699	2463	0.913	-0.131	-1.92	0.0549039	0.061987	0.0013	0.0045	0.0029	0.0029	TRUE	0.0276
BIF_01902	secG	preprotein translocase subunit SecG		924	1329	1251	727	371	531	767	1030	818	878	792	850	959.06	872	840	0.966	-0.05	-0.443	0.658013	0.679961	0.0104	0.0056	0.0079	0.0079	TRUE	0.2004
BIF_01903		glycosyltransferase		548	659	704	190	86	139	455	511	460	229	184	223	400.28	475	212	0.45	-1.151	-8.833	1.01645e-18	1.87438e-18	0.0073	0.0079	0.0077	0.0077	TRUE	0.0941
BIF_01904		glycosyltransferase		709	577	676	134	94	111	589	447	442	162	201	178	464.02	493	180	0.363	-1.462	-9.227	2.78283e-20	5.25684e-20	0.0212	0.0074	0.0128	0.0128	TRUE	0.111
BIF_01905	rnpA	ribonuclease P protein component		2298	2625	2825	590	286	375	1908	2034	1847	712	611	601	1581.03	1930	641	0.334	-1.581	-17.793	8.06259e-71	3.12224e-70	0.0037	0.005	0.0042	0.0042	TRUE	0.0809
BIF_01906	rpmH	50S ribosomal protein L34		1580	1739	2480	410	299	374	1312	1348	1622	495	638	599	1133.45	1427	577	0.402	-1.316	-12.135	6.85969e-34	1.63976e-33	0.009	0.0054	0.0068	0.0068	TRUE	0.1304
BIF_01907		histidine phosphatase family protein		405	490	452	753	404	547	336	380	296	909	863	876	524.47	337	883	2.626	1.393	13.372	8.7833e-41	2.32968e-40	0.0039	0.007	0.0058	0.0058	TRUE	0.0956
BIF_01911		AAA family ATPase		2689	3110	3429	1842	1150	1589	2233	2410	2242	2224	2455	2545	2323.37	2295	2408	1.048	0.067	0.942	0.346243	0.36735	0.0016	0.0046	0.0032	0.0032	TRUE	0.0381
BIF_01914		C40 family peptidase		13156	13911	17748	6594	3667	4686	10923	10780	11605	7963	7829	7504	9984.29	11103	7765	0.699	-0.516	-7.714	1.22105e-14	2.08305e-14	0.0022	0.0041	0.0031	0.0031	TRUE	0.0279
BIF_01915		UMP kinase	Pyrimidine Metabolism	3096	3076	3736	306	149	130	2571	2384	2443	370	318	208	2011.14	2466	299	0.122	-3.037	-24.461	3.81846e-132	2.91369e-131	0.0196	0.0048	0.0083	0.0083	TRUE	0.5226
BIF_01916	frr	ribosome recycling factor		4750	5019	6129	10845	5960	7509	3944	3889	4008	13097	12725	12025	7059.09	3947	12616	3.196	1.676	28.698	4.05987e-181	4.80056e-180	0.0008	0.0042	0.0023	0.0023	TRUE	0.0137
BIF_01917		hypothetical protein		1036	1390	1371	11848	7238	10257	860	1077	896	14308	15453	16426	5782.06	944	15396	16.298	4.027	43.968	0	0	0.0072	0.0042	0.0056	0.0056	TRUE	0.0838
BIF_01919		small basic family protein		493	423	503	178	67	80	409	328	329	215	143	128	317.24	355	162	0.465	-1.106	-6.86	6.90615e-12	1.10285e-11	0.0218	0.009	0.0128	0.0128	TRUE	0.6175
BIF_01920		HAD hydrolase-like protein	Glyoxylate and Dicarboxylate Metabolism	1664	1828	1922	181	87	97	1382	1417	1257	219	186	155	1158.36	1352	187	0.139	-2.842	-23.65	1.1883e-123	8.36675e-123	0.007	0.0053	0.0059	0.0059	TRUE	0.1922
BIF_01921		hypothetical protein		1415	1434	1485	713	315	425	1175	1111	971	861	673	681	1040.41	1086	738	0.684	-0.548	-5	5.74216e-07	7.9487e-07	0.0099	0.0055	0.0072	0.0072	TRUE	0.1752
BIF_01924	ftsH	ATP-dependent zinc metalloprotease FtsH		20568	22182	26618	11415	5940	7843	17077	17190	17405	13785	12682	12560	15056	17224	13009	0.756	-0.404	-6.98	2.942e-12	4.75696e-12	0.0011	0.0041	0.0023	0.0023	TRUE	0.0225
BIF_01925		LacI family DNA-binding transcriptional regulator		435	503	511	2061	1217	1696	361	390	334	2489	2598	2716	1133.33	362	2601	7.198	2.848	31.554	1.56857e-218	2.45426e-217	0.0032	0.0054	0.0045	0.0045	TRUE	0.0564
BIF_01926		sugar ABC transporter permease		309	356	663	2667	1711	2367	257	276	434	3221	3653	3791	1324.48	322	3555	11.02	3.462	16.218	3.76762e-59	1.2969e-58	0.0314	0.0052	0.0142	0.0314	TRUE	0.7177
BIF_01927		hypothetical protein		759	867	1042	93	45	81	630	672	681	112	96	130	500.85	661	113	0.172	-2.54	-19.377	1.20989e-83	5.29413e-83	0.0012	0.0071	0.0049	0.0049	TRUE	0.0894
BIF_01928		cold shock domain-containing protein		316	320	357	176	104	153	262	248	233	213	222	245	272.86	248	227	0.913	-0.131	-0.739	0.46014	0.483226	0.0291	0.0098	0.0174	0.0174	TRUE	0.5887
BIF_01931		ABC transporter permease		991	1195	1241	2628	1351	1750	823	926	811	3174	2884	2803	1492.44	853	2954	3.464	1.793	19.427	4.52975e-84	1.99335e-83	0.0056	0.005	0.0054	0.0054	TRUE	0.083
BIF_01935		exodeoxyribonuclease VII small subunit		311	348	396	317	134	202	258	270	259	383	286	323	272.67	262	331	1.275	0.351	2.823	0.0047591	0.00569694	0.0024	0.0098	0.0073	0.0073	TRUE	0.1496
BIF_01936		endonuclease/exonuclease/phosphatase family protein		731	811	965	411	267	332	607	628	631	496	570	532	581.03	622	533	0.851	-0.232	-2.429	0.0151353	0.0176941	0.0013	0.0067	0.0045	0.0045	TRUE	0.0357
BIF_01938		ISL3-like element IS2001 family transposase		1158	1348	1582	1245	901	1077	961	1045	1034	1503	1924	1725	1212.32	1013	1717	1.688	0.755	8.056	7.91216e-16	1.39114e-15	0.0053	0.0053	0.0055	0.0055	TRUE	0.073
BIF_01940		DeoR/GlpR transcriptional regulator		1591	2145	2372	1904	1100	1475	1321	1662	1551	2299	2349	2362	1694.78	1511	2337	1.545	0.628	6.606	3.94118e-11	6.1853e-11	0.0065	0.0049	0.0059	0.0059	TRUE	0.0968
BIF_01941		hypothetical protein		66	65	66	68	46	79	55	50	43	82	98	127	67.37	49	102	2.065	1.046	4.54	5.63795e-06	7.60068e-06	0.012	0.0277	0.0227	0.0227	TRUE	0.1277
BIF_01942		hypothetical protein		80	83	82	64	40	54	66	64	54	77	85	86	66.51	61	83	1.35	0.433	1.758	0.0787246	0.0881738	0.0276	0.028	0.0279	0.0279	TRUE	0.514
BIF_01945		sugar kinase		1398	1598	2207	8222	4331	5588	1161	1238	1443	9929	9247	8949	3911.37	1281	9375	7.314	2.871	34.591	3.42231e-262	7.26186e-261	0.0045	0.0044	0.0046	0.0046	TRUE	0.1003
BIF_01946		50S ribosomal protein L28		8209	10894	11694	11535	7323	10338	6816	8442	7646	13930	15635	16556	10317.2	7635	15374	2.013	1.01	10.035	1.06564e-23	2.16058e-23	0.011	0.0041	0.0072	0.0072	TRUE	0.1178
BIF_01950	rpmA	50S ribosomal protein L27		6437	8106	8844	4538	2386	3456	5345	6282	5783	5480	5094	5535	5747.12	5803	5370	0.926	-0.111	-1.42	0.155612	0.170228	0.0041	0.0042	0.0042	0.0042	TRUE	0.0423
BIF_01955		hypothetical protein		3242	4173	5123	29809	15728	22900	2692	3234	3350	35998	33580	36674	13978.4	3092	35417	11.452	3.518	40.641	0	0	0.0064	0.0041	0.0053	0.0053	TRUE	0.1035
BIF_01956		GlsB/YeaQ/YmgE family stress response membrane protein		30	30	47	52	28	43	25	23	31	63	60	69	36.39	26	64	2.42	1.275	4.243	2.20813e-05	2.90603e-05	0	0.0478	0.0383	0.0383	TRUE	0.5203
BIF_01957		GlsB/YeaQ/YmgE family stress response membrane protein		485	814	530	358	185	240	403	631	347	432	395	384	360.92	460	404	0.88	-0.185	-1.043	0.297007	0.317067	0.0359	0.0084	0.0197	0.0197	TRUE	0.7148
BIF_01958		HAD hydrolase-like protein		923	1037	1295	641	432	572	766	804	847	774	922	916	807.96	806	871	1.076	0.105	1.127	0.25993	0.278638	0.0035	0.0059	0.0049	0.0049	TRUE	0.0808
BIF_01959		hypothetical protein		143	118	176	152	143	232	119	91	115	184	305	372	154.51	108	287	2.631	1.396	5.817	5.97741e-09	8.86029e-09	0.0757	0.0143	0.0352	0.0352	TRUE	0.1051
BIF_01961	rpmJ	50S ribosomal protein L36		9556	10184	12528	3178	2176	3045	7934	7892	8192	3838	4646	4876	6677.97	8006	4453	0.556	-0.848	-10.162	2.91765e-24	5.9781e-24	0.0053	0.0042	0.0048	0.0048	TRUE	0.1215
BIF_01962	infA	translation initiation factor IF-1		14086	13890	16984	6056	3454	5008	11695	10764	11105	7313	7374	8020	10477.8	11188	7569	0.677	-0.564	-7.375	1.64111e-13	2.73048e-13	0.0039	0.0041	0.0041	0.0041	TRUE	0.0582
BIF_01963	rpmD	50S ribosomal protein L30		2073	2418	2648	384	188	266	1721	1874	1731	464	401	426	1255.06	1775	430	0.244	-2.034	-23.637	1.60684e-123	1.12624e-122	0.0008	0.0052	0.0033	0.0033	TRUE	0.0382
BIF_01964	rplX	50S ribosomal protein L24		22550	22153	30479	2856	1703	2114	18723	17168	19929	3449	3636	3385	12710.3	18607	3490	0.187	-2.416	-34.832	7.89131e-266	1.79759e-264	0.0023	0.0041	0.0032	0.0032	TRUE	0.0374
BIF_01965	rplV	50S ribosomal protein L22		22036	21226	31177	2585	1637	2042	18296	16449	20386	3122	3495	3270	12578.4	18377	3296	0.179	-2.481	-29.919	1.11916e-196	1.45679e-195	0.0052	0.0041	0.0047	0.0047	TRUE	0.0681
BIF_01966	rpsS	30S ribosomal protein S19		13551	14872	18166	1740	921	1288	11251	11525	11878	2101	1966	2063	7996.98	11551	2043	0.177	-2.497	-34.198	2.61151e-256	5.25354e-255	0.0025	0.0042	0.0034	0.0034	TRUE	0.0412
BIF_01969		ATP-binding cassette domain-containing protein		806	759	1074	560	316	378	669	588	702	676	675	605	630.75	653	652	0.998	-0.003	-0.033	0.974019	0.975278	0.0054	0.0065	0.006	0.006	TRUE	0.0602
BIF_01972	tuf	elongation factor Tu		147304	140939	190793	35509	19771	25312	122305	109221	124754	42881	42211	40536	95652.9	118760	41876	0.353	-1.504	-22.954	1.34997e-116	8.86061e-116	0.0023	0.004	0.0031	0.0031	TRUE	0.0403
BIF_01973	carB	carbamoyl-phosphate synthase large subunit	Arginine Proline Metabolism	13046	12882	15728	1454	795	1022	10832	9983	10284	1756	1697	1637	7569.3	10366	1697	0.164	-2.61	-39.866	0	0	0.001	0.0042	0.0026	0.0026	TRUE	0.0125
BIF_01974		transcriptional regulator		7	11	17	11	3	4	6	9	11	13	6	6	8.87	9	8	1.059	0.083	0.139	0.889493	0.899364	0	0.184	0.126	0.126	TRUE	0.3824
BIF_01978	galT	galactose-1-phosphate uridylyltransferase	Nucleotide sugars Metabolism; Galactose Metabolism	2914	3535	4127	2576	1444	1889	2419	2739	2699	3111	3083	3025	2651.44	2619	3073	1.173	0.23	2.719	0.00653851	0.00779689	0.0047	0.0046	0.0048	0.0048	TRUE	0.0757
BIF_01979	galK	galactokinase	Galactose Metabolism	2398	2873	3521	2192	1233	1616	1991	2226	2302	2647	2632	2588	2260.73	2173	2622	1.206	0.27	3.764	0.000167452	0.000212609	0.0019	0.0047	0.0032	0.0032	TRUE	0.0431
BIF_01981		DUF58 domain-containing protein		582	650	800	382	193	230	483	504	523	461	412	368	442.36	503	414	0.825	-0.277	-2.456	0.0140443	0.0164435	0.0048	0.0076	0.0065	0.0065	TRUE	0.0868
BIF_01983		ribonuclease J		16075	17146	21249	2705	1466	1821	13347	13287	13894	3267	3130	2916	9451.46	13509	3104	0.23	-2.121	-31.705	1.32697e-220	2.14112e-219	0.0019	0.0041	0.0029	0.0029	TRUE	0.0232
BIF_01985		CRISPR-associated endonuclease Cas4/Cas1		298	380	452	797	324	525	247	294	296	962	692	841	427.95	279	832	2.989	1.58	11.385	4.99319e-30	1.13742e-29	0.0181	0.0077	0.0116	0.0116	TRUE	0.0582
BIF_01987	cas7u	type I-U CRISPR-associated protein Cas7		2080	2553	2839	5166	2891	3613	1727	1978	1856	6239	6172	5786	2922.04	1854	6066	3.272	1.71	15.236	2.03833e-52	6.27709e-52	0.016	0.0045	0.0087	0.0087	TRUE	0.37
BIF_01988	cas5u6u	type I-U CRISPR-associated protein Cas5/Cas6		725	1013	1163	1142	616	716	602	785	760	1379	1315	1147	838.84	716	1280	1.788	0.838	7.322	2.43858e-13	4.03134e-13	0.0117	0.0059	0.0083	0.0083	TRUE	0.1514
BIF_01989		CRISPR-associated protein		1116	1554	1530	1283	525	671	927	1204	1000	1549	1121	1075	1042.89	1044	1248	1.2	0.263	1.997	0.0457916	0.052117	0.0209	0.0055	0.0114	0.0114	TRUE	0.3632
BIF_01990		CRISPR-associated protein Csb3		265	397	398	227	77	122	220	308	260	274	164	195	224.9	263	211	0.816	-0.294	-1.625	0.104158	0.115906	0.0333	0.0111	0.0184	0.0184	TRUE	0.3444
BIF_01991		helix-turn-helix transcriptional regulator		106	158	162	125	61	81	88	122	106	151	130	130	110.69	105	137	1.305	0.384	2.143	0.0321119	0.0368182	0	0.0184	0.0138	0.0138	TRUE	0.1352
BIF_01995		hypothetical protein		6414	7103	8047	47331	31685	39822	5325	5505	5262	57157	67648	63773	24558.7	5364	62859	11.718	3.551	41.454	0	0	0.0064	0.004	0.0052	0.0052	TRUE	0.0693
BIF_01996		hypothetical protein		1356	1462	1655	11795	7705	9119	1126	1133	1082	14244	16450	14604	5629.35	1114	15099	13.557	3.761	44.348	0	0	0.0051	0.0042	0.0048	0.0048	TRUE	0.1034
BIF_01997	ileS	mupirocin-resistant isoleucine--tRNA ligase	Valine, Leucine, Isoleucine Biosynthesis	20400	20867	25865	7360	4558	5669	16938	16171	16912	8888	9731	9079	14192.3	16674	9233	0.553	-0.854	-14.22	6.85998e-46	1.91807e-45	0.0013	0.0041	0.0025	0.0025	TRUE	0.0178
BIF_02000		hypothetical protein		0	0	1	0	1	0	0	0	1	0	2	0	0.31	0	1	2.141	1.098	0.321	0.74792	0.767237	0	5.1577	6.4163	6.4163	TRUE	0.4907
BIF_02001		bifunctional folylpolyglutamate synthase/dihydrofolate synthase	Folate Biosynthesis	4487	5129	5687	2746	1585	2185	3726	3975	3719	3316	3384	3499	3802.68	3807	3400	0.893	-0.163	-2.699	0.00694607	0.00827651	0.0007	0.0044	0.0023	0.0023	TRUE	0.0122
BIF_02003		O-acetylhomoserine aminocarboxypropyltransferase/cysteine synthase		0	4	6	19	8	11	0	3	4	23	17	18	9.46	2	19	7.956	2.992	4.448	8.674e-06	1.16028e-05	0	0.1728	0.1314	0.1314	TRUE	0.5691
BIF_02005		peptidase S10		3003	3111	4143	7190	3493	4264	2493	2411	2709	8683	7458	6829	4171.01	2538	7657	3.018	1.594	18.077	4.84678e-73	1.90067e-72	0.0062	0.0043	0.0053	0.0053	TRUE	0.0982
BIF_02006		universal stress protein		2215	2341	3162	16099	8046	10207	1839	1814	2068	19441	17178	16346	7020.84	1907	17655	9.257	3.211	34.701	7.55308e-264	1.67139e-262	0.0079	0.0042	0.0059	0.0059	TRUE	0.0937
BIF_02009		hypothetical protein		24	28	31	49	30	33	20	22	20	59	64	53	32.63	21	59	2.835	1.503	4.846	1.26077e-06	1.73595e-06	0	0.0529	0.0374	0.0374	TRUE	0.2919
BIF_02010	thiD	bifunctional hydroxymethylpyrimidine kinase/phosphomethylpyrimidine kinase	Thiamine Metabolism	1815	1845	2070	552	341	420	1507	1430	1354	667	728	673	1154.46	1430	689	0.481	-1.057	-12.386	3.12792e-35	7.6907e-35	0.0021	0.0053	0.0038	0.0038	TRUE	0.0226
BIF_02011		3'-5' exonuclease		240	219	217	216	137	210	199	170	142	261	292	336	208.49	170	296	1.743	0.801	5.142	2.71476e-07	3.79871e-07	0.0141	0.0116	0.0125	0.0125	TRUE	0.1563
BIF_02012	glnA	type I glutamate--ammonia ligase	Glutamate Metabolism	6096	6146	7125	1296	660	819	5061	4763	4659	1565	1409	1312	3972.51	4828	1429	0.297	-1.753	-23.554	1.13219e-122	7.82931e-122	0.0022	0.0044	0.0033	0.0033	TRUE	0.0606
BIF_02013		phosphatidate cytidylyltransferase	Glycerophospholipid Metabolism	1689	1836	1946	422	153	193	1402	1423	1272	510	327	309	1092.45	1366	382	0.283	-1.821	-13.476	2.16182e-41	5.77355e-41	0.0222	0.0054	0.0108	0.0108	TRUE	0.686
BIF_02016		hypothetical protein		55	52	59	4	3	3	46	40	39	5	6	5	31.37	42	5	0.126	-2.989	-5.724	1.04002e-08	1.53136e-08	0	0.0549	0.0369	0.0369	TRUE	0.1505
BIF_02017		hypothetical protein		99	79	85	8	4	8	82	61	56	10	9	13	41.08	66	11	0.157	-2.667	-6.568	5.11602e-11	8.00477e-11	0	0.0428	0.0374	0.0374	TRUE	0.2449
BIF_02021		carbohydrate ABC transporter permease		145	171	228	254	201	254	120	133	149	307	429	407	222.43	134	381	2.813	1.492	9.683	3.56946e-22	7.02554e-22	0.014	0.0111	0.0122	0.0122	TRUE	0.2368
BIF_02022		diaminopimelate decarboxylase	Threonine Lysine Metabolism	7040	7345	9269	2551	1649	2172	5845	5692	6061	3081	3521	3478	4628.42	5866	3360	0.572	-0.806	-11.367	6.10373e-30	1.38835e-29	0.0024	0.0043	0.0033	0.0033	TRUE	0.0443
BIF_02023		ISL3-like element IS2001 family transposase		1508	1718	2090	2987	2168	2764	1252	1331	1367	3607	4629	4426	2223.55	1317	4221	3.2	1.678	18.136	1.66179e-73	6.53329e-73	0.0068	0.0047	0.0057	0.0057	TRUE	0.1335
BIF_02024		ATP-binding cassette domain-containing protein		2521	2620	3365	1238	714	1041	2093	2030	2200	1495	1524	1667	1688.98	2108	1562	0.741	-0.433	-5.786	7.22766e-09	1.06727e-08	0.0017	0.0049	0.0033	0.0033	TRUE	0.028
BIF_02025		EpsG family protein		1272	1679	1645	116	74	90	1056	1301	1076	140	158	144	745.06	1144	147	0.128	-2.967	-22.851	1.42796e-115	9.25488e-115	0.0067	0.0061	0.0064	0.0064	TRUE	0.1151
BIF_02026		hypothetical protein		175	238	221	8	9	27	145	184	145	10	19	43	108.21	158	24	0.148	-2.761	-9.439	3.74911e-21	7.23209e-21	0.088	0.0187	0.0253	0.0253	TRUE	1.6557
BIF_02030		ISL3-like element IS2001 family transposase		978	1175	1294	1201	836	1050	812	911	846	1450	1785	1682	1079.81	856	1639	1.908	0.932	10.441	1.61711e-25	3.39418e-25	0.004	0.0054	0.0048	0.0048	TRUE	0.0848
BIF_02032		flavodoxin		567	604	869	1423	1247	1601	471	468	568	1718	2662	2564	1041.43	502	2315	4.597	2.201	14.936	1.92399e-50	5.72028e-50	0.029	0.0055	0.0145	0.0145	TRUE	0.4158
BIF_02033		SOS response-associated peptidase family protein		549	620	770	1155	680	728	456	480	503	1395	1452	1166	735.35	480	1338	2.782	1.476	15.25	1.64627e-52	5.07982e-52	0.0043	0.0061	0.0054	0.0054	TRUE	0.0993
BIF_02041		hypothetical protein		51	47	44	110	56	47	42	36	29	133	120	75	60.88	36	109	3.076	1.621	6.291	3.14685e-10	4.83579e-10	0.0294	0.0302	0.0299	0.0299	TRUE	0.2593
BIF_02043		transporter		197	232	220	99	39	103	164	180	144	120	83	165	136.72	163	123	0.764	-0.389	-1.825	0.0680052	0.0763888	0.0432	0.0156	0.0239	0.0239	TRUE	0.1854
BIF_02044		hypothetical protein		49	78	95	74	39	67	41	60	62	89	83	107	65.95	54	93	1.712	0.776	2.982	0.0028599	0.00345553	0.0443	0.0282	0.0332	0.0332	TRUE	0.628
BIF_02045		hypothetical protein		69	68	82	101	70	105	57	53	54	122	149	168	83.42	55	146	2.672	1.418	6.908	4.91538e-12	7.89826e-12	0	0.0231	0.0179	0.0179	TRUE	0.0821
BIF_02046		hypothetical protein		55	59	82	231	156	267	46	46	54	279	333	428	152.22	49	347	7.123	2.832	14.854	6.60234e-50	1.94801e-49	0.019	0.0144	0.0161	0.0161	TRUE	0.0555
BIF_02048		DNA-binding protein		14	21	27	30	23	19	12	16	18	36	49	30	23.47	15	38	2.489	1.315	3.524	0.000425003	0.000533925	0	0.072	0.0547	0.0547	TRUE	0.1621
BIF_02050	yidD	membrane protein insertion efficiency factor YidD		2295	2710	2714	327	204	290	1906	2100	1775	395	436	464	1378.95	1927	432	0.223	-2.164	-22.692	5.37897e-114	3.35969e-113	0.0037	0.0051	0.0045	0.0045	TRUE	0.0503
BIF_02055		NAD+ synthetase	Glutamate Metabolism; Nicotinate nicotinamide Metabolism	29	28	33	34	20	41	24	22	22	41	43	66	31.69	23	50	2.22	1.151	3.34	0.000838354	0.00104222	0.0486	0.0544	0.0526	0.0526	TRUE	0.584
BIF_02065	aspS	aspartate--tRNA ligase	tRNA Charging	13502	13138	16745	979	548	646	11211	10181	10949	1182	1170	1035	7704.39	10780	1129	0.105	-3.255	-44.562	0	0	0.0023	0.0042	0.0031	0.0031	TRUE	0.0427
BIF_02068		NrtA/SsuA/CpmA family ABC transporter substrate-binding protein	Transport	300	300	356	111	56	100	249	232	233	134	120	160	199.98	238	138	0.583	-0.779	-5.274	1.33765e-07	1.90443e-07	0.0011	0.0119	0.0084	0.0084	TRUE	0.1157
BIF_02069		hypothetical protein		55	76	61	46	32	33	46	59	40	56	68	53	45.62	48	59	1.215	0.281	1.041	0.29792	0.317822	0	0.039	0.0309	0.0309	TRUE	0.2238
BIF_02070		hypothetical protein		74	68	97	52	24	35	61	53	63	63	51	56	56.66	59	57	0.967	-0.048	-0.199	0.842347	0.856165	0	0.0321	0.0223	0.0223	TRUE	0.1175
BIF_02073		dihydroorotate dehydrogenase electron transfer subunit	Purine Pyrimidine Biosynthesis	1528	1564	1917	264	129	171	1269	1212	1253	319	275	274	1045.06	1245	289	0.235	-2.092	-22.411	3.04135e-111	1.85475e-110	0	0.0055	0.0032	0.0032	TRUE	0.0682
BIF_02075		DNA-deoxyinosine glycosylase		197	207	210	157	84	102	164	160	137	190	179	163	166.88	154	177	1.16	0.214	1.405	0.160006	0.174911	0	0.0135	0.0097	0.0097	TRUE	0.0678
BIF_02076		aminotransferase class I/II-fold pyridoxal phosphate-dependent enzyme	Alanine Aspartate Metabolism	929	855	1036	54	25	45	771	663	677	65	53	72	680.55	704	63	0.091	-3.451	-20.018	3.87451e-89	1.80228e-88	0.0122	0.0063	0.0086	0.0086	TRUE	0.059
BIF_02081		acetoin reductase	Butanoate Metabolism	133	112	188	16843	9470	13018	110	87	123	20340	20219	20848	6873.83	107	20469	190.853	7.576	73.719	0	0	0.0002	0.0042	0.0041	0.0041	TRUE	0.2563
BIF_02083		DNA-protecting protein DprA		32	26	42	23	15	13	27	20	27	28	32	21	25.84	25	27	1.076	0.106	0.294	0.768893	0.786149	0	0.0658	0.0482	0.0482	TRUE	0.2913
BIF_02085		hypothetical protein		682	760	867	402	246	274	566	589	567	485	525	439	556.36	574	483	0.839	-0.253	-2.526	0.0115352	0.0135672	0.0018	0.0068	0.0049	0.0049	TRUE	0.0458
BIF_02086		GTP pyrophosphokinase family protein		601	562	739	229	135	228	499	436	483	277	288	365	466.9	473	310	0.655	-0.61	-5.215	1.83748e-07	2.59695e-07	0.0047	0.0074	0.0065	0.0065	TRUE	0.1793
BIF_02090		sucrose phosphorylase	Starch sucrose Metabolism	20234	18148	23645	21018	11809	14845	16800	14064	15461	25382	25212	23774	21295	15442	24789	1.605	0.683	6.584	4.56429e-11	7.14872e-11	0.0115	0.004	0.0077	0.0077	TRUE	0.2101
BIF_02093		hypothetical protein		121	144	174	684	247	360	100	112	114	826	527	577	284.02	109	643	5.952	2.573	15.701	1.48063e-55	4.76818e-55	0.0227	0.0096	0.0146	0.0146	TRUE	0.3466
BIF_02094	ruvX	Holliday junction resolvase RuvX		599	646	729	54	28	43	497	501	477	65	60	69	325.76	492	65	0.132	-2.918	-17.929	6.99966e-72	2.7311e-71	0	0.0089	0.0062	0.0062	TRUE	0.0564
BIF_02095		phage holin family protein		297	291	302	233	110	161	247	226	197	281	235	258	265.95	223	258	1.166	0.222	1.566	0.11732	0.130178	0.0093	0.01	0.0097	0.0097	TRUE	0.1074
BIF_02096		3-deoxy-7-phosphoheptulonate synthase	Tyrosine, Tryptophan, Phenylalanine Metabolism	2716	2776	3597	2569	1654	2164	2255	2151	2352	3102	3531	3466	2689.43	2253	3366	1.492	0.577	7.864	3.71684e-15	6.44724e-15	0.0022	0.0046	0.0035	0.0035	TRUE	0.0394
BIF_02097		3-deoxy-7-phosphoheptulonate synthase	Tyrosine, Tryptophan, Phenylalanine Metabolism	4139	4358	5638	3505	2234	2959	3437	3377	3687	4233	4770	4739	3840.03	3500	4581	1.307	0.386	5.573	2.50404e-08	3.64203e-08	0.002	0.0044	0.0032	0.0032	TRUE	0.0368
BIF_02099	adhE	bifunctional acetaldehyde-CoA/alcohol dehydrogenase	Pyruvate Metabolism	11911	11336	13985	12974	5843	8116	9890	8785	9144	15668	12475	12997	11566.7	9273	13713	1.479	0.565	6.088	1.14023e-09	1.73329e-09	0.0085	0.0041	0.0061	0.0061	TRUE	0.1271
BIF_02104	pgi	glucose-6-phosphate isomerase	Glycolysis/Gluconeogenesis	39599	37333	50318	39481	18769	22947	32879	28931	32901	47678	40072	36749	35513.5	31570	41500	1.315	0.395	4.318	1.57521e-05	2.08726e-05	0.0083	0.004	0.006	0.006	TRUE	0.1387
BIF_02105		ribonuclease HII		1285	1704	1783	758	463	576	1067	1321	1166	915	989	922	1024.71	1185	942	0.794	-0.333	-3.419	0.000628395	0.000782463	0.0058	0.0055	0.0057	0.0057	TRUE	0.0804
BIF_02110		metallopeptidase family protein		645	744	780	518	311	375	536	577	510	626	664	601	625.6	541	630	1.163	0.218	2.394	0.0166489	0.0194049	0	0.0065	0.004	0.004	TRUE	0.0267
BIF_02111		elongation factor Ts		16658	17204	19571	3100	1480	1794	13831	13332	12797	3744	3160	2873	11128.2	13320	3259	0.245	-2.029	-22.394	4.54106e-111	2.73701e-110	0.0078	0.0041	0.0056	0.0056	TRUE	0.1404
BIF_02112		GuaB3 family IMP dehydrogenase-related protein	Purine Pyrimidine Biosynthesis	3569	3959	4430	747	363	452	2963	3068	2897	902	775	724	2627.02	2976	800	0.27	-1.887	-23.039	1.90671e-117	1.26218e-116	0.0023	0.0046	0.0037	0.0037	TRUE	0.1078
BIF_02118		ABC transporter substrate-binding protein		3806	3891	4924	3470	2376	3218	3160	3015	3220	4190	5073	5154	3850.21	3132	4806	1.533	0.616	7.242	4.4186e-13	7.24276e-13	0.0052	0.0044	0.0049	0.0049	TRUE	0.1039
BIF_02119		hypothetical protein		42	50	63	50	24	32	35	39	41	60	51	51	42.41	38	54	1.426	0.512	1.918	0.0551641	0.0622354	0	0.0416	0.0271	0.0271	TRUE	0.1241
BIF_02121		Fic family protein		33	27	33	29	20	24	27	21	22	35	43	38	28.86	23	39	1.652	0.724	2.223	0.0262096	0.0302298	0	0.0593	0.0394	0.0394	TRUE	0.1314
BIF_02122	alr	alanine racemase	Alanine Aspartate Metabolism	2072	2294	2558	778	427	547	1720	1778	1673	940	912	876	1470.92	1724	909	0.528	-0.921	-12.783	2.03442e-37	5.20019e-37	0	0.005	0.0026	0.0026	TRUE	0.0084
BIF_02124		electron transporter RnfD		3180	3036	4101	2431	1311	1653	2640	2353	2682	2936	2799	2647	2515.46	2558	2794	1.093	0.128	1.749	0.0803118	0.0898866	0.0023	0.0046	0.0034	0.0034	TRUE	0.0399
BIF_02125		beta-glucosidase	Starch sucrose Metabolism	2847	3005	3853	8132	4206	5544	2364	2329	2519	9820	8980	8879	4601.47	2404	9226	3.839	1.941	29.703	7.10893e-194	9.1006e-193	0.0016	0.0043	0.0028	0.0028	TRUE	0.0262
BIF_02126		AGE family epimerase/isomerase	Cell Envelope Biosynthesis	626	693	890	2973	1744	2124	520	537	582	3590	3723	3402	1537.89	546	3572	6.527	2.707	33.64	4.31507e-248	8.25191e-247	0.0021	0.005	0.0037	0.0037	TRUE	0.0394
BIF_02132		hypothetical protein		55	62	54	26	38	43	46	48	35	31	81	69	46.86	43	60	1.369	0.453	1.487	0.137068	0.150687	0.0587	0.038	0.0444	0.0444	TRUE	0.48
BIF_02134		aspartate kinase	Glycine, Serine Threonine Metabolism	3467	4008	4870	1522	833	1177	2879	3106	3184	1838	1778	1885	2567.7	3056	1834	0.6	-0.736	-10.864	1.70716e-27	3.70363e-27	0.0011	0.0046	0.0027	0.0027	TRUE	0.0208
BIF_02137		NUDIX hydrolase		3244	3534	4014	3258	1993	2803	2693	2739	2625	3934	4255	4489	3413.92	2686	4226	1.573	0.653	9.657	4.61304e-22	9.05653e-22	0.0015	0.0044	0.003	0.003	TRUE	0.0308
BIF_02139		alcohol dehydrogenase		1006	1150	1356	485	269	405	835	891	887	586	574	649	801.52	871	603	0.692	-0.53	-6.192	5.94077e-10	9.0752e-10	0.0002	0.0059	0.0035	0.0035	TRUE	0.0331
BIF_02140		hypothetical protein		167	188	226	148	100	109	139	146	148	179	214	175	168.82	144	189	1.3	0.378	2.497	0.0125142	0.0147075	0.0024	0.0134	0.0096	0.0096	TRUE	0.0794
BIF_02143		ABC transporter ATP-binding protein	Transport	12675	12873	15309	3162	1692	2139	10524	9976	10010	3818	3612	3426	7893.8	10170	3619	0.356	-1.49	-23.369	8.82219e-121	6.04672e-120	0.0015	0.0042	0.0027	0.0027	TRUE	0.0199
BIF_02145		ISL3-like element IS2001 family transposase		998	1207	1339	1226	790	1121	829	935	876	1481	1687	1795	1108.07	880	1654	1.876	0.908	9.921	3.3641e-23	6.76752e-23	0.0048	0.0054	0.0051	0.0051	TRUE	0.0716
BIF_02150		polysaccharide biosynthesis protein		1656	1610	1821	137	72	101	1375	1248	1191	165	154	162	779.83	1271	160	0.127	-2.98	-25.375	4.77671e-142	4.15681e-141	0	0.006	0.0047	0.0047	TRUE	0.0408
BIF_02151		flippase		1280	1509	1705	685	324	474	1063	1169	1115	827	692	759	927.23	1116	759	0.684	-0.547	-6.233	4.5669e-10	6.99024e-10	0.0023	0.0057	0.0042	0.0042	TRUE	0.0501
BIF_02152		UDP-galactopyranose mutase		535	780	802	90	51	57	444	604	524	109	109	91	375.14	524	103	0.196	-2.349	-14.527	8.13405e-48	2.32466e-47	0.0138	0.0082	0.0104	0.0104	TRUE	0.0627
BIF_02155		antitoxin		265	363	364	293	151	272	220	281	238	354	322	436	303.56	246	371	1.508	0.593	4.438	9.07475e-06	1.21179e-05	0.009	0.0092	0.0091	0.0091	TRUE	0.1681
BIF_02157		orotate phosphoribosyltransferase	Purine Pyrimidine Biosynthesis	2043	2091	2664	877	493	626	1696	1620	1742	1059	1053	1003	1425.94	1686	1038	0.616	-0.7	-9.78	1.36749e-22	2.71918e-22	0	0.0051	0.0027	0.0027	TRUE	0.0094
BIF_02162		hypothetical protein		73	66	55	146	70	114	61	51	36	176	149	183	98.56	49	169	3.476	1.797	7.188	6.578e-13	1.07369e-12	0.0591	0.0202	0.0326	0.0326	TRUE	0.8697
BIF_02171	nrdR	transcriptional repressor NrdR		3211	3851	4167	6729	4197	5863	2666	2984	2725	8126	8961	9389	4740.91	2792	8825	3.16	1.66	21.494	1.77135e-102	9.8345e-102	0.0037	0.0043	0.0041	0.0041	TRUE	0.0397
BIF_02172		LysM peptidoglycan-binding domain-containing protein		2889	3728	3780	6291	3845	5720	2399	2889	2472	7597	8209	9160	4432.28	2587	8322	3.217	1.686	18.585	4.21549e-77	1.70047e-76	0.0072	0.0043	0.0057	0.0057	TRUE	0.0847
BIF_02173	dusB	tRNA dihydrouridine synthase DusB		1918	2269	2471	863	529	776	1592	1758	1616	1042	1129	1243	1493.49	1655	1138	0.686	-0.543	-6.302	2.94591e-10	4.53149e-10	0.0036	0.005	0.0044	0.0044	TRUE	0.0534
BIF_02174		ABC transporter permease		4549	4073	5796	1453	892	1241	3777	3156	3790	1755	1904	1987	2899.54	3574	1882	0.526	-0.927	-10.261	1.05831e-24	2.17994e-24	0.0058	0.0045	0.0053	0.0053	TRUE	0.0849
BIF_02176		ATP-dependent helicase		617	652	880	748	448	596	512	505	575	903	956	954	670.31	531	938	1.762	0.817	8.803	1.3273e-18	2.44179e-18	0.0024	0.0063	0.0046	0.0046	TRUE	0.0437
BIF_02179		winged helix-turn-helix transcriptional regulator		2188	2266	2900	2568	1421	1980	1817	1756	1896	3101	3034	3171	2277.4	1823	3102	1.702	0.767	11.188	4.69343e-29	1.04456e-28	0.0013	0.0047	0.0029	0.0029	TRUE	0.0244
BIF_02181		DUF1211 domain-containing protein		8752	9652	9977	12873	7689	10134	7267	7480	6524	15546	16416	16229	10223.6	7090	16064	2.266	1.18	17.527	8.84915e-69	3.33512e-68	0.0023	0.0041	0.0032	0.0032	TRUE	0.04
BIF_02184	maf	septum formation protein Maf		3059	3429	3748	1638	902	1172	2540	2657	2451	1978	1926	1877	2224.23	2549	1927	0.756	-0.403	-5.903	3.57992e-09	5.34229e-09	0.0011	0.0047	0.0028	0.0028	TRUE	0.0151
BIF_02191	glf	UDP-galactopyranose mutase	Cell Envelope Biosynthesis	3949	3887	4571	1375	735	982	3279	3012	2989	1660	1569	1573	2909.73	3093	1601	0.518	-0.949	-9.862	6.10089e-23	1.22097e-22	0.007	0.0045	0.006	0.006	TRUE	0.1152
BIF_02195		ABC transporter ATP-binding protein		619	710	986	513	325	438	514	550	645	620	694	701	508.89	570	672	1.174	0.232	2.025	0.0428351	0.0488598	0.0083	0.0071	0.0076	0.0076	TRUE	0.1072
BIF_02196		type II toxin-antitoxin system RelB/DinJ family antitoxin		1927	2846	2430	2278	1473	1971	1600	2206	1589	2751	3145	3156	1932.47	1798	3017	1.677	0.746	6.034	1.59705e-09	2.40411e-09	0.0188	0.0048	0.0105	0.0105	TRUE	0.3172
BIF_02198	trxB	thioredoxin-disulfide reductase	Oxidative Phosphorylation	4670	4794	6523	7005	3800	4734	3877	3715	4265	8459	8113	7581	5043	3952	8051	2.037	1.026	13.928	4.3042e-44	1.17587e-43	0.0031	0.0043	0.0037	0.0037	TRUE	0.0392
BIF_02200		beta-mannosidase		128	157	213	85	56	83	106	122	139	103	120	133	108.5	122	119	0.958	-0.062	-0.339	0.734962	0.755947	0	0.0187	0.0145	0.0145	TRUE	0.1075
BIF_02205		carboxymuconolactone decarboxylase family protein	Benzoate degradation via hydroxylation	606	628	849	859	516	751	503	487	555	1037	1102	1203	664.92	515	1114	2.16	1.111	9.54	1.42353e-21	2.77364e-21	0.0117	0.0064	0.0083	0.0083	TRUE	0.2061
BIF_02206		cupin domain-containing protein	Benzoate degradation via hydroxylation	362	347	521	661	373	557	301	269	341	798	796	892	449.18	304	829	2.727	1.447	13.247	4.72121e-40	1.24373e-39	0.0047	0.0075	0.0064	0.0064	TRUE	0.0931
BIF_02207		LysR family transcriptional regulator		242	249	342	457	166	294	201	193	224	552	354	471	296.99	206	459	2.248	1.168	7.871	3.52911e-15	6.12847e-15	0.0174	0.0093	0.0123	0.0123	TRUE	0.079
BIF_02210		FtsX-like permease family protein		27	23	24	15	9	15	22	18	16	18	19	24	18.59	19	20	1.1	0.137	0.337	0.736026	0.756539	0	0.0899	0.0596	0.0596	TRUE	0.1296
BIF_02211		ATP-binding cassette domain-containing protein		78	104	123	55	31	42	65	81	80	66	66	67	69.96	75	66	0.884	-0.178	-0.696	0.486736	0.510463	0.0366	0.0268	0.0303	0.0303	TRUE	0.2142
BIF_02213		phosphatase PAP2 family protein		1165	1269	1626	382	249	267	967	983	1063	461	532	428	798.33	1004	474	0.468	-1.095	-11.627	3.0151e-31	6.96035e-31	0.0017	0.006	0.0043	0.0043	TRUE	0.0732
BIF_02221		teichoic acid transporter		1102	1200	1377	650	353	498	915	930	900	785	754	798	818.74	915	779	0.852	-0.23	-2.96	0.00307513	0.00370402	0	0.0059	0.0029	0.0029	TRUE	0.0052
BIF_02222		LemA family protein		1706	1684	2356	1613	922	1139	1416	1305	1541	1948	1968	1824	1754.99	1421	1913	1.346	0.428	5.323	1.02187e-07	1.46157e-07	0.003	0.0049	0.004	0.004	TRUE	0.0447
BIF_02225	rplN	50S ribosomal protein L14		15012	14618	20672	2132	1255	1607	12464	11328	13517	2575	2679	2574	8776.75	12436	2609	0.21	-2.254	-30.492	3.35601e-204	4.64148e-203	0.0028	0.0041	0.0036	0.0036	TRUE	0.0496
BIF_02226		AURKAIP1/COX24 domain-containing protein		365	450	554	131	77	145	303	349	362	158	164	232	266.1	338	185	0.546	-0.873	-5.818	5.95676e-09	8.83815e-09	0.0125	0.01	0.0108	0.0108	TRUE	0.3409
BIF_02227		OsmC family protein		1660	1604	2221	2977	1677	2104	1378	1243	1452	3595	3580	3369	2175.89	1358	3515	2.588	1.372	16.073	3.94451e-58	1.33116e-57	0.0043	0.0047	0.0047	0.0047	TRUE	0.0673
BIF_02230		5'-nucleotidase	Nucleotide Salvage Pathway	505	537	697	767	397	576	419	416	456	926	848	922	614.3	430	899	2.091	1.064	11.082	1.54172e-28	3.39222e-28	0.0025	0.0066	0.0049	0.0049	TRUE	0.0518
BIF_02240		hypothetical protein		1	2	6	8	2	8	1	2	4	10	4	13	5.5	2	9	4.191	2.067	2.531	0.0113843	0.0134101	0	0.2941	0.2213	0.2213	TRUE	0.2388
BIF_02242		30S ribosomal protein S12		15961	15254	20353	3601	2309	3041	13252	11821	13308	4349	4930	4870	10762.1	12794	4716	0.368	-1.441	-19.129	1.43911e-81	6.17503e-81	0.0036	0.0041	0.0039	0.0039	TRUE	0.0386
BIF_02244		hypothetical protein		7	7	6	9	4	3	6	5	4	11	9	5	7.11	5	8	1.635	0.71	1.063	0.287917	0.307575	0	0.2286	0.1491	0.1491	TRUE	0.1616
BIF_02246		phosphoribosyl-ATP diphosphatase	Histidine Metabolism	1797	1740	2133	47	36	39	1492	1348	1395	57	77	62	1023.17	1412	65	0.045	-4.468	-29.489	3.96537e-191	4.91388e-190	0.0016	0.0055	0.0039	0.0039	TRUE	0.088
BIF_02247		ATP phosphoribosyltransferase	Histidine Metabolism	5261	4990	6165	144	77	99	4368	3867	4031	174	164	159	2896.19	4089	166	0.041	-4.62	-43.066	0	0	0	0.0045	0.0034	0.0034	TRUE	0.0288
BIF_02249		hypothetical protein		161	246	232	8	3	1	134	191	152	10	6	2	127.49	159	6	0.039	-4.673	-10.465	1.25258e-25	2.63621e-25	0.0129	0.0165	0.0154	0.0154	TRUE	0.56
BIF_02252		HlyC/CorC family transporter		2132	2157	2421	122	70	97	1770	1672	1583	147	149	155	1189.71	1675	150	0.09	-3.475	-31.191	1.39028e-213	2.03165e-212	0	0.0053	0.0035	0.0035	TRUE	0.0199
BIF_02253		pullulanase		24	18	28	6	9	14	20	14	18	7	19	22	19.01	17	16	0.901	-0.15	-0.321	0.748582	0.767409	0.0777	0.0879	0.0849	0.0849	TRUE	0.4595
BIF_02254		prepilin peptidase		32	52	51	67	32	58	27	40	33	81	68	93	50.91	33	81	2.427	1.279	5.046	4.51113e-07	6.2558e-07	0	0.0353	0.0252	0.0252	TRUE	0.0864
BIF_02255	rpsD	30S ribosomal protein S4		28484	27083	35118	5736	3151	3791	23650	20988	22963	6927	6727	6071	18145.5	22534	6575	0.292	-1.777	-24.731	5.01498e-135	3.92333e-134	0.0031	0.004	0.0036	0.0036	TRUE	0.0367
BIF_02258		WhiB family transcriptional regulator		970	1382	1461	3526	1833	3026	805	1071	955	4258	3913	4846	2187.21	944	4339	4.597	2.201	20.917	3.73018e-97	1.92602e-96	0.0107	0.0047	0.0074	0.0074	TRUE	0.1039
BIF_02264		1-acyl-sn-glycerol-3-phosphate acyltransferase	Glycerophospholipid Metabolism	1089	1243	1157	824	491	639	904	963	757	995	1048	1023	1002.43	875	1022	1.169	0.225	2.368	0.0178678	0.0208099	0.005	0.0055	0.0053	0.0053	TRUE	0.1145
BIF_02265		DUF3046 domain-containing protein		139	166	160	306	211	327	115	129	105	370	450	524	236.43	116	448	3.847	1.944	12.573	2.97663e-36	7.48505e-36	0.0147	0.0107	0.0122	0.0122	TRUE	0.0432
BIF_02266		dihydrodipicolinate reductase		868	1243	1638	39698	19899	23442	721	963	1071	47940	42485	37542	14619.9	918	42656	46.437	5.537	22.689	5.77949e-114	3.59535e-113	0.0425	0.0041	0.0164	0.0425	TRUE	0.1158
BIF_02268		glycoside hydrolase family 13 protein	Starch sucrose Metabolism	1921	1889	2603	5401	2665	3052	1595	1464	1702	6522	5690	4888	2988.68	1587	5700	3.593	1.845	19.002	1.65493e-80	7.00407e-80	0.0081	0.0045	0.0064	0.0064	TRUE	0.036
BIF_02280		hypothetical protein		52	69	76	253	206	258	43	53	50	306	440	413	160.08	49	386	7.855	2.974	15.145	8.20092e-52	2.49572e-51	0.0279	0.0139	0.018	0.018	TRUE	0.3224
BIF_02285		hypothetical protein		13	10	16	23	7	18	11	8	10	28	15	29	14.01	10	24	2.52	1.334	2.88	0.00397643	0.0047748	0	0.118	0.0828	0.0828	TRUE	0.2271
BIF_02290		AbrB/MazE/SpoVT family DNA-binding domain-containing protein		111	124	130	311	201	252	92	96	85	376	429	404	199.5	91	403	4.412	2.142	15.198	3.64944e-52	1.11719e-51	0	0.012	0.0082	0.0082	TRUE	0.0513
BIF_02295		type II toxin-antitoxin system PemK/MazF family toxin		238	239	240	552	315	411	198	185	157	667	673	658	355.67	180	666	3.713	1.893	16.145	1.23657e-58	4.20054e-58	0.0027	0.0084	0.0066	0.0066	TRUE	0.0986
BIF_02300	crgA	cell division protein CrgA		3155	3040	3811	746	411	528	2620	2356	2492	901	877	846	2066.27	2489	875	0.352	-1.508	-17.421	5.70249e-68	2.13361e-67	0.0039	0.0047	0.0043	0.0043	TRUE	0.0646
BIF_02305		DUF881 domain-containing protein		1746	1983	2299	1893	1077	1400	1450	1537	1503	2286	2299	2242	1718.65	1497	2276	1.52	0.604	9.403	5.30791e-21	1.02263e-20	0	0.0049	0.0024	0.0024	TRUE	0.0059
BIF_02310		DMT family transporter		2136	2653	2963	795	426	519	1773	2056	1937	960	910	831	1431.23	1922	900	0.469	-1.093	-12.763	2.64985e-37	6.76213e-37	0.0032	0.0051	0.0042	0.0042	TRUE	0.0367
BIF_02325		MerR family transcriptional regulator		47	45	63	125	90	123	39	35	41	151	192	197	84.9	38	180	4.649	2.217	10.615	2.55018e-26	5.42613e-26	0	0.0228	0.0172	0.0172	TRUE	0.156
BIF_02330		ABC transporter ATP-binding protein		674	832	990	603	350	445	560	645	647	728	747	713	633.53	617	729	1.18	0.238	2.415	0.0157423	0.0183898	0.0038	0.0065	0.0053	0.0053	TRUE	0.0516
BIF_02335		acetyl-CoA carboxylase biotin carboxyl carrier protein subunit		135	171	183	207	121	178	112	133	120	250	258	285	171.87	122	264	2.175	1.121	7.357	1.87909e-13	3.12308e-13	0.0047	0.0132	0.0106	0.0106	TRUE	0.1458
BIF_02340		hypothetical protein		755	740	1047	1088	679	988	627	573	685	1314	1450	1582	886.42	628	1449	2.3	1.202	12.546	4.20496e-36	1.05396e-35	0.0051	0.0058	0.0055	0.0055	TRUE	0.051
BIF_02345		ABC transporter permease		7	14	8	17	6	8	6	11	5	21	13	13	9.75	7	16	2.158	1.11	1.881	0.0599587	0.0674972	0.098	0.1677	0.1479	0.1479	TRUE	0.6053
BIF_02350		ZinT/AdcA family metal-binding protein		845	937	1300	3333	2201	3571	702	726	850	4025	4699	5719	2060.53	759	4814	6.333	2.663	23.291	5.42735e-120	3.70351e-119	0.0127	0.0047	0.0088	0.0088	TRUE	0.0407
BIF_02355		patatin family protein		109	100	175	230	175	262	91	77	114	278	374	420	181.36	94	357	3.761	1.911	10.026	1.16772e-23	2.36444e-23	0.0331	0.0128	0.0199	0.0199	TRUE	0.1025
BIF_02360		hypothetical protein		360	309	437	421	219	323	299	239	286	508	468	517	316.26	275	498	1.816	0.861	7.315	2.57836e-13	4.25787e-13	0.0036	0.009	0.007	0.007	TRUE	0.0944
BIF_02370		septum formation initiator		39	46	59	272	166	171	32	36	39	328	354	274	127.09	36	319	8.917	3.157	16.231	3.02135e-59	1.04233e-58	0	0.0165	0.0142	0.0142	TRUE	0.1413
BIF_02375	ffs	signal recognition particle sRNA small type		25	32	38	15	5	18	21	25	25	18	11	29	21.68	24	19	0.833	-0.263	-0.636	0.524481	0.548933	0.0351	0.0776	0.0667	0.0667	TRUE	0.2013
BIF_02390	leuC	3-isopropylmalate dehydratase large subunit	Valine, Leucine, Isoleucine Metabolism	2243	2185	2869	2160	1211	1568	1862	1693	1876	2608	2586	2511	2726.41	1810	2568	1.419	0.504	6.32	2.61555e-10	4.03133e-10	0.0032	0.0045	0.0041	0.0041	TRUE	0.0655
BIF_02395	murA	UDP-N-acetylglucosamine 1-carboxyvinyltransferase	Cell Envelope Biosynthesis	9827	11044	12809	9523	5442	7245	8159	8559	8375	11500	11619	11603	9285.36	8364	11574	1.384	0.468	9.395	5.71526e-21	1.09974e-20	0.0002	0.0041	0.0017	0.0017	TRUE	0.0037
BIF_02400		1-acyl-sn-glycerol-3-phosphate acyltransferase	Glycerophospholipid Metabolism	2067	2230	2491	729	380	548	1716	1728	1629	880	811	878	1449.16	1691	856	0.508	-0.977	-12.822	1.24125e-37	3.18326e-37	0.0009	0.0051	0.003	0.003	TRUE	0.0145
BIF_02405		NAD(P)-dependent glycerol-3-phosphate dehydrogenase	Glycerophospholipid Metabolism	10013	10737	13692	10731	5778	7656	8314	8321	8953	12959	12336	12261	9735.89	8529	12519	1.468	0.554	8.528	1.48892e-17	2.69431e-17	0.0019	0.0041	0.0029	0.0029	TRUE	0.0235
BIF_02410		ATP-dependent DNA helicase		49	36	59	41	35	50	41	28	39	50	75	80	42.22	36	68	1.88	0.911	3.166	0.00154386	0.00189046	0.0268	0.0418	0.0371	0.0371	TRUE	0.3707
BIF_02415		permease		2180	2397	2963	1901	956	1293	1810	1858	1937	2296	2041	2071	1949.33	1868	2136	1.145	0.195	2.209	0.0271429	0.0312598	0.0051	0.0048	0.005	0.005	TRUE	0.089
BIF_02430		AEC family transporter		600	575	723	374	237	356	498	446	473	452	506	570	522.08	472	509	1.075	0.104	1.004	0.315308	0.335909	0.0028	0.007	0.0054	0.0054	TRUE	0.0889
BIF_02435		succinyl-diaminopimelate desuccinylase	Threonine Lysine Metabolism	1722	1885	2383	1527	977	1247	1430	1461	1558	1844	2086	1997	1757.43	1483	1976	1.329	0.41	5.27	1.36782e-07	1.9456e-07	0.0022	0.0049	0.0037	0.0037	TRUE	0.0284
BIF_02440	obgE	GTPase ObgE		8576	9424	11646	8974	5454	7365	7121	7303	7615	10837	11644	11795	8490.59	7346	11425	1.555	0.637	10.712	8.9445e-27	1.92431e-26	0.0011	0.0041	0.0024	0.0024	TRUE	0.0168
BIF_02450	rplK	50S ribosomal protein L11		12976	14220	17770	4277	2458	3373	10774	11020	11619	5165	5248	5402	9082.25	11138	5272	0.473	-1.08	-19.327	3.18651e-83	1.38261e-82	0.0005	0.0041	0.0021	0.0021	TRUE	0.0117
BIF_02460	nrdI	class Ib ribonucleoside-diphosphate reductase assembly flavoprotein NrdI	Nucleotide Salvage Pathway	4433	4841	8309	210	146	115	3681	3752	5433	254	312	184	1994.33	4289	250	0.058	-4.102	-5.164			0.4513	0.0048	0.116	0.4513	TRUE	10.2251
BIF_02465		glutaredoxin family protein		5307	5301	9769	264	197	160	4406	4108	6388	319	421	256	2351.5	4967	332	0.067	-3.904	-5.63	1.80252e-08	2.63654e-08	0.3441	0.0046	0.0886	0.3441	TRUE	7.5352
BIF_02470		5-formyltetrahydrofolate cyclo-ligase	One Carbon Pool by Folate	567	680	666	1110	591	865	471	527	435	1340	1262	1385	820.22	478	1329	2.788	1.479	15.697	1.58108e-55	5.0811e-55	0.0038	0.0059	0.005	0.005	TRUE	0.0643
BIF_02475		GNAT family N-acetyltransferase		599	708	848	729	438	693	497	549	554	880	935	1110	695.06	533	975	1.825	0.868	8.713	2.94708e-18	5.40881e-18	0.0047	0.0063	0.0056	0.0056	TRUE	0.1173
BIF_02515	menA	1,4-dihydroxy-2-naphthoate octaprenyltransferase		393	545	605	999	511	645	326	422	396	1206	1091	1033	602.65	381	1110	2.912	1.542	14.111	3.25157e-45	8.99407e-45	0.0073	0.0066	0.0069	0.0069	TRUE	0.1199
BIF_02520		hypothetical protein		941	1037	1278	228	119	168	781	804	836	275	254	269	625.03	807	266	0.331	-1.595	-14.952	1.50628e-50	4.48698e-50	0.0024	0.0065	0.0047	0.0047	TRUE	0.0544
BIF_02530		hypothetical protein		361	486	474	485	242	315	300	377	310	586	517	504	408.73	329	536	1.635	0.71	6.075	1.23968e-09	1.87892e-09	0.0061	0.0079	0.0072	0.0072	TRUE	0.1237
BIF_02535		sugar ABC transporter substrate-binding protein		1229	1282	2171	25730	14465	17178	1020	993	1420	31072	30883	27510	10471.6	1144	29822	26.047	4.703	24.415	1.19012e-131	8.99269e-131	0.0264	0.0041	0.0122	0.0264	TRUE	0.3568
BIF_02560	rpmE	50S ribosomal protein L31		16963	18791	21613	33568	19321	27934	14084	14562	14132	40537	41251	44735	23908	14259	42174	2.958	1.564	20.611	2.19498e-94	1.07937e-93	0.0043	0.004	0.0041	0.0041	TRUE	0.0823
BIF_02565	prfA	peptide chain release factor 1		4519	4717	5525	1238	694	1063	3752	3655	3613	1495	1482	1702	3136.97	3673	1560	0.425	-1.235	-16.332	5.82884e-60	2.01988e-59	0.0028	0.0045	0.0035	0.0035	TRUE	0.0509
BIF_02570	map	type I methionyl aminopeptidase		3891	3949	4901	3350	1610	2276	3231	3060	3205	4045	3437	3645	3511.31	3165	3709	1.174	0.231	3.168	0.00153575	0.00188202	0.0027	0.0044	0.0035	0.0035	TRUE	0.0519
BIF_02575		GNAT family N-acetyltransferase		231	232	271	124	61	88	192	180	177	150	130	141	198.22	183	140	0.774	-0.371	-2.484	0.0130081	0.0152648	0	0.012	0.0083	0.0083	TRUE	0.0645
BIF_02580		ClbS/DfsB family four-helix bundle protein		75	80	83	83	61	65	62	62	54	100	130	104	73.52	59	111	1.858	0.893	4.199	2.68217e-05	3.51497e-05	0	0.0257	0.019	0.019	TRUE	0.1921
BIF_02595		hypothetical protein		211	201	298	257	139	185	175	156	195	310	297	296	219.62	175	301	1.717	0.78	5.358	8.43784e-08	1.21245e-07	0.0092	0.0112	0.0105	0.0105	TRUE	0.1927
BIF_02600	serB	phosphoserine phosphatase SerB	Glycine, Serine Threonine Metabolism	1273	1123	1393	287	135	196	1057	870	911	347	288	314	829.77	946	316	0.337	-1.57	-13.204	8.32644e-40	2.17498e-39	0.0091	0.0059	0.0073	0.0073	TRUE	0.0957
BIF_02605		DedA family protein	Thiamine Metabolism	578	633	740	263	160	195	480	491	484	318	342	312	466.31	485	324	0.666	-0.587	-5.704	1.16741e-08	1.71567e-08	0	0.0074	0.0044	0.0044	TRUE	0.0264
BIF_02610		ECF transporter S component	Transport	1027	1024	1368	663	394	443	853	794	894	801	841	709	1066.42	847	784	0.923	-0.115	-1.226	0.220168	0.237659	0.0038	0.0055	0.0048	0.0048	TRUE	0.0522
BIF_02615		ROK family protein		7564	7343	8407	2252	1246	1496	6280	5690	5497	2720	2660	2396	5233.58	5822	2592	0.445	-1.167	-15.302	7.37483e-53	2.2893e-52	0.0033	0.0043	0.0038	0.0038	TRUE	0.0384
BIF_02620		hypothetical protein		231	188	225	39	9	15	192	146	147	47	19	24	116.9	162	30	0.199	-2.331	-9.301	1.39594e-20	2.65315e-20	0.0207	0.0176	0.0182	0.0182	TRUE	1.0715
BIF_02625		ATP-binding cassette domain-containing protein		24	16	24	13	9	13	20	12	16	16	19	21	16.03	16	19	1.152	0.204	0.472	0.637128	0.6597	0	0.1036	0.0683	0.0683	TRUE	0.1541
BIF_02630		ABC transporter ATP-binding protein		13	21	14	14	10	10	11	16	9	17	21	16	14.91	12	18	1.487	0.572	1.248	0.212073	0.2294	0	0.1111	0.0756	0.0756	TRUE	0.292
BIF_02635		hypothetical protein		0	0	4	4	2	1	0	0	3	5	4	2	1.9	1	4	3.834	1.939	1.427	0.153523	0.168061	0	0.8434	0.7043	0.7043	TRUE	1.2611
BIF_02665		hypothetical protein		11989	12842	15323	43807	29322	37490	9954	9952	10019	52902	62603	60039	26253.4	9975	58515	5.865	2.552	35.811	7.48714e-281	1.87058e-279	0.0031	0.004	0.0036	0.0036	TRUE	0.0576
BIF_02700		NUDIX hydrolase		133	169	148	118	57	85	110	131	97	142	122	136	138.47	113	133	1.196	0.258	1.493	0.135494	0.149275	0.006	0.0155	0.0122	0.0122	TRUE	0.1417
BIF_02710		hypothetical protein		4	4	9	16	11	9	3	3	6	19	23	14	9.14	4	19	4.549	2.186	3.356	0.000789509	0.000982289	0.1512	0.1786	0.1728	0.1728	TRUE	0.585
BIF_02715		xanthine phosphoribosyltransferase	Nucleotide Salvage Pathway	445	363	468	76	39	60	369	281	306	92	83	96	319.75	319	90	0.285	-1.811	-10.133	3.95847e-24	8.08928e-24	0.0193	0.009	0.013	0.013	TRUE	0.251
BIF_02720		histidine kinase		1	4	3	1	0	0	1	3	2	1	0	0	0.99	2	0	0.292	-1.777	-0.948	0.342961	0.364117	0	1.6111	1.3399	1.3399	TRUE	0.349
BIF_02725		GntR family transcriptional regulator		38	45	73	96	57	83	32	35	48	116	122	133	70.21	38	124	3.211	1.683	7.551	4.31873e-14	7.28727e-14	0	0.0267	0.0195	0.0195	TRUE	0.2963
BIF_02730		adenosine deaminase	Nucleotide Salvage Pathway	414	494	578	1030	399	583	344	383	378	1244	852	934	618.59	368	1010	2.755	1.462	11.659	2.07063e-31	4.80151e-31	0.0138	0.0065	0.0095	0.0095	TRUE	0.3336
BIF_02745	rpsA	30S ribosomal protein S1		38987	45446	50595	11782	6416	8529	32370	35219	33083	14228	13698	13659	28272.2	33557	13862	0.413	-1.275	-22.93	2.33569e-116	1.52016e-115	0.0009	0.004	0.0022	0.0022	TRUE	0.0153
BIF_02750		LCP family protein		782	768	765	40	37	37	649	595	500	48	79	59	478.27	581	62	0.104	-3.271	-17.529	8.64041e-69	3.26439e-68	0.0194	0.0073	0.0113	0.0113	TRUE	0.2403
BIF_02760		aminoacyl-tRNA hydrolase		1547	1433	1939	996	653	841	1284	1111	1268	1203	1394	1347	1332.67	1221	1315	1.074	0.103	1.143	0.253067	0.271845	0.0045	0.0052	0.0049	0.0049	TRUE	0.0501
BIF_02765		YbdD/YjiX family protein		92	116	132	99	65	85	76	90	86	120	139	136	100.37	84	132	1.55	0.632	3.336	0.000850575	0.00105657	0	0.0199	0.0153	0.0153	TRUE	0.1838
BIF_02770		Type 1 glutamine amidotransferase-like domain-containing protein		2682	3476	3713	2749	1650	2459	2227	2694	2428	3320	3523	3938	2901.77	2450	3594	1.466	0.552	6.239	4.41406e-10	6.76969e-10	0.006	0.0045	0.0053	0.0053	TRUE	0.0613
BIF_02785		MFS transporter		31	32	29	57	35	45	26	25	19	69	75	72	39.23	23	72	3.113	1.638	5.817	5.99168e-09	8.87296e-09	0	0.0447	0.0297	0.0297	TRUE	0.1303
BIF_02790		MFS transporter		43	41	61	89	64	78	36	32	40	107	137	125	68.72	36	123	3.396	1.764	7.74	9.9684e-15	1.70808e-14	0	0.0272	0.0204	0.0204	TRUE	0.1477
BIF_02795	rnpB	RNase P RNA component class A		18398	22799	24435	47653	28042	39253	15276	17668	15977	57546	59870	62862	31759.4	16307	60093	3.685	1.882	27.181	1.08352e-162	1.14175e-161	0.0029	0.004	0.0034	0.0034	TRUE	0.0435
BIF_02800		sugar ABC transporter substrate-binding protein		793	791	993	676	417	561	658	613	649	816	890	898	722.46	640	868	1.353	0.436	5.214	1.84322e-07	2.60268e-07	0	0.0062	0.0035	0.0035	TRUE	0.024
BIF_02805		ABC transporter permease	Transport	2554	2513	3141	982	507	618	2121	1947	2054	1186	1082	990	1958.89	2041	1086	0.533	-0.907	-10.809	3.13524e-27	6.79229e-27	0.0036	0.0048	0.0041	0.0041	TRUE	0.0564
BIF_02810		helix-turn-helix domain-containing protein		3	3	1	2	0	1	2	2	1	2	0	2	1.48	2	1	0.817	-0.291	-0.196	0.844289	0.857576	0	1.0802	0.8265	0.8265	TRUE	0.9124
BIF_02820		peptide ABC transporter substrate-binding protein	Transport	1104	1187	1225	1094	597	936	917	920	801	1321	1275	1499	1092.92	879	1365	1.555	0.637	7.234	4.68968e-13	7.67898e-13	0.0032	0.0054	0.0046	0.0046	TRUE	0.0579
BIF_02825	murG	undecaprenyldiphospho-muramoylpentapeptide beta-N-acetylglucosaminyltransferase		4460	4979	5627	3390	1824	2509	3703	3859	3679	4094	3894	4018	3735.03	3747	4002	1.069	0.096	1.683	0.0924628	0.103337	0.0003	0.0044	0.0021	0.0021	TRUE	0.0055
BIF_02830		DUF2252 domain-containing protein		970	1014	1214	253	151	198	805	786	794	306	322	317	641.26	795	315	0.395	-1.34	-14.114	3.12057e-45	8.66267e-45	0	0.0064	0.0035	0.0035	TRUE	0.0086
BIF_02835		hydroxyethylthiazole kinase	Thiamine Metabolism	1099	1025	1078	220	138	205	912	794	705	266	295	328	643.93	804	296	0.367	-1.444	-11.726	9.42323e-32	2.19828e-31	0.0096	0.0064	0.0077	0.0077	TRUE	0.1107
BIF_02840		hypothetical protein		271	344	352	133	83	92	225	267	230	161	177	147	200.96	241	162	0.669	-0.58	-4.074	4.62339e-05	6.03338e-05	0	0.0119	0.0081	0.0081	TRUE	0.0667
BIF_02860		hypothetical protein		2021	1973	2599	22861	15022	18357	1678	1529	1699	27607	32072	29398	10983	1635	29692	18.149	4.182	55.622	0	0	0.003	0.0041	0.0038	0.0038	TRUE	0.0295
BIF_02865		antitoxin VbhA family protein		196	232	238	395	155	233	163	180	156	477	331	373	252.57	166	394	2.396	1.26	8.7	3.32089e-18	6.08044e-18	0.0117	0.0103	0.0108	0.0108	TRUE	0.2077
BIF_02870	cas2	CRISPR-associated endonuclease Cas2		41	47	39	62	38	43	34	36	26	75	81	69	45.13	32	75	2.348	1.231	4.291	1.78017e-05	2.3508e-05	0.0293	0.0393	0.0368	0.0368	TRUE	0.2913
BIF_02880		MoxR family ATPase		928	907	1102	870	416	467	771	703	721	1051	888	748	756.45	732	896	1.229	0.297	2.729	0.00635772	0.00758714	0.0083	0.0061	0.0071	0.0071	TRUE	0.1142
BIF_02885		hypothetical protein		1583	1791	2030	1260	684	970	1314	1388	1327	1522	1460	1553	1379.9	1343	1512	1.127	0.172	2.358	0.0183984	0.0213957	0.0008	0.0051	0.003	0.003	TRUE	0.0201
BIF_02890		polyprenol monophosphomannose synthase		1794	1915	2351	2494	1373	1946	1490	1484	1537	3012	2931	3116	1994.78	1504	3020	2.009	1.006	15.828	2.00049e-56	6.55129e-56	0	0.0048	0.0024	0.0024	TRUE	0.0072
BIF_02895		quinone-dependent dihydroorotate dehydrogenase	Purine Pyrimidine Biosynthesis	3142	3198	3831	3032	1783	2456	2609	2478	2505	3661	3807	3933	2924.87	2531	3800	1.501	0.586	9.331	1.04543e-20	1.99185e-20	0.0008	0.0045	0.0025	0.0025	TRUE	0.0101
BIF_02900		3-isopropylmalate dehydrogenase	Valine, Leucine, Isoleucine Metabolism	2207	2245	2934	1369	749	1058	1832	1740	1918	1653	1599	1694	2077.2	1830	1649	0.901	-0.15	-1.885	0.0594728	0.0669988	0.003	0.0047	0.0039	0.0039	TRUE	0.0504
BIF_02905		NUDIX hydrolase family protein		742	931	1071	1363	785	1018	616	721	700	1646	1676	1630	1007.8	679	1651	2.427	1.279	15.415	1.29744e-53	4.05187e-53	0.0019	0.0055	0.0039	0.0039	TRUE	0.051
BIF_02920		hypothetical protein		78	73	114	213	166	221	65	57	75	257	354	354	150.86	66	322	4.877	2.286	12.799	1.66876e-37	4.27258e-37	0.0151	0.0145	0.0147	0.0147	TRUE	0.25
BIF_02925		AEC family transporter		22185	21561	27216	53320	27634	35046	18420	16709	17796	64390	58999	56125	31983.5	17642	59838	3.392	1.762	25.284	4.80745e-141	4.16019e-140	0.003	0.004	0.0035	0.0035	TRUE	0.0362
BIF_02930	gatC	Asp-tRNA(Asn)/Glu-tRNA(Gln) amidotransferase subunit GatC	Alanine Aspartate Metabolism	1146	1184	1513	557	296	382	952	918	989	673	632	612	923.79	953	639	0.671	-0.575	-5.554	2.79764e-08	4.06143e-08	0.0065	0.0057	0.0061	0.0061	TRUE	0.1348
BIF_02935		aquaporin family protein		6448	7110	9178	1924	1112	1383	5354	5510	6001	2323	2374	2215	4379.24	5622	2304	0.41	-1.288	-19.155	8.74761e-82	3.7639e-81	0.0014	0.0043	0.0028	0.0028	TRUE	0.0286
BIF_02945		hypothetical protein		1779	1966	2304	851	523	675	1477	1524	1507	1028	1117	1081	1299.38	1503	1075	0.714	-0.487	-6.591	4.37995e-11	6.86694e-11	0.0003	0.0052	0.0029	0.0029	TRUE	0.0155
BIF_02955		excalibur calcium-binding domain-containing protein		441	469	627	180	94	118	366	363	410	217	201	189	298.49	380	202	0.534	-0.904	-7.333	2.24458e-13	3.71856e-13	0	0.0093	0.006	0.006	TRUE	0.0388
BIF_02960		methionine--tRNA ligase		6012	6285	7590	1583	952	1203	4992	4871	4963	1912	2033	1927	3973.12	4942	1957	0.395	-1.339	-20.41	1.3651e-92	6.60793e-92	0.0011	0.0044	0.0026	0.0026	TRUE	0.0218
BIF_02970		ABC transporter substrate-binding protein		2609	3543	4650	29487	15420	17305	2166	2746	3041	35609	32922	27713	11905.3	2651	32081	12.099	3.597	28.038	5.61609e-173	6.25851e-172	0.023	0.0041	0.0117	0.0117	TRUE	0.0879
BIF_02975		DUF4235 domain-containing protein		1559	1612	2080	1918	961	1155	1294	1249	1360	2316	2052	1850	1506.68	1301	2073	1.595	0.673	7.608	2.7788e-14	4.70421e-14	0.0045	0.005	0.005	0.005	TRUE	0.0891
BIF_02980		disulfide bond formation protein DsbA		5771	5444	7621	3196	1844	2517	4792	4219	4983	3860	3937	4031	4229.06	4665	3943	0.845	-0.243	-3.293	0.000991462	0.00122862	0.0027	0.0043	0.0036	0.0036	TRUE	0.0568

## Sheet: Significant genes
Id	gene	product	Subsystem in iAZ480	BB12_early_1	BB12_early_2	BB12_early_3	BB12_stat_1	BB12_stat_2	BB12_stat_3	norm.BB12_early_1	norm.BB12_early_2	norm.BB12_early_3	norm.BB12_stat_1	norm.BB12_stat_2	norm.BB12_stat_3	baseMean	EarlyExp	Stationary	FoldChange	log2FoldChange	stat	pvalue	padj	dispGeneEst	dispFit	dispMAP	dispersion	betaConv	maxCooks
BIF_00002		FtsX-like permease family protein		3122	3524	4020	1840	1068	1411	2592	2731	2629	2222	2280	2260	2730.47	2651	2254	0.85	-0.234	-3.095	0.00197011	0.00240102	0.0028	0.0045	0.0036	0.0036	TRUE	0.0596
BIF_00004		aminotransferase class I/II-fold pyridoxal phosphate-dependent enzyme		2105	2356	2835	1262	710	949	1748	1826	1854	1524	1516	1520	1600.87	1809	1520	0.84	-0.252	-3.784	0.000154023	0.000196041	0	0.005	0.0024	0.0024	TRUE	0.007
BIF_00005		very short patch repair endonuclease		724	834	1064	341	202	280	601	646	696	412	431	448	556.05	648	430	0.663	-0.593	-5.307	1.11694e-07	1.5946e-07	0.0061	0.0068	0.0065	0.0065	TRUE	0.0943
BIF_00008	pta	phosphate acetyltransferase	Pyruvate Metabolism	2506	2679	4471	4390	2367	3029	2081	2076	2923	5301	5054	4851	2852.7	2360	5069	2.147	1.103	5.145	2.67936e-07	3.75256e-07	0.0328	0.0045	0.0146	0.0328	TRUE	0.4465
BIF_00011		two-component sensor histidine kinase		1239	1414	1426	316	135	175	1029	1096	932	382	288	280	826.28	1019	317	0.315	-1.668	-14.539	6.85286e-48	1.96212e-47	0.008	0.0059	0.0066	0.0066	TRUE	0.2642
BIF_00013	raiA	ribosome-associated translation inhibitor RaiA		5289	5559	7219	98225	64127	80353	4391	4308	4720	118617	136912	128682	45760.9	4473	128070	28.624	4.839	71.309	0	0	0.0024	0.004	0.0032	0.0032	TRUE	0.0207
BIF_00016		histidine--tRNA ligase	Histidine Metabolism	4739	4622	5413	825	448	580	3935	3582	3539	996	956	929	2976.31	3685	960	0.261	-1.938	-25.816	5.81922e-147	5.36546e-146	0.0019	0.0045	0.0031	0.0031	TRUE	0.0283
BIF_00018	pgsA	CDP-diacylglycerol--glycerol-3-phosphate 3-phosphatidyltransferase	Glycerophospholipid Metabolism	2089	2189	2519	1089	538	795	1734	1696	1647	1315	1149	1273	1601.96	1692	1246	0.739	-0.436	-6.025	1.6922e-09	2.54487e-09	0.0004	0.005	0.0029	0.0029	TRUE	0.0332
BIF_00019		beta-mannosidase		118	123	159	584	378	462	98	95	104	705	807	740	304.09	99	751	7.54	2.914	23.217	3.09124e-119	2.08188e-118	0	0.0092	0.0065	0.0065	TRUE	0.0467
BIF_00020		50S ribosomal protein L25/general stress protein Ctc		10548	10794	13294	3645	2022	2559	8758	8365	8693	4402	4317	4098	7514.21	8605	4272	0.497	-1.01	-17.919	8.33487e-72	3.2439e-71	0.0005	0.0042	0.0021	0.0021	TRUE	0.0105
BIF_00027		hypothetical protein		3130	3417	4546	1632	884	1212	2599	2648	2972	1971	1887	1941	2440.04	2740	1933	0.706	-0.503	-4.652	3.29478e-06	4.48079e-06	0.0115	0.0046	0.0079	0.0079	TRUE	0.1201
BIF_00032	rpsG	30S ribosomal protein S7		14406	13276	18260	2621	1588	2048	11961	10288	11940	3165	3390	3280	9157.24	11396	3278	0.287	-1.799	-23.969	5.81587e-127	4.24943e-126	0.0032	0.0041	0.0038	0.0038	TRUE	0.059
BIF_00034		O-acetylhomoserine aminocarboxypropyltransferase/cysteine synthase	Methionine Metabolism	83	90	117	6185	1828	2567	69	70	77	7469	3903	4111	1784.91	72	5161	71.931	6.169	21.521	9.88976e-103	5.55045e-102	0.0538	0.0049	0.022	0.0538	TRUE	1.2438
BIF_00037		ABC transporter ATP-binding protein		5645	6472	7654	8720	4818	6100	4687	5016	5005	10530	10287	9769	6571.09	4903	10195	2.08	1.056	15.926	4.21389e-57	1.39771e-56	0.0019	0.0042	0.003	0.003	TRUE	0.0282
BIF_00038	ychF	redox-regulated ATPase YchF		2763	2913	3236	408	238	348	2294	2257	2116	493	508	557	1770.31	2222	519	0.233	-2.099	-25.719	7.1283e-146	6.45715e-145	0.0009	0.0049	0.0031	0.0031	TRUE	0.0323
BIF_00040		ABC transporter permease	Transport	4500	4525	5135	1419	742	885	3736	3507	3358	1714	1584	1417	3030.13	3534	1572	0.446	-1.166	-14.454	2.37668e-47	6.7303e-47	0.0038	0.0045	0.0041	0.0041	TRUE	0.0608
BIF_00041	feoB	ferrous iron transport protein B	Transport	915	1007	1167	919	547	782	760	780	763	1110	1168	1252	881.66	768	1177	1.531	0.614	7.761	8.43548e-15	1.45345e-14	0	0.0058	0.0033	0.0033	TRUE	0.0262
BIF_00045	fusA	elongation factor G		83514	81402	105735	16834	9834	12999	69341	63083	69137	20329	20996	20817	52453	67187	20714	0.308	-1.698	-28.666	1.02286e-180	1.20031e-179	0.0014	0.004	0.0025	0.0025	TRUE	0.0233
BIF_00053	recA	recombinase RecA		5000	5597	6642	5893	3728	5134	4151	4337	4343	7116	7959	8222	5350.7	4277	7766	1.815	0.86	11.888	1.36487e-32	3.21794e-32	0.0028	0.0043	0.0036	0.0036	TRUE	0.0444
BIF_00054		HAMP domain-containing histidine kinase		1550	1671	1873	892	492	666	1287	1295	1225	1077	1050	1067	1130.83	1269	1065	0.84	-0.252	-2.97	0.00297388	0.00358765	0.0028	0.0054	0.0041	0.0041	TRUE	0.0757
BIF_00055	nucS	endonuclease NucS		2092	1818	2508	534	277	424	1737	1409	1640	645	591	679	1200.43	1595	638	0.401	-1.317	-13.448	3.18129e-41	8.46703e-41	0.0056	0.0053	0.0054	0.0054	TRUE	0.0838
BIF_00057	acnA	aconitate hydratase AcnA	Citric Acid Cycle	9488	9724	11566	5369	2550	3408	7878	7536	7563	6484	5444	5458	8605.65	7659	5795	0.757	-0.401	-4.96	7.06195e-07	9.74953e-07	0.005	0.0041	0.0045	0.0045	TRUE	0.0889
BIF_00058		polysaccharide deacetylase family protein		1772	1746	2362	1672	1168	1561	1471	1353	1544	2019	2494	2500	1688.07	1456	2338	1.601	0.679	7.45	9.34086e-14	1.56422e-13	0.0059	0.0049	0.0054	0.0054	TRUE	0.1186
BIF_00063		50S ribosome-binding GTPase		1086	1369	1333	1872	946	1227	902	1061	872	2261	2020	1965	1316.71	945	2082	2.207	1.142	12.431	1.7666e-35	4.38535e-35	0.0049	0.0052	0.0053	0.0053	TRUE	0.0926
BIF_00065		DEAD/DEAH box helicase		4064	4264	5386	300	217	297	3374	3304	3522	362	463	476	2048.35	3400	434	0.127	-2.981	-26.271	4.10833e-152	4.07936e-151	0.0117	0.0047	0.0073	0.0073	TRUE	0.1771
BIF_00066		ABC transporter ATP-binding protein	Transport	129	161	179	64	39	41	107	125	117	77	83	66	95.15	116	75	0.645	-0.633	-3.227	0.00125156	0.00154107	0	0.0207	0.0138	0.0138	TRUE	0.0638
BIF_00067		16S rRNA (uracil(1498)-N(3))-methyltransferase		994	1094	1197	380	246	302	825	848	783	459	525	484	784	819	489	0.595	-0.75	-8.119	4.71596e-16	8.32006e-16	0.0016	0.006	0.004	0.004	TRUE	0.0276
BIF_00071		carbohydrate ABC transporter permease		271	300	571	4027	2409	3083	225	232	373	4863	5143	4937	1795.15	277	4981	17.948	4.166	20.472	3.79607e-93	1.85492e-92	0.0283	0.0048	0.0127	0.0283	TRUE	0.7204
BIF_00072		SPFH domain-containing protein		108	114	112	98	51	92	90	88	73	118	109	147	93.85	84	125	1.5	0.585	2.934	0.003346	0.00402715	0.011	0.021	0.0177	0.0177	TRUE	0.1526
BIF_00074		purine permease	Transport	1390	1425	1575	164	87	95	1154	1104	1030	198	186	152	901.33	1096	179	0.164	-2.61	-21.909	2.1506e-106	1.25708e-105	0.0055	0.0057	0.0054	0.0054	TRUE	0.1173
BIF_00076	rpsQ	30S ribosomal protein S17		8621	9719	11684	3480	1808	2562	7158	7532	7640	4202	3860	4103	6003.37	7443	4055	0.545	-0.875	-14.771	2.24233e-49	6.56592e-49	0.0008	0.0042	0.0023	0.0023	TRUE	0.0137
BIF_00081		ATP-binding protein		4165	4634	5352	2181	1399	1813	3458	3591	3500	2634	2987	2903	3181.6	3516	2841	0.806	-0.31	-4.675	2.94524e-06	4.00894e-06	0.0013	0.0045	0.0028	0.0028	TRUE	0.0344
BIF_00082		amidohydrolase		1126	1143	1306	609	235	382	935	886	854	735	502	612	814.39	892	616	0.698	-0.519	-4.541	5.59858e-06	7.55418e-06	0.0107	0.0059	0.0077	0.0077	TRUE	0.2282
BIF_00084		tetratricopeptide repeat protein		2258	2463	3079	1410	792	1029	1875	1909	2013	1703	1691	1648	1763.91	1932	1681	0.87	-0.202	-2.973	0.00295372	0.0035661	0.0006	0.0049	0.0026	0.0026	TRUE	0.0111
BIF_00086		aminotransferase class I/II-fold pyridoxal phosphate-dependent enzyme	Alanine Aspartate Metabolism	739	691	861	14	7	2	614	535	563	17	15	3	481.99	571	12	0.021	-5.576	-17.711	3.46474e-70	1.32189e-69	0.0017	0.0073	0.0053	0.0053	TRUE	0.7371
BIF_00088		C1 family peptidase		6842	7298	9064	5675	3105	4062	5681	5656	5927	6853	6629	6505	5804.75	5755	6662	1.158	0.212	3.805	0.000141877	0.000181028	0.0005	0.0042	0.002	0.002	TRUE	0.0056
BIF_00089		hypothetical protein		59	82	80	66	55	42	49	64	52	80	117	67	62.98	55	88	1.577	0.657	2.695	0.00704806	0.00839158	0.0206	0.0293	0.0267	0.0267	TRUE	0.2812
BIF_00092		glycoside hydrolase family 43 protein		230	276	302	2076	1192	1656	191	214	197	2507	2545	2652	990.72	201	2568	12.787	3.677	39.955	0	0	0	0.0056	0.0039	0.0039	TRUE	0.0469
BIF_00098		hypothetical protein		1413	1464	1702	486	320	480	1173	1135	1113	587	683	769	990.99	1140	680	0.594	-0.752	-7.964	1.66771e-15	2.91567e-15	0.0038	0.0056	0.0049	0.0049	TRUE	0.1264
BIF_00099		polyribonucleotide nucleotidyltransferase		42267	42065	55154	32807	19177	25305	35094	32598	36064	39618	40943	40525	35861.1	34585	40362	1.167	0.223	3.522	0.000428282	0.000537608	0.0019	0.004	0.0029	0.0029	TRUE	0.0243
BIF_00102	polA	DNA polymerase I		4151	4210	5006	3394	1900	2390	3447	3263	3273	4099	4057	3827	3722.85	3328	3994	1.201	0.264	4.439	9.03964e-06	1.20815e-05	0.0004	0.0044	0.0022	0.0022	TRUE	0.0109
BIF_00104		CTP synthase	Purine Pyrimidine Biosynthesis	11151	11589	12939	1078	551	691	9259	8981	8460	1302	1176	1107	6858.17	8900	1195	0.135	-2.893	-38.683	0	0	0.0028	0.0042	0.0033	0.0033	TRUE	0.0534
BIF_00105		phosphoketolase	Phosphoketolase pathway	136770	122529	169655	28056	14035	15008	113559	94954	110933	33881	29965	24035	89645.1	106482	29294	0.275	-1.862	-17.233	1.49518e-66	5.46235e-66	0.0136	0.004	0.0084	0.0084	TRUE	0.2013
BIF_00107	hisD	histidinol dehydrogenase	Histidine Metabolism	8297	8018	10797	3303	1846	2393	6889	6214	7060	3989	3941	3832	5948.27	6721	3921	0.583	-0.777	-11.284	1.56684e-29	3.54418e-29	0.002	0.0042	0.0032	0.0032	TRUE	0.0355
BIF_00108		VanZ family protein		953	904	1324	278	177	223	791	701	866	336	378	357	593.12	786	357	0.452	-1.147	-10.597	3.07663e-26	6.51942e-26	0.0045	0.0066	0.0057	0.0057	TRUE	0.0721
BIF_00109		adenylate kinase		41	34	56	41	31	38	34	26	37	50	66	61	41.87	32	59	1.792	0.841	3.042	0.00234807	0.00285268	0	0.0421	0.0297	0.0297	TRUE	0.1334
BIF_00111		NAD(P) transhydrogenase subunit alpha	Nicotinate and Nicotinamide Metabolism	2429	2505	3243	4297	2036	2379	2017	1941	2121	5189	4347	3810	3381.68	2026	4449	2.197	1.136	11.284	1.56731e-29	3.54418e-29	0.0098	0.0044	0.0069	0.0069	TRUE	0.1369
BIF_00112		NAD(P) transhydrogenase subunit alpha	Nicotinate and Nicotinamide Metabolism	321	298	410	536	242	283	267	231	268	647	517	453	423.25	255	539	2.122	1.085	7.95	1.87069e-15	3.26318e-15	0.0147	0.0077	0.0105	0.0105	TRUE	0.2349
BIF_00116		DUF262 domain-containing protein		739	720	819	1163	404	598	614	558	536	1404	863	958	806.74	569	1075	1.893	0.921	4.051	5.099e-05	6.63727e-05	0.0358	0.0059	0.017	0.0358	TRUE	0.5194
BIF_00118		lipoate--protein ligase family protein		1644	2018	2359	2024	1028	1427	1365	1564	1542	2444	2195	2285	1734.8	1490	2308	1.55	0.632	7.799	6.2549e-15	1.08134e-14	0.003	0.0049	0.0041	0.0041	TRUE	0.0431
BIF_00120		trigger factor		17108	17396	20746	2024	1146	1487	14205	13481	13565	2444	2447	2381	10410.8	13750	2424	0.176	-2.504	-43.044	0	0	0.0007	0.0041	0.0021	0.0021	TRUE	0.0073
BIF_00123		hypothetical protein		401	534	617	766	370	540	333	414	403	925	790	865	553.77	383	860	2.247	1.168	11.123	9.69166e-29	2.14463e-28	0.0048	0.0068	0.006	0.006	TRUE	0.0995
BIF_00124		response regulator		3396	3786	4446	6460	3470	4667	2820	2934	2907	7801	7409	7474	4604.03	2887	7561	2.62	1.39	22.834	2.10515e-115	1.34747e-114	0.0008	0.0043	0.0024	0.0024	TRUE	0.0171
BIF_00126		ATP-binding cassette domain-containing protein	Transport	306	371	484	749	362	451	254	288	316	904	773	722	477.47	286	800	2.799	1.485	12.293	9.92762e-35	2.41033e-34	0.0095	0.0073	0.0082	0.0082	TRUE	0.1091
BIF_00129	era	GTPase Era		1825	1920	2203	136	48	78	1515	1488	1440	164	102	125	1065.06	1481	130	0.091	-3.456	-29.339	3.3423e-189	4.04471e-188	0	0.0055	0.0039	0.0039	TRUE	0.3684
BIF_00130		DUF3043 domain-containing protein		3631	3422	4476	260	118	173	3015	2652	2927	314	252	277	2079.47	2865	281	0.099	-3.332	-34.615	1.50801e-262	3.24432e-261	0.0023	0.0047	0.0037	0.0037	TRUE	0.0849
BIF_00131		dipeptidase		1305	1261	1446	741	393	493	1084	977	945	895	839	790	1078.63	1002	841	0.841	-0.249	-2.65	0.00805414	0.00956005	0.0046	0.0054	0.005	0.005	TRUE	0.0492
BIF_00132	glgB	1,4-alpha-glucan branching protein GlgB	Glycogen Metabolism	8347	8862	11241	9811	4367	5474	6930	6868	7350	11848	9324	8766	8038.14	7049	9979	1.416	0.502	5.152	2.57235e-07	3.60595e-07	0.0101	0.0042	0.0067	0.0067	TRUE	0.2198
BIF_00134	rplF	50S ribosomal protein L6		43961	41791	56598	5566	3280	4189	36500	32386	37008	6722	7003	6709	24511.1	35298	6811	0.193	-2.374	-35.309	4.24601e-273	9.96527e-272	0.0022	0.004	0.0031	0.0031	TRUE	0.0425
BIF_00135	rplR	50S ribosomal protein L18		17850	17461	24228	2633	1517	1891	14821	13531	15842	3180	3239	3028	10478.8	14731	3149	0.214	-2.226	-31.364	6.24018e-216	9.4765e-215	0.0025	0.0041	0.0033	0.0033	TRUE	0.0414
BIF_00142		phosphate ABC transporter ATP-binding protein	Transport	3420	3516	4402	749	377	466	2840	2725	2878	904	805	746	1971.95	2814	818	0.292	-1.776	-21.157	2.39815e-99	1.28984e-98	0.0029	0.0048	0.004	0.004	TRUE	0.0738
BIF_00143		histidinol-phosphate transaminase	Histidine Metabolism	8062	7663	10251	2382	1444	1950	6694	5938	6703	2877	3083	3123	5293.61	6445	3028	0.469	-1.091	-14.976	1.0582e-50	3.1583e-50	0.0026	0.0043	0.0035	0.0035	TRUE	0.0385
BIF_00144		alpha/beta hydrolase		4159	4265	5298	988	562	789	3453	3305	3464	1193	1200	1264	2527.02	3407	1219	0.358	-1.483	-22.548	1.40899e-112	8.6608e-112	0.0003	0.0046	0.0023	0.0023	TRUE	0.0083
BIF_00145		ABC-F family ATP-binding cassette domain-containing protein		1354	1337	1614	362	186	217	1124	1036	1055	437	397	348	913.32	1072	394	0.369	-1.438	-13.584	4.96453e-42	1.33508e-41	0.0056	0.0057	0.0057	0.0057	TRUE	0.0838
BIF_00149		carbon starvation protein A		161	160	176	222	135	174	134	124	115	268	288	279	180.27	124	278	2.239	1.163	8.409	4.13687e-17	7.45118e-17	0	0.0128	0.0079	0.0079	TRUE	0.0317
BIF_00151		alpha-amylase		17	15	23	28	14	21	14	12	15	34	30	34	22.81	14	33	2.393	1.259	3.118	0.00181975	0.00221952	0.0471	0.074	0.0653	0.0653	TRUE	0.7893
BIF_00153		ABC transporter permease		88	105	90	7	8	5	73	81	59	8	17	8	44.44	71	11	0.149	-2.751	-6.948	3.69869e-12	5.96798e-12	0.0174	0.0399	0.0328	0.0328	TRUE	0.2403
BIF_00154	dapD	2,3,4,5-tetrahydropyridine-2,6-dicarboxylate N-succinyltransferase	Threonine Lysine Metabolism	2397	2508	2927	1328	706	848	1990	1944	1914	1604	1507	1358	1887.09	1949	1490	0.765	-0.386	-5.113	3.16259e-07	4.41737e-07	0.002	0.0048	0.0034	0.0034	TRUE	0.0492
BIF_00155	pflB	formate C-acetyltransferase	Pyruvate Metabolism	29069	36294	52382	52545	29869	33949	24136	28126	34251	63454	63771	54368	33877.3	28838	60531	2.099	1.07	5.226	1.73328e-07	2.45191e-07	0.0302	0.004	0.0138	0.0302	TRUE	0.4241
BIF_00156		response regulator transcription factor		68	84	112	149	113	103	56	65	73	180	241	165	115.85	65	195	2.964	1.567	8.384	5.11832e-17	9.18688e-17	0.0098	0.0177	0.0153	0.0153	TRUE	0.2454
BIF_00158		pyroglutamyl-peptidase I		1976	2156	2644	811	397	528	1641	1671	1729	979	848	846	1330.46	1680	891	0.532	-0.91	-9.914	3.6056e-23	7.24394e-23	0.0045	0.0052	0.0049	0.0049	TRUE	0.0687
BIF_00160		HAD hydrolase family protein		353	366	428	3	3	2	293	284	280	4	6	3	206.84	286	4	0.015	-6.097	-11.676	1.68359e-31	3.90988e-31	0	0.0117	0.0077	0.0077	TRUE	0.0749
BIF_00162		long-chain fatty acid--CoA ligase	Cell Envelope Biosynthesis	17974	17722	23164	11160	4706	6099	14924	13734	15146	13477	10047	9767	14330.8	14601	11097	0.76	-0.395	-3.787	0.000152296	0.000194002	0.013	0.0041	0.0077	0.0077	TRUE	0.2878
BIF_00164		amino acid permease		5309	5280	7553	9258	4556	5361	4408	4092	4939	11180	9727	8585	6030.82	4480	9831	2.195	1.134	11.633	2.81518e-31	6.51826e-31	0.0094	0.0042	0.0067	0.0067	TRUE	0.065
BIF_00168		S9 family peptidase		3456	3952	4536	1916	1225	1606	2869	3063	2966	2314	2615	2572	2706.38	2966	2500	0.841	-0.249	-3.684	0.000229267	0.000289433	0.0012	0.0045	0.0029	0.0029	TRUE	0.0361
BIF_00171		nucleoside hydrolase	Nucleotide Salvage Pathway	5314	5051	6844	899	623	733	4412	3914	4475	1086	1330	1174	2845.77	4267	1197	0.279	-1.84	-18.931	6.36148e-80	2.66322e-79	0.0079	0.0045	0.006	0.006	TRUE	0.0718
BIF_00173		dihydroorotate dehydrogenase	Purine Pyrimidine Biosynthesis	2286	2440	2794	295	137	156	1898	1891	1827	356	292	250	1458.19	1872	299	0.162	-2.628	-25.579	2.62532e-144	2.35064e-143	0.0039	0.0051	0.0048	0.0048	TRUE	0.2386
BIF_00176		putative sulfate exporter family transporter		4499	4487	5533	10960	5195	6695	3735	3477	3618	13235	11091	10722	6541.73	3610	11683	3.238	1.695	20.727	1.96551e-95	9.91719e-95	0.005	0.0042	0.0046	0.0046	TRUE	0.1109
BIF_00177	ftsZ	cell division protein FtsZ		13572	14266	17175	5762	3170	4369	11269	11056	11230	6958	6768	6997	9783.87	11185	6908	0.618	-0.695	-13.503	1.5105e-41	4.04804e-41	0.0002	0.0041	0.0018	0.0018	TRUE	0.005
BIF_00179	ligA	NAD-dependent DNA ligase LigA		1696	1869	2047	1159	453	545	1408	1448	1338	1400	967	873	1325.7	1398	1080	0.776	-0.367	-2.842	0.00448469	0.00537677	0.022	0.0052	0.011	0.011	TRUE	0.548
BIF_00187	pheS	phenylalanine--tRNA ligase subunit alpha	Tyrosine, Tryptophan, Phenylalanine Biosynthesis	4984	5317	5973	391	221	270	4138	4120	3906	472	472	432	3033.48	4055	459	0.113	-3.143	-40.653	0	0	0	0.0045	0.0025	0.0025	TRUE	0.019
BIF_00193	infB	translation initiation factor IF-2		46957	47089	61871	12954	8044	10154	38988	36492	40456	15643	17174	16261	28901.2	38645	16359	0.423	-1.241	-19.527	6.51431e-85	2.91638e-84	0.0019	0.004	0.0028	0.0028	TRUE	0.0194
BIF_00196		UTP--glucose-1-phosphate uridylyltransferase	Nucleotide sugars Metabolism; Galactose Metabolism	3356	3161	3904	767	329	451	2786	2450	2553	926	702	722	2028.13	2596	783	0.304	-1.718	-17.543	6.69236e-69	2.53459e-68	0.0073	0.0047	0.0057	0.0057	TRUE	0.2101
BIF_00197		Lrp/AsnC family transcriptional regulator		1587	1641	2104	4337	2452	3335	1318	1272	1376	5237	5235	5341	2603.22	1322	5271	3.986	1.995	31.43	7.89372e-217	1.21063e-215	0.0004	0.0046	0.0025	0.0025	TRUE	0.0106
BIF_00200		ABC transporter permease		290	309	394	631	319	432	241	239	258	762	681	692	402.98	246	712	2.899	1.536	14.866	5.49831e-50	1.62536e-49	0	0.0079	0.005	0.005	TRUE	0.0322
BIF_00201		Rne/Rng family ribonuclease		13384	15684	17808	7717	4755	6387	11113	12154	11644	9319	10152	10229	10320.4	11637	9900	0.85	-0.234	-3.794	0.000148228	0.000188975	0.0014	0.0041	0.0026	0.0026	TRUE	0.0218
BIF_00203		DNA polymerase III subunit delta'		2901	3166	4135	3718	2019	2726	2409	2454	2704	4490	4311	4366	2959.2	2522	4389	1.74	0.799	12.06	1.72296e-33	4.09963e-33	0.0014	0.0045	0.0028	0.0028	TRUE	0.0326
BIF_00205		peptidase M13		7051	6549	8561	1236	668	835	5854	5075	5598	1493	1426	1337	4364.27	5509	1419	0.258	-1.956	-25.946	1.99584e-148	1.88509e-147	0.0024	0.0043	0.0035	0.0035	TRUE	0.0385
BIF_00207		choloylglycine hydrolase family protein	Bile acid biosynthesis	31215	30726	38781	81798	43865	55797	25917	23811	25358	98780	93652	89357	50207.9	25029	93930	3.753	1.908	31.011	3.79892e-211	5.49956e-210	0.0017	0.004	0.0027	0.0027	TRUE	0.0167
BIF_00208		NUDIX hydrolase	Purine Metabolism	2678	2887	3161	7709	4170	5111	2224	2237	2067	9309	8903	8185	4395.49	2176	8799	4.046	2.016	29.278	1.96702e-188	2.36195e-187	0.0021	0.0043	0.0032	0.0032	TRUE	0.0305
BIF_00209	radA	DNA repair protein RadA		1318	1437	1905	1531	945	1218	1094	1114	1246	1849	2018	1951	1403.3	1151	1939	1.68	0.749	9.593	8.53221e-22	1.66663e-21	0.0021	0.0051	0.0036	0.0036	TRUE	0.0422
BIF_00211		DNA-directed RNA polymerase subunit beta'		74603	77495	101839	37527	22626	29752	61942	60055	66590	45318	48307	47647	54863.6	62862	47091	0.749	-0.417	-6.919	4.55044e-12	7.31945e-12	0.0016	0.004	0.0026	0.0026	TRUE	0.022
BIF_00212		extracellular solute-binding protein	Transport	441	471	572	6024	3394	4461	366	365	374	7275	7246	7144	2669.75	368	7222	19.596	4.292	54.546	0	0	0.0007	0.0046	0.0033	0.0033	TRUE	0.086
BIF_00213	rplE	50S ribosomal protein L5		20875	24780	27997	3416	1654	2237	17332	19203	18306	4125	3531	3582	13072.9	18280	3746	0.205	-2.285	-31.25	2.22719e-214	3.28563e-213	0.0034	0.0041	0.0036	0.0036	TRUE	0.065
BIF_00214		type Z 30S ribosomal protein S14		3757	4450	5426	538	333	413	3119	3449	3548	650	711	661	2396.24	3372	674	0.199	-2.328	-26.343	6.18366e-153	6.17967e-152	0.004	0.0046	0.0043	0.0043	TRUE	0.0493
BIF_00215	rpsH	30S ribosomal protein S8		26139	26855	35880	3234	1821	2277	21703	20811	23461	3905	3888	3647	15161.2	21992	3813	0.173	-2.528	-38.455	0	0	0.0018	0.0041	0.0029	0.0029	TRUE	0.0279
BIF_00216		YbhB/YbcL family Raf kinase inhibitor-like protein		2045	2294	2763	4389	2384	3160	1698	1778	1807	5300	5090	5061	2793.68	1761	5150	2.925	1.548	19.483	1.54211e-84	6.82495e-84	0.0038	0.0045	0.0042	0.0042	TRUE	0.0989
BIF_00217		SPFH domain-containing protein		1322	1514	1784	2934	1764	2450	1098	1173	1167	3543	3766	3924	2139.75	1146	3744	3.265	1.707	22.053	8.89179e-108	5.21719e-107	0.0028	0.0047	0.0038	0.0038	TRUE	0.0499
BIF_00219	rbfA	30S ribosome-binding factor RbfA		2176	2407	2877	3179	1842	2216	1807	1865	1881	3839	3933	3549	2401.82	1851	3774	2.037	1.027	15.322	5.4303e-53	1.68906e-52	0.0011	0.0046	0.0028	0.0028	TRUE	0.0218
BIF_00221		amino acid permease	Transport	6973	7742	9373	6623	3855	5071	5790	6000	6129	7998	8230	8121	6370.05	5973	8116	1.358	0.442	8.419	3.79185e-17	6.8377e-17	0.0002	0.0042	0.0018	0.0018	TRUE	0.0058
BIF_00224		ATP-dependent Clp protease proteolytic subunit		2171	2224	2874	1674	1023	1368	1803	1723	1879	2022	2184	2191	1956.83	1802	2132	1.181	0.24	3.485	0.000491425	0.000613885	0.001	0.0048	0.0028	0.0028	TRUE	0.0176
BIF_00225		ATP-dependent Clp protease proteolytic subunit		4460	4516	5434	3252	2015	2601	3703	3500	3553	3927	4302	4165	3803.21	3585	4131	1.151	0.203	3.172	0.00151639	0.00185976	0.0011	0.0044	0.0027	0.0027	TRUE	0.0156
BIF_00226		aldo/keto reductase		2382	2318	2964	992	551	747	1978	1796	1938	1198	1176	1196	1700.39	1904	1190	0.625	-0.677	-9.387	6.16457e-21	1.18326e-20	0.001	0.0049	0.0029	0.0029	TRUE	0.0197
BIF_00228		tyrosine-protein phosphatase		2206	2244	2940	16757	9893	11940	1832	1739	1922	20236	21122	19121	7817.46	1831	20160	11.008	3.46	37.298	1.78853e-304	4.77662e-303	0.0084	0.0042	0.006	0.006	TRUE	0.1768
BIF_00229	ruvB	Holliday junction branch migration DNA helicase RuvB		1247	1175	1394	69	32	52	1035	911	911	83	68	83	628.83	952	78	0.083	-3.583	-24.657	3.06452e-134	2.37347e-133	0	0.0065	0.0049	0.0049	TRUE	0.0461
BIF_00230		IS5-like element ISBian1 family transposase		2504	2548	3177	4490	2018	2638	2079	1975	2077	5422	4308	4225	3185.69	2044	4652	2.279	1.188	12.697	6.12379e-37	1.55504e-36	0.0077	0.0045	0.006	0.006	TRUE	0.1726
BIF_00231	tenA	thiaminase II	Thiamine Metabolism	1019	1085	1287	373	214	266	846	841	842	450	457	426	709.83	843	444	0.527	-0.924	-10.361	3.72871e-25	7.75272e-25	0	0.0062	0.0035	0.0035	TRUE	0.0164
BIF_00236	dnaJ	molecular chaperone DnaJ		2809	2809	3023	776	418	471	2332	2177	1977	937	892	754	1993.85	2162	861	0.399	-1.326	-13.717	7.9834e-43	2.16194e-42	0.0068	0.0048	0.0056	0.0056	TRUE	0.0942
BIF_00240		cation transporter		1631	1704	2075	2324	1296	1696	1354	1321	1357	2806	2767	2716	1844.96	1344	2763	2.057	1.04	16.399	1.94022e-60	6.73856e-60	0	0.0048	0.0023	0.0023	TRUE	0.0074
BIF_00242		DUF4244 domain-containing protein		6	2	3	22	16	25	5	2	2	27	34	40	13.14	3	34	12.092	3.596	5.989	2.10805e-09	3.16105e-09	0	0.1255	0.1001	0.1001	TRUE	0.2204
BIF_00243		pilus assembly protein		9	19	24	83	37	51	7	15	16	100	79	82	37.21	13	87	6.841	2.774	8.408	4.17149e-17	7.50481e-17	0	0.0469	0.04	0.04	TRUE	0.3656
BIF_00244	glgC	glucose-1-phosphate adenylyltransferase	Starch sucrose Metabolism	721	689	933	9753	5508	7124	599	534	610	11778	11760	11409	4253.17	581	11649	20.04	4.325	62.869	0	0	0	0.0043	0.0027	0.0027	TRUE	0.0393
BIF_00245	rimI	ribosomal protein S18-alanine N-acetyltransferase		633	445	669	24	7	14	526	345	437	29	15	22	295.36	436	22	0.053	-4.231	-16.129	1.6051e-58	5.44048e-58	0.027	0.0094	0.0148	0.0148	TRUE	0.1077
BIF_00246	tsaD	tRNA (adenosine(37)-N6)-threonylcarbamoyltransferase complex transferase subunit TsaD		1185	1174	1425	72	18	27	984	910	932	87	38	43	655.34	942	56	0.064	-3.972	-24.185	3.23838e-129	2.40012e-128	0.0008	0.0064	0.0059	0.0059	TRUE	1.3325
BIF_00247		colicin transporter		165	155	152	25	18	17	137	120	99	30	38	27	102.15	119	32	0.265	-1.916	-7.791	6.67247e-15	1.15225e-14	0	0.0196	0.0152	0.0152	TRUE	0.1355
BIF_00248		FHA domain-containing protein		311	314	415	483	271	365	258	243	271	583	579	585	382.29	257	582	2.258	1.175	11.1	1.26108e-28	2.78661e-28	0	0.0081	0.0052	0.0052	TRUE	0.0405
BIF_00249		hypothetical protein		2715	2689	3851	3481	2189	2814	2254	2084	2518	4204	4674	4507	2941.52	2285	4462	1.95	0.964	11.199	4.13986e-29	9.22683e-29	0.0053	0.0045	0.005	0.005	TRUE	0.0649
BIF_00250		cation-translocating P-type ATPase		17324	18208	23206	16855	8029	9603	14384	14110	15174	20354	17142	15379	15728.9	14556	17625	1.211	0.276	3.06	0.00221105	0.00268832	0.0078	0.0041	0.0058	0.0058	TRUE	0.1503
BIF_00254		tRNA (adenine-N1)-methyltransferase		1577	1574	1791	433	208	289	1309	1220	1171	523	444	463	1070.79	1233	477	0.389	-1.361	-14.753	2.96399e-49	8.66269e-49	0.0025	0.0054	0.0042	0.0042	TRUE	0.0604
BIF_00255		ferrous iron transport protein A		120	142	173	153	104	166	100	110	113	185	222	266	149.22	108	224	2.069	1.049	6.343	2.25274e-10	3.48601e-10	0.0088	0.0147	0.0126	0.0126	TRUE	0.0727
BIF_00256		MarR family transcriptional regulator		404	422	521	462	199	287	335	327	341	558	425	460	409.07	334	481	1.451	0.537	4.797	1.60824e-06	2.20848e-06	0.0034	0.0079	0.0062	0.0062	TRUE	0.1604
BIF_00257		sugar ABC transporter permease		181	219	222	1955	956	1257	150	170	145	2361	2041	2013	821.44	155	2138	13.833	3.79	35.637	3.68991e-278	8.79334e-277	0	0.0059	0.0053	0.0053	TRUE	0.0689
BIF_00258		carbohydrate ABC transporter permease	Transport	201	170	230	1903	1056	1229	167	132	150	2298	2255	1968	830.92	150	2174	14.54	3.862	34.778	5.22734e-265	1.1735e-263	0.0063	0.0059	0.006	0.006	TRUE	0.0758
BIF_00260	proC	pyrroline-5-carboxylate reductase	Arginine Proline Metabolism	1089	1306	1312	489	244	339	904	1012	858	591	521	543	886.6	925	552	0.599	-0.738	-7.873	3.46631e-15	6.02616e-15	0.0029	0.0058	0.0045	0.0045	TRUE	0.0548
BIF_00263		GNAT family N-acetyltransferase		5772	6206	6807	9086	4867	5951	4792	4809	4451	10972	10391	9530	6542.59	4684	10298	2.199	1.137	16.159	9.85258e-59	3.3616e-58	0.0025	0.0042	0.0034	0.0034	TRUE	0.0348
BIF_00267	rpiA	ribose-5-phosphate isomerase RpiA	Pentose phosphate pathway	3642	3873	4549	1806	854	1134	3024	3001	2974	2181	1823	1816	2749.41	3000	1940	0.649	-0.624	-8.092	5.89325e-16	1.03853e-15	0.0028	0.0045	0.0037	0.0037	TRUE	0.099
BIF_00269	pyrF	orotidine-5'-phosphate decarboxylase	Purine Pyrimidine Biosynthesis	4120	4138	5129	839	590	742	3421	3207	3354	1013	1260	1188	2545.93	3327	1154	0.345	-1.536	-19.043	7.47622e-81	3.1815e-80	0.0029	0.0046	0.0039	0.0039	TRUE	0.0967
BIF_00272	rplM	50S ribosomal protein L13		41204	38629	53584	8826	5462	7192	34211	29936	35037	10658	11661	11518	23865.4	33061	11279	0.341	-1.552	-21.101	7.85892e-99	4.19775e-98	0.0035	0.004	0.0038	0.0038	TRUE	0.0558
BIF_00273	rpsI	30S ribosomal protein S9		38531	41592	50612	8693	4848	6268	31992	32232	33094	10498	10351	10038	23084.4	32439	10296	0.317	-1.656	-30.78	4.85739e-208	6.90284e-207	0.0006	0.004	0.002	0.002	TRUE	0.0105
BIF_00275	metE	5-methyltetrahydropteroyltriglutamate-- homocysteine S-methyltransferase	Methionine Metabolism	1553	1589	1997	9477	3291	4640	1289	1231	1306	11445	7026	7431	3924.01	1275	8634	6.771	2.759	14.252	4.36972e-46	1.224e-45	0.0266	0.0044	0.0128	0.0266	TRUE	0.6608
BIF_00276		ComEA family DNA-binding protein		177	179	207	56	26	29	147	139	135	68	56	46	110.49	140	57	0.409	-1.29	-6.458	1.06085e-10	1.65152e-10	0	0.0184	0.0122	0.0122	TRUE	0.1945
BIF_00277		phosphoglycerate kinase	Glycolysis/Gluconeogenesis	13710	16008	17374	18703	9230	12254	11383	12405	11360	22586	19706	19624	16064	11716	20639	1.762	0.817	11.571	5.75992e-31	1.32179e-30	0.0031	0.0041	0.0035	0.0035	TRUE	0.0559
BIF_00278	whiA	DNA-binding protein WhiA		3853	3697	4267	345	200	208	3199	2865	2790	417	427	333	2304.08	2951	392	0.133	-2.913	-28.374	4.23866e-177	4.82771e-176	0.0066	0.0046	0.0054	0.0054	TRUE	0.1277
BIF_00279		pyridoxamine 5'-phosphate oxidase family protein		181	156	215	252	137	222	150	121	141	304	292	356	202.29	137	317	2.317	1.212	8.33	8.06191e-17	1.4387e-16	0.0062	0.0119	0.01	0.01	TRUE	0.0919
BIF_00280		XRE family transcriptional regulator		105	75	98	160	104	144	87	58	64	193	222	231	122.08	70	215	3.085	1.625	8.858	8.14612e-19	1.50577e-18	0.0107	0.017	0.0151	0.0151	TRUE	0.2861
BIF_00285		exodeoxyribonuclease VII large subunit		1089	1172	1691	1056	617	770	904	908	1106	1275	1317	1233	983.94	973	1275	1.309	0.389	3.506	0.000454739	0.000568975	0.0105	0.0056	0.0078	0.0078	TRUE	0.1645
BIF_00287	tal	transaldolase	Pentose Phosphate Pathway	38554	37772	47502	12603	6061	7586	32011	29272	31060	15220	12940	12149	27397.2	30781	13436	0.437	-1.195	-14.686	7.89464e-49	2.29004e-48	0.0056	0.004	0.0047	0.0047	TRUE	0.1107
BIF_00289		MFS transporter		737	1032	1293	99697	56095	69969	612	800	845	120395	119764	112053	39534.9	752	117404	155.81	7.284	73.988	0	0	0.0093	0.004	0.0065	0.0065	TRUE	0.2089
BIF_00293		ABC transporter ATP-binding protein	Transport	98	122	170	261	165	223	81	95	111	315	352	357	184.72	96	341	3.538	1.823	12.153	5.54904e-34	1.33057e-33	0.004	0.0126	0.0099	0.0099	TRUE	0.145
BIF_00294		phosphatidylinositol mannoside acyltransferase		808	833	793	31	7	20	671	646	519	37	15	32	430.55	612	28	0.049	-4.351	-19.671	3.85151e-86	1.75988e-85	0.0099	0.0077	0.0084	0.0084	TRUE	0.3444
BIF_00297	dapA	4-hydroxy-tetrahydrodipicolinate synthase	Lysine Biosynthesis	6671	7256	8198	1304	612	761	5539	5623	5360	1575	1307	1219	4105.95	5507	1367	0.249	-2.005	-23.634	1.72772e-123	1.20552e-122	0.0048	0.0043	0.0045	0.0045	TRUE	0.1501
BIF_00298		4-hydroxy-tetrahydrodipicolinate reductase	Lysine Biosynthesis	2361	2282	3058	738	392	408	1960	1768	2000	891	837	653	1557.3	1909	794	0.416	-1.265	-12.314	7.63491e-35	1.86537e-34	0.0092	0.005	0.0064	0.0064	TRUE	0.1898
BIF_00300		TerC family protein		1401	1351	1533	373	186	300	1163	1047	1002	450	397	480	898.65	1071	442	0.416	-1.266	-13.227	6.09957e-40	1.6014e-39	0.0026	0.0057	0.0044	0.0044	TRUE	0.0497
BIF_00301	uvrB	excinuclease ABC subunit UvrB		2641	2692	3471	1604	849	1214	2193	2086	2270	1937	1813	1944	2112.65	2183	1898	0.871	-0.2	-3.001	0.00269024	0.00325561	0.0006	0.0047	0.0026	0.0026	TRUE	0.0122
BIF_00304		cell division protein SepF		6826	7171	7830	2696	1411	1889	5668	5557	5120	3256	3013	3025	4738.81	5448	3098	0.569	-0.813	-11.758	6.43856e-32	1.50655e-31	0.0019	0.0043	0.0031	0.0031	TRUE	0.0228
BIF_00305		YggT family protein		516	582	644	158	94	134	428	451	421	191	201	215	384.28	433	202	0.465	-1.105	-9.241	2.43718e-20	4.61514e-20	0	0.0081	0.0055	0.0055	TRUE	0.0461
BIF_00306		DivIVA domain-containing protein		21081	19463	24983	9797	4117	5076	17503	15083	16336	11831	8790	8129	15302.1	16307	9583	0.588	-0.766	-6.809	9.81557e-12	1.56102e-11	0.0164	0.0041	0.009	0.009	TRUE	0.3443
BIF_00308		MFS transporter		2408	2693	3110	982	573	641	1999	2087	2034	1186	1223	1027	1655.15	2040	1145	0.561	-0.834	-10.391	2.72107e-25	5.6744e-25	0.0022	0.0049	0.0038	0.0038	TRUE	0.0642
BIF_00309	pstA	phosphate ABC transporter permease PstA	Transport	3300	3201	3961	760	389	579	2740	2481	2590	918	831	927	1888.16	2604	892	0.344	-1.541	-20.024	3.37929e-89	1.57666e-88	0.0015	0.0048	0.0032	0.0032	TRUE	0.0247
BIF_00311		MFS transporter	Transport	20	22	34	102	53	65	17	17	22	123	113	104	48.97	19	113	6.059	2.599	9.48	2.53501e-21	4.9084e-21	0	0.0366	0.0271	0.0271	TRUE	0.22
BIF_00312		DUF488 family protein		309	303	411	335	143	245	257	235	269	405	305	392	304.98	254	367	1.463	0.548	4.409	1.03773e-05	1.38082e-05	0.0042	0.0092	0.0075	0.0075	TRUE	0.1378
BIF_00314		UDP-N-acetylmuramyl peptide synthase		3103	3109	3829	1552	847	1202	2576	2409	2504	1874	1808	1925	2214.29	2496	1869	0.749	-0.416	-5.876	4.19208e-09	6.2318e-09	0.0015	0.0047	0.003	0.003	TRUE	0.0293
BIF_00315		penicillin-binding protein 2	Cell Envelope Biosynthesis	7326	7490	8691	3782	2137	3079	6083	5804	5683	4567	4563	4931	5354.46	5857	4687	0.8	-0.321	-5.289	1.2305e-07	1.75511e-07	0.001	0.0043	0.0024	0.0024	TRUE	0.0168
BIF_00317	metF	methylenetetrahydrofolate reductase [NAD(P)H]	Methionine Metabolism	412	385	498	1335	459	628	342	298	326	1612	980	1006	674.78	322	1199	3.739	1.903	12.295	9.58298e-35	2.33068e-34	0.03	0.0063	0.0154	0.0154	TRUE	0.7324
BIF_00318		bifunctional indole-3-glycerol phosphate synthase/tryptophan synthase subunit beta	Tyrosine, Tryptophan, Phenylalanine Metabolism	7258	7937	8893	3687	1768	2241	6026	6151	5815	4452	3775	3589	6127.43	5997	3939	0.658	-0.605	-7.345	2.06323e-13	3.42178e-13	0.0053	0.0042	0.0046	0.0046	TRUE	0.108
BIF_00320		pyridoxal phosphate-dependent aminotransferase	Methionine Metabolism	994	1125	1180	1012	601	893	825	872	772	1222	1283	1430	1040.6	823	1312	1.594	0.673	6.453	1.09878e-10	1.70714e-10	0.0083	0.0055	0.0067	0.0067	TRUE	0.1354
BIF_00321	clpX	ATP-dependent Clp protease ATP-binding subunit ClpX		967	1018	1139	1283	749	1066	803	789	745	1549	1599	1707	1107.03	779	1618	2.078	1.055	11.719	1.02427e-31	2.38227e-31	0.0042	0.0054	0.0049	0.0049	TRUE	0.0774
BIF_00322		FtsX-like permease family protein		447	486	560	373	214	297	371	377	366	450	457	476	416.74	371	461	1.241	0.312	3.181	0.00146525	0.00179847	0	0.0078	0.0042	0.0042	TRUE	0.0074
BIF_00324		CarD family transcriptional regulator		2155	2544	2488	1072	574	766	1789	1971	1627	1295	1225	1227	1788.02	1796	1249	0.696	-0.522	-5.618	1.93629e-08	2.82955e-08	0.0059	0.0048	0.0054	0.0054	TRUE	0.0646
BIF_00329	aroA	3-phosphoshikimate 1-carboxyvinyltransferase	Tyrosine, Tryptophan, Phenylalanine Biosynthesis	1847	1913	1965	886	374	587	1534	1482	1285	1070	798	940	1363.12	1434	936	0.657	-0.606	-5.909	3.43799e-09	5.13543e-09	0.0088	0.0051	0.0064	0.0064	TRUE	0.1263
BIF_00331		D-tyrosyl-tRNA(Tyr) deacylase		320	380	452	112	56	95	266	294	296	135	120	152	232.23	285	136	0.478	-1.064	-7.602	2.91096e-14	4.92257e-14	0	0.0108	0.007	0.007	TRUE	0.0626
BIF_00332		ATP-dependent Clp protease ATP-binding subunit		20511	21323	24415	15781	9328	11755	17030	16524	15964	19057	19915	18825	17916.9	16506	19266	1.167	0.223	3.698	0.000216903	0.000274047	0.0014	0.004	0.0026	0.0026	TRUE	0.0197
BIF_00333		ABC transporter permease		42	30	35	62	20	30	35	23	23	75	43	48	37.78	27	55	2.104	1.073	3.49	0.000482994	0.00060384	0.0259	0.0462	0.0399	0.0399	TRUE	0.5453
BIF_00334		RluA family pseudouridine synthase	Pyrimidine Metabolism	2222	2254	2824	461	284	381	1845	1747	1847	557	606	610	1310.78	1813	591	0.325	-1.622	-20.05	2.00546e-89	9.41349e-89	0.0009	0.0052	0.0031	0.0031	TRUE	0.023
BIF_00335		signal peptidase II		1056	1025	1261	227	144	208	877	794	825	274	307	333	645.58	832	305	0.365	-1.456	-14.38	6.91145e-47	1.95006e-46	0.0009	0.0064	0.0043	0.0043	TRUE	0.0709
BIF_00337		PAC2 family protein		41	55	53	56	38	70	34	43	35	68	81	112	57.97	37	87	2.333	1.222	4.71	2.48208e-06	3.39341e-06	0.0241	0.0315	0.0291	0.0291	TRUE	0.1969
BIF_00339		DUF3152 domain-containing protein		2056	2313	2793	2643	1286	1795	1707	1792	1826	3192	2746	2875	2070.29	1775	2938	1.657	0.729	9.887	4.73619e-23	9.49076e-23	0.0019	0.0047	0.0034	0.0034	TRUE	0.0476
BIF_00340	tadA	Flp pilus assembly complex ATPase component TadA		62	60	90	141	72	101	51	46	59	170	154	162	82.8	52	162	3.098	1.631	8.256	1.50446e-16	2.67248e-16	0	0.0232	0.016	0.016	TRUE	0.0963
BIF_00341		phosphoribosylformylglycinamidine synthase	Purine Pyrimidine Biosynthesis	19942	19560	24964	2095	1207	1358	16558	15158	16323	2530	2577	2175	11162.7	16013	2427	0.152	-2.722	-35.647	2.65628e-278	6.42902e-277	0.0039	0.0041	0.0038	0.0038	TRUE	0.0664
BIF_00342		phosphoribosylaminoimidazolesuccinocarboxamide synthase	Purine Metabolism	10888	10956	14220	4434	2533	3187	9040	8490	9298	5355	5408	5104	7330.71	8943	5289	0.591	-0.758	-12.55	3.9664e-36	9.95778e-36	0.001	0.0042	0.0024	0.0024	TRUE	0.016
BIF_00343		Lrp/AsnC family transcriptional regulator		384	335	438	3	10	5	319	260	286	4	21	8	246.5	288	11	0.033	-4.931	-13.752	4.94912e-43	1.34495e-42	0.0034	0.0104	0.0085	0.0085	TRUE	0.9758
BIF_00345		RNA methyltransferase		1338	1468	1707	255	150	169	1111	1138	1116	308	320	271	912.36	1122	300	0.267	-1.908	-20.7	3.45889e-95	1.73392e-94	0	0.0057	0.0031	0.0031	TRUE	0.049
BIF_00346		transporter		35	27	44	9	4	6	29	21	29	11	9	10	19.41	26	10	0.374	-1.418	-3.013	0.00258306	0.00312835	0	0.0862	0.0647	0.0647	TRUE	0.1343
BIF_00348	glnA	type I glutamate--ammonia ligase	Glutamate Metabolism	15364	12427	14955	1582	759	877	12757	9630	9779	1910	1620	1404	10060.8	10722	1645	0.154	-2.702	-23.045	1.6661e-117	1.10763e-116	0.0175	0.0041	0.0094	0.0094	TRUE	0.2245
BIF_00351		GNAT family N-acetyltransferase		1054	1394	1598	1889	1156	1227	875	1080	1045	2281	2468	1965	1262.07	1000	2238	2.236	1.161	9.389	6.03503e-21	1.15983e-20	0.0178	0.0052	0.0103	0.0103	TRUE	0.2395
BIF_00352		DUF1295 domain-containing protein		3398	4286	3412	3643	2268	2409	2821	3321	2231	4399	4842	3858	2791.86	2791	4366	1.564	0.645	3.164	0.00155375	0.00190107	0.0297	0.0045	0.0142	0.0297	TRUE	0.2044
BIF_00354	argH	argininosuccinate lyase	Arginine Proline Metabolism	5404	5370	6615	1480	810	961	4487	4162	4325	1787	1729	1539	3684.76	4325	1685	0.39	-1.359	-19.035	8.74526e-81	3.71135e-80	0.0021	0.0044	0.0031	0.0031	TRUE	0.0469
BIF_00355		HAD family phosphatase		596	744	669	136	76	75	495	577	437	164	162	120	366.73	503	149	0.296	-1.754	-12.051	1.90466e-33	4.52504e-33	0.011	0.0083	0.0091	0.0091	TRUE	0.1617
BIF_00360	dnaA	chromosomal replication initiator protein DnaA		4109	3887	4773	1599	838	1084	3412	3012	3121	1931	1789	1736	2588.54	3182	1819	0.573	-0.804	-10.904	1.10891e-27	2.40912e-27	0.002	0.0046	0.0034	0.0034	TRUE	0.0322
BIF_00363		ATP-binding cassette domain-containing protein	Transport	15379	16167	19060	3835	2219	2593	12769	12529	12463	4631	4738	4153	9578.86	12587	4507	0.358	-1.482	-22.41	3.16678e-111	1.92366e-110	0.0021	0.0041	0.0029	0.0029	TRUE	0.0382
BIF_00364		LysR family transcriptional regulator		318	406	448	723	473	653	264	315	293	873	1010	1046	549.07	291	976	3.348	1.743	16.527	2.33252e-61	8.15591e-61	0.0045	0.0069	0.0059	0.0059	TRUE	0.0728
BIF_00366		nicotinate-nucleotide adenylyltransferase	Nicotinate and Nicotinamide Metabolism	1512	1516	1599	160	98	102	1255	1175	1046	193	209	163	872.37	1159	188	0.162	-2.625	-21.604	1.65426e-103	9.31798e-103	0.0064	0.0058	0.0061	0.0061	TRUE	0.0867
BIF_00367	purT	formate-dependent phosphoribosylglycinamide formyltransferase	Purine Pyrimidine Biosynthesis	2106	2067	2486	1154	696	840	1749	1602	1626	1394	1486	1345	1613.2	1659	1408	0.848	-0.238	-3.233	0.00122423	0.00150982	0.001	0.0049	0.0031	0.0031	TRUE	0.0179
BIF_00368		glycosyltransferase		3917	4110	4929	818	501	653	3252	3185	3223	988	1070	1046	2479.94	3220	1035	0.32	-1.642	-23.54	1.57338e-122	1.08319e-121	0.0007	0.0046	0.0026	0.0026	TRUE	0.0137
BIF_00369	rpmC	50S ribosomal protein L29		4219	4634	5992	657	375	508	3503	3591	3918	793	801	814	2511.77	3671	803	0.219	-2.194	-25.097	5.34449e-139	4.42707e-138	0.0042	0.0046	0.0044	0.0044	TRUE	0.0629
BIF_00370	rplP	50S ribosomal protein L16		22644	21194	30393	2779	1660	2017	18801	16424	19873	3356	3544	3230	12528.1	18366	3377	0.184	-2.444	-30.862	3.88018e-209	5.56519e-208	0.0042	0.0041	0.0043	0.0043	TRUE	0.0698
BIF_00371	rpsC	30S ribosomal protein S3		39126	39695	52351	5061	2710	3638	32486	30762	34231	6112	5786	5826	22290.2	32493	5908	0.182	-2.459	-40.307	0	0	0.0013	0.004	0.0025	0.0025	TRUE	0.0179
BIF_00372	recO	DNA repair protein RecO		761	877	949	196	116	164	632	680	621	237	248	263	482.16	644	249	0.386	-1.374	-12.907	4.12773e-38	1.0621e-37	0	0.0073	0.0044	0.0044	TRUE	0.0186
BIF_00373		isoprenyl transferase	Terpenoid Biosynthesis	2533	2708	3108	1337	681	807	2103	2099	2032	1615	1454	1292	1878.87	2078	1454	0.701	-0.512	-6.257	3.91209e-10	6.00578e-10	0.0036	0.0048	0.0041	0.0041	TRUE	0.081
BIF_00376		GNAT family N-acetyltransferase		47	67	60	55	35	75	39	52	39	66	75	120	61.6	43	87	2.003	1.002	3.925	8.67727e-05	0.000111823	0.0273	0.0299	0.0291	0.0291	TRUE	0.6322
BIF_00377		bifunctional [glutamine synthetase] adenylyltransferase/[glutamine synthetase]-adenylyl-L-tyrosine phosphorylase		1817	2134	2273	1026	442	653	1509	1654	1486	1239	944	1046	1589.91	1550	1076	0.698	-0.518	-5.447	5.13252e-08	7.40939e-08	0.0071	0.005	0.0055	0.0055	TRUE	0.1438
BIF_00378		UDP-N-acetylmuramoyl-tripeptide--D-alanyl-D- alanine ligase	Cell Envelope Biosynthesis	5238	5392	6314	2611	1402	2014	4349	4179	4129	3153	2993	3225	3791.94	4219	3124	0.741	-0.432	-7.346	2.03582e-13	3.37994e-13	0.0003	0.0044	0.0021	0.0021	TRUE	0.01
BIF_00379		phospho-N-acetylmuramoyl-pentapeptide- transferase	Cell Envelope Biosynthesis	5026	5173	6118	2309	1249	1760	4173	4009	4000	2788	2667	2819	3637.81	4061	2758	0.68	-0.557	-9.605	7.65105e-22	1.49829e-21	0.0002	0.0044	0.002	0.002	TRUE	0.0062
BIF_00380		long-chain fatty acid--CoA ligase	Cell Envelope Biosynthesis	4169	4211	4712	1464	632	732	3461	3263	3081	1768	1349	1172	3072.36	3268	1430	0.439	-1.188	-10.304	6.78111e-25	1.40427e-24	0.0166	0.0045	0.0089	0.0089	TRUE	0.353
BIF_00382		L-lactate dehydrogenase	Pyruvate Metabolism; Glycolysis / Gluconeogenesis	9430	9189	11325	17454	9403	11499	7830	7121	7405	21078	20076	18415	12262.6	7452	19856	2.665	1.414	19.615	1.159e-85	5.26478e-85	0.0032	0.0041	0.0037	0.0037	TRUE	0.033
BIF_00383		cation transporter	Transport	613	709	774	629	340	439	509	549	506	760	726	703	615.26	521	730	1.401	0.486	5.06	4.20208e-07	5.83246e-07	0.0026	0.0066	0.0048	0.0048	TRUE	0.0561
BIF_00385		long-chain fatty acid--CoA ligase	Cell Envelope Biosynthesis	9025	8300	10693	398	213	255	7493	6432	6992	481	455	408	4786.49	6972	448	0.064	-3.957	-42.79	0	0	0.004	0.0043	0.0043	0.0043	TRUE	0.0471
BIF_00389	ybeY	rRNA maturation RNase YbeY		1041	1046	1279	98	41	55	864	811	836	118	88	88	595.85	837	98	0.12	-3.061	-22.967	1.00196e-116	6.60439e-116	0.0005	0.0066	0.0045	0.0045	TRUE	0.242
BIF_00391		histidine phosphatase family protein	Glycolysis/Gluconeogenesis	914	1023	1236	1255	652	728	759	793	808	1516	1392	1166	1013.99	787	1358	1.728	0.789	8.183	2.77706e-16	4.92181e-16	0.0057	0.0055	0.0056	0.0056	TRUE	0.124
BIF_00392		DUF948 domain-containing protein		1506	1519	1716	610	293	330	1250	1177	1122	737	626	528	1168.48	1183	630	0.535	-0.902	-8.592	8.56695e-18	1.55937e-17	0.008	0.0053	0.0063	0.0063	TRUE	0.187
BIF_00395		Crp/Fnr family transcriptional regulator		1825	1931	2321	1831	1035	1613	1515	1496	1518	2211	2210	2583	1773.53	1510	2335	1.547	0.629	7.659	1.87064e-14	3.18071e-14	0.0035	0.0049	0.0043	0.0043	TRUE	0.0698
BIF_00396		hypothetical protein		94	93	104	165	83	125	78	72	68	199	177	200	115.74	73	192	2.663	1.413	8.461	2.65018e-17	4.79011e-17	0	0.0178	0.0108	0.0108	TRUE	0.0258
BIF_00398		ATP-dependent DNA helicase RecG		5160	5874	7324	8193	5199	6605	4284	4552	4789	9894	11100	10578	6379.84	4542	10524	2.316	1.211	17.036	4.41381e-65	1.59371e-64	0.0027	0.0042	0.0035	0.0035	TRUE	0.0225
BIF_00399		cystathionine gamma-synthase	Methionine Metabolism	1258	1407	1668	1449	840	1171	1045	1090	1091	1750	1793	1875	1371.38	1075	1806	1.679	0.747	10.759	5.39697e-27	1.16596e-26	0	0.0051	0.0027	0.0027	TRUE	0.0093
BIF_00405		glycoside hydrolase family 43 protein		1126	1385	1583	1099	615	800	935	1073	1035	1327	1313	1281	1073.95	1014	1307	1.288	0.365	4.616	3.90336e-06	5.30377e-06	0.0014	0.0054	0.0035	0.0035	TRUE	0.0368
BIF_00406		glutamate synthase subunit beta	Glutamate Metabolism	3986	3971	4991	5732	2764	3163	3310	3077	3263	6922	5901	5065	4860.27	3217	5963	1.855	0.891	8.92	4.6434e-19	8.60362e-19	0.01	0.0043	0.0069	0.0069	TRUE	0.1086
BIF_00409		HK97 family phage prohead protease		109	121	114	105	89	103	91	94	75	127	190	165	102.55	87	161	1.842	0.881	4.509	6.52632e-06	8.78303e-06	0.0152	0.0195	0.0181	0.0181	TRUE	0.1016
BIF_00411	ettA	energy-dependent translational throttle protein EttA		10393	10728	13018	2672	1584	1964	8629	8314	8512	3227	3382	3145	6748.68	8485	3251	0.383	-1.385	-24.273	3.77297e-130	2.82335e-129	0.0005	0.0042	0.0021	0.0021	TRUE	0.0093
BIF_00412		thioesterase family protein	Cell Envelope Biosynthesis	2009	1966	2279	450	246	351	1668	1524	1490	543	525	562	1283.92	1561	543	0.349	-1.519	-17.137	7.89917e-66	2.86553e-65	0.0026	0.0052	0.0039	0.0039	TRUE	0.029
BIF_00414		pyridoxamine 5'-phosphate oxidase family protein		12135	13913	15695	46990	28521	35872	10076	10782	10263	56746	60893	57448	26596.9	10374	58362	5.626	2.492	39.518	0	0	0.0019	0.004	0.0028	0.0028	TRUE	0.0242
BIF_00415		histidine phosphatase family protein		5331	5944	6750	18694	10802	12659	4426	4606	4414	22575	23062	20273	10332.2	4482	21970	4.902	2.293	31.463	2.80523e-217	4.3453e-216	0.0032	0.0041	0.0037	0.0037	TRUE	0.0425
BIF_00416		carboxymuconolactone decarboxylase family protein	Benzoate degradation via hydroxylation	1675	1866	2197	1105	576	710	1391	1446	1437	1334	1230	1137	1363.1	1425	1234	0.868	-0.205	-2.656	0.00790168	0.00938628	0.0014	0.0051	0.0034	0.0034	TRUE	0.0448
BIF_00418	rpsO	30S ribosomal protein S15		10533	10877	14237	3365	2282	3486	8745	8429	9309	4064	4872	5583	7592.58	8828	4840	0.548	-0.868	-8.582	9.32388e-18	1.69316e-17	0.0108	0.0042	0.0072	0.0072	TRUE	0.1625
BIF_00421	ybaK	Cys-tRNA(Pro) deacylase		581	642	775	566	350	493	482	498	507	684	747	790	594.03	496	740	1.489	0.574	6.235	4.52298e-10	6.92987e-10	0.0008	0.0066	0.0043	0.0043	TRUE	0.0397
BIF_00423		regulatory protein RecX		1184	1335	1503	1275	702	1000	983	1035	983	1540	1499	1601	1127.76	1000	1547	1.548	0.63	8.381	5.25415e-17	9.41977e-17	0.0006	0.0054	0.0032	0.0032	TRUE	0.0209
BIF_00424		alpha/beta hydrolase		306	318	389	72	45	62	254	246	254	87	96	99	223.19	251	94	0.371	-1.429	-9.506	1.98873e-21	3.86033e-21	0	0.0111	0.0063	0.0063	TRUE	0.0346
BIF_00425		hypothetical protein		200	191	236	267	134	182	166	148	154	322	286	291	212.5	156	300	1.931	0.95	6.902	5.12923e-12	8.23334e-12	0.0029	0.0115	0.0086	0.0086	TRUE	0.1058
BIF_00426	tsaB	tRNA (adenosine(37)-N6)-threonylcarbamoyltransferase complex dimerization subunit type 1 TsaB		1168	953	1324	34	20	15	970	739	866	41	43	24	595.77	858	36	0.042	-4.579	-22.471	8.01685e-112	4.90834e-111	0.0093	0.0066	0.0076	0.0076	TRUE	0.2522
BIF_00427	tsaE	tRNA (adenosine(37)-N6)-threonylcarbamoyltransferase complex ATPase subunit type 1 TsaE		942	883	1182	25	16	13	782	684	773	30	34	21	529.09	746	28	0.038	-4.731	-21.89	3.20277e-106	1.86507e-105	0.0025	0.007	0.0053	0.0053	TRUE	0.1675
BIF_00428		exodeoxyribonuclease V subunit gamma		3204	2975	3449	184	81	120	2660	2305	2255	222	173	192	1756.1	2407	196	0.083	-3.599	-31.564	1.15265e-218	1.8219e-217	0.0063	0.0049	0.0052	0.0052	TRUE	0.1077
BIF_00430		DUF4391 domain-containing protein		976	1202	1342	1268	613	886	810	931	877	1531	1309	1419	1088.27	873	1420	1.63	0.705	7.407	1.28842e-13	2.15293e-13	0.0052	0.0054	0.0055	0.0055	TRUE	0.0738
BIF_00432		LacI family DNA-binding transcriptional regulator		482	500	612	1686	1091	1555	400	387	400	2036	2329	2490	1104.98	396	2285	5.766	2.528	21.256	2.92428e-100	1.58937e-99	0.0139	0.0054	0.0089	0.0089	TRUE	0.204
BIF_00438		ABC transporter permease		17	14	27	43	12	36	14	11	18	52	26	58	27.57	14	45	3.214	1.684	4.267	1.9835e-05	2.61262e-05	0.0847	0.0619	0.0685	0.0685	TRUE	0.5298
BIF_00440		ABC transporter ATP-binding protein		15	11	33	36	11	23	12	9	22	43	23	37	21.11	14	34	2.458	1.297	3.161	0.00157065	0.00192023	0.0552	0.0796	0.0724	0.0724	TRUE	0.3513
BIF_00441		NAD(P)(+) transhydrogenase (Re/Si-specific) subunit beta	Nicotinate and Nicotinamide Metabolism	2157	2456	2803	4311	1868	2357	1791	1903	1833	5206	3988	3775	3149.13	1842	4323	2.349	1.232	11.26	2.07016e-29	4.64736e-29	0.0133	0.0045	0.0082	0.0082	TRUE	0.2618
BIF_00442	nusA	transcription termination/antitermination protein NusA		8043	8431	10469	2538	1494	2067	6678	6534	6845	3065	3190	3310	5509.72	6686	3188	0.477	-1.069	-18.574	5.2276e-77	2.10326e-76	0.0004	0.0042	0.0021	0.0021	TRUE	0.01
BIF_00443		hypothetical protein		2336	2197	2813	926	516	724	1940	1703	1839	1118	1102	1159	1520.24	1827	1126	0.617	-0.697	-9.238	2.51991e-20	4.76599e-20	0.0014	0.005	0.0032	0.0032	TRUE	0.0285
BIF_00445		NADP-dependent isocitrate dehydrogenase	Citrate Acid Cycle	4120	3672	4510	465	213	260	3421	2846	2949	562	455	416	3220.88	3072	478	0.157	-2.675	-25.216	2.64695e-140	2.26527e-139	0.011	0.0045	0.0063	0.0063	TRUE	0.1999
BIF_00446		LysR family transcriptional regulator		693	608	791	320	141	196	575	471	517	386	301	314	602.51	521	334	0.647	-0.629	-5.256	1.47203e-07	2.0919e-07	0.0085	0.0066	0.0072	0.0072	TRUE	0.1541
BIF_00447	gatA	Asp-tRNA(Asn)/Glu-tRNA(Gln) amidotransferase subunit GatA	Alanine Aspartate Metabolism	9720	9865	12210	3530	1900	2412	8070	7645	7984	4263	4057	3863	6591	7900	4061	0.514	-0.959	-15.604	6.86184e-55	2.19154e-54	0.0011	0.0042	0.0025	0.0025	TRUE	0.0162
BIF_00451		serine/threonine protein kinase		1443	1507	2084	2882	1658	1896	1198	1168	1363	3480	3540	3036	1881.27	1243	3352	2.695	1.43	15.876	9.3659e-57	3.08676e-56	0.0054	0.0048	0.0053	0.0053	TRUE	0.058
BIF_00453	nusB	transcription antitermination factor NusB		2848	2730	3352	412	215	306	2365	2116	2192	498	459	490	1724.68	2224	482	0.218	-2.2	-25.91	5.13284e-148	4.81865e-147	0.0018	0.0049	0.0034	0.0034	TRUE	0.0245
BIF_00454	carA	glutamine-hydrolyzing carbamoyl-phosphate synthase small subunit	Arginine Proline Metabolism	4549	4181	5497	625	395	463	3777	3240	3594	755	843	741	2625.69	3537	780	0.22	-2.186	-25.161	1.08291e-139	9.16626e-139	0.0038	0.0046	0.0043	0.0043	TRUE	0.0437
BIF_00455		cysteine ABC transporter substrate-binding protein	Transport	4937	5143	6493	5050	3096	4299	4099	3986	4246	6098	6610	6885	4981.79	4110	6531	1.588	0.667	10.455	1.39647e-25	2.93505e-25	0.0013	0.0043	0.0027	0.0027	TRUE	0.0281
BIF_00460		response regulator transcription factor		2658	2992	3705	4377	2104	2636	2207	2319	2423	5286	4492	4221	3113.77	2316	4666	2.016	1.012	11.826	2.88109e-32	6.7516e-32	0.0053	0.0045	0.0049	0.0049	TRUE	0.1115
BIF_00461		SDR family oxidoreductase		2022	2075	3075	3072	2171	2737	1679	1608	2011	3710	4635	4383	2290.18	1766	4243	2.399	1.263	12.111	9.23579e-34	2.20096e-33	0.0104	0.0047	0.0074	0.0074	TRUE	0.1198
BIF_00462		flavodoxin		1117	1152	1687	2891	2230	2639	927	893	1103	3491	4761	4226	1875.98	974	4159	4.26	2.091	18.645	1.39163e-77	5.65784e-77	0.0134	0.0048	0.0085	0.0085	TRUE	0.0394
BIF_00465		DUF2142 domain-containing protein	0	3241	2905	3670	468	326	444	2691	2251	2400	565	696	711	1894.97	2447	657	0.267	-1.904	-18.665	9.58043e-78	3.91559e-77	0.008	0.0048	0.0061	0.0061	TRUE	0.129
BIF_00466		coproporphyrinogen III oxidase	Cofactor Prosthetic Group Biosynthesis	1091	1309	1284	157	99	129	906	1014	840	190	211	207	702.3	920	203	0.219	-2.192	-18.992	1.97097e-80	8.3189e-80	0.0039	0.0062	0.0052	0.0052	TRUE	0.0648
BIF_00468		MFS transporter		876	1124	1423	29918	17845	20556	727	871	930	36129	38099	32920	12392.9	843	35716	42.317	5.403	58.222	0	0	0.0072	0.0041	0.0057	0.0057	TRUE	0.0885
BIF_00469		ABC transporter substrate-binding protein		1739	2089	2458	16273	8461	9731	1444	1619	1607	19651	18064	15584	6605.37	1557	17766	11.412	3.512	29.359	1.83741e-189	2.24106e-188	0.0203	0.0042	0.01	0.01	TRUE	0.1371
BIF_00471		NADH:flavin oxidoreductase/NADH oxidase		4932	5503	6558	4476	2587	3516	4095	4265	4288	5405	5523	5631	4623.66	4216	5520	1.309	0.388	6.842	7.82438e-12	1.24819e-11	0.0005	0.0043	0.0021	0.0021	TRUE	0.0071
BIF_00472		single-stranded DNA-binding protein		472	524	623	410	291	331	392	406	407	495	621	530	458.01	402	549	1.356	0.439	3.988	6.66681e-05	8.6273e-05	0.0046	0.0074	0.0063	0.0063	TRUE	0.0925
BIF_00473		proline--tRNA ligase	Arginine Proline Metabolism	8785	8992	10391	2469	1334	1664	7294	6968	6794	2982	2848	2665	5641.06	7019	2832	0.404	-1.308	-20.669	6.58109e-95	3.2569e-94	0.0012	0.0042	0.0025	0.0025	TRUE	0.022
BIF_00474		shikimate dehydrogenase	Tyrosine, Tryptophan, Phenylalanine Biosynthesis	1277	1271	1457	284	141	149	1060	985	953	343	301	239	835.45	999	294	0.296	-1.754	-15.72	1.10483e-55	3.57281e-55	0.0059	0.0059	0.0059	0.0059	TRUE	0.2078
BIF_00475	uvrC	excinuclease ABC subunit UvrC		1509	1573	1816	420	167	233	1253	1219	1187	507	357	373	893.81	1220	412	0.342	-1.546	-14.216	7.25544e-46	2.02499e-45	0.0075	0.0057	0.0063	0.0063	TRUE	0.3306
BIF_00477		9-O-acetylesterase		3423	3529	4933	1683	959	1269	2842	2735	3226	2032	2047	2032	2424.18	2934	2037	0.694	-0.527	-6.927	4.31324e-12	6.94512e-12	0.0028	0.0046	0.0036	0.0036	TRUE	0.0618
BIF_00480		hypothetical protein		1868	2196	2201	359	141	213	1551	1702	1439	434	301	341	1200.67	1564	359	0.233	-2.104	-18.955	4.00485e-80	1.68574e-79	0.0088	0.0053	0.0064	0.0064	TRUE	0.2672
BIF_00485		diguanylate cyclase	Folate Biosynthesis	2637	2793	3503	1506	827	1125	2189	2164	2291	1819	1766	1802	1984.84	2215	1796	0.811	-0.302	-4.729	2.25417e-06	3.08728e-06	0	0.0048	0.0023	0.0023	TRUE	0.0074
BIF_00488		hypothetical protein		362	393	482	923	356	452	301	305	315	1115	760	724	471.09	307	866	2.836	1.504	10.636	2.02339e-26	4.31713e-26	0.0194	0.0073	0.0122	0.0122	TRUE	0.5109
BIF_00489		MFS transporter	Transport	677	715	793	1400	740	909	562	554	519	1691	1580	1456	1027.87	545	1576	2.896	1.534	16.103	2.43248e-58	8.22689e-58	0.0051	0.0055	0.0053	0.0053	TRUE	0.0776
BIF_00492	tet(W)	tetracycline resistance ribosomal protection protein Tet(W)		3974	3738	4551	6994	3522	4706	3300	2897	2976	8446	7520	7536	4963.48	3058	7834	2.564	1.359	17.772	1.17337e-70	4.52127e-70	0.0036	0.0043	0.004	0.004	TRUE	0.0387
BIF_00495		phenylalanine--tRNA ligase subunit beta	Tyrosine, Tryptophan, Phenylalanine Biosynthesis	15205	15012	18072	1155	622	732	12625	11634	11817	1395	1328	1172	8677.33	12025	1298	0.108	-3.21	-42.464	0	0	0.0032	0.0041	0.0035	0.0035	TRUE	0.0588
BIF_00496		glycoside hydrolase family 13 protein	Starch sucrose Metabolism	1913	1858	2529	5301	2676	3058	1588	1440	1654	6402	5713	4897	2964.62	1561	5671	3.634	1.862	19.394	8.66546e-84	3.80249e-83	0.0077	0.0045	0.0063	0.0063	TRUE	0.0426
BIF_00497	ahpC	peroxiredoxin	Oxidative Phosphorylation	11590	14046	18624	19810	10306	14078	9623	10885	12178	23923	22003	22545	13261.6	10895	22824	2.095	1.067	5.701	1.19271e-08	1.75119e-08	0.0252	0.0041	0.012	0.0252	TRUE	0.5021
BIF_00498		bifunctional ADP-dependent NAD(P)H-hydrate dehydratase/NAD(P)H-hydrate epimerase		1699	1826	2263	5226	2442	3024	1411	1415	1480	6311	5214	4843	2821.78	1435	5456	3.804	1.928	20.978	1.03524e-97	5.41752e-97	0.0065	0.0045	0.0057	0.0057	TRUE	0.1549
BIF_00499		transcriptional regulator		1922	2340	2454	4499	2326	2882	1596	1813	1605	5433	4966	4615	2802.21	1671	5005	2.997	1.583	19.55	4.15794e-85	1.86685e-84	0.0038	0.0045	0.0043	0.0043	TRUE	0.0466
BIF_00500		alpha-amylase		764	891	983	301	136	143	634	690	643	363	290	229	551.35	656	294	0.453	-1.143	-9.09	9.92902e-20	1.85974e-19	0.0112	0.0069	0.0081	0.0081	TRUE	0.3554
BIF_00501	xylA	xylose isomerase	Fructose and Mannose Metabolism	524	477	705	961	609	802	435	370	461	1161	1300	1284	652.3	422	1248	2.95	1.561	15.594	8.04772e-55	2.55449e-54	0.0046	0.0064	0.0057	0.0057	TRUE	0.0916
BIF_00504		DUF3516 domain-containing protein		3638	3665	4579	1401	724	1001	3021	2840	2994	1692	1546	1603	2195.44	2952	1614	0.548	-0.868	-13.087	3.89479e-39	1.00887e-38	0.0005	0.0047	0.0025	0.0025	TRUE	0.0152
BIF_00505		replication-associated recombination protein A		3102	3530	4332	2721	1504	1963	2576	2736	2833	3286	3211	3144	2751.63	2715	3214	1.184	0.243	3.879	0.000104771	0.000134346	0.0007	0.0045	0.0024	0.0024	TRUE	0.0161
BIF_00506	purH	bifunctional phosphoribosylaminoimidazolecarboxamide formyltransferase/IMP cyclohydrolase	Purine Pyrimidine Biosynthesis	8781	8463	10435	1424	700	900	7291	6558	6823	1720	1495	1441	5786.68	6891	1552	0.226	-2.147	-25.25	1.12346e-140	9.66797e-140	0.0053	0.0042	0.0046	0.0046	TRUE	0.0754
BIF_00507		permease		4178	4560	5006	514	270	292	3469	3534	3273	621	576	468	2580.29	3425	555	0.162	-2.622	-26.149	1.00267e-150	9.76816e-150	0.0086	0.0046	0.0057	0.0057	TRUE	0.1489
BIF_00509	murD	UDP-N-acetylmuramoyl-L-alanine--D-glutamate ligase	Cell Envelope Biosynthesis	5151	5716	6485	2622	1411	1902	4277	4430	4240	3166	3013	3046	3877.15	4316	3075	0.713	-0.488	-7.726	1.10793e-14	1.89424e-14	0.0008	0.0044	0.0025	0.0025	TRUE	0.019
BIF_00512		DNA translocase FtsK 4TM domain-containing protein		8502	9104	10447	3683	2154	3000	7059	7055	6831	4448	4599	4804	6213.16	6982	4617	0.661	-0.597	-10.535	5.9458e-26	1.25649e-25	0.0005	0.0042	0.0021	0.0021	TRUE	0.0105
BIF_00514		DUF2399 domain-containing protein		970	1091	1206	485	253	346	805	845	789	586	540	554	689.05	813	560	0.691	-0.533	-5.951	2.65877e-09	3.97916e-09	0	0.0063	0.0039	0.0039	TRUE	0.0202
BIF_00517		two-component sensor histidine kinase		2035	2154	2480	1702	951	1201	1690	1669	1622	2055	2030	1923	1815.76	1660	2003	1.207	0.272	4.03	5.57989e-05	7.25105e-05	0.0006	0.0048	0.0026	0.0026	TRUE	0.011
BIF_00518		alpha/beta fold hydrolase		1494	1674	1891	751	414	584	1240	1297	1236	907	884	935	1211.13	1258	909	0.723	-0.468	-6.457	1.07027e-10	1.6645e-10	0	0.0053	0.0026	0.0026	TRUE	0.006
BIF_00521	pepN	aminopeptidase N	Cysteine Metabolism	26035	26472	34023	21585	11604	14560	21617	20515	22247	26066	24775	23317	22295.1	21460	24719	1.152	0.204	3.082	0.00205493	0.00250242	0.0023	0.004	0.0031	0.0031	TRUE	0.0202
BIF_00522		threonine--tRNA ligase	tRNA Charging	7938	7625	9271	507	263	317	6591	5909	6062	612	562	508	4717.87	6187	561	0.091	-3.46	-38.852	0	0	0.0044	0.0043	0.0042	0.0042	TRUE	0.0584
BIF_00523		laccase domain-containing protein		4936	4773	6444	2436	1255	1686	4098	3699	4214	2942	2679	2700	3496.02	4004	2774	0.694	-0.528	-7.38	1.58103e-13	2.63336e-13	0.0021	0.0044	0.0033	0.0033	TRUE	0.036
BIF_00524		2-C-methyl-D-erythritol 4-phosphate cytidylyltransferase	Terpenoid Biosynthesis	2843	2926	3881	1384	679	987	2361	2268	2538	1671	1450	1581	1985.95	2389	1567	0.658	-0.604	-7.431	1.08076e-13	1.80789e-13	0.0033	0.0048	0.0041	0.0041	TRUE	0.0322
BIF_00525		alpha-galactosidase	Galactose Metabolism	2027	2122	2915	10223	4028	4249	1683	1644	1906	12345	8600	6805	4147.6	1744	9250	5.303	2.407	11.211	3.58417e-29	7.99982e-29	0.0329	0.0043	0.0153	0.0329	TRUE	0.0734
BIF_00526		phosphotransferase		10217	10727	13131	4641	2763	3901	8483	8313	8586	5605	5899	6247	7304.41	8461	5917	0.699	-0.517	-8.63	6.13047e-18	1.11719e-17	0.001	0.0042	0.0024	0.0024	TRUE	0.0198
BIF_00530		phosphoglucosamine mutase	Lacto-N-biose/Galacto-N-biose pathway	5880	6138	7430	3365	1786	2325	4882	4757	4858	4064	3813	3723	4331.08	4832	3867	0.801	-0.321	-4.457	8.30413e-06	1.11272e-05	0.0025	0.0043	0.0034	0.0034	TRUE	0.0532
BIF_00532		hypothetical protein		9360	9967	12355	5414	3345	4496	7772	7724	8079	6538	7142	7200	7353.83	7858	6960	0.885	-0.176	-2.832	0.00462788	0.00554415	0.0013	0.0042	0.0026	0.0026	TRUE	0.0234
BIF_00534		AAA family ATPase		36	52	54	60	50	62	30	40	35	72	107	99	51.09	35	93	2.6	1.379	5.399	6.71826e-08	9.67155e-08	0	0.0352	0.0275	0.0275	TRUE	0.2542
BIF_00536		hypothetical protein		75	124	132	154	92	126	62	96	86	186	196	202	122.8	81	195	2.376	1.249	6.7	2.08815e-11	3.29383e-11	0.0147	0.017	0.0163	0.0163	TRUE	0.2641
BIF_00539	rapZ	RNase adapter RapZ		2362	2236	2612	325	155	258	1961	1733	1708	392	331	413	1445.82	1801	379	0.212	-2.238	-22.307	3.17704e-110	1.89278e-109	0.0048	0.0051	0.0049	0.0049	TRUE	0.0739
BIF_00542	lexA	transcriptional repressor LexA		8911	8434	11348	13557	8696	11324	7399	6536	7420	16372	18566	18135	10060.7	7118	17691	2.485	1.313	17.526	9.10555e-69	3.42342e-68	0.0036	0.0041	0.0039	0.0039	TRUE	0.0417
BIF_00544		F0F1 ATP synthase subunit gamma	Energy Metabolism	12022	13874	16098	12335	5646	7073	9982	10752	10526	14896	12054	11327	10828.2	10420	12759	1.225	0.293	3.263	0.0011016	0.00136292	0.0077	0.0041	0.0057	0.0057	TRUE	0.1759
BIF_00546		LCP family protein		2875	2743	3307	811	377	491	2387	2126	2162	979	805	786	2003.16	2225	857	0.387	-1.37	-14.366	8.42109e-47	2.37168e-46	0.007	0.0048	0.0054	0.0054	TRUE	0.1315
BIF_00548		patatin family protein		2157	2166	2682	890	480	592	1791	1679	1754	1075	1025	948	1459.33	1741	1016	0.584	-0.775	-10.428	1.83996e-25	3.85148e-25	0.0005	0.0051	0.003	0.003	TRUE	0.0281
BIF_00549		PspA/IM30 family protein		6054	6479	8326	37658	19775	25355	5027	5021	5444	45476	42220	40605	18067.3	5164	42767	8.281	3.05	48.226	0	0	0.0017	0.004	0.0028	0.0028	TRUE	0.0252
BIF_00550		hypothetical protein		4230	4613	5875	13135	6106	8066	3512	3575	3841	15862	13036	12917	7020.11	3643	13938	3.827	1.936	21.614	1.32915e-103	7.51409e-103	0.0072	0.0042	0.0056	0.0056	TRUE	0.1193
BIF_00552		HD domain-containing protein		451	436	612	272	121	183	374	338	400	328	258	293	352.49	371	293	0.798	-0.326	-2.642	0.00824581	0.00978006	0.0051	0.0085	0.0072	0.0072	TRUE	0.0858
BIF_00553		tyrosine--tRNA ligase	Tyrosine, Tryptophan, Phenylalanine Metabolism	7699	7926	9090	877	397	556	6392	6142	5944	1059	848	890	4713.72	6159	932	0.152	-2.715	-32.603	3.73887e-233	6.58126e-232	0.0038	0.0043	0.0041	0.0041	TRUE	0.1183
BIF_00554	gltB	glutamate synthase large subunit	Glutamate Metabolism	10300	10583	12421	4954	2134	2581	8552	8201	8122	5982	4556	4133	8879.14	8292	4890	0.59	-0.76	-7.025	2.14692e-12	3.47863e-12	0.0143	0.0041	0.0082	0.0082	TRUE	0.3127
BIF_00555		ATP-binding cassette domain-containing protein	Transport	703	680	851	1140	603	767	584	527	556	1377	1287	1228	805.72	556	1297	2.339	1.226	13.972	2.30339e-44	6.30379e-44	0.002	0.0059	0.0042	0.0042	TRUE	0.0251
BIF_00556		pyridoxal phosphate-dependent aminotransferase		1756	1822	2019	370	226	273	1458	1412	1320	447	483	437	1108.71	1397	456	0.325	-1.621	-18.731	2.77431e-78	1.1399e-77	0.0011	0.0054	0.0034	0.0034	TRUE	0.0189
BIF_00558		cell division protein		15852	16550	20472	24110	12973	15863	13162	12826	13386	29115	27698	25404	17573.2	13125	27406	2.088	1.062	16.05	5.70022e-58	1.91532e-57	0.0023	0.004	0.0031	0.0031	TRUE	0.0334
BIF_00559		uracil-DNA glycosylase family protein		499	551	675	2546	1710	2269	414	427	441	3075	3651	3634	1472.62	427	3453	8.058	3.01	34.658	3.35161e-263	7.31217e-262	0.0036	0.005	0.0043	0.0043	TRUE	0.0766
BIF_00560		chorismate-binding protein	Tyrosine, Tryptophan, Phenylalanine Metabolism	3241	3360	3517	129	69	74	2691	2604	2300	156	147	119	1824.06	2532	141	0.056	-4.164	-34.863	2.73591e-266	6.32526e-265	0.004	0.0048	0.0045	0.0045	TRUE	0.1238
BIF_00561		YebC/PmpR family DNA-binding transcriptional regulator		6091	6407	7181	773	357	395	5057	4965	4695	933	762	633	4115.42	4906	776	0.159	-2.654	-25.486	2.78914e-143	2.48028e-142	0.0127	0.0043	0.0067	0.0067	TRUE	0.2667
BIF_00562	ruvC	crossover junction endodeoxyribonuclease RuvC		885	910	1159	53	29	15	735	705	758	64	62	24	517.16	733	50	0.069	-3.865	-21.456	4.00618e-102	2.21628e-101	0.0083	0.007	0.0072	0.0072	TRUE	0.9267
BIF_00563	ruvA	Holliday junction branch migration protein RuvA		1488	1491	1776	112	57	58	1235	1155	1161	135	122	93	810.13	1184	117	0.099	-3.33	-26.631	3.00978e-156	3.06721e-155	0.0009	0.0059	0.0042	0.0042	TRUE	0.2034
BIF_00564		aminoacyltransferase	Cell Envelope Biosynthesis	5038	6064	6713	2705	1538	1940	4183	4699	4389	3267	3284	3107	3896.24	4424	3219	0.728	-0.459	-6.66	2.74372e-11	4.31912e-11	0.0018	0.0044	0.0031	0.0031	TRUE	0.024
BIF_00566		ABC transporter ATP-binding protein		154	110	159	149	87	108	128	85	104	180	186	173	132.23	106	180	1.7	0.766	4.428	9.52136e-06	1.26924e-05	0.0083	0.016	0.0135	0.0135	TRUE	0.2191
BIF_00568		helix-turn-helix transcriptional regulator		89	111	129	184	81	93	74	86	84	222	173	149	129.39	81	181	2.243	1.166	6.233	4.57554e-10	6.99655e-10	0.016	0.0163	0.0162	0.0162	TRUE	0.2025
BIF_00570		DUF4194 domain-containing protein		1197	1241	1618	1009	606	873	994	962	1058	1218	1294	1398	1093.14	1005	1303	1.296	0.374	4.429	9.45253e-06	1.26115e-05	0.0026	0.0054	0.0041	0.0041	TRUE	0.0333
BIF_00571		DUF3375 family protein		2910	3460	3969	3224	1898	2411	2416	2681	2595	3893	4052	3861	2990.7	2564	3935	1.534	0.617	9.661	4.40298e-22	8.6551e-22	0.0009	0.0045	0.0026	0.0026	TRUE	0.0204
BIF_00572		ComF family protein		1043	1024	1113	869	491	701	866	794	728	1049	1048	1123	942.07	796	1073	1.351	0.434	4.981	6.34076e-07	8.7695e-07	0.0026	0.0057	0.0042	0.0042	TRUE	0.0471
BIF_00573		HAD-IIB family hydrolase		1468	1688	1887	1337	781	1119	1219	1308	1234	1615	1667	1792	1606.75	1254	1691	1.349	0.431	5.528	3.24294e-08	4.69907e-08	0.0023	0.005	0.0036	0.0036	TRUE	0.0303
BIF_00574		ABC transporter permease		504	539	541	249	136	181	418	418	354	301	290	290	405.64	397	294	0.743	-0.429	-3.72	0.000199234	0.000252135	0.0031	0.0079	0.0059	0.0059	TRUE	0.0727
BIF_00577	hpt	hypoxanthine phosphoribosyltransferase	Nucleotide Salvage Pathway	1628	1898	2098	794	442	615	1352	1471	1372	959	944	985	1213.83	1398	963	0.689	-0.538	-6.811	9.66701e-12	1.53897e-11	0.0014	0.0053	0.0034	0.0034	TRUE	0.0254
BIF_00579	tilS	tRNA lysidine(34) synthetase TilS		572	710	775	318	189	244	475	550	507	384	404	391	436.32	511	393	0.768	-0.381	-3.246	0.00117229	0.00144692	0.0065	0.0076	0.0072	0.0072	TRUE	0.1121
BIF_00580		amino acid ABC transporter permease		4762	5037	5635	2341	1332	1773	3954	3903	3685	2827	2844	2839	3585.12	3847	2837	0.737	-0.439	-7.381	1.56701e-13	2.61281e-13	0.0005	0.0044	0.0022	0.0022	TRUE	0.0113
BIF_00583		RNA methyltransferase		862	777	933	79	39	52	716	602	610	95	83	83	416.35	643	87	0.137	-2.865	-19.097	2.65928e-81	1.13791e-80	0	0.0078	0.0066	0.0066	TRUE	0.0771
BIF_00585		DNA-binding protein		3877	3994	4407	628	402	513	3219	3095	2882	758	858	822	2363.56	3065	813	0.264	-1.921	-25.112	3.6859e-139	3.0696e-138	0.0014	0.0046	0.0031	0.0031	TRUE	0.0293
BIF_00588	orn	oligoribonuclease		993	1016	1273	1645	919	1221	824	787	832	1987	1962	1955	1270.85	814	1968	2.416	1.272	18.551	8.00631e-77	3.20459e-76	0	0.0052	0.0025	0.0025	TRUE	0.0069
BIF_00589		Cof-type HAD-IIB family hydrolase		881	1000	1069	1183	612	840	731	775	699	1429	1307	1345	973.69	735	1360	1.854	0.891	10.035	1.06544e-23	2.16058e-23	0.0033	0.0056	0.0046	0.0046	TRUE	0.0631
BIF_00591		rhomboid family intramembrane serine protease		2011	2299	2746	1144	641	828	1670	1782	1796	1382	1369	1326	1588.34	1749	1359	0.777	-0.364	-5.342	9.19845e-08	1.31808e-07	0	0.005	0.0025	0.0025	TRUE	0.0125
BIF_00592	oxc	oxalyl-CoA decarboxylase	Oxalate Degradation	40220	40211	53666	89891	46030	60523	33394	31162	35091	108553	98275	96925	56213.1	33216	101251	3.048	1.608	23.109	3.74427e-118	2.49995e-117	0.003	0.004	0.0035	0.0035	TRUE	0.0325
BIF_00593		NAD+ synthase	Glutamate Metabolism; Nicotinate nicotinamide Metabolism	4183	4555	5196	4293	2141	2890	3473	3530	3398	5184	4571	4628	3872.57	3467	4794	1.385	0.47	7.163	7.88781e-13	1.28613e-12	0.0014	0.0044	0.0028	0.0028	TRUE	0.0421
BIF_00599		pilus assembly protein		23	40	32	49	25	35	19	31	21	59	53	56	31.66	24	56	2.386	1.254	4.021	5.80345e-05	7.53525e-05	0	0.0544	0.04	0.04	TRUE	0.3219
BIF_00600		type II secretion system F family protein		11	15	11	19	17	23	9	12	7	23	36	37	16.14	9	32	3.405	1.768	3.986	6.71472e-05	8.68205e-05	0	0.1029	0.0757	0.0757	TRUE	0.2955
BIF_00601	prmC	peptide chain release factor N(5)-glutamine methyltransferase		3463	3530	4183	657	416	584	2875	2736	2735	793	888	935	2086.94	2782	872	0.312	-1.678	-21.89	3.2373e-106	1.87812e-105	0.0011	0.0047	0.0032	0.0032	TRUE	0.0561
BIF_00602		threonylcarbamoyl-AMP synthase		2600	3195	3793	2749	1535	2166	2159	2476	2480	3320	3277	3469	2601.17	2372	3355	1.414	0.5	6.715	1.88443e-11	2.97552e-11	0.0023	0.0046	0.0036	0.0036	TRUE	0.0495
BIF_00603		RNA polymerase-binding protein RbpA		1248	1215	1565	316	152	207	1036	942	1023	382	325	332	920.32	1000	346	0.348	-1.522	-14.091	4.33796e-45	1.19777e-44	0.0058	0.0057	0.0057	0.0057	TRUE	0.078
BIF_00604		DEAD/DEAH box helicase		4192	4615	4797	1256	593	818	3481	3576	3137	1517	1266	1310	2743.57	3398	1364	0.403	-1.311	-15.882	8.43611e-57	2.78625e-56	0.0041	0.0045	0.0042	0.0042	TRUE	0.0799
BIF_00605		1-deoxy-D-xylulose-5-phosphate reductoisomerase	Terpenoid Biosynthesis	4061	4074	4782	1324	748	999	3372	3157	3127	1599	1597	1600	2642.76	3219	1599	0.497	-1.009	-15.456	6.8863e-54	2.15929e-53	0.0007	0.0046	0.0024	0.0024	TRUE	0.014
BIF_00606		DivIVA domain-containing protein		6817	6558	8054	3410	1850	2594	5660	5082	5266	4118	3950	4154	4966.44	5336	4074	0.764	-0.388	-5.893	3.79903e-09	5.6638e-09	0.0016	0.0043	0.0029	0.0029	TRUE	0.0228
BIF_00608	ispG	flavodoxin-dependent (E)-4-hydroxy-3-methylbut-2-enyl-diphosphate synthase	Terpenoid Biosynthesis	2954	3363	3576	932	495	748	2453	2606	2338	1125	1057	1198	1962.55	2466	1127	0.458	-1.127	-14.809	1.27697e-49	3.75336e-49	0.0018	0.0048	0.0033	0.0033	TRUE	0.0228
BIF_00609		PspC domain-containing protein		627	636	740	884	471	611	521	493	484	1068	1006	978	694.24	499	1017	2.043	1.031	11.874	1.60648e-32	3.78182e-32	0	0.0063	0.0039	0.0039	TRUE	0.0233
BIF_00615		pyridoxal-phosphate dependent enzyme	Glycine, Serine Threonine Metabolism; Cysteine Metabolism	1070	1026	1224	945	554	790	888	795	800	1141	1183	1265	999.04	828	1196	1.445	0.531	5.984	2.18346e-09	3.27097e-09	0.0033	0.0056	0.0045	0.0045	TRUE	0.0463
BIF_00616		amino acid ABC transporter permease	Transport	2267	2593	3036	3224	1995	2881	1882	2009	1985	3893	4259	4614	2804.28	1959	4255	2.171	1.118	14.658	1.20313e-48	3.47695e-48	0.0028	0.0045	0.0038	0.0038	TRUE	0.0466
BIF_00617		amino acid ABC transporter permease	Transport	1923	2078	2422	2474	1503	2198	1597	1610	1584	2988	3209	3520	2164.15	1597	3239	2.027	1.019	13.453	2.95455e-41	7.8771e-41	0.0026	0.0047	0.0036	0.0036	TRUE	0.0476
BIF_00619		amino acid ABC transporter ATP-binding protein	Transport	3145	3637	4317	4610	2781	4076	2611	2819	2823	5567	5937	6528	3869.56	2751	6011	2.184	1.127	15.494	3.80484e-54	1.20034e-53	0.0026	0.0044	0.0035	0.0035	TRUE	0.0465
BIF_00621		UvrD-helicase domain-containing protein		1513	1725	2158	3164	1570	1847	1256	1337	1411	3821	3352	2958	1888.81	1335	3377	2.531	1.34	14.04	8.80962e-45	2.42382e-44	0.0068	0.0048	0.006	0.006	TRUE	0.05
BIF_00622	sufS	SufS family cysteine desulfurase		4034	4360	5258	485	264	340	3349	3379	3438	586	564	544	2487.77	3389	565	0.167	-2.583	-36.086	3.71058e-285	9.42244e-284	0	0.0046	0.0022	0.0022	TRUE	0.0101
BIF_00623	sufC	Fe-S cluster assembly ATPase SufC		1762	1894	2217	216	107	148	1463	1468	1450	261	228	237	1078.74	1460	242	0.167	-2.58	-26.596	7.59417e-156	7.68847e-155	0	0.0054	0.0033	0.0033	TRUE	0.0378
BIF_00627	der	bifunctional cytidylate kinase/GTPase Der		5288	5889	6744	1407	600	734	4391	4564	4410	1699	1281	1175	3642.32	4455	1385	0.312	-1.68	-15.947	2.96749e-57	9.86405e-57	0.0132	0.0044	0.0073	0.0073	TRUE	0.3252
BIF_00628		ROK family protein		875	842	1084	868	504	751	727	653	709	1048	1076	1203	838.59	696	1109	1.593	0.672	7.755	8.82133e-15	1.51656e-14	0.002	0.0059	0.0041	0.0041	TRUE	0.0439
BIF_00631		GNAT family N-acetyltransferase		1680	1780	2061	622	375	448	1395	1379	1348	751	801	717	1205.32	1374	756	0.549	-0.865	-11.267	1.9042e-29	4.28722e-29	0.0001	0.0053	0.0029	0.0029	TRUE	0.0171
BIF_00632		MFS transporter		2394	2473	2863	524	323	432	1988	1916	1872	633	690	692	1489.71	1925	672	0.348	-1.524	-18.001	1.92268e-72	7.52079e-72	0.0023	0.005	0.0038	0.0038	TRUE	0.0377
BIF_00633		glycoside hydrolase 43 family protein		291	238	355	391	245	289	242	184	232	472	523	463	317.3	219	486	2.208	1.143	9.321	1.15501e-20	2.19792e-20	0.0047	0.009	0.0074	0.0074	TRUE	0.1433
BIF_00634	mltG	endolytic transglycosylase MltG		2227	2311	2703	206	97	154	1849	1791	1767	249	207	247	1170.91	1802	234	0.131	-2.929	-28.15	2.4227e-174	2.7194e-173	0.0029	0.0053	0.0042	0.0042	TRUE	0.0555
BIF_00635		ATP-binding cassette domain-containing protein	Transport	1562	1461	1669	773	394	459	1297	1132	1091	933	841	735	1207.89	1173	836	0.715	-0.485	-4.293	1.7636e-05	2.3309e-05	0.0108	0.0053	0.0079	0.0079	TRUE	0.1135
BIF_00638		bifunctional shikimate kinase/3-dehydroquinate synthase	Tyrosine, Tryptophan, Phenylalanine Metabolism	2223	2520	2715	1205	562	754	1846	1953	1775	1455	1200	1208	1900.85	1858	1288	0.696	-0.523	-6.047	1.47543e-09	2.2297e-09	0.0047	0.0048	0.0046	0.0046	TRUE	0.1087
BIF_00639		GIY-YIG nuclease family protein		182	188	227	48	21	42	151	146	148	58	45	67	111.25	148	57	0.388	-1.367	-6.898	5.28451e-12	8.46506e-12	0	0.0183	0.012	0.012	TRUE	0.1056
BIF_00640		hypothetical protein		165	176	169	13	6	5	137	136	111	16	13	8	87.14	128	12	0.098	-3.358	-9.961	2.25845e-23	4.55512e-23	0	0.0223	0.0159	0.0159	TRUE	0.2066
BIF_00641		FAD-dependent oxidoreductase	Oxidative Phosphorylation	16053	19389	25632	31634	15852	20058	13329	15026	16760	38202	33844	32122	19753.7	15038	34723	2.309	1.207	11.333	9.02826e-30	2.05055e-29	0.0136	0.004	0.0081	0.0081	TRUE	0.1654
BIF_00642		NUDIX domain-containing protein		925	982	1005	194	111	161	768	761	657	234	237	258	566.81	729	243	0.334	-1.584	-14.196	9.64192e-46	2.68621e-45	0.0031	0.0068	0.0052	0.0052	TRUE	0.0604
BIF_00643		aminopeptidase P family protein		2584	2349	3015	537	291	391	2145	1820	1971	648	621	626	1615.15	1979	632	0.32	-1.644	-18.746	2.09537e-78	8.63227e-78	0.0032	0.0049	0.0041	0.0041	TRUE	0.0432
BIF_00644		peroxiredoxin	Oxidative Phosphorylation	12514	14910	15560	33161	17477	23645	10390	11555	10174	40046	37314	37867	20385	10706	38409	3.588	1.843	28.486	1.76302e-178	2.05332e-177	0.0021	0.004	0.003	0.003	TRUE	0.0392
BIF_00645	glgA	glycogen synthase	Glycogen Metabolism	2422	3071	3502	8171	4303	5378	2011	2380	2290	9867	9187	8613	4557.04	2227	9222	4.141	2.05	22.694	5.09225e-114	3.19348e-113	0.0069	0.0043	0.0056	0.0056	TRUE	0.0625
BIF_00646	murC	UDP-N-acetylmuramate--L-alanine ligase	Cell Envelope Biosynthesis	6057	6272	8051	3180	1916	2523	5029	4861	5264	3840	4091	4040	4465.07	5051	3990	0.789	-0.341	-4.861	1.16761e-06	1.61054e-06	0.0022	0.0043	0.0033	0.0033	TRUE	0.0303
BIF_00647		DUF4981 domain-containing protein	Galactose Metabolism	99	113	109	371	196	265	82	88	71	448	418	424	199.68	80	430	5.387	2.43	17.257	9.99518e-67	3.66885e-66	0	0.012	0.0077	0.0077	TRUE	0.0723
BIF_00650		transporter substrate-binding domain-containing protein		961	1043	1025	1427	841	1022	798	808	670	1723	1796	1637	1079.25	759	1719	2.266	1.18	13.217	6.98711e-40	1.82822e-39	0.004	0.0054	0.0048	0.0048	TRUE	0.0856
BIF_00651		magnesium transporter CorA family protein	Transport	2356	2572	2836	6689	3524	4319	1956	1993	1854	8078	7524	6917	3802.07	1934	7506	3.882	1.957	27.346	1.21764e-164	1.30981e-163	0.0025	0.0044	0.0034	0.0034	TRUE	0.036
BIF_00652		hypothetical protein		1002	1002	1223	1616	798	917	832	777	800	1951	1704	1469	1158.67	803	1708	2.132	1.092	11.291	1.45027e-29	3.28911e-29	0.0064	0.0053	0.0058	0.0058	TRUE	0.0636
BIF_00653		response regulator transcription factor		1776	1795	2211	930	561	758	1475	1391	1446	1123	1198	1214	1413.13	1437	1178	0.818	-0.289	-4.031	5.5467e-05	7.21396e-05	0.0003	0.0051	0.0028	0.0028	TRUE	0.0148
BIF_00657		protein-(glutamine-N5) methyltransferase		513	501	581	24	16	13	426	388	380	29	34	21	271.82	398	28	0.069	-3.848	-17.278	6.93812e-67	2.56495e-66	0.0002	0.0098	0.0064	0.0064	TRUE	0.1491
BIF_00658	rsmG	16S rRNA (guanine(527)-N(7))-methyltransferase RsmG		1187	1386	1530	1014	566	762	986	1074	1000	1225	1208	1220	1080.64	1020	1218	1.194	0.256	3.251	0.00115077	0.00142148	0.0013	0.0054	0.0034	0.0034	TRUE	0.0298
BIF_00659		aquaporin		8218	7331	10027	1442	598	746	6823	5681	6556	1741	1277	1195	5472.63	6353	1404	0.222	-2.173	-18.659	1.07352e-77	4.37601e-77	0.0179	0.0042	0.0091	0.0091	TRUE	0.3621
BIF_00660		rRNA pseudouridine synthase	Pyrimidine Metabolism	2369	2370	2884	546	260	366	1967	1837	1886	659	555	586	1561.97	1897	600	0.319	-1.65	-19.47	1.97018e-84	8.69462e-84	0.0019	0.005	0.0036	0.0036	TRUE	0.0623
BIF_00662		DUF2130 domain-containing protein		1000	969	1158	964	609	817	830	751	757	1164	1300	1308	954.25	779	1257	1.611	0.688	7.946	1.92885e-15	3.36084e-15	0.0027	0.0056	0.0043	0.0043	TRUE	0.0361
BIF_00664		DNA polymerase III		1739	1989	2357	1969	1274	1502	1444	1541	1541	2378	2720	2405	1763.91	1509	2501	1.654	0.726	9.806	1.06166e-22	2.11377e-22	0.0017	0.0049	0.0034	0.0034	TRUE	0.0449
BIF_00665		PFL family protein		7559	8286	9685	4558	2665	3410	6276	6421	6333	5504	5690	5461	6263.13	6343	5552	0.875	-0.193	-3.324	0.000888288	0.00110253	0.0007	0.0042	0.0022	0.0022	TRUE	0.0142
BIF_00667		class C sortase		669	798	916	773	453	588	555	618	599	933	967	942	715.41	591	947	1.601	0.679	8.041	8.89522e-16	1.56044e-15	0	0.0062	0.0036	0.0036	TRUE	0.021
BIF_00668	rplD	50S ribosomal protein L4		43919	38527	58318	5028	2981	3831	36465	29857	38132	6072	6364	6135	23382.2	34818	6190	0.178	-2.492	-27.831	1.82539e-170	2.00534e-169	0.0069	0.004	0.0056	0.0056	TRUE	0.1268
BIF_00669	rplW	50S ribosomal protein L23		13860	13665	19005	1569	852	1187	11508	10590	12427	1895	1819	1901	7695.27	11508	1872	0.163	-2.619	-34.378	5.39896e-259	1.11507e-257	0.0029	0.0042	0.0037	0.0037	TRUE	0.0399
BIF_00670	rplB	50S ribosomal protein L2		48719	47331	66416	5947	3437	4328	40451	36679	43428	7182	7338	6931	27054.9	40186	7150	0.178	-2.491	-33.424	6.09701e-245	1.12432e-243	0.0036	0.004	0.0039	0.0039	TRUE	0.0476
BIF_00671		tubuliform spidroin		3357	3792	4268	1322	807	1007	2787	2939	2791	1596	1723	1613	2209.56	2839	1644	0.578	-0.79	-9.357	8.16861e-21	1.56212e-20	0.004	0.0047	0.0045	0.0045	TRUE	0.0719
BIF_00672		hypothetical protein		840	824	995	301	148	166	697	639	651	363	316	266	619.02	662	315	0.479	-1.063	-9.025	1.80026e-19	3.35572e-19	0.0075	0.0065	0.0069	0.0069	TRUE	0.1557
BIF_00673	alaS	alanine--tRNA ligase	Alanine Aspartate Metabolism	17280	17366	20441	3827	1929	2304	14347	13458	13366	4622	4118	3690	11365.4	13724	4143	0.302	-1.727	-21.705	1.84335e-104	1.05363e-103	0.0048	0.0041	0.0043	0.0043	TRUE	0.0851
BIF_00675	groES	co-chaperone GroES		12797	12855	15556	14678	9419	12832	10625	9962	10172	17725	20110	20550	13774.4	10253	19462	1.898	0.924	9.763	1.62285e-22	3.21869e-22	0.0089	0.0041	0.0064	0.0064	TRUE	0.1295
BIF_00678		FAD-binding protein	Cell Envelope Biosynthesis	5299	5586	6737	9421	4717	5696	4400	4329	4405	11377	10071	9122	6259.45	4378	10190	2.328	1.219	15.731	9.30463e-56	3.01525e-55	0.0039	0.0042	0.0042	0.0042	TRUE	0.0733
BIF_00679		nucleoside hydrolase	Nucleotide Salvage Pathway	1014	1518	1615	29783	18390	20205	842	1176	1056	35966	39263	32358	12475.2	1025	35862	34.978	5.128	44.393	0	0	0.0163	0.0041	0.0092	0.0092	TRUE	0.055
BIF_00680		LacI family DNA-binding transcriptional regulator		4576	5426	5336	5068	3187	4464	3799	4205	3489	6120	6804	7149	4237.13	3831	6691	1.746	0.804	8.908	5.18335e-19	9.5926e-19	0.0069	0.0043	0.0057	0.0057	TRUE	0.0593
BIF_00682		arginine repressor		524	558	701	209	86	136	435	432	458	252	184	218	392.72	442	218	0.501	-0.998	-8.242	1.69172e-16	3.00168e-16	0.0018	0.008	0.0061	0.0061	TRUE	0.1453
BIF_00683		DEAD/DEAH box helicase		5623	6593	7675	5716	3310	4359	4669	5109	5018	6903	7067	6981	5164.78	4932	6984	1.415	0.501	8.553	1.20309e-17	2.18218e-17	0.0008	0.0043	0.0023	0.0023	TRUE	0.0176
BIF_00686		trypsin-like peptidase domain-containing protein		10366	10196	12602	4780	2581	3324	8607	7901	8240	5772	5510	5323	7303.36	8249	5535	0.671	-0.575	-9.496	2.18722e-21	4.24031e-21	0.0011	0.0042	0.0024	0.0024	TRUE	0.0118
BIF_00691		acetyltransferase		2039	2344	2653	1154	646	919	1693	1816	1735	1394	1379	1472	1674.83	1748	1415	0.81	-0.305	-4.424	9.69944e-06	1.29187e-05	0.0004	0.0049	0.0026	0.0026	TRUE	0.0097
BIF_00693		acetate kinase	Pyruvate Metabolism	12051	10806	14292	1948	1083	1340	10006	8374	9345	2352	2312	2146	7993.43	9242	2270	0.246	-2.025	-25.888	9.15352e-148	8.54145e-147	0.0036	0.0042	0.004	0.004	TRUE	0.0549
BIF_00694	sufB	Fe-S cluster assembly protein SufB		5449	5453	7761	936	471	620	4524	4226	5075	1130	1006	993	3294.98	4608	1043	0.227	-2.14	-24.97	1.30092e-137	1.04411e-136	0.0042	0.0044	0.0044	0.0044	TRUE	0.0641
BIF_00695	sufD	Fe-S cluster assembly protein SufD		3545	3784	4646	445	248	289	2943	2932	3038	537	529	463	2156.49	2971	510	0.172	-2.542	-32.092	5.69275e-226	9.58486e-225	0.0004	0.0047	0.0028	0.0028	TRUE	0.0502
BIF_00696		ComEC/Rec2 family competence protein		85	106	126	36	28	24	71	82	82	43	60	38	67.7	78	47	0.59	-0.762	-3.135	0.00171739	0.00209632	0.005	0.0275	0.0206	0.0206	TRUE	0.1721
BIF_00697	holA	DNA polymerase III subunit delta		1050	833	1106	80	18	39	872	646	723	97	38	62	568.45	747	66	0.093	-3.426	-18.828	4.41178e-79	1.83213e-78	0.0375	0.0068	0.0119	0.0119	TRUE	0.9649
BIF_00699		GyrI-like domain-containing protein		1062	1268	1626	1056	650	795	882	983	1063	1275	1388	1273	1053.43	976	1312	1.341	0.423	4.703	2.56925e-06	3.5095e-06	0.0041	0.0055	0.0048	0.0048	TRUE	0.0563
BIF_00700	rho	transcription termination factor Rho		8982	9890	11553	1933	1179	1624	7458	7664	7554	2334	2517	2601	5562.12	7559	2484	0.328	-1.607	-25.005	5.45469e-138	4.42373e-137	0.0012	0.0042	0.0026	0.0026	TRUE	0.024
[truncated: 927 more rows]

## Sheet: |log2(FC)|>2, p<0.01
Id	gene	product	Subsystem in iAZ480	BB12_early_1	BB12_early_2	BB12_early_3	BB12_stat_1	BB12_stat_2	BB12_stat_3	norm.BB12_early_1	norm.BB12_early_2	norm.BB12_early_3	norm.BB12_stat_1	norm.BB12_stat_2	norm.BB12_stat_3	baseMean	EarlyExp	Stationary	FoldChange	log2FoldChange	stat	pvalue	padj	dispGeneEst	dispFit	dispMAP	dispersion	betaConv	maxCooks
[truncated: 318 more rows]
