# Supplementary material for: Novel Insights into the Molecular Mechanisms Underlying Robustness and Stability in Probiotic Bifidobacteria
Source: Appl Environ Microbiol. 2023 Feb 21;89(3):e00082-23. doi: 10.1128/aem.00082-23 (PMC10057886; doi:10.1128/aem.00082-23)
Supplement: Supplemental file 3 — Supplemental material. Download aem.00082-23-s0003.xlsx, XLSX file, 0.8 MB [file aem.00082-23-s0003.xlsx]

## Sheet: All genes
Id	gene	product	Subsytem in iMS520	BB46_early_1	BB46_early_2	BB46_early_3	BB46_stat_1	BB46_stat_2	BB46_stat_3	norm.BB46_early_1	norm.BB46_early_2	norm.BB46_early_3	norm.BB46_stat_1	norm.BB46_stat_2	norm.BB46_stat_3	baseMean	EarlyExp	Stationary	FoldChange	log2FoldChange	stat	pvalue	padj	dispGeneEst	dispFit	dispMAP	dispersion	betaConv	maxCooks
I3242_09050		biotin transporter BioY	Transport	179	126	190	8178	43924	17201	156	151	175	14660	34329	31571	9485.07	161	26853	167.141	7.385	15.91	5.40423e-57	6.56665e-56	0.1521	0.0113	0.071	0.1521	TRUE	0.3843
I3242_02505		metal ABC transporter solute-binding protein		94	83	91	889	14529	5587	82	100	84	1594	11355	10255	2654.55	89	7735	87.541	6.452	9.96	2.27094e-23	7.75169e-23	0.2967	0.0118	0.1236	0.2967	TRUE	0.4494
I3242_05875		peptidase		0	0	1	6	28	5	0	0	1	11	22	9	5.48	0	14	40.864	5.353	3.922	8.77871e-05	0.000122902	0	0.3218	0.293	0.293	TRUE	0.9059
I3242_04850		hypothetical protein		0	0	0	6	6	3	0	0	0	11	5	6	3.02	0	7	37.451	5.227	3.57	0.000357215	0.000481605	0	0.5747	0.4412	0.4412	TRUE	0.3815
I3242_04805		hypothetical protein		1	0	0	10	12	7	1	0	0	18	9	13	5.2	0	13	37.135	5.215	3.775	0.000160174	0.000219473	0.2536	0.3388	0.3211	0.3211	TRUE	0.3993
I3242_05225		DNA polymerase III		1	0	2	18	28	14	1	0	2	32	22	26	9.88	1	27	27.063	4.758	4.972	6.61726e-07	1.05832e-06	0	0.1836	0.1282	0.1282	TRUE	0.1954
I3242_02735		hypothetical protein		3	0	2	28	56	20	3	0	2	50	44	37	17.9	2	44	26.985	4.754	6.454	1.08998e-10	2.12069e-10	0	0.1063	0.0716	0.0716	TRUE	0.1864
I3242_09930		hypothetical protein		0	0	0	4	1	4	0	0	0	7	1	7	1.89	0	5	26.86	4.747	2.661	0.00778529	0.00962943	0	0.9136	1.1463	1.1463	TRUE	1.0781
I3242_05330		HNH endonuclease		0	0	0	6	3	1	0	0	0	11	2	2	2.1	0	5	26.554	4.731	2.813	0.00490154	0.00613328	1.101	0.8233	0.8898	0.8898	TRUE	0.8146
I3242_01955		hypothetical protein		7	1	3	64	85	56	6	1	3	115	66	103	36.21	3	95	26.271	4.715	8.861	7.91416e-19	2.22241e-18	0.0579	0.0582	0.0581	0.0581	TRUE	0.3593
I3242_05395		hypothetical protein		6	1	4	57	106	41	5	1	4	102	83	75	34.43	3	87	24.324	4.604	8.956	3.35275e-19	9.55385e-19	0	0.0606	0.0445	0.0445	TRUE	0.2153
I3242_09045		ATP-grasp domain-containing protein	Fatty Acid Metabolism	2648	1360	2331	21191	71683	28780	2306	1633	2144	37988	56025	52824	20330.3	2028	48946	24.134	4.593	20.435	8.17447e-93	5.09454e-91	0.0558	0.0112	0.0361	0.0361	TRUE	0.6577
I3242_04890		hypothetical protein		0	0	0	3	7	1	0	0	0	5	5	2	1.79	0	4	23.909	4.579	2.884	0.00393051	0.00496324	0	0.9618	0.6551	0.6551	TRUE	0.1497
I3242_08305		AzlC family ABC transporter permease	Transport	903	305	902	9162	19605	8436	786	366	830	16424	15323	15484	5790.83	661	15744	23.81	4.573	12.8	1.6482e-37	9.64944e-37	0.0912	0.0114	0.0494	0.0912	TRUE	1.1829
I3242_04685		cell division protein DivIVA		1	1	2	17	36	18	1	1	2	30	28	33	12.13	1	30	23.297	4.542	5.329	9.89437e-08	1.65649e-07	0	0.1515	0.1244	0.1244	TRUE	0.6831
I3242_08310		branched-chain amino acid transporter permease		83	27	91	782	1919	739	72	32	84	1402	1500	1356	517.5	63	1419	22.469	4.49	11.176	5.32806e-29	2.29772e-28	0.1079	0.0144	0.0472	0.1079	TRUE	1.2465
I3242_00060		pyridoxal phosphate-dependent aminotransferase	Alanine Aspartate Metabolism	17	9	13	187	326	136	15	11	12	335	255	250	311.76	13	280	22.289	4.478	5.642	1.684e-08	2.93371e-08	0.4119	0.0166	0.1722	0.4119	TRUE	0.7803
I3242_05055		prealbumin-like fold domain-containing protein		15	6	5	102	236	103	13	7	5	183	184	189	70.04	8	185	22.003	4.46	11.921	9.16643e-33	4.40536e-32	0.0539	0.0355	0.0387	0.0387	TRUE	0.988
I3242_06710		LysM peptidoglycan-binding domain-containing protein		40	7	39	350	734	303	35	8	36	627	574	556	218.82	26	586	22.007	4.46	7.462	8.50955e-14	1.90283e-13	0.2375	0.0189	0.086	0.2375	TRUE	2.5857
I3242_04800		hypothetical protein		2	0	2	14	35	18	2	0	2	25	27	33	11.71	1	28	21.96	4.457	5.354	8.59756e-08	1.44845e-07	0	0.1567	0.0956	0.0956	TRUE	0.1832
I3242_05365		C40 family peptidase		10	5	9	119	191	83	9	6	8	213	149	152	68.67	8	171	21.93	4.455	11.513	1.13258e-30	5.05346e-30	0	0.0359	0.0406	0.0406	TRUE	0.7377
I3242_03385		hypothetical protein		2	8	3	50	99	60	2	10	3	90	77	110	35.63	5	92	21.16	4.403	8.723	2.70166e-18	7.43534e-18	0.0856	0.0589	0.0624	0.0624	TRUE	0.5576
I3242_05435		adenine-specific methyltransferase EcoRI family protein		8	2	4	62	94	55	7	2	4	111	73	101	37.02	4	95	20.795	4.378	8.968	3.0097e-19	8.62722e-19	0	0.0572	0.0556	0.0556	TRUE	0.2774
I3242_04910	secE	preprotein translocase subunit SecE		0	0	0	2	5	2	0	0	0	4	4	4	1.57	0	4	20.593	4.364	2.719	0.00654484	0.0081316	0	1.0986	0.6686	0.6686	TRUE	0.0868
I3242_04515		hypothetical protein		7	2	7	63	112	58	6	2	6	113	88	106	42.1	5	102	19.589	4.292	9.598	8.16736e-22	2.60816e-21	0	0.0516	0.0423	0.0423	TRUE	0.4445
I3242_05110		hypothetical protein		0	0	1	3	10	4	0	0	1	5	8	7	2.96	0	7	19.59	4.292	2.969	0.00298866	0.00382644	0	0.5867	0.4044	0.4044	TRUE	0.3219
I3242_08530		hypothetical protein		1	0	3	23	25	8	1	0	3	41	20	15	10.26	1	25	19.272	4.268	4.734	2.20228e-06	3.41477e-06	0.1755	0.1773	0.1765	0.1765	TRUE	0.3376
I3242_05530		hypothetical protein		3	2	3	31	60	26	3	2	3	56	47	48	19.42	3	50	19.124	4.257	7.008	2.42112e-12	5.12332e-12	0	0.0989	0.0636	0.0636	TRUE	0.3457
I3242_09730		hypothetical protein		133	53	135	994	2407	1179	116	64	124	1782	1881	2164	749.05	101	1942	19.057	4.252	16.613	5.61106e-62	8.67246e-61	0.0834	0.0134	0.042	0.042	TRUE	1.2279
I3242_03155		hypothetical protein		1	2	1	13	39	10	1	2	1	23	30	18	9.96	1	24	18.69	4.224	4.956	7.19991e-07	1.14771e-06	0	0.1823	0.1223	0.1223	TRUE	0.0927
I3242_04335		MFS transporter		12	5	7	77	196	76	10	6	6	138	153	139	53.75	7	143	18.517	4.211	11.367	6.11942e-30	2.68089e-29	0	0.0428	0.0309	0.0309	TRUE	0.4799
I3242_05235		hypothetical protein		1	0	0	6	5	3	1	0	0	11	4	6	2.78	0	7	18.339	4.197	2.868	0.00413642	0.00520623	0	0.6234	0.435	0.435	TRUE	0.1926
I3242_05360		CHAP domain-containing protein		18	11	19	189	299	127	16	13	17	339	234	233	109.47	15	269	17.171	4.102	13.043	6.99452e-39	4.33122e-38	0.0515	0.0267	0.037	0.037	TRUE	0.7965
I3242_05295		hypothetical protein		12	3	8	74	165	62	10	4	7	133	129	114	49.82	7	125	16.875	4.077	10.817	2.84811e-27	1.14398e-26	0	0.0453	0.0307	0.0307	TRUE	0.3197
I3242_05355		hypothetical protein		23	10	32	218	452	167	20	12	29	391	353	307	143.7	20	350	16.735	4.065	14.571	4.31966e-48	4.03168e-47	0.0463	0.023	0.0305	0.0305	TRUE	0.2544
I3242_05380		HNH endonuclease		5	4	12	84	128	51	4	5	11	151	100	94	46.02	7	115	16.741	4.065	9.335	1.00642e-20	3.0429e-20	0.0801	0.0482	0.0583	0.0583	TRUE	0.6907
I3242_05465		hypothetical protein		11	4	14	105	198	65	10	5	13	188	155	119	61.27	9	154	16.467	4.042	11.123	9.68217e-29	4.12026e-28	0.0361	0.0389	0.038	0.038	TRUE	0.0618
I3242_09735		IS30 family transposase		215	81	173	1213	3323	1266	187	97	159	2174	2597	2324	927.46	148	2365	15.961	3.997	10.376	3.1993e-25	1.17959e-24	0.1033	0.013	0.0495	0.1033	TRUE	1.3672
I3242_05375		hypothetical protein		6	4	8	67	99	42	5	5	7	120	77	77	36.13	6	91	15.526	3.957	8.611	7.2663e-18	1.9717e-17	0	0.0583	0.0603	0.0603	TRUE	0.6896
I3242_09995		ion transporter	Transport	5	1	1	25	34	19	4	1	1	45	27	35	14.59	2	36	15.37	3.942	5.82	5.88843e-09	1.04659e-08	0	0.1279	0.0933	0.0933	TRUE	0.2687
I3242_04665		hypothetical protein		0	1	0	6	5	1	0	1	0	11	4	2	2.36	0	6	15.195	3.926	2.59	0.00960715	0.0117998	0	0.7344	0.5248	0.5248	TRUE	0.3152
I3242_05350		hypothetical protein		0	2	2	9	27	12	0	2	2	16	21	22	8.38	1	20	14.936	3.901	4.182	2.88504e-05	4.18775e-05	0.2488	0.2145	0.2212	0.2212	TRUE	0.7177
I3242_04340		permease		3	0	2	16	23	14	3	0	2	29	18	26	9.71	2	24	14.737	3.881	4.779	1.7631e-06	2.75146e-06	0	0.1866	0.1397	0.1397	TRUE	0.2175
I3242_05475		DEAD/DEAH box helicase family protein		133	62	157	993	2042	864	116	74	144	1780	1596	1586	653.7	111	1654	14.731	3.881	16.43	1.16249e-60	1.62749e-59	0.0668	0.0137	0.0353	0.0353	TRUE	0.8712
I3242_00880		hypothetical protein		342	202	363	2395	5118	2493	298	242	334	4293	4000	4576	1726.16	291	4290	14.693	3.877	18.803	7.18395e-79	2.23861e-77	0.0488	0.0121	0.0288	0.0288	TRUE	0.7622
I3242_05170		hypothetical protein		33	26	26	242	569	186	29	31	24	434	445	341	169.22	28	407	14.649	3.873	13.952	3.03942e-44	2.38706e-43	0.0555	0.0212	0.036	0.036	TRUE	1.169
I3242_04660		hypothetical protein		0	1	0	1	6	5	0	1	0	2	5	9	2.12	0	5	14.645	3.872	2.329	0.019867	0.0238998	1.0659	0.8137	0.8548	0.8548	TRUE	0.2498
I3242_04350		YidC/Oxa1 family membrane protein insertase		4	5	5	40	87	31	3	6	5	72	68	57	25.96	5	66	14.327	3.841	7.849	4.18463e-15	9.93207e-15	0	0.0768	0.0548	0.0548	TRUE	0.2876
I3242_05190		IS21 family transposase		309	143	347	2018	4669	1918	269	172	319	3618	3649	3520	1397.88	253	3596	14.152	3.823	16.529	2.27513e-61	3.32996e-60	0.0676	0.0123	0.0364	0.0364	TRUE	1.0133
I3242_00110		ATP-binding protein		20	9	14	92	284	104	17	11	13	165	222	191	76.47	14	193	13.932	3.8	12.003	3.40627e-33	1.6831e-32	0.0327	0.0334	0.0332	0.0332	TRUE	0.131
I3242_05285		hypothetical protein		10	6	12	83	154	60	9	7	11	149	120	110	53.33	9	126	13.85	3.792	10.868	1.63919e-27	6.68125e-27	0	0.0431	0.0282	0.0282	TRUE	0.1003
I3242_05470		hypothetical protein		94	32	130	708	1287	576	82	38	120	1269	1006	1057	436.09	80	1111	13.822	3.789	9.379	6.66818e-21	2.04491e-20	0.1108	0.015	0.0515	0.1108	TRUE	1.1897
I3242_05320		hypothetical protein		2	1	1	16	15	8	2	1	1	29	12	15	7.18	1	19	13.806	3.787	3.997	6.41814e-05	9.07748e-05	0	0.2483	0.2296	0.2296	TRUE	0.6279
I3242_05415		hypothetical protein		5	8	8	57	126	44	4	10	7	102	98	81	39.05	7	94	13.648	3.771	9.257	2.09485e-20	6.24575e-20	0	0.0548	0.0409	0.0409	TRUE	0.2476
I3242_06720		IS21 family transposase		337	146	375	2074	4734	2025	293	175	345	3718	3700	3717	1443.37	271	3712	13.646	3.77	15.364	2.84269e-53	3.1205e-52	0.0794	0.0123	0.0414	0.0414	TRUE	1.1737
I3242_04845		hypothetical protein		11	4	16	85	146	79	10	5	15	152	114	145	59.07	10	137	13.555	3.761	10.843	2.14231e-27	8.69528e-27	0.0176	0.04	0.0324	0.0324	TRUE	0.4624
I3242_09390		IS21 family transposase		307	130	386	1993	4553	1839	267	156	355	3573	3558	3375	1371.62	259	3502	13.476	3.752	10.544	5.38825e-26	2.05733e-25	0.0891	0.0124	0.0457	0.0891	TRUE	1.0161
I3242_05280		DNA cytosine methyltransferase	Methionine Metabolism	8	7	14	82	151	63	7	8	13	147	118	116	52.06	9	127	13.374	3.741	10.594	3.19254e-26	1.22868e-25	0	0.0439	0.0323	0.0323	TRUE	0.2657
I3242_02500		peptide ABC transporter permease		3	0	2	11	34	9	3	0	2	20	27	17	8.18	2	21	13.343	3.738	4.526	6.02441e-06	9.1431e-06	0	0.2195	0.1524	0.1524	TRUE	0.1951
I3242_05165		hypothetical protein		4	2	6	27	65	31	3	2	6	48	51	57	23.08	4	52	13.329	3.737	7.249	4.18662e-13	9.1603e-13	0	0.0849	0.052	0.052	TRUE	0.1755
I3242_09040		acyl-CoA carboxylase subunit beta	Fatty Acid Metabolism	2289	1305	2156	8821	41337	13810	1993	1567	1983	15813	32308	25347	11047.5	1848	24489	13.253	3.728	15.119	1.20777e-51	1.24117e-50	0.0728	0.0113	0.0435	0.0435	TRUE	0.0387
I3242_00100		IS21 family transposase		320	158	387	2014	4744	1975	279	190	356	3610	3708	3625	1429.61	275	3648	13.245	3.727	15.216	2.76003e-52	2.88237e-51	0.0811	0.0123	0.0412	0.0412	TRUE	1.3002
I3242_05185		ATP-binding protein		196	62	176	1018	2439	907	171	74	162	1825	1906	1665	701.37	136	1799	13.222	3.725	9.225	2.83197e-20	8.3788e-20	0.1134	0.0136	0.055	0.1134	TRUE	1.5647
I3242_05115		hypothetical protein		9	1	17	64	159	53	8	1	16	115	124	97	49.34	8	112	13.029	3.704	9.67	4.03322e-22	1.31181e-21	0.02	0.0457	0.0426	0.0426	TRUE	1.103
I3242_00095		ATP-binding protein		175	87	173	1059	2347	908	152	104	159	1898	1834	1667	703.34	138	1800	12.911	3.69	18.71	4.14116e-78	1.17658e-76	0.0358	0.0135	0.0241	0.0241	TRUE	0.5695
I3242_04810		hypothetical protein		3	1	3	14	30	22	3	1	3	25	23	40	12.43	2	29	12.874	3.686	5.242	1.58956e-07	2.63607e-07	0	0.1482	0.1154	0.1154	TRUE	0.3064
I3242_05425		hypothetical protein		10	1	7	42	94	39	9	1	6	75	73	72	29.75	5	73	12.698	3.667	8.328	8.25527e-17	2.13796e-16	0	0.0684	0.0452	0.0452	TRUE	0.4668
I3242_05155		hypothetical protein		1	6	13	62	102	32	1	7	12	111	80	59	37.28	7	83	12.626	3.658	7.418	1.18677e-13	2.64457e-13	0.21	0.0568	0.0918	0.0918	TRUE	0.2917
I3242_04130		IS3 family transposase		3	1	6	17	63	21	3	1	6	30	49	39	15.89	3	39	12.413	3.634	5.834	5.42268e-09	9.65587e-09	0.08	0.1184	0.1095	0.1095	TRUE	0.1903
I3242_08985		ATP-binding cassette domain-containing protein		43	13	40	214	552	172	37	16	37	384	431	316	148.33	30	377	12.406	3.633	10.975	5.04884e-28	2.10223e-27	0.1389	0.0226	0.0608	0.0608	TRUE	0.4047
I3242_04740		class E sortase		9	4	5	34	93	45	8	5	5	61	73	83	28.35	6	72	12.364	3.628	7.535	4.88747e-14	1.10829e-13	0.076	0.0712	0.0728	0.0728	TRUE	0.4281
I3242_03905		RNA methyltransferase		404	192	362	2152	4665	2089	352	230	333	3858	3646	3834	1548.15	305	3779	12.336	3.625	22.153	9.86833e-109	1.12151e-106	0.0228	0.0122	0.0175	0.0175	TRUE	0.3273
I3242_06715		ATP-binding protein		185	78	200	1006	2543	893	161	94	184	1803	1988	1639	712.58	146	1810	12.316	3.622	15.308	6.78064e-53	7.31855e-52	0.0673	0.0135	0.0366	0.0366	TRUE	0.335
I3242_05480		nucleotidyltransferase domain-containing protein		98	60	126	651	1537	535	85	72	116	1167	1201	982	456.39	91	1117	12.209	3.61	16.589	8.34528e-62	1.27961e-60	0.0441	0.0149	0.0281	0.0281	TRUE	0.6515
I3242_05500		hypothetical protein		12	8	14	80	190	58	10	10	13	143	148	106	53.87	11	132	12.081	3.595	9.259	2.07143e-20	6.18546e-20	0.106	0.0428	0.0586	0.0586	TRUE	0.8723
I3242_00620		ATP-binding protein		13	3	14	77	127	60	11	4	13	138	99	110	46.3	9	116	11.973	3.582	9.048	1.45204e-19	4.19333e-19	0.0777	0.0479	0.0555	0.0555	TRUE	0.492
I3242_04895		hypothetical protein		1	0	1	3	5	8	1	0	1	5	4	15	4.07	1	8	11.967	3.581	2.668	0.00764084	0.00945683	0	0.4297	0.4401	0.4401	TRUE	0.9261
I3242_09395		ATP-binding protein		179	81	201	993	2267	910	156	97	185	1780	1772	1670	683.11	146	1741	11.854	3.567	16.494	4.0585e-61	5.85151e-60	0.0521	0.0136	0.0299	0.0299	TRUE	0.6422
I3242_00350		hypothetical protein		0	2	3	11	34	6	0	2	3	20	27	11	7.79	2	19	11.829	3.564	4.033	5.50097e-05	7.82612e-05	0	0.2297	0.2293	0.2293	TRUE	0.1511
I3242_07760		hypothetical protein		14	6	26	96	217	98	12	7	24	172	170	180	75.37	14	174	11.821	3.563	8.532	1.43917e-17	3.84043e-17	0.1912	0.0337	0.0879	0.0879	TRUE	2.4505
I3242_05545		hypothetical protein		1	5	5	21	63	22	1	6	5	38	49	40	18.52	4	42	11.707	3.549	5.788	7.13354e-09	1.26093e-08	0.1712	0.1031	0.1198	0.1198	TRUE	1.1178
I3242_05335		hypothetical protein		9	4	17	71	157	47	8	5	16	127	123	86	50.55	10	112	11.643	3.541	9.365	7.61194e-21	2.32327e-20	0.0484	0.0448	0.0459	0.0459	TRUE	0.7693
I3242_05050		hypothetical protein		5	6	12	59	108	37	4	7	11	106	84	68	34.31	7	86	11.446	3.517	7.792	6.59806e-15	1.55457e-14	0.1049	0.0608	0.0729	0.0729	TRUE	0.2231
I3242_09405		IS30 family transposase		5	4	9	32	123	23	4	5	8	57	96	42	26.89	6	65	11.407	3.512	6.931	4.18878e-12	8.78689e-12	0.1146	0.0745	0.0902	0.0902	TRUE	0.0943
I3242_05125		DNA polymerase III subunit beta		3	1	3	14	28	17	3	1	3	25	22	31	10.82	2	26	11.38	3.508	4.84	1.29777e-06	2.04343e-06	0	0.1686	0.1341	0.1341	TRUE	0.7303
I3242_00930		FTR1 family protein	Transport	113	48	123	580	1305	565	98	58	113	1040	1020	1037	431.71	90	1032	11.363	3.506	18.68	7.2603e-78	2.00384e-76	0.0268	0.0151	0.0192	0.0192	TRUE	0.5434
I3242_02705		MarR family transcriptional regulator		1	0	5	20	18	9	1	0	5	36	14	17	9.42	2	22	11.323	3.501	4.089	4.33102e-05	6.21659e-05	0.3789	0.1921	0.2391	0.2391	TRUE	0.924
I3242_05080		hypothetical protein		5	8	10	54	107	41	4	10	9	97	84	75	39.16	8	85	11.271	3.495	8.49	2.05994e-17	5.47428e-17	0.0372	0.0546	0.0487	0.0487	TRUE	0.48
I3242_04865		hypothetical protein		10	4	13	58	152	37	9	5	12	104	119	68	38.09	9	97	11.264	3.494	8.548	1.25281e-17	3.35703e-17	0.058	0.0559	0.0566	0.0566	TRUE	0.1217
I3242_05060		InlB B-repeat-containing protein		66	34	80	370	857	337	57	41	74	663	670	619	279.39	57	651	11.232	3.49	17.052	3.36322e-65	5.69977e-64	0.0258	0.0172	0.0205	0.0205	TRUE	0.3599
I3242_01285		hypothetical protein		625	322	636	3184	7412	2998	544	387	585	5708	5793	5503	2299.37	505	5668	11.203	3.486	16.143	1.2799e-58	1.65957e-57	0.0575	0.0119	0.0325	0.0325	TRUE	1.0874
I3242_04670		peptidoglycan bridge formation glycyltransferase FemA/FemB family protein		33	13	41	196	397	151	29	16	38	351	310	277	129.44	28	313	11.202	3.486	13.318	1.81179e-40	1.21541e-39	0.0427	0.0243	0.0294	0.0294	TRUE	0.2324
I3242_00530		alpha-L-arabinofuranosidase	Amino sugar and nucleotide sugar Metabolism	10	1	11	36	97	51	9	1	10	65	76	94	32.53	7	78	11.04	3.465	8.15	3.64379e-16	9.21441e-16	0.0096	0.0635	0.0514	0.0514	TRUE	0.3364
I3242_01460		helix-turn-helix transcriptional regulator		278	147	361	1535	3605	1496	242	176	332	2752	2818	2746	1116.23	250	2772	11.04	3.465	17.326	3.00481e-67	5.58202e-66	0.045	0.0127	0.0266	0.0266	TRUE	0.6078
I3242_00915		helix-turn-helix transcriptional regulator		492	220	472	2485	5072	2172	428	264	434	4455	3964	3987	1687.65	375	4135	10.983	3.457	16.357	3.86621e-60	5.29753e-59	0.0504	0.0121	0.0307	0.0307	TRUE	0.6399
I3242_04745		hypothetical protein		4	2	9	22	75	33	3	2	8	39	59	61	21.88	4	53	10.978	3.457	6.752	1.46117e-11	2.9747e-11	0.0288	0.089	0.0742	0.0742	TRUE	0.5999
I3242_05105		hypothetical protein		3	0	2	11	25	7	3	0	2	20	20	13	8.04	2	18	10.963	3.455	4.197	2.70967e-05	3.94802e-05	0	0.2231	0.1426	0.1426	TRUE	0.2315
I3242_05175		hypothetical protein		13	7	10	63	164	41	11	8	9	113	128	75	44.88	9	105	10.941	3.452	8.126	4.44359e-16	1.11349e-15	0.1086	0.0491	0.0726	0.0726	TRUE	0.4294
I3242_10000		hypothetical protein		1	2	2	9	13	16	1	2	2	16	10	29	7.27	2	18	10.884	3.444	3.981	6.87459e-05	9.70176e-05	0	0.2456	0.2018	0.2018	TRUE	0.065
I3242_05370		hypothetical protein		6	2	6	31	65	22	5	2	6	56	51	40	18.75	4	49	10.85	3.44	6.714	1.88805e-11	3.8236e-11	0	0.102	0.0662	0.0662	TRUE	0.1187
I3242_05275		hypothetical protein	Methionine Metabolism	35	22	37	222	399	154	30	26	34	398	312	283	141.72	30	331	10.81	3.434	15.269	1.23785e-52	1.31403e-51	0	0.0231	0.0182	0.0182	TRUE	0.1139
I3242_05560		hypothetical protein		5	0	3	7	39	21	4	0	3	13	30	39	11.39	2	27	10.777	3.43	4.643	3.42971e-06	5.27144e-06	0.205	0.1607	0.1734	0.1734	TRUE	0.1356
I3242_02905		type II toxin-antitoxin system YoeB family toxin		1	4	2	15	30	14	1	5	2	27	23	26	10.38	3	25	10.755	3.427	4.445	8.78367e-06	1.32166e-05	0.2675	0.1753	0.1905	0.1905	TRUE	1.6767
I3242_05385		hypothetical protein		7	0	2	16	42	16	6	0	2	29	33	29	12.34	3	30	10.651	3.413	5.138	2.78135e-07	4.53848e-07	0	0.1492	0.123	0.123	TRUE	1.1121
I3242_05325		HNH endonuclease		7	1	5	22	65	21	6	1	5	39	51	39	18.41	4	43	10.429	3.382	6.421	1.3531e-10	2.61418e-10	0	0.1037	0.0664	0.0664	TRUE	0.2869
I3242_06195		transposase		3	2	4	18	42	14	3	2	4	32	33	26	12.83	3	30	10.416	3.381	5.282	1.27482e-07	2.12323e-07	0	0.1439	0.1042	0.1042	TRUE	0.4357
I3242_07495		bifunctional metallophosphatase/5'-nucleotidase	Nucleotide Salvage Pathway	39	33	45	261	461	193	34	40	41	468	360	354	169.6	38	394	10.287	3.363	13.394	6.58632e-41	4.52839e-40	0.0424	0.0212	0.0307	0.0307	TRUE	0.6251
I3242_05075		cell division protein FtsK		19	17	27	130	276	100	17	20	25	233	216	184	93.87	21	211	10.267	3.36	12.361	4.23048e-35	2.25782e-34	0.0193	0.0293	0.0259	0.0259	TRUE	0.2337
I3242_05445		hypothetical protein		9	7	13	61	119	47	8	8	12	109	93	86	44.66	9	96	10.161	3.345	9.6	7.95918e-22	2.54588e-21	0	0.0493	0.0282	0.0282	TRUE	0.1432
I3242_05065		class C sortase		5	9	14	59	103	52	4	11	13	106	81	95	38.75	9	94	10.129	3.34	8.037	9.24367e-16	2.275e-15	0.0884	0.0551	0.0633	0.0633	TRUE	0.4762
I3242_05300		site-specific DNA-methyltransferase		76	32	87	374	851	301	66	38	80	670	665	552	265.96	61	629	10.117	3.339	14.052	7.473e-45	6.11772e-44	0.0559	0.0175	0.0316	0.0316	TRUE	0.5413
I3242_04695		hypothetical protein		32	14	44	181	328	159	28	17	40	324	256	292	120.25	28	291	9.998	3.322	13.302	2.26015e-40	1.50573e-39	0.0259	0.0253	0.0254	0.0254	TRUE	0.2464
I3242_00890		hypothetical protein		12	13	22	100	153	89	10	16	20	179	120	163	62.45	15	154	9.924	3.311	10.056	8.61519e-24	2.99362e-23	0.0469	0.0384	0.0414	0.0414	TRUE	0.2199
I3242_04690		2'-5' RNA ligase		62	19	62	289	513	229	54	23	57	518	401	420	180.63	45	446	9.789	3.291	13.542	8.86512e-42	6.34349e-41	0.0514	0.0206	0.0301	0.0301	TRUE	0.7926
I3242_05195		AAA family ATPase		48	24	74	271	524	261	42	29	68	486	410	479	201.33	46	458	9.777	3.289	12.539	4.59262e-36	2.57187e-35	0.067	0.0196	0.0374	0.0374	TRUE	0.9163
I3242_00775		transposase		20	6	21	86	144	96	17	7	19	154	113	176	61.21	14	148	9.736	3.283	9.131	6.77537e-20	1.97436e-19	0.0883	0.039	0.0554	0.0554	TRUE	0.2075
I3242_05290		hypothetical protein		31	20	27	159	301	116	27	24	25	285	235	213	111.57	25	244	9.622	3.266	12.398	2.68576e-35	1.44537e-34	0.0292	0.0264	0.0277	0.0277	TRUE	0.3426
I3242_07900		acetyltransferase		45	23	56	249	423	200	39	28	52	446	331	367	157.96	40	381	9.576	3.259	10.15	3.31042e-24	1.17353e-23	0.114	0.0219	0.0599	0.0599	TRUE	0.8614
I3242_09035		DUF1729 domain-containing protein	Membrane Lipid Metabolism	17917	10378	17368	47502	246026	78330	15602	12458	15977	85154	192285	143770	69347.4	14679	140403	9.565	3.258	9.198	3.65774e-20	1.07889e-19	0.0904	0.0112	0.0515	0.0904	TRUE	0.0388
I3242_05180		AAA family ATPase		22	10	22	87	212	96	19	12	20	156	166	176	76.38	17	166	9.498	3.248	11.549	7.47787e-31	3.37552e-30	0	0.0334	0.0246	0.0246	TRUE	0.2941
I3242_01150		HPr family phosphocarrier protein	Transport	59	32	53	306	451	232	51	38	49	549	352	426	191.64	46	442	9.455	3.241	13.966	2.50275e-44	1.97359e-43	0.0338	0.02	0.0265	0.0265	TRUE	0.0525
I3242_05120		hypothetical protein		3	2	13	26	82	28	3	2	12	47	64	51	25.21	6	54	9.407	3.234	6.442	1.18217e-10	2.29083e-10	0.1024	0.0787	0.0839	0.0839	TRUE	1.547
I3242_10010		glycosyl hydrolase family 3		9	4	12	37	108	41	8	5	11	66	84	75	31.35	8	75	9.4	3.233	7.713	1.2335e-14	2.88164e-14	0.0217	0.0655	0.0563	0.0563	TRUE	0.2535
I3242_04870		hypothetical protein		0	0	0	2	0	1	0	0	0	4	0	2	0.73	0	2	9.257	3.211	1.429	0.153008	0.170381	0	2.3309	2.2153	2.2153	TRUE	0.031
I3242_03620		MFS transporter		724	397	758	3661	6178	2884	630	477	697	6563	4829	5293	2408.03	601	5562	9.235	3.207	15.268	1.24802e-52	1.31758e-51	0.0531	0.0118	0.0308	0.0308	TRUE	0.4474
I3242_09070		IclR family transcriptional regulator		948	555	1060	3947	9778	4387	826	666	975	7076	7642	8052	3202.31	822	7590	9.228	3.206	9.602	7.83644e-22	2.51078e-21	0.0796	0.0117	0.0402	0.0796	TRUE	1.669
I3242_04640		hypothetical protein		3	3	1	9	28	14	3	4	1	16	22	26	8.58	3	21	9.225	3.205	4.202	2.65004e-05	3.86406e-05	0	0.2096	0.173	0.173	TRUE	0.4879
I3242_03405		IS66 family transposase		99	77	77	493	907	369	86	92	71	884	709	677	327.33	83	757	9.114	3.188	13.055	5.9864e-39	3.73088e-38	0.0597	0.0163	0.036	0.036	TRUE	1.281
I3242_04905		hypothetical protein		1	0	0	1	5	2	1	0	0	2	4	4	1.14	0	3	8.979	3.167	1.716	0.0862344	0.09835	0	1.5084	1.2311	1.2311	TRUE	0.2137
I3242_08120		permease		4	1	1	13	19	8	3	1	1	23	15	15	7.4	2	18	8.977	3.166	4.016	5.92488e-05	8.39829e-05	0	0.2412	0.1539	0.1539	TRUE	0.3939
I3242_09020		alpha-amylase family protein		187	102	219	774	1900	798	163	122	201	1388	1485	1465	597.23	162	1446	8.874	3.15	15.744	7.53343e-56	8.76783e-55	0.0404	0.014	0.0253	0.0253	TRUE	0.6281
I3242_00085		transposase		124	46	92	426	980	373	108	55	85	764	766	685	326.58	83	738	8.852	3.146	13.746	5.40102e-43	4.10818e-42	0.0533	0.0163	0.0308	0.0308	TRUE	0.6058
I3242_07280		carbohydrate ABC transporter permease		11	3	10	47	77	34	10	4	9	84	60	62	28.63	8	69	8.85	3.146	7.482	7.3385e-14	1.65132e-13	0	0.0706	0.0534	0.0534	TRUE	0.2766
I3242_05390		hypothetical protein		7	1	17	42	90	36	6	1	16	75	70	66	29.69	8	70	8.835	3.143	7.142	9.21947e-13	1.99463e-12	0.0615	0.0685	0.0679	0.0679	TRUE	1.6135
I3242_05540		hypothetical protein		9	6	8	43	79	33	8	7	7	77	62	61	32.23	7	67	8.825	3.142	7.674	1.67067e-14	3.86093e-14	0	0.064	0.0445	0.0445	TRUE	0.2827
I3242_07145		Rrf2 family transcriptional regulator		6	4	4	32	47	15	5	5	4	57	37	28	17.44	5	41	8.828	3.142	5.869	4.39466e-09	7.88346e-09	0	0.1088	0.0813	0.0813	TRUE	0.0697
I3242_02760		site-specific integrase		158	120	160	838	1384	649	138	144	147	1502	1082	1191	523.6	143	1258	8.794	3.136	15.353	3.39181e-53	3.70225e-52	0.0377	0.0144	0.026	0.026	TRUE	0.3734
I3242_02710		hypothetical protein		1	0	1	1	11	3	1	0	1	2	9	6	2.74	1	6	8.771	3.133	2.334	0.0195878	0.0235786	0	0.6338	0.4085	0.4085	TRUE	0.0448
I3242_07780		GNAT family N-acetyltransferase		438	206	424	1765	3508	1655	381	247	390	3164	2742	3038	1272.31	339	2981	8.772	3.133	8.115	4.84027e-16	1.21132e-15	0.1057	0.0125	0.0536	0.1057	TRUE	2.3688
I3242_00345		hypothetical protein		5	1	1	10	28	10	4	1	1	18	22	18	8.28	2	19	8.708	3.122	4.21	2.55291e-05	3.72807e-05	0	0.2169	0.1424	0.1424	TRUE	0.6145
I3242_04520		site-specific DNA-methyltransferase		56	40	72	273	582	262	49	48	66	489	455	481	211.63	54	475	8.683	3.118	17.218	1.93556e-66	3.52782e-65	0.004	0.0192	0.0131	0.0131	TRUE	0.2162
I3242_04885		hypothetical protein		0	2	0	4	5	4	0	2	0	7	4	7	2.77	1	6	8.684	3.118	2.362	0.0181896	0.0219366	0	0.6272	0.4187	0.4187	TRUE	0.6518
I3242_02565		Y-family DNA polymerase		307	154	306	1506	2230	1059	267	185	281	2700	1743	1944	944.06	244	2129	8.672	3.116	14.483	1.54756e-47	1.40151e-46	0.0508	0.0129	0.031	0.031	TRUE	0.2194
I3242_09500		Fic family protein		189	109	176	802	1561	726	165	131	162	1438	1220	1333	569.86	153	1330	8.668	3.116	21.092	9.39611e-99	6.98204e-97	0.0097	0.0141	0.0119	0.0119	TRUE	0.0723
I3242_05405		N-formylglutamate amidohydrolase		22	11	16	83	201	56	19	13	15	149	157	103	63.46	16	136	8.666	3.115	10.291	7.70246e-25	2.79196e-24	0	0.038	0.0299	0.0299	TRUE	0.2615
I3242_05535		hypothetical protein		47	26	61	191	497	208	41	31	56	342	388	382	163.73	43	371	8.601	3.104	12.5	7.47489e-36	4.13796e-35	0.0452	0.0215	0.0311	0.0311	TRUE	0.621
I3242_07895		nucleoside 2-deoxyribosyltransferase		56	33	46	247	417	198	49	40	42	443	326	363	167.72	44	377	8.56	3.098	15.161	6.4357e-52	6.64907e-51	0	0.0213	0.0169	0.0169	TRUE	0.074
I3242_02190		hypothetical protein		12	1	9	37	67	33	10	1	8	66	52	61	27.41	6	60	8.544	3.095	6.019	1.75167e-09	3.20781e-09	0.201	0.0733	0.1076	0.1076	TRUE	1.4203
I3242_02375		DUF2961 domain-containing protein		21	19	19	107	201	79	18	23	17	192	157	145	74.77	19	165	8.5	3.087	11.411	3.67365e-30	1.61307e-29	0	0.0339	0.023	0.023	TRUE	0.137
I3242_08515		hypothetical protein		108	51	113	474	855	382	94	61	104	850	668	701	317.89	86	740	8.481	3.084	13.926	4.41838e-44	3.44206e-43	0.0443	0.0165	0.0287	0.0287	TRUE	0.6182
I3242_06860		transposase		20	13	18	64	175	93	17	16	17	115	137	171	65.2	17	141	8.464	3.081	10.219	1.62513e-24	5.8036e-24	0	0.0373	0.0308	0.0308	TRUE	0.0735
I3242_04830		hypothetical protein		12	2	18	57	98	44	10	2	17	102	77	81	41.2	10	87	8.392	3.069	8.018	1.07385e-15	2.62617e-15	0.0363	0.0525	0.0492	0.0492	TRUE	0.8032
I3242_00905		LysR family transcriptional regulator		261	137	294	1088	2386	959	227	164	270	1950	1865	1760	783.08	220	1858	8.379	3.067	18.38	1.91654e-75	4.87205e-74	0.023	0.0133	0.0174	0.0174	TRUE	0.3389
I3242_07285		transcriptional regulator		3	6	5	22	54	18	3	7	5	39	42	33	16.6	5	38	8.355	3.063	5.891	3.84909e-09	6.91118e-09	0	0.1138	0.0703	0.0703	TRUE	0.2483
I3242_04630		hypothetical protein		5	1	7	12	50	23	4	1	6	22	39	42	13.63	4	34	8.314	3.056	4.79	1.66917e-06	2.6112e-06	0.2652	0.1361	0.1539	0.1539	TRUE	1.0231
I3242_04675		hypothetical protein		9	4	6	25	66	31	8	5	6	45	52	57	20.65	6	51	8.309	3.055	6.453	1.0959e-10	2.13006e-10	0	0.0936	0.0677	0.0677	TRUE	0.5671
I3242_02765		IS30 family transposase		182	88	179	708	1616	569	158	106	165	1269	1263	1044	499.16	143	1192	8.288	3.051	17.882	1.62855e-71	3.45753e-70	0.0192	0.0145	0.0169	0.0169	TRUE	0.3267
I3242_08990		IS30 family transposase		26	17	30	125	245	92	23	20	28	224	191	169	86.3	24	195	8.215	3.038	11.106	1.17467e-28	4.96599e-28	0.0273	0.0309	0.0295	0.0295	TRUE	0.22
I3242_01120		heme utilization protein		20	12	24	82	170	92	17	14	22	147	133	169	67.97	18	150	8.159	3.028	10.968	5.43932e-28	2.25027e-27	0	0.0362	0.0231	0.0231	TRUE	0.1021
I3242_02685		CrcB family protein		90	50	75	421	486	310	78	60	69	755	380	569	264.37	69	568	8.133	3.024	12.57	3.0849e-36	1.73762e-35	0.0497	0.0176	0.0333	0.0333	TRUE	0.0286
I3242_04815		hypothetical protein		4	0	4	14	30	7	3	0	4	25	23	13	8.9	2	20	8.122	3.022	4.221	2.43095e-05	3.55533e-05	0	0.2025	0.1428	0.1428	TRUE	0.3686
I3242_04680		2-C-methyl-D-erythritol 4-phosphate cytidylyltransferase		19	2	13	43	124	46	17	2	12	77	97	84	36.08	10	86	8.031	3.006	7.742	9.8088e-15	2.29983e-14	0.0354	0.0584	0.0548	0.0548	TRUE	0.7045
I3242_04875		transposase		4	4	5	25	35	17	3	5	5	45	27	31	16	4	34	7.969	2.994	5.354	8.59926e-08	1.44845e-07	0	0.1176	0.089	0.089	TRUE	0.2798
I3242_05160		hypothetical protein		16	19	30	105	240	70	14	23	28	188	188	128	78.73	22	168	7.951	2.991	10.662	1.5358e-26	5.97016e-26	0.0234	0.0328	0.0294	0.0294	TRUE	0.429
I3242_09265		ATP-binding protein		171	92	178	720	1196	632	149	110	164	1291	935	1160	514.23	141	1129	7.942	2.989	15.998	1.32901e-57	1.6782e-56	0.028	0.0144	0.021	0.021	TRUE	0.0815
I3242_09305		hypothetical protein		0	1	4	7	17	7	0	1	4	13	13	13	6.38	2	13	7.931	2.988	3.479	0.000503076	0.000672159	0	0.278	0.1763	0.1763	TRUE	0.7234
I3242_04285		virulence RhuM family protein		15	13	14	70	108	64	13	16	13	125	84	117	48.61	14	109	7.816	2.966	9.102	8.83225e-20	2.566e-19	0	0.0462	0.0341	0.0341	TRUE	0.3207
I3242_04750		hypothetical protein		16	12	19	76	137	63	14	14	17	136	107	116	54.96	15	120	7.768	2.958	9.163	5.04615e-20	1.48389e-19	0	0.0421	0.0369	0.0369	TRUE	0.5733
I3242_01815		MFS transporter		47	34	37	179	364	159	41	41	34	321	284	292	130.24	39	299	7.745	2.953	14.797	1.52095e-49	1.45469e-48	0	0.0242	0.0135	0.0135	TRUE	0.0573
I3242_03030		serine hydroxymethyltransferase	Methionine Metabolism	41	31	29	164	284	136	36	37	27	294	222	250	112.25	33	255	7.68	2.941	12.121	8.16613e-34	4.14094e-33	0.0223	0.0263	0.0247	0.0247	TRUE	0.1383
I3242_05130		transposase		70	47	48	280	496	188	61	56	44	502	388	345	191.71	54	412	7.639	2.933	12.298	9.24397e-35	4.82685e-34	0.0416	0.02	0.03	0.03	TRUE	0.2607
I3242_04015		MATE family efflux transporter		559	316	623	2077	4980	1813	487	379	573	3723	3892	3328	1556.5	480	3648	7.592	2.925	16.72	9.32415e-63	1.50119e-61	0.0291	0.0122	0.0208	0.0208	TRUE	0.3619
I3242_04655		hypothetical protein		1	1	4	5	19	11	1	1	4	9	15	20	6.49	2	15	7.533	2.913	3.535	0.000407642	0.000548826	0	0.2737	0.1891	0.1891	TRUE	0.1282
I3242_08395		MFS transporter		280	139	278	984	2167	864	244	167	256	1764	1694	1586	768.37	222	1681	7.52	2.911	20.258	3.01425e-91	1.57393e-89	0.0109	0.0133	0.0122	0.0122	TRUE	0.3186
I3242_00525		KUP/HAK/KT family potassium transporter		64	31	61	190	527	203	56	37	56	341	412	373	164.29	50	375	7.495	2.906	11.974	4.85027e-33	2.37836e-32	0.0452	0.0215	0.0307	0.0307	TRUE	0.4216
I3242_00690	tadC	Flp pilus assembly protein TadC		15	13	12	55	130	51	13	16	11	99	102	94	42.98	13	98	7.498	2.906	8.553	1.19755e-17	3.21342e-17	0	0.0508	0.0384	0.0384	TRUE	0.6965
I3242_00565		MHS family MFS transporter	Transport	190	110	140	520	1416	629	165	132	129	932	1107	1154	490.82	142	1064	7.471	2.901	20.139	3.35882e-90	1.66391e-88	0.0072	0.0146	0.0108	0.0108	TRUE	0.1533
I3242_00045		pectin esterase		14	14	18	77	144	47	12	17	17	138	113	86	53.09	15	112	7.465	2.9	9.247	2.3151e-20	6.89179e-20	0	0.0432	0.0319	0.0319	TRUE	0.0247
I3242_04645		hypothetical protein		6	6	7	29	71	16	5	7	6	52	55	29	20.53	6	45	7.462	2.899	6.059	1.36606e-09	2.51834e-09	0	0.0941	0.0707	0.0707	TRUE	0.3592
I3242_02805		excisionase family DNA-binding protein		5	5	5	18	36	28	4	6	5	32	28	51	16.12	5	37	7.434	2.894	5.307	1.11692e-07	1.86347e-07	0	0.1168	0.095	0.095	TRUE	0.3559
I3242_04730		hypothetical protein		1	0	1	3	3	4	1	0	1	5	2	7	2.44	1	5	7.401	2.888	2.093	0.0363353	0.0427006	0	0.7085	0.4575	0.4575	TRUE	0.0896
I3242_01400		ABC transporter permease subunit	Transport	7	10	17	35	110	52	6	12	16	63	86	95	36.07	11	81	7.328	2.873	7.587	3.28401e-14	7.50853e-14	0.0307	0.0584	0.0505	0.0505	TRUE	0.314
I3242_03380		DNA/RNA non-specific endonuclease		18	8	9	63	88	38	16	10	8	113	69	70	36.24	11	84	7.327	2.873	7.455	9.00847e-14	2.01206e-13	0.0497	0.0581	0.055	0.055	TRUE	0.4722
I3242_07800		MarR family transcriptional regulator		323	189	306	1436	1749	985	281	227	281	2574	1367	1808	885.55	263	1916	7.259	2.86	13.118	2.61225e-39	1.65471e-38	0.0502	0.0131	0.032	0.032	TRUE	0.0584
I3242_00595		hypothetical protein		32	5	19	52	181	77	28	6	17	93	141	141	53.53	17	125	7.165	2.841	6.616	3.69964e-11	7.37636e-11	0.2177	0.043	0.0989	0.0989	TRUE	1.3182
I3242_04370		moaA protein		100	46	92	316	680	300	87	55	85	566	531	551	242.13	76	549	7.166	2.841	16.148	1.16542e-58	1.52134e-57	0.0076	0.0182	0.0145	0.0145	TRUE	0.2902
I3242_05505		hypothetical protein		2	2	8	19	41	9	2	2	7	34	32	17	12.1	4	28	7.162	2.84	4.313	1.6097e-05	2.37401e-05	0.1862	0.1519	0.1602	0.1602	TRUE	0.7843
I3242_01880		IS30-like element ISBlo4 family transposase		520	299	494	1534	4213	1634	453	359	454	2750	3293	2999	1334.39	422	3014	7.134	2.835	15.012	6.12301e-51	6.09776e-50	0.037	0.0124	0.0243	0.0243	TRUE	0.4339
I3242_05515		VRR-NUC domain-containing protein		6	6	10	24	77	26	5	7	9	43	60	48	22.73	7	50	7.112	2.83	6.309	2.79978e-10	5.32399e-10	0	0.0861	0.0627	0.0627	TRUE	0.3543
I3242_00420		hypothetical protein		178	141	152	730	1186	564	155	169	140	1309	927	1035	474.91	155	1090	7.048	2.817	14.037	9.19259e-45	7.49371e-44	0.0349	0.0147	0.0251	0.0251	TRUE	0.2439
I3242_03525		Na+/H+ antiporter NhaA	Transport	1104	580	874	3293	7654	2986	961	696	804	5903	5982	5481	2616.85	820	5789	7.044	2.816	21.974	5.05452e-107	5.13965e-105	0.011	0.0118	0.0111	0.0111	TRUE	0.1797
I3242_05045		bifunctional DNA primase/polymerase		204	144	217	722	1696	686	178	173	200	1294	1326	1259	612.03	184	1293	7.044	2.816	19.916	2.94212e-88	1.38638e-86	0.0088	0.0139	0.0112	0.0112	TRUE	0.2204
I3242_05430		DUF262 domain-containing protein		15	7	6	20	86	47	13	8	6	36	67	86	29.2	9	63	6.979	2.803	6.219	5.01734e-10	9.39292e-10	0.1012	0.0695	0.0808	0.0808	TRUE	0.0601
I3242_00090		IS30 family transposase		500	274	435	1421	3604	1508	435	329	400	2547	2817	2768	1203.62	388	2711	6.974	2.802	14.29	2.52234e-46	2.17552e-45	0.0422	0.0125	0.0262	0.0262	TRUE	0.9129
I3242_05410		hypothetical protein		2	6	11	28	56	20	2	7	10	50	44	37	18.7	6	44	6.964	2.8	5.311	1.09176e-07	1.82464e-07	0.1161	0.1023	0.1052	0.1052	TRUE	0.4623
I3242_05525		hypothetical protein		23	17	31	90	202	89	20	20	29	161	158	163	74.7	23	161	6.962	2.8	9.769	1.53284e-22	5.07966e-22	0.0325	0.0339	0.0334	0.0334	TRUE	0.7725
I3242_09075		helix-turn-helix domain-containing protein		1974	1321	1918	6044	15814	6565	1719	1586	1764	10835	12360	12050	5206.9	1690	11748	6.952	2.797	12.997	1.26467e-38	7.73208e-38	0.061	0.0115	0.033	0.033	TRUE	1.455
I3242_09630		ABC transporter ATP-binding protein		28	19	36	109	196	118	24	23	33	195	153	217	80.85	27	188	6.947	2.796	9.469	2.8344e-21	8.83235e-21	0.0561	0.0322	0.0407	0.0407	TRUE	0.3194
I3242_07765		ribokinase	Pentose phosphate pathway	82	43	89	284	566	259	71	52	82	509	442	475	223.26	68	475	6.92	2.791	9.958	2.32381e-23	7.90422e-23	0.0872	0.0188	0.0478	0.0478	TRUE	1.8417
I3242_05270		hypothetical protein		3	7	10	23	54	29	3	8	9	41	42	53	20.22	7	45	6.87	2.78	5.733	9.87602e-09	1.73144e-08	0.0204	0.0954	0.0792	0.0792	TRUE	0.6222
I3242_02265		helix-turn-helix domain-containing protein		53	30	52	174	388	153	46	36	48	312	303	281	130.88	43	299	6.832	2.772	14.354	1.00294e-46	8.80767e-46	0	0.0241	0.0133	0.0133	TRUE	0.0909
I3242_04880		hypothetical protein		0	3	1	5	5	9	0	4	1	9	4	17	4.99	2	10	6.823	2.77	2.694	0.00705016	0.00874817	0.2746	0.3529	0.3251	0.3251	TRUE	0.1855
I3242_01405		ABC transporter permease subunit	Transport	11	5	3	21	58	23	10	6	3	38	45	42	18.61	6	42	6.816	2.769	5.766	8.1206e-09	1.42887e-08	0	0.1027	0.0697	0.0697	TRUE	0.5015
I3242_02380		IS30-like element ISBlo4 family transposase		572	306	587	1673	4372	1716	498	367	540	2999	3417	3150	1412.91	468	3189	6.798	2.765	13.971	2.34752e-44	1.85877e-43	0.0434	0.0123	0.0269	0.0269	TRUE	0.7772
I3242_02745		nodulation protein L		4	3	5	18	32	12	3	4	5	32	25	22	11.81	4	26	6.734	2.752	4.709	2.48743e-06	3.84765e-06	0	0.1554	0.0936	0.0936	TRUE	0.1985
I3242_00190		sigma-70 family RNA polymerase sigma factor		4	13	19	50	90	45	3	16	17	90	70	83	35.75	12	81	6.727	2.75	6.7	2.07895e-11	4.19261e-11	0.1124	0.0588	0.0712	0.0712	TRUE	1.1555
I3242_04330		amino acid permease		348	194	317	1218	2232	893	303	233	292	2183	1744	1639	880.24	276	1855	6.711	2.746	14.255	4.18694e-46	3.56351e-45	0.0362	0.0131	0.0246	0.0246	TRUE	0.5925
I3242_09750		IS30-like element ISBlo4 family transposase		516	343	490	1461	4258	1540	449	412	451	2619	3328	2827	1310.96	437	2925	6.689	2.742	13.419	4.69392e-41	3.25041e-40	0.048	0.0124	0.0287	0.0287	TRUE	0.8621
I3242_04020		hypothetical protein		31	14	20	81	189	68	27	17	18	145	148	125	63.19	21	139	6.651	2.734	10.197	2.05365e-24	7.32041e-24	0	0.0381	0.0234	0.0234	TRUE	0.2901
I3242_04625		IS30-like element ISBlo4 family transposase		564	339	544	1549	4441	1667	491	407	500	2777	3471	3060	1382.27	466	3103	6.652	2.734	15.009	6.44796e-51	6.38844e-50	0.0335	0.0124	0.0226	0.0226	TRUE	0.3206
I3242_05440		hypothetical protein		22	9	26	75	149	62	19	11	24	134	116	114	56.32	18	121	6.619	2.727	8.497	1.9419e-17	5.16771e-17	0.0415	0.0414	0.0414	0.0414	TRUE	0.5802
I3242_10005		ATP-binding protein		138	52	129	399	885	331	120	62	119	715	692	608	327.1	100	672	6.619	2.727	13.383	7.60132e-41	5.18931e-40	0.037	0.0163	0.0239	0.0239	TRUE	0.637
I3242_09455		hypothetical protein		36	14	30	118	182	86	31	17	28	212	142	158	77.59	25	171	6.585	2.719	9.514	1.84025e-21	5.7717e-21	0.0391	0.0331	0.0354	0.0354	TRUE	0.2106
I3242_05140		DUF2637 domain-containing protein		10	7	19	38	93	49	9	8	17	68	73	90	36.57	11	77	6.56	2.714	7.433	1.06359e-13	2.3728e-13	0.0158	0.0577	0.0447	0.0447	TRUE	0.5687
I3242_06805		acylphosphatase		55	33	52	139	466	148	48	40	48	249	364	272	133.25	45	295	6.563	2.714	11.618	3.32723e-31	1.51967e-30	0.0284	0.0239	0.026	0.026	TRUE	0.3007
I3242_04525		hypothetical protein		1	0	3	6	11	3	1	0	3	11	9	6	4.45	1	9	6.492	2.699	2.685	0.00725479	0.00899632	0	0.3943	0.2613	0.2613	TRUE	0.376
I3242_09950		LPXTG cell wall anchor domain-containing protein		425	284	434	1294	3208	1274	370	341	399	2320	2507	2338	1067.71	370	2388	6.449	2.689	19.18	5.44784e-82	2.10504e-80	0.0121	0.0127	0.0125	0.0125	TRUE	0.2931
I3242_04650		hypothetical protein		10	13	8	31	112	28	9	16	7	56	88	51	30.15	11	65	6.446	2.688	6.445	1.15421e-10	2.23889e-10	0.0652	0.0676	0.0667	0.0667	TRUE	0.6369
I3242_01155	ptsP	phosphoenolpyruvate--protein phosphotransferase	Transport	410	201	393	1155	2647	1108	357	241	362	2071	2069	2034	933.13	320	2058	6.403	2.679	17.974	3.11896e-72	7.00678e-71	0.0154	0.013	0.0141	0.0141	TRUE	0.33
I3242_03400		hypothetical protein		5	7	8	26	54	20	4	8	7	47	42	37	18.44	6	42	6.376	2.673	5.811	6.20089e-09	1.10111e-08	0	0.1035	0.0609	0.0609	TRUE	0.174
I3242_05315		DUF2815 family protein		17	9	11	43	89	46	15	11	10	77	70	84	36.71	12	77	6.37	2.671	7.272	3.54338e-13	7.77934e-13	0	0.0575	0.047	0.047	TRUE	0.586
I3242_01840		IS30-like element ISBlo4 family transposase		584	333	557	1570	4137	1636	509	400	512	2814	3233	3003	1358.07	474	3017	6.364	2.67	14.479	1.65518e-47	1.48735e-46	0.0349	0.0124	0.0232	0.0232	TRUE	0.7163
I3242_09635		TetR/AcrR family transcriptional regulator		79	26	60	213	416	162	69	31	55	382	325	297	154.5	52	335	6.355	2.668	11.682	1.57265e-31	7.25147e-31	0.0334	0.0222	0.026	0.026	TRUE	0.4256
I3242_09595		MarR family transcriptional regulator		84	65	82	362	484	224	73	78	75	649	378	411	223.26	75	479	6.324	2.661	11.888	1.37064e-32	6.53846e-32	0.0372	0.0188	0.028	0.028	TRUE	0.708
I3242_00105		IS30 family transposase		33	13	21	61	206	73	29	16	19	109	161	134	59.73	21	135	6.316	2.659	8.966	3.08458e-19	8.82875e-19	0.0283	0.0397	0.0353	0.0353	TRUE	0.0854
I3242_00120		gluconate kinase	Pentose Phosphate Pathway	20	17	12	62	124	52	17	20	11	111	97	95	44.94	16	101	6.276	2.65	8.4	4.47023e-17	1.17503e-16	0	0.049	0.0341	0.0341	TRUE	0.275
I3242_04855		hypothetical protein		3	4	4	18	22	11	3	5	4	32	17	20	11.04	4	23	6.265	2.647	4.308	1.64473e-05	2.42382e-05	0	0.1654	0.1052	0.1052	TRUE	0.2693
I3242_05960		M23 family metallopeptidase		35	18	44	110	250	103	30	22	40	197	195	189	86.69	31	194	6.195	2.631	10.729	7.42311e-27	2.92087e-26	0	0.0308	0.0239	0.0239	TRUE	0.3339
I3242_05340		hypothetical protein		85	54	101	333	562	222	74	65	93	597	439	407	234.75	77	481	6.186	2.629	12.595	2.24496e-36	1.27566e-35	0.0292	0.0184	0.0235	0.0235	TRUE	0.321
I3242_07930		very short patch repair endonuclease		59	37	68	182	393	191	51	44	63	326	307	351	150.15	53	328	6.149	2.62	13.303	2.23521e-40	1.49426e-39	0.0065	0.0225	0.0165	0.0165	TRUE	0.1586
I3242_04825		transposase		4	4	3	19	20	10	3	5	3	34	16	18	10.07	4	23	6.129	2.616	3.908	9.32131e-05	0.00013031	0	0.1803	0.1549	0.1549	TRUE	0.784
I3242_03020		calcium-translocating P-type ATPase, PMCA-type	Transport	205	121	198	635	1251	539	179	145	182	1138	978	989	507.8	169	1035	6.106	2.61	16.789	2.92548e-63	4.78985e-62	0.0132	0.0145	0.0138	0.0138	TRUE	0.2165
I3242_05135		IS607 family transposase		5	0	5	12	25	9	4	0	5	22	20	17	8.69	3	20	6.096	2.608	3.442	0.000577739	0.000769258	0.3165	0.2071	0.2204	0.2204	TRUE	0.6179
I3242_05265		hypothetical protein		19	14	37	85	162	74	17	17	34	152	127	136	65.76	23	138	6.08	2.604	8.19	2.61125e-16	6.62065e-16	0.0618	0.037	0.0459	0.0459	TRUE	0.8383
I3242_05145		hypothetical protein		20	13	26	75	126	65	17	16	24	134	98	119	58.3	19	117	6.056	2.598	8.958	3.31504e-19	9.46036e-19	0	0.0404	0.0288	0.0288	TRUE	0.1003
I3242_06885		cell division protein FtsZ		70	32	58	211	276	186	61	38	53	378	216	341	143.02	51	312	6.039	2.594	8.998	2.2922e-19	6.58029e-19	0.0797	0.023	0.0479	0.0479	TRUE	0.3305
I3242_08510		IS30-like element ISBlo4 family transposase		633	368	587	1594	4410	1612	551	442	540	2857	3447	2959	1420.81	511	3088	6.039	2.594	14.793	1.61503e-49	1.53706e-48	0.0294	0.0123	0.021	0.021	TRUE	0.5615
I3242_06475		hypothetical protein		4	2	9	24	31	11	3	2	8	43	24	20	13.79	4	29	5.995	2.584	4.01	6.06855e-05	8.59563e-05	0.2388	0.1347	0.1721	0.1721	TRUE	1.0966
I3242_04725		hypothetical protein		3	1	2	5	18	6	3	1	2	9	14	11	4.88	2	11	5.993	2.583	2.974	0.00293784	0.00376637	0	0.3605	0.2288	0.2288	TRUE	0.1876
I3242_07745		MFS transporter	Transport	53	31	50	154	302	144	46	37	46	276	236	264	114.46	43	259	5.951	2.573	9.959	2.31359e-23	7.88334e-23	0.0461	0.026	0.0339	0.0339	TRUE	1.217
I3242_05485		hypothetical protein		409	221	438	1155	2481	1105	356	265	403	2071	1939	2028	982.26	341	2013	5.879	2.556	13.409	5.33965e-41	3.68436e-40	0.0366	0.0129	0.0244	0.0244	TRUE	0.6075
I3242_07940		hypothetical protein		21	14	18	76	105	47	18	17	17	136	82	86	46.26	17	101	5.824	2.542	7.47	8.00957e-14	1.79518e-13	0.0475	0.048	0.0477	0.0477	TRUE	0.5234
I3242_09300		IclR family transcriptional regulator		49	31	59	167	315	132	43	37	54	299	246	242	124.68	45	262	5.813	2.539	11.611	3.60816e-31	1.64409e-30	0.0152	0.0248	0.0208	0.0208	TRUE	0.2414
I3242_06225		DUF3046 domain-containing protein		63	56	66	241	341	198	55	67	61	432	267	363	169.83	61	354	5.795	2.535	9.859	6.28114e-23	2.11046e-22	0.0556	0.0212	0.0374	0.0374	TRUE	0.1238
I3242_00540		alpha-glucosidase		258	133	284	768	1566	619	225	160	261	1377	1224	1136	585.29	215	1246	5.767	2.528	12.256	1.56941e-34	8.12897e-34	0.0437	0.014	0.0278	0.0278	TRUE	0.5674
I3242_03130		zinc ribbon domain-containing protein		148	73	132	419	821	307	129	88	121	751	642	563	302.64	113	652	5.759	2.526	11.105	1.18544e-28	5.0006e-28	0.0497	0.0168	0.0318	0.0318	TRUE	0.2766
I3242_08100		hypothetical protein		27	8	29	63	164	60	24	10	27	113	128	110	56.18	20	117	5.745	2.522	8.671	4.26615e-18	1.16415e-17	0.0024	0.0415	0.031	0.031	TRUE	0.5655
I3242_00600		hypothetical protein		10	4	10	32	58	16	9	5	9	57	45	29	22.02	8	44	5.711	2.514	5.359	8.36563e-08	1.41527e-07	0.0625	0.0885	0.0788	0.0788	TRUE	0.0874
I3242_05150		CHAP domain-containing protein		21	26	35	96	183	79	18	31	32	172	143	145	80.22	27	153	5.67	2.503	9.485	2.41647e-21	7.54218e-21	0.0189	0.0324	0.0272	0.0272	TRUE	0.4107
I3242_07990		hypothetical protein		16	4	24	51	104	33	14	5	22	91	81	61	37.63	14	78	5.575	2.479	6.058	1.37427e-09	2.52924e-09	0.1239	0.0564	0.0762	0.0762	TRUE	0.4783
I3242_03125		hemolysin III family protein		286	213	328	887	1754	827	249	256	302	1590	1371	1518	705.29	269	1493	5.54	2.47	18.728	2.90242e-78	8.39485e-77	0.0075	0.0135	0.0102	0.0102	TRUE	0.1021
I3242_06900		PHP domain-containing protein		40	38	46	167	218	116	35	46	42	299	170	213	104.88	41	227	5.533	2.468	9.828	8.51441e-23	2.84108e-22	0.033	0.0274	0.0301	0.0301	TRUE	0.075
I3242_07775	rihC	ribonucleoside hydrolase RihC	Purine Metabolism	441	226	458	1093	2540	1096	384	271	421	1959	1985	2012	938.36	359	1985	5.523	2.466	10.463	1.27481e-25	4.79169e-25	0.0713	0.0129	0.0383	0.0383	TRUE	1.419
I3242_05565		helix-turn-helix domain-containing protein		3	2	7	15	36	4	3	2	6	27	28	7	9.49	4	21	5.501	2.46	3.604	0.000312952	0.000423109	0	0.1907	0.1753	0.1753	TRUE	0.7342
I3242_00040		hypothetical protein		17	8	8	34	66	36	15	10	7	61	52	66	28.19	11	60	5.499	2.459	6.438	1.21435e-10	2.35083e-10	0	0.0716	0.0472	0.0472	TRUE	0.357
I3242_04105		hypothetical protein		7	3	12	33	42	14	6	4	11	59	33	26	18.13	7	39	5.494	2.458	4.763	1.90411e-06	2.96911e-06	0.1016	0.1051	0.1038	0.1038	TRUE	0.2185
I3242_09010		VWA domain-containing protein		1317	697	937	2897	6837	2782	1147	837	862	5193	5344	5106	2273.38	949	5214	5.494	2.458	14.934	1.96852e-50	1.9208e-49	0.0267	0.0119	0.0189	0.0189	TRUE	0.4163
I3242_02800		cell division protein FtsK		62	48	95	214	500	174	54	58	87	384	391	319	175.13	66	365	5.492	2.457	10.509	7.87239e-26	2.99399e-25	0.0418	0.0209	0.03	0.03	TRUE	0.4796
I3242_00735		hypothetical protein		11	11	10	43	62	27	10	13	9	77	48	50	29	11	58	5.48	2.454	6.283	3.32601e-10	6.28753e-10	0	0.0699	0.0509	0.0509	TRUE	0.3432
I3242_05520		hypothetical protein		5	10	6	30	40	17	4	12	6	54	31	31	20.28	7	39	5.454	2.447	5.001	5.70741e-07	9.1584e-07	0.0624	0.0951	0.0837	0.0837	TRUE	0.472
I3242_09550		hypothetical protein		78	52	62	214	412	174	68	62	57	384	322	319	166.93	62	342	5.452	2.447	12.336	5.8004e-35	3.05351e-34	0.015	0.0213	0.0183	0.0183	TRUE	0.2557
I3242_02345		pyridoxal-phosphate dependent enzyme	Glycine, Serine Threonine Metabolism; Cysteine Metabolism	468	285	385	1089	2672	1070	408	342	354	1952	2088	1964	927.7	368	2001	5.436	2.443	13.975	2.20082e-44	1.74979e-43	0.0283	0.013	0.0203	0.0203	TRUE	0.6782
I3242_05400		hypothetical protein		7	5	12	29	55	17	6	6	11	52	43	31	20.65	8	42	5.414	2.437	5.344	9.07394e-08	1.52442e-07	0	0.0937	0.0699	0.0699	TRUE	0.1039
I3242_09385		transposase		17	15	21	67	125	34	15	18	19	120	98	62	44.28	17	93	5.413	2.436	7.251	4.14688e-13	9.08363e-13	0	0.0496	0.0453	0.0453	TRUE	0.0469
I3242_02795		hypothetical protein		12	3	12	19	69	27	10	4	11	34	54	50	22.41	8	46	5.374	2.426	5.548	2.88456e-08	4.97142e-08	0.0199	0.0872	0.0657	0.0657	TRUE	0.3715
I3242_01850		glycosyl hydrolase 53 family protein		38	16	38	109	191	73	33	19	35	195	149	134	77.81	29	159	5.372	2.425	9.279	1.70287e-20	5.1086e-20	0.0193	0.033	0.0281	0.0281	TRUE	0.2335
I3242_02575		aldo/keto reductase family protein		145	92	161	400	846	367	126	110	148	717	661	674	337.94	128	684	5.31	2.409	12.957	2.15258e-38	1.30779e-37	0.023	0.0162	0.02	0.02	TRUE	0.5132
I3242_04510		tyrosine-type recombinase/integrase		159	103	132	402	875	342	138	124	121	721	684	628	333.48	128	678	5.292	2.404	14.837	8.40479e-50	8.11903e-49	0.0118	0.0162	0.014	0.014	TRUE	0.295
I3242_04300		DUF1287 domain-containing protein		19	12	24	59	119	46	17	14	22	106	93	84	47.54	18	94	5.283	2.401	8.113	4.95298e-16	1.23633e-15	0	0.047	0.0281	0.0281	TRUE	0.1583
I3242_02680		CrcB family protein		12	9	12	32	78	27	10	11	11	57	61	50	27.3	11	56	5.25	2.392	6.448	1.13171e-10	2.19746e-10	0	0.0735	0.0411	0.0411	TRUE	0.1186
I3242_00685	tadB	Flp pilus assembly protein TadB		14	7	7	36	44	25	12	8	6	65	34	46	21.08	9	48	5.225	2.385	5.079	3.79459e-07	6.14514e-07	0.0853	0.092	0.0896	0.0896	TRUE	0.1587
I3242_04160		ImmA/IrrE family metallo-endopeptidase		10	13	9	32	72	28	9	16	8	57	56	51	28.13	11	55	5.217	2.383	6.147	7.88457e-10	1.46675e-09	0	0.0717	0.049	0.049	TRUE	0.2861
I3242_09440		putative DNA binding domain-containing protein		216	155	254	618	1318	562	188	186	234	1108	1030	1032	511.48	203	1057	5.201	2.379	17.17	4.46456e-66	7.9866e-65	0.0067	0.0145	0.0107	0.0107	TRUE	0.1341
I3242_05345		hypothetical protein		9	3	9	20	48	17	8	4	8	36	38	31	16.4	7	35	5.196	2.377	4.869	1.11949e-06	1.76994e-06	0	0.115	0.0789	0.0789	TRUE	0.4476
I3242_06725	lexA	transcriptional repressor LexA		1057	605	1025	2636	5385	2459	920	726	943	4725	4209	4513	2110.62	863	4482	5.186	2.375	15.261	1.39475e-52	1.46449e-51	0.0211	0.0119	0.0167	0.0167	TRUE	0.3663
I3242_04030		hypothetical protein		27	15	19	71	121	47	24	18	17	127	95	86	47.12	20	103	5.161	2.368	7.795	6.42242e-15	1.51688e-14	0	0.0473	0.0347	0.0347	TRUE	0.2199
I3242_02635		bile acid:sodium symporter family protein	Transport	339	189	328	786	1725	819	295	227	302	1409	1348	1503	796.22	275	1420	5.151	2.365	15.081	2.16076e-51	2.20878e-50	0.0162	0.0133	0.0154	0.0154	TRUE	0.2141
I3242_07805		glycoside hydrolase family 3 C-terminal domain-containing protein		412	271	410	961	2457	985	359	325	377	1723	1920	1808	836.81	354	1817	5.134	2.36	15.493	3.83947e-54	4.28777e-53	0.0166	0.0132	0.0149	0.0149	TRUE	0.4054
I3242_02585		sodium:proton antiporter	Transport	61	35	65	145	373	134	53	42	60	260	292	246	128.63	52	266	5.131	2.359	11.48	1.66166e-30	7.39708e-30	0.0093	0.0244	0.0183	0.0183	TRUE	0.1515
I3242_03160		WhiB family transcriptional regulator		241	131	266	653	1223	558	210	157	245	1171	956	1024	519.08	204	1050	5.121	2.356	13.146	1.78634e-39	1.15425e-38	0.026	0.0144	0.02	0.02	TRUE	0.2715
I3242_09495		TatD family hydrolase		691	473	698	1674	4075	1677	602	568	642	3001	3185	3078	1506.27	604	3088	5.112	2.354	16.49	4.34537e-61	6.21871e-60	0.0147	0.0123	0.0136	0.0136	TRUE	0.365
I3242_00790	ffs	signal recognition particle sRNA small type		1	4	4	16	16	3	1	5	4	29	13	6	8.25	3	16	5.11	2.353	2.945	0.00323316	0.00412308	0.3124	0.2176	0.2503	0.2503	TRUE	0.112
I3242_00205		hypothetical protein		34	11	31	72	173	56	30	13	29	129	135	103	56.64	24	122	5.067	2.341	7.655	1.92729e-14	4.44335e-14	0.0415	0.0412	0.0413	0.0413	TRUE	0.4786
I3242_06615		D-tyrosyl-tRNA(Tyr) deacylase		68	48	55	182	309	156	59	58	51	326	242	286	145.48	56	285	5.058	2.339	12.123	8.01262e-34	4.07378e-33	0	0.0228	0.0154	0.0154	TRUE	0.0442
I3242_08855		UDP-N-acetylmuramate dehydrogenase	Cell Envelope Biosynthesis	1199	816	1136	2830	7064	2658	1044	980	1045	5073	5521	4879	2393.07	1023	5158	5.043	2.334	24.783	1.37728e-135	3.8013e-133	0.0026	0.0118	0.0058	0.0058	TRUE	0.0315
I3242_06625		macro domain-containing protein		486	343	518	1309	2556	1227	423	412	477	2347	1998	2252	1102.8	437	2199	5.021	2.328	16.502	3.5778e-61	5.19722e-60	0.0122	0.0127	0.0129	0.0129	TRUE	0.2496
I3242_00935		iron transporter	Transport	96	58	60	112	541	227	84	70	55	201	423	417	193.94	70	347	5.004	2.323	7.475	7.71259e-14	1.73063e-13	0.1104	0.0199	0.0604	0.0604	TRUE	0.9613
I3242_06055		nitroreductase		2	2	3	8	14	5	2	2	3	14	11	9	5.97	2	11	4.999	2.322	2.987	0.00281979	0.00361983	0	0.2968	0.1599	0.1599	TRUE	0.0656
I3242_04045		substrate-binding domain-containing protein		4	2	5	11	31	4	3	2	5	20	24	7	8.16	3	17	4.988	2.319	3.381	0.000721967	0.000956025	0	0.22	0.1607	0.1607	TRUE	0.1182
I3242_09025		4'-phosphopantetheinyl transferase superfamily protein	Pantothenate and CoA Biosynthesis	138	87	116	300	701	312	120	104	107	538	548	573	266.92	110	553	4.987	2.318	15.899	6.47335e-57	7.72007e-56	0	0.0175	0.0096	0.0096	TRUE	0.0769
I3242_03755		DUF2975 domain-containing protein		53	34	60	164	248	123	46	41	55	294	194	226	120.13	47	238	4.955	2.309	9.557	1.21645e-21	3.84646e-21	0.0324	0.0253	0.0286	0.0286	TRUE	0.1181
I3242_06855		transposase family protein		109	64	103	256	490	264	95	77	95	459	383	485	247.78	89	442	4.944	2.306	10.077	6.98065e-24	2.43441e-23	0.0437	0.018	0.0305	0.0305	TRUE	0.9157
I3242_00680	tadA	Flp pilus assembly complex ATPase component TadA		9	9	8	39	44	13	8	11	7	70	34	24	19.66	9	43	4.938	2.304	4.434	9.26932e-06	1.38717e-05	0.1559	0.0978	0.1201	0.1201	TRUE	0.1661
I3242_09615		putative DNA binding domain-containing protein		225	137	201	562	975	506	196	164	185	1007	762	929	465.61	182	899	4.909	2.296	16.006	1.16119e-57	1.47594e-56	0.0086	0.0148	0.0113	0.0113	TRUE	0.1096
I3242_04785		hypothetical protein		14	10	16	41	77	32	12	12	15	73	60	59	33.23	13	64	4.907	2.295	6.103	1.03862e-09	1.91838e-09	0.0361	0.0624	0.0529	0.0529	TRUE	0.3341
I3242_06160		DUF4192 family protein		15	1	9	18	56	21	13	1	8	32	44	39	16.91	7	38	4.9	2.293	4.477	7.5594e-06	1.14368e-05	0.091	0.1119	0.1078	0.1078	TRUE	0.5055
I3242_04325		hypothetical protein		31	17	18	56	145	53	27	20	17	100	113	97	51.81	21	103	4.873	2.285	7.925	2.27313e-15	5.4896e-15	0	0.044	0.0302	0.0302	TRUE	0.2425
I3242_03780		DUF4418 family protein		169	112	203	487	829	421	147	134	187	873	648	773	409.91	156	765	4.864	2.282	13.24	5.16502e-40	3.40574e-39	0.0192	0.0153	0.0173	0.0173	TRUE	0.0767
I3242_09000		hypothetical protein		64	54	56	171	341	142	56	65	52	307	267	261	138.76	58	278	4.865	2.282	12.523	5.56164e-36	3.09657e-35	0	0.0234	0.0127	0.0127	TRUE	0.0621
I3242_09650		DNA helicase		56	32	67	173	252	118	49	38	62	310	197	217	115.12	50	241	4.787	2.259	9.434	3.93377e-21	1.21991e-20	0.0315	0.0259	0.0284	0.0284	TRUE	0.3461
I3242_03615		DHA2 family efflux MFS transporter permease subunit	Transport	304	182	282	725	1515	579	265	218	259	1300	1184	1063	563.92	247	1182	4.765	2.253	13.626	2.82374e-42	2.08224e-41	0.019	0.0141	0.0171	0.0171	TRUE	0.1971
I3242_00170		phosphoenolpyruvate carboxylase		14	22	12	30	90	58	12	26	11	54	70	106	37.85	16	77	4.753	2.249	5.898	3.69008e-09	6.63802e-09	0.0795	0.0561	0.0647	0.0647	TRUE	0.1937
I3242_04545		hypothetical protein		3	1	3	5	15	6	3	1	3	9	12	11	5.59	2	11	4.738	2.244	2.739	0.00615336	0.00765998	0	0.3161	0.2003	0.2003	TRUE	0.3515
I3242_06540		hypothetical protein		36	20	34	96	164	61	31	24	31	172	128	112	68.38	29	137	4.697	2.232	8.449	2.9478e-17	7.78026e-17	0	0.036	0.0282	0.0282	TRUE	0.1284
I3242_08830		EamA family transporter		87	39	82	177	381	177	76	47	75	317	298	325	153.59	66	313	4.679	2.226	10.973	5.16477e-28	2.14588e-27	0.016	0.0222	0.02	0.02	TRUE	0.326
I3242_04145		hypothetical protein		188	126	165	465	860	361	164	151	152	834	672	663	374.73	156	723	4.628	2.21	15.28	1.03548e-52	1.10527e-51	0.007	0.0157	0.0109	0.0109	TRUE	0.1335
I3242_00415		hemolysin III family protein		550	402	558	1295	2854	1232	479	483	513	2321	2231	2261	1148.19	492	2271	4.618	2.207	13.646	2.13464e-42	1.58013e-41	0.0223	0.0126	0.0175	0.0175	TRUE	0.5794
I3242_06810		gluconate kinase	Pentose and Glucoronate Metabolism	303	216	291	581	1668	709	264	259	268	1042	1304	1301	592.67	264	1216	4.615	2.206	13.462	2.60661e-41	1.82462e-40	0.0194	0.014	0.0169	0.0169	TRUE	0.3945
I3242_04795		TPM domain-containing protein		22	11	5	40	44	36	19	13	5	72	34	66	27.02	12	57	4.564	2.19	4.613	3.95996e-06	6.05273e-06	0.1684	0.0742	0.1096	0.1096	TRUE	0.765
I3242_02185		hypothetical protein		36	20	22	63	146	65	31	24	20	113	114	119	63.28	25	115	4.552	2.187	8.301	1.03309e-16	2.66834e-16	0	0.0381	0.0245	0.0245	TRUE	0.2206
I3242_06425		NUDIX hydrolase		243	138	232	615	1045	429	212	166	213	1102	817	787	467.55	197	902	4.555	2.187	13.661	1.73217e-42	1.29211e-41	0.0155	0.0148	0.0152	0.0152	TRUE	0.2871
I3242_04780		hypothetical protein		2	2	3	10	7	5	2	2	3	18	5	9	4.9	2	11	4.534	2.181	2.528	0.0114605	0.0139783	0	0.3588	0.2533	0.2533	TRUE	0.0976
I3242_06760		MFS transporter		85	58	69	172	396	171	74	70	63	308	309	314	160.96	69	310	4.496	2.169	11.735	8.41901e-32	3.93839e-31	0	0.0217	0.0152	0.0152	TRUE	0.2206
I3242_01440		methylated-DNA--[protein]-cysteine S-methyltransferase		104	59	108	211	514	217	91	71	99	378	402	398	192.43	87	393	4.491	2.167	11.989	4.05801e-33	2.00002e-32	0.0097	0.02	0.0161	0.0161	TRUE	0.2124
I3242_07240		hypothetical protein		23	8	24	33	126	40	20	10	22	59	98	73	43.95	17	77	4.455	2.156	6.373	1.84842e-10	3.54985e-10	0.0383	0.0499	0.0455	0.0455	TRUE	0.1604
I3242_08145		winged helix-turn-helix transcriptional regulator		57	30	49	123	213	111	50	36	45	220	166	204	105.52	44	197	4.457	2.156	8.197	2.46969e-16	6.27822e-16	0.0438	0.0273	0.0349	0.0349	TRUE	0.8307
I3242_08780		ROK family transcriptional regulator		202	170	191	476	1031	434	176	204	176	853	806	797	403.77	185	819	4.434	2.149	16.584	9.05038e-62	1.3768e-60	0.0011	0.0153	0.0085	0.0085	TRUE	0.065
I3242_05420		hypothetical protein		14	8	13	28	71	23	12	10	12	50	55	42	25.26	11	49	4.395	2.136	5.491	3.99823e-08	6.8541e-08	0	0.0786	0.0516	0.0516	TRUE	0.3682
I3242_02675		GtrA family protein		40	17	41	83	153	81	35	20	38	149	120	149	73.34	31	139	4.391	2.135	7.339	2.14738e-13	4.74684e-13	0.049	0.0344	0.04	0.04	TRUE	0.565
I3242_06010		ComEC/Rec2 family competence protein		90	62	96	209	444	184	78	74	88	375	347	338	187.5	80	353	4.38	2.131	11.05	2.18143e-28	9.16203e-28	0.017	0.0202	0.0186	0.0186	TRUE	0.301
I3242_06620		VWA domain-containing protein		111	53	86	210	448	180	97	64	79	376	350	330	172.63	80	352	4.372	2.128	11.748	7.23139e-32	3.39103e-31	0.0067	0.021	0.0155	0.0155	TRUE	0.219
I3242_07710		tyrosine-type recombinase/integrase		27	15	17	36	111	54	24	18	16	65	87	99	42.95	19	84	4.369	2.127	6.711	1.93083e-11	3.90613e-11	0	0.0508	0.0382	0.0382	TRUE	0.0962
I3242_00695		DUF4244 domain-containing protein		28	12	20	43	113	47	24	14	18	77	88	86	39.75	19	84	4.351	2.121	6.957	3.48367e-12	7.32366e-12	0	0.054	0.0332	0.0332	TRUE	0.229
I3242_07445		5'-nucleotidase C-terminal domain-containing protein		66	39	60	133	277	132	57	47	55	238	216	242	116.84	53	232	4.324	2.112	10.463	1.27074e-25	4.78571e-25	0	0.0257	0.0171	0.0171	TRUE	0.2364
I3242_08965		teichoic acid transporter		145	113	162	379	664	320	126	136	149	679	519	587	306.03	137	595	4.323	2.112	14.026	1.08822e-44	8.7602e-44	0.0072	0.0167	0.0115	0.0115	TRUE	0.0494
I3242_00195		DUF1906 domain-containing protein		398	223	386	705	1673	881	347	268	355	1264	1308	1617	686.1	323	1396	4.307	2.107	12.356	4.5019e-35	2.38947e-34	0.0234	0.0136	0.0189	0.0189	TRUE	0.2882
I3242_08900		GNAT family N-acetyltransferase		248	194	281	669	1142	524	216	233	258	1199	893	962	526.13	236	1018	4.307	2.107	13.119	2.57095e-39	1.6393e-38	0.0169	0.0144	0.0158	0.0158	TRUE	0.1954
I3242_06470		fused MFS/spermidine synthase	Arginine Proline Metabolism	73	26	70	123	301	131	64	31	64	220	235	240	117.09	53	232	4.305	2.106	9.075	1.13491e-19	3.2824e-19	0.0285	0.0257	0.0266	0.0266	TRUE	0.6057
I3242_04700		hypothetical protein		128	103	134	282	675	273	111	124	123	506	528	501	279.67	119	512	4.297	2.103	14.277	3.0323e-46	2.60373e-45	0	0.0172	0.0101	0.0101	TRUE	0.1289
I3242_05495		IS21 family transposase		41	30	52	112	231	72	36	36	48	201	181	132	87.62	40	171	4.297	2.103	8.6	8.00603e-18	2.16331e-17	0.0213	0.0306	0.0266	0.0266	TRUE	0.1084
I3242_02775		restriction endonuclease subunit S		321	189	251	588	1282	601	280	227	231	1054	1002	1103	563.92	246	1053	4.264	2.092	16.881	6.20738e-64	1.02501e-62	0.0035	0.0141	0.0084	0.0084	TRUE	0.1117
I3242_06480		thiamine diphosphokinase	Thiamine Metabolism	170	99	167	334	765	328	148	119	154	599	598	602	305.97	140	600	4.252	2.088	14.497	1.26544e-47	1.15322e-46	0.0029	0.0167	0.0102	0.0102	TRUE	0.1082
I3242_06880		hypothetical protein		100	72	99	251	387	209	87	86	91	450	302	384	189.46	88	379	4.253	2.088	11.213	3.5361e-29	1.53522e-28	0.0151	0.0201	0.0175	0.0175	TRUE	0.0455
I3242_02770		hypothetical protein		2101	1327	1901	4241	9397	3829	1830	1593	1749	7603	7344	7028	3913.17	1724	7325	4.247	2.086	22.153	9.72043e-109	1.12151e-106	0.003	0.0116	0.006	0.006	TRUE	0.0347
I3242_09430		IS30 family transposase		152	125	158	361	812	284	132	150	145	647	635	521	298.34	142	601	4.229	2.08	11.708	1.15728e-31	5.38764e-31	0.0194	0.0168	0.0181	0.0181	TRUE	0.295
I3242_04560		hypothetical protein		21	7	16	35	73	32	18	8	15	63	57	59	28.15	14	60	4.201	2.071	5.577	2.44127e-08	4.23387e-08	0	0.0716	0.0525	0.0525	TRUE	0.3594
I3242_08860	rpmG	50S ribosomal protein L33		2724	1833	2408	6296	9612	5259	2372	2200	2215	11287	7512	9653	5307	2262	9484	4.19	2.067	13.206	8.15172e-40	5.30274e-39	0.021	0.0114	0.0174	0.0174	TRUE	0.0562
I3242_07770	dcuC	C4-dicarboxylate transporter DcuC	Transport	743	363	665	1314	3085	1260	647	436	612	2356	2411	2313	1210.27	565	2360	4.173	2.061	9.72	2.48935e-22	8.19321e-22	0.0531	0.0125	0.0312	0.0312	TRUE	1.0027
I3242_09740		IS21 family transposase		53	21	53	98	205	95	46	25	49	176	160	174	88.03	40	170	4.17	2.06	7.996	1.28834e-15	3.14278e-15	0.0344	0.0305	0.0315	0.0315	TRUE	0.4367
I3242_07890	mscL	large conductance mechanosensitive channel protein MscL		116	72	99	205	432	252	101	86	91	367	338	463	227.11	93	389	4.162	2.057	10.148	3.36986e-24	1.19241e-23	0.0261	0.0186	0.0224	0.0224	TRUE	0.3687
I3242_05555		DEAD/DEAH box helicase family protein		196	107	157	355	831	300	171	128	144	636	649	551	311.12	148	612	4.13	2.046	13.207	8.00539e-40	5.22514e-39	0.0089	0.0166	0.0128	0.0128	TRUE	0.1312
I3242_04005		LacI family DNA-binding transcriptional regulator		312	212	371	693	1583	585	272	254	341	1242	1237	1074	594.63	289	1184	4.091	2.033	14.551	5.73277e-48	5.29938e-47	0.0096	0.014	0.0117	0.0117	TRUE	0.189
I3242_06220	recA	recombinase RecA		913	553	883	1991	3746	1499	795	664	812	3569	2928	2751	1631.34	757	3083	4.067	2.024	13.735	6.26293e-43	4.74509e-42	0.0167	0.0122	0.0148	0.0148	TRUE	0.1907
I3242_02780		hypothetical protein		45	28	48	107	142	100	39	34	44	192	111	184	85.18	39	162	4.064	2.023	7.761	8.40636e-15	1.9734e-14	0.0326	0.0311	0.0319	0.0319	TRUE	0.6376
I3242_04735		hypothetical protein		3	1	10	14	25	5	3	1	9	25	20	9	9.23	4	18	4.047	2.017	2.899	0.00374598	0.00474261	0.207	0.1956	0.1991	0.1991	TRUE	0.361
I3242_04025		LacI family DNA-binding transcriptional regulator		433	258	345	827	1616	723	377	310	317	1483	1263	1327	764.84	335	1358	4.044	2.016	14.001	1.53722e-44	1.22724e-43	0.0117	0.0134	0.0129	0.0129	TRUE	0.1628
I3242_06915		ATP-binding protein		40	19	42	89	131	74	35	23	39	160	102	136	67.61	32	133	4.023	2.008	7.282	3.29334e-13	7.25512e-13	0.0313	0.0363	0.0342	0.0342	TRUE	0.0675
I3242_07755		LacI family DNA-binding transcriptional regulator		269	176	251	543	1069	503	234	211	231	973	835	923	508.26	225	910	4.018	2.006	15.903	6.05989e-57	7.27187e-56	0.0042	0.0145	0.0085	0.0085	TRUE	0.0616
I3242_06270		DMT family transporter		106	65	112	206	435	217	92	78	103	369	340	398	214.28	91	369	4.009	2.003	11.883	1.45355e-32	6.91689e-32	0.007	0.0191	0.0131	0.0131	TRUE	0.1063
I3242_02700		ATP-binding protein		535	331	481	1099	2001	935	466	397	442	1970	1564	1716	930.29	435	1750	4.006	2.002	16.286	1.2416e-59	1.66581e-58	0.0068	0.013	0.0093	0.0093	TRUE	0.0724
I3242_01265		manganese efflux pump		214	134	183	450	844	329	186	161	168	807	660	604	370.23	172	690	4	2	13.766	4.09894e-43	3.14252e-42	0.0074	0.0157	0.0113	0.0113	TRUE	0.1466
I3242_02320		ABC transporter substrate-binding protein	Transport	286	203	229	621	1078	469	249	244	211	1113	843	861	517.77	235	939	3.997	1.999	12.804	1.56224e-37	9.17399e-37	0.0149	0.0144	0.0147	0.0147	TRUE	0.2027
I3242_06185		hypothetical protein		63	23	29	72	214	77	55	28	27	129	167	141	96.04	37	146	3.988	1.996	7.645	2.09724e-14	4.82366e-14	0.0347	0.0289	0.0309	0.0309	TRUE	1.0452
I3242_06990		hypothetical protein		16	9	16	42	57	22	14	11	15	75	45	40	26.7	13	53	3.971	1.99	5.13	2.89124e-07	4.71382e-07	0	0.0749	0.0579	0.0579	TRUE	0.5282
I3242_07565		cold-shock protein		2107	1427	2207	4451	7876	4316	1835	1713	2030	7979	6156	7922	3981.08	1859	7352	3.952	1.982	12.43	1.80066e-35	9.82735e-35	0.0233	0.0116	0.018	0.018	TRUE	0.3536
I3242_01825		sugar porter family MFS transporter	Transport	604	390	570	1078	2504	1146	526	468	524	1932	1957	2103	1036.53	506	1997	3.938	1.978	18.362	2.63686e-75	6.53129e-74	0.0032	0.0128	0.007	0.007	TRUE	0.0626
I3242_03225		ABC transporter ATP-binding protein	Transport	247	135	219	247	1146	507	215	162	201	443	896	931	441.36	193	757	3.921	1.971	8.248	1.60997e-16	4.13075e-16	0.063	0.015	0.0376	0.0376	TRUE	0.9979
I3242_09600		hypothetical protein		165	136	134	367	613	298	144	163	123	658	479	547	289.11	143	561	3.912	1.968	9.991	1.66345e-23	5.68813e-23	0.0294	0.017	0.0232	0.0232	TRUE	0.1399
I3242_01410		ABC transporter ATP-binding protein	Transport	45	17	41	56	194	71	39	20	38	100	152	130	66.15	32	127	3.907	1.966	6.842	7.80175e-12	1.61208e-11	0.0423	0.0369	0.039	0.039	TRUE	0.1309
I3242_00610		ABC transporter permease subunit		57	42	61	118	243	116	50	50	56	212	190	213	111.49	52	205	3.904	1.965	10.337	4.81374e-25	1.75806e-24	0	0.0264	0.0131	0.0131	TRUE	0.036
I3242_09555		hypothetical protein		20	9	14	26	76	30	17	11	13	47	59	55	28.16	14	54	3.903	1.965	5.567	2.59352e-08	4.48182e-08	0	0.0716	0.0414	0.0414	TRUE	0.1818
I3242_03110		L-serine ammonia-lyase	Glycine, Serine Threonine Metabolism	603	319	547	1149	2192	924	525	383	503	2060	1713	1696	998.52	470	1823	3.861	1.949	14.167	1.46548e-45	1.231e-44	0.0116	0.0128	0.0122	0.0122	TRUE	0.1961
I3242_04110		IS3 family transposase		145	98	172	302	624	288	126	118	158	541	488	529	290.12	134	519	3.847	1.944	12.901	4.4441e-38	2.65e-37	0.0052	0.017	0.0113	0.0113	TRUE	0.1745
I3242_03065		aminoacyl-tRNA hydrolase		205	126	182	400	729	341	179	151	167	717	570	626	388.93	166	638	3.822	1.934	12.351	4.79594e-35	2.53163e-34	0.0119	0.0155	0.0136	0.0136	TRUE	0.1421
I3242_04565		hypothetical protein		18	17	15	45	82	23	16	20	14	81	64	42	33.07	17	62	3.805	1.928	5.465	4.62391e-08	7.90566e-08	0	0.0626	0.0484	0.0484	TRUE	0.0432
I3242_01820		ATP-binding cassette domain-containing protein		1386	1087	1315	1956	7474	2592	1207	1305	1210	3506	5841	4757	2365.7	1241	4701	3.795	1.924	11.93	8.21618e-33	3.97836e-32	0.0218	0.0118	0.0182	0.0182	TRUE	0.0377
I3242_04290		thiamine biosynthesis protein ThiJ		38	42	41	100	143	90	33	50	38	179	112	165	89.89	40	152	3.753	1.908	6.588	4.44342e-11	8.8009e-11	0.0588	0.0301	0.0433	0.0433	TRUE	0.7416
I3242_04765		TPM domain-containing protein		8	4	4	14	15	13	7	5	4	25	12	24	9.83	5	20	3.75	1.907	3.135	0.00172124	0.00223333	0	0.1845	0.1356	0.1356	TRUE	0.7052
I3242_09935		cell surface protein		36	28	26	78	130	50	31	34	24	140	102	92	60.2	30	111	3.747	1.906	7.188	6.59599e-13	1.43346e-12	0	0.0394	0.0275	0.0275	TRUE	0.2705
I3242_09580		FAD:protein FMN transferase		130	83	145	235	597	223	113	100	133	421	467	409	230.82	115	432	3.744	1.905	11.924	8.92651e-33	4.3115e-32	0.0056	0.0185	0.0125	0.0125	TRUE	0.1247
I3242_04320	lepB	signal peptidase I		220	153	216	493	779	359	192	184	199	884	609	659	389.64	192	717	3.733	1.9	10.685	1.19588e-26	4.65814e-26	0.0226	0.0155	0.0192	0.0192	TRUE	0.3147
I3242_08080		ROK family transcriptional regulator		415	246	379	751	1548	648	361	295	349	1346	1210	1189	717.3	335	1248	3.717	1.894	11.721	9.97499e-32	4.65499e-31	0.0187	0.0135	0.0168	0.0168	TRUE	0.3914
I3242_04835		hypothetical protein		8	12	5	19	45	12	7	14	5	34	35	22	17.19	9	30	3.692	1.884	3.842	0.000122093	0.000168851	0.0486	0.1102	0.0916	0.0916	TRUE	0.5715
I3242_00545		IS3-like element ISBlo11 family transposase		277	170	312	580	1061	459	241	204	287	1040	829	842	493.57	244	904	3.687	1.883	10.851	1.97687e-27	8.04066e-27	0.0227	0.0146	0.0189	0.0189	TRUE	0.2699
I3242_03750		alpha/beta hydrolase		89	46	60	161	242	121	78	55	55	289	189	222	136.06	63	233	3.676	1.878	7.909	2.59075e-15	6.23328e-15	0.0364	0.0236	0.0297	0.0297	TRUE	0.1372
I3242_05310		hypothetical protein		5	6	10	12	37	13	4	7	9	22	29	24	15.13	7	25	3.673	1.877	3.827	0.00012957	0.000178678	0	0.1237	0.0742	0.0742	TRUE	0.2366
I3242_04540		hypothetical protein		8	4	9	16	36	9	7	5	8	29	28	17	12.84	7	25	3.661	1.872	3.686	0.000228154	0.000310637	0	0.1439	0.0854	0.0854	TRUE	0.1972
I3242_08295	trmB	tRNA (guanosine(46)-N7)-methyltransferase TrmB		822	575	850	1470	3386	1485	716	690	782	2635	2646	2726	1448.65	729	2669	3.656	1.87	19.532	5.91987e-85	2.48634e-83	0.0018	0.0123	0.0057	0.0057	TRUE	0.0317
I3242_06190	trpD	anthranilate phosphoribosyltransferase	Tyrosine, Tryptophan, Phenylalanine Metabolism	396	218	374	636	1575	601	345	262	344	1140	1231	1103	745.9	317	1158	3.648	1.867	12.684	7.26862e-37	4.17945e-36	0.0125	0.0134	0.0134	0.0134	TRUE	0.1654
I3242_01870		Nramp family divalent metal transporter	Transport	117	70	125	195	509	190	102	84	115	350	398	349	199.79	100	366	3.639	1.863	11.609	3.71191e-31	1.68739e-30	0.0029	0.0197	0.0117	0.0117	TRUE	0.1132
I3242_07810		cellulase family glycosylhydrolase	Starch sucrose Metabolism	248	135	259	398	1016	402	216	162	238	713	794	738	397.32	205	748	3.632	1.861	11.629	2.92704e-31	1.34006e-30	0.014	0.0154	0.0151	0.0151	TRUE	0.2287
I3242_08850		amino acid permease		1410	772	1297	2260	5556	2051	1228	927	1193	4051	4342	3764	2201.57	1116	4052	3.629	1.859	15.367	2.71081e-53	2.99274e-52	0.0083	0.0119	0.0099	0.0099	TRUE	0.1715
I3242_09680		YesL family protein		171	107	143	246	686	274	149	128	132	441	536	503	258.8	136	493	3.626	1.859	12.821	1.24549e-37	7.35869e-37	0	0.0177	0.0101	0.0101	TRUE	0.0627
I3242_09940		class C sortase		41	36	44	93	174	70	36	43	40	167	136	128	75.54	40	144	3.615	1.854	8.128	4.36431e-16	1.09647e-15	0	0.0337	0.0201	0.0201	TRUE	0.1097
I3242_05230		hypothetical protein		1	0	1	2	2	1	1	0	1	4	2	2	0.97	1	3	3.594	1.846	1.033	0.30164	0.327582	0	1.7588	1.2069	1.2069	TRUE	0.1027
I3242_01215		histidine-type phosphatase		82	73	93	208	335	131	71	88	86	373	262	240	165.82	82	292	3.575	1.838	8.362	6.18575e-17	1.61936e-16	0.0314	0.0214	0.0262	0.0262	TRUE	0.4024
I3242_01730		permease		517	334	466	882	1913	819	450	401	429	1581	1495	1503	857.9	427	1526	3.568	1.835	18.92	7.73981e-80	2.53446e-78	0	0.0131	0.0051	0.0051	TRUE	0.0198
I3242_07980		single-stranded DNA-binding protein		56	36	59	73	243	109	49	43	54	131	190	200	98.36	49	174	3.565	1.834	7.935	2.10123e-15	5.08083e-15	0.0193	0.0284	0.0243	0.0243	TRUE	0.2759
I3242_09625		FtsX-like permease family protein		179	130	222	341	879	289	156	156	204	611	687	530	300.64	172	609	3.549	1.827	9.742	1.99098e-22	6.56413e-22	0.0261	0.0168	0.0213	0.0213	TRUE	0.1458
I3242_01170		metal-sensitive transcriptional regulator		44	38	48	97	167	83	38	46	44	174	131	152	87.92	43	152	3.54	1.824	8.025	1.01802e-15	2.49279e-15	0	0.0305	0.0209	0.0209	TRUE	0.0529
I3242_04425		MFS transporter		137	109	146	223	568	272	119	131	134	400	444	499	249.31	128	448	3.495	1.805	11.139	8.11338e-29	3.46028e-28	0.0088	0.018	0.0135	0.0135	TRUE	0.0961
I3242_01965		protein tyrosine phosphatase		155	83	156	283	526	225	135	100	144	507	411	413	265.66	126	444	3.489	1.803	10.241	1.30405e-24	4.68296e-24	0.0154	0.0175	0.0168	0.0168	TRUE	0.2048
I3242_00740		ATP-binding protein		156	100	161	317	506	239	136	120	148	568	395	439	276.67	135	467	3.445	1.784	9.627	6.13135e-22	1.97759e-21	0.0217	0.0173	0.0195	0.0195	TRUE	0.2308
I3242_04840		hypothetical protein		7	1	2	8	14	4	6	1	2	14	11	7	5.3	3	11	3.444	1.784	2.162	0.0306336	0.0360878	0.0639	0.3326	0.27	0.27	TRUE	0.2654
I3242_04035		hypothetical protein		14	10	18	39	48	19	12	12	17	70	38	35	25.59	14	48	3.425	1.776	4.281	1.86438e-05	2.74333e-05	0.0657	0.0777	0.0727	0.0727	TRUE	0.6791
I3242_09450		glycosyltransferase	0	184	115	163	312	651	256	160	138	150	559	509	470	286.44	149	513	3.425	1.776	8.901	5.54326e-19	1.56573e-18	0.0308	0.0171	0.024	0.024	TRUE	0.7608
I3242_05725		fructosamine kinase family protein		463	374	454	775	1757	857	403	449	418	1389	1373	1573	803.04	423	1445	3.414	1.772	14.825	1.01271e-49	9.73408e-49	0.0055	0.0132	0.0086	0.0086	TRUE	0.0898
I3242_05030		IS21 family transposase		62	25	56	96	195	78	54	30	52	172	152	143	84.86	45	156	3.404	1.767	6.64	3.1474e-11	6.30787e-11	0.0431	0.0312	0.0356	0.0356	TRUE	0.3987
I3242_03375		DUF600 family protein		18	17	12	44	47	25	16	20	11	79	37	46	28.33	16	54	3.402	1.766	4.158	3.20383e-05	4.62616e-05	0.1054	0.0713	0.0847	0.0847	TRUE	0.2559
I3242_03760		helix-turn-helix transcriptional regulator		87	65	99	179	308	152	76	78	91	321	241	279	160.02	82	280	3.398	1.765	9.759	1.68355e-22	5.56004e-22	0.0081	0.0218	0.015	0.015	TRUE	0.0506
I3242_09155		AEC family transporter		229	151	225	395	745	392	199	181	207	708	582	719	398.43	196	670	3.392	1.762	12.903	4.34487e-38	2.60692e-37	0.0056	0.0154	0.0098	0.0098	TRUE	0.1147
I3242_08615		ATPase		4	1	2	2	12	5	3	1	2	4	9	9	3.66	2	7	3.379	1.757	1.832	0.0669689	0.0770142	0	0.477	0.3492	0.3492	TRUE	0.6706
I3242_04820		WhiB family transcriptional regulator		5	6	7	16	16	11	4	7	6	29	13	20	10.22	6	21	3.361	1.749	2.569	0.0102079	0.0125058	0.2805	0.1778	0.2152	0.2152	TRUE	0.331
I3242_04150		tellurite resistance protein TerB		55	30	53	94	168	84	48	36	49	169	131	154	82.42	44	151	3.36	1.748	7.468	8.17017e-14	1.82906e-13	0.0132	0.0318	0.0237	0.0237	TRUE	0.1862
I3242_01875		multidrug efflux MFS transporter		358	228	410	718	1138	556	312	274	377	1287	889	1021	634.44	321	1066	3.307	1.725	10.022	1.22309e-23	4.22721e-23	0.0234	0.0138	0.0191	0.0191	TRUE	0.1237
I3242_03740		VOC family protein		22	7	20	32	62	28	19	8	18	57	48	51	33.52	15	52	3.304	1.724	5.058	4.24179e-07	6.84069e-07	0	0.062	0.039	0.039	TRUE	0.3664
I3242_08520		Rrf2 family transcriptional regulator		768	674	686	1513	2272	1350	669	809	631	2712	1776	2478	1276.57	703	2322	3.301	1.723	10.327	5.30786e-25	1.93487e-24	0.0228	0.0125	0.019	0.019	TRUE	0.2063
I3242_04705		hypothetical protein		69	59	64	114	242	126	60	71	59	204	189	231	108.4	63	208	3.289	1.718	7.921	2.34868e-15	5.65791e-15	0.0163	0.0268	0.0226	0.0226	TRUE	0.3325
I3242_04900	secG	preprotein translocase subunit SecG		0	2	0	1	4	1	0	2	0	2	3	2	1.15	1	2	3.282	1.714	1.02	0.307776	0.333683	0	1.4935	1.0437	1.0437	TRUE	0.6512
I3242_05260		VPLPA-CTERM sorting domain-containing protein		413	289	363	632	1514	572	360	347	334	1133	1183	1050	656.15	347	1122	3.242	1.697	15.694	1.66266e-55	1.9235e-54	0	0.0137	0.0064	0.0064	TRUE	0.0243
I3242_04550		hypothetical protein		37	25	40	70	127	54	32	30	37	125	99	99	60.94	33	108	3.236	1.694	6.562	5.32691e-11	1.05339e-10	0	0.0391	0.0266	0.0266	TRUE	0.2485
I3242_08595		alpha-N-arabinofuranosidase	Amino sugar and nucleotide sugar Metabolism	108	68	92	159	335	162	94	82	85	285	262	297	151.35	87	281	3.214	1.684	10.239	1.33153e-24	4.77274e-24	0	0.0224	0.0113	0.0113	TRUE	0.0364
I3242_02580		LysR family transcriptional regulator		46	39	42	86	162	66	40	47	39	154	127	121	81.11	42	134	3.207	1.681	7.692	1.44668e-14	3.35532e-14	0	0.0321	0.0173	0.0173	TRUE	0.0946
I3242_01865		ATP-binding protein		225	206	228	456	758	362	196	247	210	817	592	664	409.86	218	691	3.174	1.666	10.518	7.13463e-26	2.71876e-25	0.0143	0.0153	0.0147	0.0147	TRUE	0.1311
I3242_04530		hypothetical protein		29	21	44	68	100	51	25	25	40	122	78	94	56.88	30	98	3.17	1.665	5.533	3.14641e-08	5.41305e-08	0.0424	0.0411	0.0416	0.0416	TRUE	0.1757
I3242_05460		hypothetical protein		168	114	166	283	571	230	146	137	153	507	446	422	257.11	145	458	3.146	1.654	11.029	2.77607e-28	1.16342e-27	0.0051	0.0178	0.0112	0.0112	TRUE	0.1175
I3242_00115		M48 family metallopeptidase		150	103	150	215	587	208	131	124	138	385	459	382	229.07	131	409	3.143	1.652	10.96	5.97407e-28	2.46096e-27	0	0.0186	0.0109	0.0109	TRUE	0.0993
I3242_02230	smpB	SsrA-binding protein SmpB		3089	2167	2836	4781	9554	4792	2690	2601	2609	8571	7467	8795	5239.43	2633	8278	3.143	1.652	9.678	3.73375e-22	1.21646e-21	0.0306	0.0115	0.0207	0.0207	TRUE	0.7046
I3242_05025		ATP-binding protein		30	23	32	56	110	41	26	28	29	100	86	75	53.62	28	87	3.144	1.652	6.153	7.60185e-10	1.41628e-09	0	0.0429	0.0262	0.0262	TRUE	0.1201
I3242_03145		cell division protein FtsK		117	81	96	183	331	171	102	97	88	328	259	314	166.94	96	300	3.111	1.637	8.723	2.70064e-18	7.43534e-18	0.0143	0.0213	0.0178	0.0178	TRUE	0.2792
I3242_01045		MATE family efflux transporter		398	299	351	598	1338	583	347	359	323	1072	1046	1070	603.51	343	1063	3.101	1.633	13.093	3.6238e-39	2.26576e-38	0.0054	0.014	0.0091	0.0091	TRUE	0.1513
I3242_05665	ruvA	Holliday junction branch migration protein RuvA		489	296	441	826	1317	646	426	355	406	1481	1029	1186	681.91	396	1232	3.101	1.633	10.493	9.25406e-26	3.51254e-25	0.0172	0.0136	0.0156	0.0156	TRUE	0.0951
I3242_06730		cation transporter	Transport	289	145	263	468	792	341	252	174	242	839	619	626	360.43	223	695	3.1	1.632	9.28	1.68763e-20	5.07076e-20	0.0222	0.0159	0.019	0.019	TRUE	0.2497
I3242_09835		LacI family DNA-binding transcriptional regulator		220	129	181	344	581	291	192	155	167	617	454	534	325.66	171	535	3.099	1.632	10.564	4.35412e-26	1.66908e-25	0.01	0.0164	0.0129	0.0129	TRUE	0.0518
I3242_05490		ATP-binding protein		36	27	33	63	119	47	31	32	30	113	93	86	57.92	31	97	3.097	1.631	6.328	2.48386e-10	4.73723e-10	0	0.0405	0.0249	0.0249	TRUE	0.1292
I3242_04345		YidC/Oxa1 family membrane protein insertase		52	21	32	58	141	53	45	25	29	104	110	97	57.46	33	104	3.089	1.627	6.23	4.66486e-10	8.75e-10	0.0026	0.0408	0.0278	0.0278	TRUE	0.4994
I3242_04770		LemA family protein		6	8	10	21	12	16	5	10	9	38	9	29	13.76	8	25	3.067	1.617	2.815	0.00488472	0.00611618	0	0.135	0.1462	0.1462	TRUE	0.1804
I3242_07265		alpha-xylosidase		91	49	71	139	248	101	79	59	65	249	194	185	120.57	68	209	3.063	1.615	7.095	1.29471e-12	2.77314e-12	0.0282	0.0253	0.0266	0.0266	TRUE	0.3778
I3242_07625		ECF transporter S component		186	127	188	301	644	246	162	152	173	540	503	452	287.7	162	498	3.063	1.615	9.347	9.04269e-21	2.73832e-20	0.017	0.017	0.017	0.017	TRUE	0.4068
I3242_01830		beta-galactosidase	Galactose Metabolism	739	452	738	1022	2579	1011	644	543	679	1832	2016	1856	1070.67	622	1901	3.056	1.612	13.56	6.94796e-42	5.00875e-41	0.006	0.0127	0.009	0.009	TRUE	0.0931
I3242_09285		glutamyl-Q tRNA(Asp) synthetase	tRNA Charging	188	93	163	277	586	190	164	112	150	497	458	349	259.46	142	435	3.054	1.611	8.57	1.03644e-17	2.78498e-17	0.0232	0.0177	0.0203	0.0203	TRUE	0.2138
I3242_07190		3'-5' exonuclease		371	238	296	571	1034	471	323	286	272	1024	808	864	578.12	294	899	3.05	1.609	10.821	2.73638e-27	1.10369e-26	0.0129	0.0141	0.0134	0.0134	TRUE	0.1368
I3242_04390		GNAT family N-acetyltransferase		499	360	551	862	1593	754	435	432	507	1545	1245	1384	852.63	458	1391	3.029	1.599	13.119	2.55502e-39	1.63453e-38	0.0063	0.0131	0.0091	0.0091	TRUE	0.0566
I3242_04295		ATP-binding cassette domain-containing protein		134	106	133	224	466	186	117	127	122	402	364	341	219.06	122	369	3.026	1.597	9.357	8.1895e-21	2.48775e-20	0.0114	0.0189	0.015	0.015	TRUE	0.2654
I3242_05760		aminotransferase class I/II-fold pyridoxal phosphate-dependent enzyme	Alanine Aspartate Metabolism	1357	926	1264	2059	4365	1822	1182	1112	1163	3691	3412	3344	2093.34	1152	3482	3.021	1.595	16.485	4.67196e-61	6.63693e-60	0.003	0.0119	0.0061	0.0061	TRUE	0.0414
I3242_00700		pilus assembly protein		14	16	18	25	70	22	12	19	17	45	55	40	25.65	16	47	3.008	1.589	4.435	9.22592e-06	1.38281e-05	0	0.0776	0.0466	0.0466	TRUE	0.1568
I3242_09745		ATP-binding protein		35	33	30	45	120	64	30	40	28	81	94	117	57.16	33	97	3.009	1.589	5.914	3.33478e-09	6.01007e-09	0.0108	0.0409	0.0294	0.0294	TRUE	0.0855
I3242_07020		ABC transporter permease		665	442	625	1057	2198	777	579	531	575	1895	1718	1426	970.74	562	1680	2.99	1.58	12.817	1.30875e-37	7.70888e-37	0.0074	0.0129	0.0096	0.0096	TRUE	0.081
I3242_04255		hypothetical protein		8	5	4	10	16	11	7	6	4	18	13	20	9.07	6	17	2.986	1.578	2.268	0.023319	0.0277587	0.2482	0.199	0.217	0.217	TRUE	2.4172
I3242_01075		LacI family DNA-binding transcriptional regulator		860	588	747	1142	2862	1144	749	706	687	2047	2237	2100	1230.09	714	2128	2.983	1.577	15.65	3.34508e-55	3.80158e-54	0.0025	0.0125	0.0063	0.0063	TRUE	0.047
I3242_09290	clpB	ATP-dependent chaperone ClpB		1010	678	1032	1663	3169	1329	880	814	949	2981	2477	2439	1745.01	881	2632	2.983	1.577	14.03	1.01608e-44	8.21369e-44	0.0058	0.0121	0.0083	0.0083	TRUE	0.1063
I3242_08500		sugar porter family MFS transporter	Transport	194	121	182	306	669	188	169	145	167	549	523	345	2144.16	160	472	2.943	1.557	6.386	1.7018e-10	3.27477e-10	0.0644	0.0119	0.0382	0.0382	TRUE	0.0678
I3242_02445		MurR/RpiR family transcriptional regulator		57	34	52	74	191	67	50	41	48	133	149	123	78.2	46	135	2.937	1.555	6.755	1.42986e-11	2.9171e-11	0	0.0329	0.0223	0.0223	TRUE	0.2566
I3242_07615		alpha/beta fold hydrolase		100	59	85	145	299	109	87	71	78	260	234	200	134.02	79	231	2.926	1.549	8.692	3.56821e-18	9.77842e-18	0	0.0238	0.0136	0.0136	TRUE	0.0494
I3242_04440		SOS response-associated peptidase		157	78	119	207	453	147	137	94	109	371	354	270	198.94	113	332	2.92	1.546	8.344	7.20838e-17	1.88197e-16	0.0165	0.0197	0.0182	0.0182	TRUE	0.2264
I3242_05940		hypothetical protein		1038	893	1036	1371	3971	1596	904	1072	953	2458	3104	2929	1518.9	976	2830	2.905	1.538	12.427	1.87488e-35	1.02036e-34	0.0082	0.0122	0.0103	0.0103	TRUE	0.1058
I3242_02570		hypothetical protein		7	12	27	32	45	22	6	14	25	57	35	40	25.15	15	44	2.9	1.536	3.502	0.000462237	0.000618879	0.1084	0.0789	0.0896	0.0896	TRUE	0.4569
I3242_00160		LacI family DNA-binding transcriptional regulator		239	148	251	351	726	327	208	178	231	629	567	600	341.24	206	599	2.897	1.535	10.407	2.29185e-25	8.49875e-25	0.008	0.0161	0.0121	0.0121	TRUE	0.1021
I3242_00705		flp pilus-assembly TadE/G-like family protein		20	2	23	21	56	22	17	2	21	38	44	40	21.26	13	41	2.895	1.534	3.294	0.000987579	0.00129796	0.142	0.0913	0.1037	0.1037	TRUE	1.1703
I3242_07245		methyltransferase domain-containing protein	Unassigned	144	105	121	171	444	216	125	126	111	307	347	396	236.63	121	350	2.896	1.534	8.594	8.42504e-18	2.27335e-17	0.0154	0.0183	0.0168	0.0168	TRUE	0.1851
I3242_09560	rsmI	16S rRNA (cytidine(1402)-2'-O)-methyltransferase		921	638	802	1265	2908	1145	802	766	738	2268	2273	2102	1262.14	769	2214	2.882	1.527	17.159	5.38721e-66	9.54871e-65	0	0.0125	0.0047	0.0047	TRUE	0.0153
I3242_06705	nrdR	transcriptional repressor NrdR		569	412	505	832	1531	818	495	495	465	1491	1197	1501	795.33	485	1396	2.873	1.523	10.836	2.33497e-27	9.43759e-27	0.0122	0.0133	0.0127	0.0127	TRUE	0.1859
I3242_05305		helix-turn-helix transcriptional regulator		438	311	427	617	1479	561	381	373	393	1106	1156	1030	681.67	382	1097	2.873	1.522	13.118	2.60925e-39	1.65471e-38	0.004	0.0136	0.0078	0.0078	TRUE	0.0859
I3242_04400		GNAT family N-acetyltransferase		28	19	23	51	68	29	24	23	21	91	53	53	40.16	23	66	2.853	1.513	4.339	1.42896e-05	2.11389e-05	0.0571	0.0536	0.055	0.055	TRUE	0.529
I3242_01395		ABC transporter substrate-binding protein	Transport	70	41	75	94	223	92	61	49	69	169	174	169	107.35	60	171	2.838	1.505	7.896	2.88067e-15	6.91361e-15	0	0.027	0.0139	0.0139	TRUE	0.1127
I3242_09620		amino acid permease	Transport	301	165	323	446	858	366	262	198	297	800	671	672	454.74	252	714	2.812	1.492	9.393	5.82497e-21	1.79201e-20	0.0156	0.0149	0.0152	0.0152	TRUE	0.2459
I3242_08555	radA	DNA repair protein RadA		804	501	762	1068	2428	980	700	601	701	1915	1898	1799	1072.2	667	1871	2.8	1.485	10.707	9.4641e-27	3.69387e-26	0.0124	0.0127	0.0127	0.0127	TRUE	0.2755
I3242_02350		cystathionine gamma-synthase	Methionine Metabolism	428	263	366	523	1247	519	373	316	337	938	975	953	582.26	342	955	2.791	1.481	11.813	3.33847e-32	1.57315e-31	0.0053	0.0141	0.0091	0.0091	TRUE	0.1055
I3242_04775		hypothetical protein		0	2	5	3	10	3	0	2	5	5	8	6	4.22	2	6	2.784	1.477	1.6	0.109501	0.123645	0	0.4145	0.2917	0.2917	TRUE	0.4173
I3242_07380		MFS transporter		115	81	115	207	313	126	100	97	106	371	245	231	169.88	101	282	2.775	1.472	7.279	3.36774e-13	7.41056e-13	0.0229	0.0212	0.022	0.022	TRUE	0.5113
I3242_09990		DUF3990 domain-containing protein		349	173	313	436	885	410	304	208	288	782	692	753	427.18	267	742	2.768	1.469	8.962	3.17861e-19	9.08442e-19	0.0179	0.0151	0.0165	0.0165	TRUE	0.2618
I3242_00340		hypothetical protein		17	13	15	19	65	18	15	16	14	34	51	33	22.22	15	39	2.757	1.463	3.848	0.000118926	0.000164588	0	0.0878	0.0533	0.0533	TRUE	0.411
I3242_04535		hypothetical protein		14	10	6	19	26	16	12	12	6	34	20	29	17.81	10	28	2.757	1.463	3.212	0.00131793	0.00172277	0	0.1068	0.0737	0.0737	TRUE	0.29
I3242_07350		ATP-binding cassette domain-containing protein	Transport	175	120	199	239	603	229	152	144	183	428	471	420	276.38	160	440	2.756	1.463	9.936	2.90618e-23	9.83317e-23	0.0047	0.0173	0.0109	0.0109	TRUE	0.1161
I3242_04365		hypothetical protein		83	53	54	102	205	93	72	64	50	183	160	171	105.53	62	171	2.756	1.462	6.72	1.81771e-11	3.68502e-11	0.0152	0.0273	0.022	0.022	TRUE	0.2207
I3242_08115		MFS transporter		28	18	21	16	85	45	24	22	19	29	66	83	35.39	22	59	2.736	1.452	3.754	0.000174258	0.000238432	0.0935	0.0593	0.0732	0.0732	TRUE	0.1398
I3242_05860		metallopeptidase family protein		145	89	176	197	434	216	126	107	162	353	339	396	239.01	132	363	2.731	1.449	8.698	3.39189e-18	9.30841e-18	0.0096	0.0183	0.0143	0.0143	TRUE	0.2778
I3242_00245		DUF3073 domain-containing protein		1382	903	1261	1964	3678	1648	1203	1084	1160	3521	2875	3025	2073.74	1149	3140	2.729	1.448	11.556	6.89084e-31	3.11782e-30	0.0096	0.0119	0.0107	0.0107	TRUE	0.1347
I3242_00475		DUF4143 domain-containing protein		52	30	47	73	127	63	45	36	43	131	99	116	66.91	41	115	2.727	1.448	5.841	5.20109e-09	9.26983e-09	0.0116	0.0366	0.0263	0.0263	TRUE	0.115
I3242_00400		(deoxy)nucleoside triphosphate pyrophosphohydrolase		152	81	133	205	433	139	132	97	122	367	338	255	185.78	117	320	2.724	1.446	7.984	1.42083e-15	3.4616e-15	0.0136	0.0203	0.0172	0.0172	TRUE	0.1893
I3242_02970		hypothetical protein		66	50	59	97	169	91	57	60	54	174	132	167	101.8	57	158	2.723	1.445	6.695	2.15891e-11	4.34934e-11	0	0.0279	0.0204	0.0204	TRUE	0.1837
I3242_03785		ABC transporter permease		103	50	88	115	266	120	90	60	81	206	208	220	148.28	77	211	2.722	1.445	7.156	8.32987e-13	1.80621e-12	0.0161	0.0226	0.0196	0.0196	TRUE	0.157
I3242_08840	dapC	succinyldiaminopimelate transaminase		567	356	540	715	1729	666	494	427	497	1282	1351	1222	807.79	473	1285	2.718	1.443	11.523	1.00538e-30	4.5067e-30	0.0071	0.0132	0.0097	0.0097	TRUE	0.124
I3242_07030		nucleoside hydrolase	Purine Metabolism	138	80	127	171	403	155	120	96	117	307	315	284	181.51	111	302	2.714	1.44	8.77	1.79183e-18	4.95963e-18	0.0033	0.0205	0.0127	0.0127	TRUE	0.0844
I3242_03105		cadmium transporter		399	223	325	508	960	451	347	268	299	911	750	828	573.78	305	830	2.706	1.436	10.275	9.1288e-25	3.2966e-24	0.0095	0.0141	0.0116	0.0116	TRUE	0.1155
I3242_09055		biotin--acetyl-CoA-carboxylase ligase	Biotin Metabolism	1419	831	1411	1608	4297	1796	1236	998	1298	2883	3358	3296	1924.52	1177	3179	2.699	1.433	11.922	9.08922e-33	4.37915e-32	0.0079	0.012	0.0098	0.0098	TRUE	0.1391
I3242_05085		hypothetical protein		33	16	26	43	74	34	29	19	24	77	58	62	44.71	24	66	2.676	1.42	4.923	8.53249e-07	1.35566e-06	0	0.0492	0.0289	0.0289	TRUE	0.1304
I3242_02270		LacI family DNA-binding transcriptional regulator		977	757	958	1367	2875	1289	851	909	881	2451	2247	2366	1351.41	880	2355	2.673	1.419	16.485	4.72955e-61	6.6697e-60	0	0.0124	0.0045	0.0045	TRUE	0.0137
I3242_02180		sulfite exporter TauE/SafE family protein		117	94	129	180	345	164	102	113	119	323	270	301	185.02	111	298	2.667	1.415	8.217	2.09122e-16	5.32309e-16	0.0089	0.0203	0.0145	0.0145	TRUE	0.1933
I3242_01755	lepB	signal peptidase I		1197	760	1076	1597	3187	1361	1042	912	990	2863	2491	2498	1593.22	981	2617	2.665	1.414	8.452	2.8637e-17	7.56863e-17	0.0268	0.0122	0.0194	0.0194	TRUE	0.6016
I3242_09690		sugar ABC transporter permease	Transport	600	386	623	752	1768	776	522	463	573	1348	1382	1424	801.19	519	1385	2.66	1.411	12.072	1.48752e-33	7.42607e-33	0.0045	0.0133	0.0084	0.0084	TRUE	0.0663
I3242_08605		transglutaminase family protein		282	210	294	419	788	373	246	252	270	751	616	685	448.48	256	684	2.657	1.41	11.225	3.08247e-29	1.34129e-28	0.0037	0.0149	0.0084	0.0084	TRUE	0.0629
I3242_10110	rnpA	ribonuclease P protein component		1534	1123	1649	2254	4244	2043	1336	1348	1517	4041	3317	3750	2287.14	1400	3703	2.642	1.401	10.837	2.29293e-27	9.28709e-27	0.0108	0.0119	0.0115	0.0115	TRUE	0.1452
I3242_06590		ROK family protein	Unassigned	209	164	214	281	665	256	182	197	197	504	520	470	283.59	192	498	2.605	1.381	10.554	4.84434e-26	1.85332e-25	0	0.0171	0.0083	0.0083	TRUE	0.0476
I3242_05835		DUF3375 domain-containing protein		515	329	450	612	1481	551	448	395	414	1097	1157	1011	696.37	419	1088	2.6	1.379	12.861	7.46383e-38	4.42335e-37	0.0017	0.0136	0.0064	0.0064	TRUE	0.0297
I3242_06580	nagB	glucosamine-6-phosphate deaminase	Lacto-N-biose; Galacto-N-biose pathway	177	135	141	190	491	233	154	162	130	341	384	428	221.52	149	384	2.59	1.373	8.691	3.58498e-18	9.81047e-18	0.0059	0.0188	0.0128	0.0128	TRUE	0.052
I3242_02985		NAD kinase	Nicotinate and Nicotinamide Metabolism	1047	796	1017	1430	3137	1197	912	956	936	2563	2452	2197	1487.17	935	2404	2.576	1.365	14.362	8.95054e-47	7.93232e-46	0.0021	0.0123	0.0057	0.0057	TRUE	0.0438
I3242_04155		hypothetical protein		40	33	43	64	112	51	35	40	40	115	88	94	58.81	38	99	2.576	1.365	5.356	8.50624e-08	1.43654e-07	0	0.0401	0.0266	0.0266	TRUE	0.232
I3242_04430		amino acid permease		644	425	673	851	1889	729	561	510	619	1526	1476	1338	927.02	563	1447	2.566	1.359	11.143	7.7771e-29	3.32419e-28	0.0068	0.013	0.0093	0.0093	TRUE	0.0672
I3242_08945		hypothetical protein		323	241	298	411	963	364	281	289	274	737	753	668	446.59	281	719	2.564	1.358	12.133	7.06968e-34	3.60386e-33	0	0.0149	0.0063	0.0063	TRUE	0.0281
I3242_00055		Lrp/AsnC family transcriptional regulator		242	155	166	274	559	260	211	186	153	491	437	477	280.68	183	468	2.548	1.349	8.82	1.14218e-18	3.18426e-18	0.008	0.0172	0.0126	0.0126	TRUE	0.1611
I3242_08980		IS30 family transposase		228	169	187	297	572	263	199	203	172	532	447	483	298.96	191	487	2.544	1.347	8.917	4.79589e-19	1.3586e-18	0.0085	0.0168	0.0124	0.0124	TRUE	0.1433
I3242_07270		extracellular solute-binding protein		34	21	35	50	90	34	30	25	32	90	70	62	46.5	29	74	2.528	1.338	4.757	1.96895e-06	3.06528e-06	0	0.0478	0.0306	0.0306	TRUE	0.1474
I3242_03495		transcriptional regulator		60	35	51	81	150	52	52	42	47	145	117	95	75.99	47	119	2.518	1.332	5.856	4.73332e-09	8.4831e-09	0	0.0335	0.021	0.021	TRUE	0.0585
I3242_09490		KUP/HAK/KT family potassium transporter	Transport	10421	6705	9601	12023	28206	11836	9075	8049	8832	21553	22045	21724	12945.3	8652	21774	2.516	1.331	12.411	2.2726e-35	1.22988e-34	0.0066	0.0113	0.0082	0.0082	TRUE	0.1356
I3242_01950		ATP-binding protein		253	155	217	316	626	257	220	186	200	566	489	472	322.83	202	509	2.507	1.326	10.013	1.32972e-23	4.57935e-23	0.0016	0.0164	0.0088	0.0088	TRUE	0.0676
I3242_08915		flagella basal body P-ring formation protein FlgA		26	22	26	30	74	39	23	26	24	54	58	72	38.42	24	61	2.507	1.326	4.507	6.56034e-06	9.94084e-06	0	0.0555	0.0305	0.0305	TRUE	0.0902
I3242_07785		substrate-binding domain-containing protein		166	70	139	192	307	175	145	84	128	344	240	321	200.82	119	302	2.505	1.325	5.91	3.42883e-09	6.17381e-09	0.0411	0.0196	0.0297	0.0297	TRUE	0.4048
I3242_07010		MFS transporter	Transport	8953	5885	8318	10598	25479	9361	7796	7065	7652	18999	19913	17182	11376.1	7504	18698	2.492	1.317	13.335	1.44648e-40	9.77136e-40	0.0046	0.0113	0.0069	0.0069	TRUE	0.0409
I3242_07345		ECF transporter S component	Transport	879	568	747	1078	2048	982	765	682	687	1932	1601	1802	1210.27	711	1778	2.492	1.317	11.855	2.03339e-32	9.62868e-32	0.0049	0.0125	0.0078	0.0078	TRUE	0.065
I3242_08140		MFS transporter		54	26	60	65	146	57	47	31	55	117	114	105	73.46	44	112	2.486	1.314	5.379	7.46958e-08	1.26701e-07	0.0102	0.0343	0.0257	0.0257	TRUE	0.2945
I3242_00200		hypothetical protein		163	122	147	242	402	167	142	146	135	434	314	307	207.45	141	352	2.482	1.312	6.54	6.15307e-11	1.21056e-10	0.0275	0.0193	0.0234	0.0234	TRUE	0.4461
I3242_02385		transposase		9	13	10	18	27	15	8	16	9	32	21	28	15.41	11	27	2.479	1.31	2.856	0.0042921	0.00539865	0	0.1217	0.0787	0.0787	TRUE	0.1842
I3242_00210		hypothetical protein		288	197	271	430	595	327	251	236	249	771	465	600	363.16	245	612	2.478	1.309	6.775	1.24111e-11	2.54007e-11	0.0312	0.0158	0.0237	0.0237	TRUE	0.06
I3242_01010		C69 family dipeptidase		1262	827	1194	1473	3427	1400	1099	993	1098	2641	2678	2570	1592.02	1063	2630	2.472	1.305	13.557	7.22449e-42	5.18874e-41	0.0021	0.0122	0.0059	0.0059	TRUE	0.0494
I3242_04010		glycerate kinase	Glycine, Serine Threonine Metabolism	188	142	165	251	510	191	164	170	152	450	399	351	232.69	162	400	2.471	1.305	7.884	3.16987e-15	7.57943e-15	0.011	0.0184	0.0149	0.0149	TRUE	0.089
I3242_03140		WhiB family transcriptional regulator		428	317	464	581	1020	589	373	381	427	1042	797	1081	671.89	394	973	2.462	1.3	9.134	6.57167e-20	1.91789e-19	0.0118	0.0137	0.0126	0.0126	TRUE	0.2128
I3242_01280		cell surface protein		98	81	131	136	351	121	85	97	121	244	274	222	160.15	101	247	2.46	1.298	7.026	2.12588e-12	4.50846e-12	0.0115	0.0218	0.0169	0.0169	TRUE	0.199
I3242_04620		ATP-binding protein		1286	940	1188	1496	3568	1484	1120	1128	1093	2682	2789	2724	1834.47	1114	2732	2.455	1.296	16.568	1.17904e-61	1.76582e-60	0	0.0121	0.0037	0.0037	TRUE	0.0044
I3242_10115	rpmH	50S ribosomal protein L34		1047	811	989	1759	2033	1161	912	974	910	3153	1589	2131	1543.21	932	2291	2.456	1.296	6.274	3.51696e-10	6.63551e-10	0.0476	0.0122	0.0299	0.0299	TRUE	0.1408
I3242_06015		helix-hairpin-helix domain-containing protein		38	11	20	31	77	24	33	13	18	56	60	44	33.54	21	53	2.451	1.293	3.414	0.000640992	0.000851716	0.0768	0.0619	0.0677	0.0677	TRUE	0.8938
I3242_09830		extracellular solute-binding protein		317	183	324	402	708	374	276	220	298	721	553	686	392.74	265	653	2.45	1.293	8.073	6.87722e-16	1.70125e-15	0.0155	0.0155	0.0155	0.0155	TRUE	0.1542
I3242_09515		glycoside hydrolase family 27 protein	Galactose Metabolism	214	166	184	281	589	212	186	199	169	504	460	389	280.88	185	451	2.448	1.292	9.099	9.13466e-20	2.64987e-19	0.0032	0.0172	0.0103	0.0103	TRUE	0.086
I3242_07185		TetM/TetW/TetO/TetS family tetracycline resistance ribosomal protection protein		1144	743	1021	1287	3064	1198	996	892	939	2307	2395	2199	1494.49	942	2300	2.441	1.287	13.116	2.67e-39	1.68576e-38	0.0027	0.0123	0.0061	0.0061	TRUE	0.0405
I3242_05240		hypothetical protein		57	56	65	76	160	92	50	67	60	136	125	169	99.61	59	143	2.425	1.278	5.848	4.96273e-09	8.86955e-09	0.0127	0.0282	0.021	0.021	TRUE	0.1439
I3242_06215		RecX family transcriptional regulator		270	146	263	357	591	268	235	175	242	640	462	492	345.78	217	531	2.423	1.277	7.6	2.9523e-14	6.7581e-14	0.0165	0.0161	0.0167	0.0167	TRUE	0.2377
I3242_04375		hypothetical protein		42	34	38	62	96	48	37	41	35	111	75	88	55.67	38	91	2.415	1.272	4.63	3.65536e-06	5.596e-06	0.023	0.0417	0.0333	0.0333	TRUE	0.1571
I3242_04600		DUF1778 domain-containing protein		128	104	137	175	341	160	111	125	126	314	267	294	192.67	121	292	2.4	1.263	8.139	3.9709e-16	1.00023e-15	0	0.02	0.0108	0.0108	TRUE	0.05
I3242_07315		hypothetical protein		118	81	82	146	279	98	103	97	75	262	218	180	139.02	92	220	2.397	1.261	5.161	2.45959e-07	4.02705e-07	0.0468	0.0234	0.0343	0.0343	TRUE	0.2425
I3242_06135		DEAD/DEAH box helicase		678	530	699	842	1913	791	590	636	643	1509	1495	1452	891.66	623	1485	2.386	1.254	12.463	1.19048e-35	6.5341e-35	0.0016	0.013	0.006	0.006	TRUE	0.0486
I3242_09965	nrdF	class 1b ribonucleoside-diphosphate reductase subunit beta	Nucleotide Salvage Pathway	34	58	57	66	180	51	30	70	52	118	141	94	76.88	51	118	2.385	1.254	4.491	7.09226e-06	1.07384e-05	0.0505	0.0333	0.0402	0.0402	TRUE	0.253
I3242_05510		hypothetical protein		48	29	38	65	99	41	42	35	35	117	77	75	55.36	37	90	2.383	1.253	4.24	2.23595e-05	3.27509e-05	0.0413	0.0419	0.0417	0.0417	TRUE	0.6338
I3242_00520		LacI family DNA-binding transcriptional regulator		295	213	320	362	767	365	257	256	294	649	599	670	443	269	639	2.366	1.242	10.14	3.66183e-24	1.28865e-23	0.0026	0.015	0.0079	0.0079	TRUE	0.0523
I3242_00375		prolyl oligopeptidase family serine peptidase		105	66	92	131	225	109	91	79	85	235	176	200	122.41	85	204	2.363	1.241	6.289	3.18546e-10	6.04549e-10	0.0121	0.025	0.0187	0.0187	TRUE	0.1233
I3242_03060		N-acetyltransferase		70	47	63	86	151	81	61	56	58	154	118	149	96.51	58	140	2.359	1.238	5.999	1.98747e-09	3.63272e-09	0	0.0288	0.0172	0.0172	TRUE	0.1705
I3242_08270		class I SAM-dependent methyltransferase	Cell Envelope Biosynthesis	125	78	105	150	278	123	109	94	97	269	217	226	155.22	100	237	2.358	1.238	7.13	1.0034e-12	2.16117e-12	0.0046	0.0221	0.0138	0.0138	TRUE	0.089
I3242_02240		ABC transporter substrate-binding protein	Transport	1837	1200	1672	2132	4361	1938	1600	1441	1538	3822	3408	3557	4174.34	1526	3596	2.355	1.236	7.794	6.48444e-15	1.52966e-14	0.0234	0.0115	0.0176	0.0176	TRUE	0.5399
I3242_07235		L,D-transpeptidase		209	102	204	264	434	190	182	122	188	473	339	349	268.45	164	387	2.335	1.223	6.609	3.86542e-11	7.68311e-11	0.0215	0.0175	0.0198	0.0198	TRUE	0.3202
I3242_06905		WYL domain-containing protein		108	72	85	130	242	100	94	86	78	233	189	184	137.99	86	202	2.328	1.219	6.896	5.35441e-12	1.11594e-11	0	0.0235	0.0133	0.0133	TRUE	0.1104
I3242_02315		type III pantothenate kinase	Pantothenate and CoA biosynthesis	104	60	106	132	241	102	91	72	98	237	188	187	142.35	87	204	2.323	1.216	6.668	2.59405e-11	5.20967e-11	0.0042	0.0231	0.0148	0.0148	TRUE	0.1211
I3242_06845		DUF4186 domain-containing protein		146	111	145	173	373	172	127	133	133	310	292	316	195.66	131	306	2.323	1.216	8.104	5.31148e-16	1.32069e-15	0	0.0198	0.0101	0.0101	TRUE	0.0796
I3242_04555		hypothetical protein		47	51	52	74	161	45	41	61	48	133	126	83	70.36	50	114	2.316	1.212	4.854	1.21168e-06	1.91099e-06	0.0192	0.0353	0.0288	0.0288	TRUE	0.2965
I3242_02790		hypothetical protein		349	252	322	429	817	366	304	303	296	769	639	672	448.37	301	693	2.295	1.199	9.701	2.97873e-22	9.78725e-22	0.0034	0.0149	0.0083	0.0083	TRUE	0.0691
I3242_05735	hrcA	heat-inducible transcriptional repressor HrcA		461	346	478	500	1293	527	401	415	440	896	1011	967	669.76	419	958	2.293	1.197	10.746	6.20166e-27	2.45023e-26	0.0027	0.0137	0.007	0.007	TRUE	0.0457
I3242_08525		FAD-dependent oxidoreductase		1160	1221	1138	1426	3303	1565	1010	1466	1047	2556	2582	2872	1702.83	1174	2670	2.276	1.187	8.328	8.23493e-17	2.13555e-16	0.0164	0.0121	0.0139	0.0139	TRUE	0.3723
I3242_00590	malQ	4-alpha-glucanotransferase	Starch Sucrose Metabolism	243	170	255	280	662	249	212	204	235	502	517	457	310.4	217	492	2.274	1.185	8.646	5.35166e-18	1.45625e-17	0.004	0.0166	0.0098	0.0098	TRUE	0.0813
I3242_09575		MFS transporter		687	508	682	802	1734	736	598	610	627	1438	1355	1351	892.71	612	1381	2.256	1.174	13.103	3.16792e-39	1.98715e-38	0	0.013	0.0045	0.0045	TRUE	0.0096
I3242_08770		YwiC-like family protein		287	176	264	280	669	311	250	211	243	502	523	571	338.58	235	532	2.256	1.173	9.362	7.83362e-21	2.38715e-20	0	0.0162	0.0079	0.0079	TRUE	0.0511
I3242_04435		deoxyribonuclease IV		280	160	239	286	659	246	244	192	220	513	515	452	337.69	219	493	2.253	1.172	8.453	2.83734e-17	7.50922e-17	0.0043	0.0162	0.0101	0.0101	TRUE	0.0757
I3242_01785		gamma-glutamyl-gamma-aminobutyrate hydrolase family protein	Tyrosine, Tryptophan, Phenylalanine Metabolism	132	101	109	172	252	140	115	121	100	308	197	257	180.85	112	254	2.241	1.164	6.145	7.99336e-10	1.48492e-09	0.0167	0.0205	0.0186	0.0186	TRUE	0.0897
I3242_01160		aquaporin family protein	Transport	485	305	385	563	1076	387	422	366	354	1009	841	710	578.05	381	853	2.238	1.162	8.031	9.69575e-16	2.3802e-15	0.0115	0.0141	0.0129	0.0129	TRUE	0.0757
I3242_09985		helix-turn-helix transcriptional regulator		77	45	71	80	174	77	67	54	65	143	136	141	85.31	62	140	2.236	1.161	5.846	5.03146e-09	8.98409e-09	0	0.0311	0.0155	0.0155	TRUE	0.0641
I3242_02155		MFS transporter		1487	970	1550	1740	3653	1476	1295	1164	1426	3119	2855	2709	1808.47	1295	2894	2.233	1.159	9.145	5.94037e-20	1.73628e-19	0.0101	0.0121	0.0109	0.0109	TRUE	0.1457
I3242_02235		ABC transporter substrate-binding protein	Transport	1799	1151	1736	1912	4370	1802	1567	1382	1597	3428	3415	3307	2400.95	1515	3383	2.232	1.158	10.057	8.54585e-24	2.97488e-23	0.0071	0.0118	0.009	0.009	TRUE	0.1388
I3242_02755		beta-glucuronidase		30	22	25	26	71	36	26	26	23	47	55	66	38.43	25	56	2.227	1.155	3.496	0.000472362	0.000631996	0.035	0.0555	0.0465	0.0465	TRUE	0.4356
I3242_00165		putative DNA binding domain-containing protein		134	101	124	159	298	147	117	121	114	285	233	270	172.55	117	263	2.22	1.15	7.195	6.24574e-13	1.35887e-12	0	0.021	0.0115	0.0115	TRUE	0.0885
I3242_06080		tyrosine-type recombinase/integrase		45	37	49	54	144	38	39	44	45	97	113	70	62.55	43	93	2.219	1.15	4.641	3.47304e-06	5.33379e-06	0	0.0384	0.0253	0.0253	TRUE	0.1082
I3242_04860		hypothetical protein		2	0	0	2	1	0	2	0	0	4	1	0	1.01	1	2	2.216	1.148	0.619	0.536192	0.563307	0	1.7063	1.1874	1.1874	TRUE	0.5696
I3242_09530		glycoside hydrolase family 127 protein		223	144	188	234	536	193	194	173	173	419	419	354	266.55	180	397	2.213	1.146	8.134	4.13925e-16	1.04128e-15	0.0024	0.0175	0.0098	0.0098	TRUE	0.0612
I3242_02425		isoaspartyl peptidase/L-asparaginase		149	109	143	155	360	167	130	131	132	278	281	307	200.84	131	289	2.203	1.139	7.836	4.66749e-15	1.1051e-14	0	0.0196	0.009	0.009	TRUE	0.0322
I3242_09380		hypothetical protein		74	50	50	102	98	67	64	60	46	183	77	123	83.47	57	128	2.202	1.139	3.891	9.98218e-05	0.000139145	0.065	0.0315	0.0473	0.0473	TRUE	0.077
I3242_06985		MFS transporter		184	104	188	200	431	173	160	125	173	359	337	318	219.48	153	338	2.201	1.138	6.602	4.05117e-11	8.03579e-11	0.0131	0.0189	0.0161	0.0161	TRUE	0.191
I3242_06410		carboxylating nicotinate-nucleotide diphosphorylase	Nicotinate and Nicotinamide Metabolism	73	68	102	101	250	78	64	82	94	181	195	143	112.06	80	173	2.2	1.137	5.525	3.292e-08	5.65849e-08	0.0128	0.0263	0.0203	0.0203	TRUE	0.2167
I3242_05090		PD-(D/E)XK nuclease family protein		191	171	233	272	539	203	166	205	214	488	421	373	303.66	195	427	2.19	1.131	7.274	3.49128e-13	7.67367e-13	0.0098	0.0167	0.0132	0.0132	TRUE	0.1077
I3242_07005		LacI family DNA-binding transcriptional regulator		738	601	846	875	2027	837	643	721	778	1569	1584	1536	1004.83	714	1563	2.191	1.131	11.116	1.04992e-28	4.44837e-28	0.0022	0.0128	0.0063	0.0063	TRUE	0.063
I3242_08125		hypothetical protein		34	19	41	53	61	33	30	23	38	95	48	61	44.01	30	68	2.189	1.13	3.391	0.000695444	0.000922801	0.0573	0.0498	0.053	0.053	TRUE	0.2265
I3242_03210		CarD family transcriptional regulator		567	300	475	651	974	491	494	360	437	1167	761	901	771.47	430	943	2.183	1.126	5.739	9.53919e-09	1.67391e-08	0.0361	0.0133	0.0258	0.0258	TRUE	0.2081
I3242_07610		hypothetical protein		39	22	22	41	70	27	34	26	20	73	55	50	41.8	27	59	2.183	1.126	3.659	0.000253469	0.00034486	0.0153	0.0519	0.0381	0.0381	TRUE	0.264
I3242_07915		Ppx/GppA family phosphatase	Purine Metabolism	411	225	377	443	823	381	358	270	347	794	643	699	479.36	325	712	2.176	1.122	8.056	7.90657e-16	1.94841e-15	0.0086	0.0147	0.0114	0.0114	TRUE	0.1551
I3242_09030		LacI family DNA-binding transcriptional regulator		303	197	259	287	723	285	264	236	238	514	565	523	347.95	246	534	2.174	1.12	8.593	8.47211e-18	2.28286e-17	0.0033	0.016	0.0089	0.0089	TRUE	0.0831
I3242_04385		hypothetical protein		224	149	252	239	553	250	195	179	232	428	432	459	300.69	202	440	2.168	1.117	8.245	1.65063e-16	4.22948e-16	0.0009	0.0168	0.0092	0.0092	TRUE	0.1228
I3242_02835		ECF transporter S component	Transport	251	189	217	277	562	252	219	227	200	497	439	463	330.67	215	466	2.164	1.114	7.735	1.03034e-14	2.40996e-14	0.007	0.0163	0.0111	0.0111	TRUE	0.1553
I3242_03655		haloacid dehalogenase-like hydrolase		804	590	767	1041	1712	749	700	708	706	1866	1338	1375	1018.98	705	1526	2.163	1.113	6.772	1.27235e-11	2.60125e-11	0.0234	0.0128	0.0183	0.0183	TRUE	0.3074
I3242_07865		hypothetical protein		14	10	11	11	28	18	12	12	10	20	22	33	14.36	11	25	2.161	1.112	1.812	0.0699592	0.0803097	0.3867	0.1298	0.199	0.199	TRUE	1.3968
I3242_05815		hypothetical protein		40	30	37	51	79	42	35	36	34	91	62	77	54.57	35	77	2.16	1.111	3.861	0.000112935	0.000156634	0.0289	0.0424	0.0362	0.0362	TRUE	0.1835
I3242_02140		serine/threonine protein kinase		1387	909	1349	1423	3119	1451	1208	1091	1241	2551	2438	2663	1750.36	1180	2551	2.159	1.11	9.51	1.91096e-21	5.98375e-21	0.0069	0.0121	0.0091	0.0091	TRUE	0.1257
I3242_05250		hypothetical protein		746	535	726	828	1638	804	650	642	668	1484	1280	1476	1065.54	653	1413	2.157	1.109	10.163	2.91077e-24	1.03565e-23	0.0041	0.0127	0.0073	0.0073	TRUE	0.0584
I3242_01845		MFS transporter		328	243	346	380	754	363	286	292	318	681	589	666	430.07	299	645	2.151	1.105	9.036	1.6218e-19	4.66961e-19	0.0029	0.0151	0.008	0.008	TRUE	0.0517
I3242_04125		tyrosine-type recombinase/integrase		49	39	63	64	135	53	43	47	58	115	106	97	69.05	49	106	2.151	1.105	4.876	1.08362e-06	1.71463e-06	0	0.0358	0.0204	0.0204	TRUE	0.1449
I3242_09145		Rne/Rng family ribonuclease		6805	4531	6642	6938	16945	6485	5926	5439	6110	12437	13244	11903	8281.35	5825	12528	2.151	1.105	12.501	7.39866e-36	4.10753e-35	0.0027	0.0113	0.0055	0.0055	TRUE	0.0271
I3242_00360		Hsp20/alpha crystallin family protein		87	70	81	118	174	87	76	84	75	212	136	160	104.88	78	169	2.147	1.102	4.63	3.65358e-06	5.596e-06	0.0333	0.0274	0.0302	0.0302	TRUE	0.243
I3242_04715		transposase		2393	1902	2291	2737	5730	2458	2084	2283	2108	4906	4478	4512	2871.16	2158	4632	2.146	1.102	12.535	4.81633e-36	2.68935e-35	0.0018	0.0117	0.0052	0.0052	TRUE	0.0215
I3242_03220		metal ABC transporter permease	Transport	178	94	194	80	602	185	155	113	178	143	471	340	230.92	149	318	2.142	1.099	2.577	0.00996115	0.0122268	0.1254	0.0185	0.065	0.1254	TRUE	0.1135
I3242_09685		carbohydrate ABC transporter permease	Transport	346	230	372	325	904	370	301	276	342	583	707	679	420.06	306	656	2.143	1.099	8.239	1.7296e-16	4.42594e-16	0.0059	0.0152	0.0101	0.0101	TRUE	0.0783
I3242_06995		hypothetical protein		41	28	37	34	100	44	36	34	34	61	78	81	47.86	35	73	2.139	1.097	4.126	3.69415e-05	5.33017e-05	0	0.0467	0.0272	0.0272	TRUE	0.1673
I3242_03350	glmU	bifunctional UDP-N-acetylglucosamine diphosphorylase/glucosamine-1-phosphate N-acetyltransferase GlmU	Cell Envelope Biosynthesis	1205	776	1134	1245	2731	1146	1049	932	1043	2232	2134	2103	1524.36	1008	2156	2.137	1.096	9.406	5.16341e-21	1.59611e-20	0.0069	0.0122	0.009	0.009	TRUE	0.1077
I3242_04790		hypothetical protein		19	17	23	24	60	17	17	20	21	43	47	31	27.79	19	40	2.136	1.095	3.224	0.00126329	0.00165469	0	0.0724	0.0407	0.0407	TRUE	0.134
I3242_08905		5-formyltetrahydrofolate cyclo-ligase	One Carbon Pool by Folate	55	30	69	46	159	58	48	36	63	82	124	106	73.89	49	104	2.136	1.095	4.165	3.10954e-05	4.49674e-05	0.0316	0.0342	0.0331	0.0331	TRUE	0.1682
I3242_05660	ruvB	Holliday junction branch migration DNA helicase RuvB		549	402	535	604	1307	540	478	483	492	1083	1022	991	652.68	484	1032	2.13	1.091	10.71	9.17988e-27	3.59019e-26	0	0.0137	0.0058	0.0058	TRUE	0.0289
I3242_07420		replication-associated recombination protein A		556	392	525	519	1320	591	484	471	483	930	1032	1085	664.43	479	1016	2.119	1.084	9.646	5.11337e-22	1.65201e-21	0.0028	0.0137	0.0074	0.0074	TRUE	0.0474
I3242_07250		DUF4432 family protein		9	4	11	11	26	4	8	5	10	20	20	7	10.84	8	16	2.117	1.082	1.964	0.0495233	0.0576033	0	0.1683	0.1123	0.1123	TRUE	0.3887
I3242_06910		YihY/virulence factor BrkB family protein		119	91	126	126	299	128	104	109	116	226	234	235	155.3	110	232	2.115	1.081	6.843	7.76814e-12	1.60686e-11	0	0.0221	0.0104	0.0104	TRUE	0.0335
I3242_08165		sugar-binding protein	Transport	2598	1574	2415	2157	6113	2586	2262	1890	2222	3867	4778	4746	2954.82	2125	4464	2.101	1.071	7.738	1.00864e-14	2.36206e-14	0.0137	0.0117	0.0134	0.0134	TRUE	0.1677
I3242_09105	nusG	transcription termination/antitermination factor NusG		5884	3561	5074	5239	13359	5297	5124	4275	4668	9392	10441	9722	7064.06	4689	9852	2.101	1.071	10.131	4.01102e-24	1.40896e-23	0.0058	0.0114	0.0079	0.0079	TRUE	0.0564
I3242_06575		N-acetylglucosamine-6-phosphate deacetylase	Lacto-N-biose; Galacto-N-biose pathway	290	205	335	264	776	330	253	246	308	473	606	606	375.79	269	562	2.092	1.065	6.923	4.43217e-12	9.28736e-12	0.0124	0.0157	0.0139	0.0139	TRUE	0.1379
I3242_00065		hypothetical protein		178	127	168	194	437	149	155	152	155	348	342	273	246.45	154	321	2.09	1.063	5.62	1.90984e-08	3.31818e-08	0.0224	0.018	0.0203	0.0203	TRUE	0.4044
I3242_06390		alcohol dehydrogenase		163	103	158	178	354	144	142	124	145	319	277	264	211.18	137	287	2.081	1.057	6.634	3.27493e-11	6.54987e-11	0.0056	0.0192	0.0122	0.0122	TRUE	0.1045
I3242_05220		hypothetical protein		34	16	29	38	61	24	30	19	27	68	48	44	39.59	25	53	2.07	1.05	3.314	0.000921091	0.00121305	0.0183	0.0542	0.0397	0.0397	TRUE	0.2343
I3242_03775		UvrD-helicase domain-containing protein		967	553	867	988	1886	830	842	664	798	1771	1474	1523	1178.05	768	1589	2.064	1.046	8.252	1.55415e-16	4.00349e-16	0.0087	0.0126	0.0105	0.0105	TRUE	0.1076
I3242_08290	galE	UDP-glucose 4-epimerase GalE	Lacto-N-biose; Galacto-N-biose pathway	652	547	580	636	1555	691	568	657	534	1140	1215	1268	714.53	586	1208	2.065	1.046	8.335	7.75886e-17	2.0148e-16	0.0071	0.0135	0.0099	0.0099	TRUE	0.1086
I3242_01650		ribonuclease III		535	365	464	627	1027	445	466	438	427	1124	803	817	658.14	444	915	2.055	1.039	6.909	4.89327e-12	1.02203e-11	0.0147	0.0137	0.0144	0.0144	TRUE	0.3078
I3242_07790		ABC transporter ATP-binding protein		1113	832	1031	1147	2288	1170	969	999	948	2056	1788	2147	1355.02	972	1997	2.051	1.037	8.609	7.37711e-18	1.99896e-17	0.0071	0.0124	0.0096	0.0096	TRUE	0.1277
I3242_04995		HNH endonuclease		14	8	10	12	23	14	12	10	9	22	18	26	15.46	10	22	2.046	1.033	2.216	0.0266899	0.0316156	0	0.1213	0.0766	0.0766	TRUE	0.2428
I3242_09945		SpaH/EbpB family LPXTG-anchored major pilin		289	177	238	291	536	254	252	212	219	522	419	466	323.98	228	469	2.044	1.032	6.931	4.17422e-12	8.76585e-12	0.0087	0.0164	0.0123	0.0123	TRUE	0.0789
I3242_03215		2-C-methyl-D-erythritol 2,4-cyclodiphosphate synthase	Terpenoid Biosynthesis	43	22	50	50	96	33	37	26	46	90	75	61	69.48	36	75	2.035	1.025	3.009	0.00262106	0.00336919	0.0899	0.0357	0.0607	0.0607	TRUE	0.2506
I3242_00070		hypothetical protein		71	46	62	74	149	56	62	55	57	133	116	103	93.19	58	117	2.016	1.012	4.437	9.11289e-06	1.36693e-05	0.0159	0.0294	0.023	0.023	TRUE	0.1066
I3242_00910		flavodoxin		14	3	4	5	22	7	12	4	4	9	17	13	9.15	7	13	2.017	1.012	1.634	0.102204	0.115947	0.0672	0.1974	0.1507	0.1507	TRUE	0.498
I3242_04120		tyrosine-type recombinase/integrase		49	37	68	43	172	45	43	44	63	77	134	83	67.31	50	98	2.01	1.007	3.611	0.000305073	0.000413325	0.0421	0.0364	0.0391	0.0391	TRUE	0.7798
I3242_00900		IS3 family transposase		43	42	55	57	110	49	37	50	51	102	86	90	63.28	46	93	2.005	1.004	4.023	5.75664e-05	8.1718e-05	0.0102	0.0381	0.0265	0.0265	TRUE	0.2309
I3242_00920		NAD(P)H-binding protein		51	34	37	48	98	42	44	41	34	86	77	77	56.63	40	80	2.001	1	4.1	4.13714e-05	5.956e-05	0	0.0412	0.0218	0.0218	TRUE	0.0881
I3242_09705		histidine phosphatase family protein	Glycolysis/Gluconeogenesis	807	645	889	777	2124	830	703	774	818	1393	1660	1523	979.47	765	1525	2	1	9.028	1.74929e-19	5.0292e-19	0.0045	0.0129	0.0077	0.0077	TRUE	0.0504
I3242_09295	hutH	histidine ammonia-lyase	Histidine Metabolism	376	192	331	364	780	252	327	230	304	653	610	463	800.67	287	575	1.999	0.999	3.755	0.000173574	0.000237665	0.0887	0.0133	0.048	0.048	TRUE	1.1276
I3242_08995		hypothetical protein		328	261	330	362	724	321	286	313	304	649	566	589	435.29	301	601	1.995	0.996	8.323	8.55166e-17	2.21175e-16	0.0018	0.015	0.0075	0.0075	TRUE	0.0356
I3242_00460		twin-arginine translocase TatA/TatE family subunit		16388	11118	13682	14766	32209	15528	14271	13347	12586	26470	25173	28501	17738.9	13401	26715	1.993	0.995	9.574	1.02641e-21	3.25621e-21	0.0057	0.0112	0.0077	0.0077	TRUE	0.0772
I3242_07620		hypothetical protein		104	80	85	109	172	112	91	96	78	195	134	206	121.13	88	178	1.992	0.995	4.742	2.12006e-06	3.28993e-06	0.0188	0.0252	0.022	0.022	TRUE	0.4031
I3242_02335		ABC transporter ATP-binding protein	Transport	258	200	271	254	603	270	225	240	249	455	471	496	315.2	238	474	1.992	0.994	7.396	1.40152e-13	3.11592e-13	0.0034	0.0165	0.0094	0.0094	TRUE	0.1139
I3242_01790		hypothetical protein		272	177	278	225	708	238	237	212	256	403	553	437	314.05	235	464	1.989	0.992	6.39	1.66324e-10	3.20376e-10	0.0114	0.0166	0.0137	0.0137	TRUE	0.2355
I3242_06450	xerD	site-specific tyrosine recombinase XerD		502	337	424	430	1061	458	437	405	390	771	829	841	553.86	411	814	1.982	0.987	9.371	7.20145e-21	2.20494e-20	0	0.0142	0.0059	0.0059	TRUE	0.0261
I3242_03555		YifB family Mg chelatase-like AAA ATPase		83	59	99	97	207	66	72	71	91	174	162	121	106.92	78	152	1.957	0.969	4.815	1.46918e-06	2.30581e-06	0.0057	0.0271	0.0182	0.0182	TRUE	0.1746
I3242_07290		hypothetical protein		30	31	33	40	72	30	26	37	30	72	56	55	42.01	31	61	1.957	0.969	3.375	0.000739299	0.000977635	0	0.0517	0.0319	0.0319	TRUE	0.1287
I3242_04415		hypothetical protein		38	23	49	47	83	33	33	28	45	84	65	61	47.42	35	70	1.952	0.965	3.502	0.000461442	0.000618243	0	0.0471	0.0307	0.0307	TRUE	0.2904
I3242_09320		putative DNA binding domain-containing protein		390	212	292	368	574	320	340	254	269	660	449	587	441.69	288	565	1.952	0.965	5.174	2.29105e-07	3.76387e-07	0.0286	0.015	0.022	0.022	TRUE	0.2099
I3242_03415		hypothetical protein		198	124	140	184	311	171	172	149	129	330	243	314	199.56	150	296	1.949	0.963	5.365	8.08033e-08	1.3682e-07	0.0153	0.0197	0.0175	0.0175	TRUE	0.2096
I3242_06405		cysteine desulfurase		95	106	120	127	264	101	83	127	110	228	206	185	143.33	107	206	1.948	0.962	5.067	4.03163e-07	6.5072e-07	0.0114	0.023	0.0179	0.0179	TRUE	0.2725
I3242_07370		glycerophosphodiester phosphodiesterase		267	215	222	286	462	265	233	258	204	513	361	486	313.16	232	453	1.947	0.961	5.419	6.0055e-08	1.02136e-07	0.0211	0.0166	0.0189	0.0189	TRUE	0.27
I3242_03915		16S rRNA (uracil(1498)-N(3))-methyltransferase		223	159	225	202	546	192	194	191	207	362	427	352	253.63	197	380	1.941	0.956	6.407	1.48218e-10	2.85785e-10	0.0065	0.0178	0.0117	0.0117	TRUE	0.1156
I3242_00605		LacI family DNA-binding transcriptional regulator		582	437	560	518	1390	529	507	525	515	929	1086	971	674.11	516	995	1.937	0.954	7.892	2.98267e-15	7.14067e-15	0.0056	0.0137	0.0088	0.0088	TRUE	0.1078
I3242_08535		ribonuclease HI		419	279	356	368	839	370	365	335	327	660	656	679	477.44	342	665	1.938	0.954	8.815	1.19183e-18	3.3179e-18	0	0.0147	0.0059	0.0059	TRUE	0.0265
I3242_09110	secE	preprotein translocase subunit SecE		1661	1028	1478	1503	3090	1469	1446	1234	1360	2694	2415	2696	1982.48	1347	2602	1.928	0.947	9.241	2.45193e-20	7.2767e-20	0.0038	0.012	0.0069	0.0069	TRUE	0.0419
I3242_03190		S24 family peptidase		213	134	193	236	364	167	185	161	178	423	284	307	222	175	338	1.92	0.941	4.883	1.0465e-06	1.6586e-06	0.0248	0.0188	0.0218	0.0218	TRUE	0.3434
I3242_09240		IclR family transcriptional regulator		2711	1829	2508	2635	5312	2352	2361	2196	2307	4724	4152	4317	3171.83	2288	4398	1.92	0.941	10.033	1.09513e-23	3.79855e-23	0.0029	0.0117	0.006	0.006	TRUE	0.0339
I3242_03390		hypothetical protein		160	102	162	147	309	158	139	122	149	264	242	290	191.22	137	265	1.918	0.939	5.418	6.03372e-08	1.02525e-07	0.0108	0.02	0.0154	0.0154	TRUE	0.179
I3242_09825		DUF2961 domain-containing protein		131	92	131	126	264	127	114	110	121	226	206	233	150.86	115	222	1.915	0.937	5.355	8.55207e-08	1.44302e-07	0.0066	0.0224	0.0146	0.0146	TRUE	0.2108
I3242_03530		TIGR00730 family Rossman fold protein		711	461	608	657	1376	579	619	553	559	1178	1075	1063	779.49	577	1105	1.91	0.934	9.245	2.34856e-20	6.98064e-20	0.0009	0.0133	0.0058	0.0058	TRUE	0.0324
I3242_02840		ABC transporter ATP-binding protein	Transport	216	128	199	218	401	165	188	154	183	391	313	303	241.54	175	336	1.907	0.932	5.258	1.45642e-07	2.42361e-07	0.0171	0.0182	0.0176	0.0176	TRUE	0.2688
I3242_06420	nadA	quinolinate synthase NadA	Nicotinate and Nicotinamide Metabolism	237	170	295	253	587	210	206	204	271	454	459	385	298.14	227	433	1.906	0.93	6.215	5.14546e-10	9.62346e-10	0.008	0.0168	0.0123	0.0123	TRUE	0.2166
I3242_08815		D-2-hydroxyacid dehydrogenase family protein		688	460	649	583	1595	557	599	552	597	1045	1247	1022	772.12	583	1105	1.902	0.928	8.082	6.37218e-16	1.57834e-15	0.0046	0.0133	0.008	0.008	TRUE	0.1074
I3242_01475		ATP-dependent DNA helicase RecG		2223	1652	2192	2165	4815	1974	1936	1983	2016	3881	3763	3623	2513.39	1978	3756	1.899	0.925	10.408	2.27402e-25	8.44885e-25	0.0021	0.0118	0.0052	0.0052	TRUE	0.0467
I3242_04505		hypothetical protein		133	84	118	124	255	109	116	101	109	222	199	200	152.79	109	207	1.898	0.924	5.789	7.07373e-09	1.25151e-08	0	0.0223	0.0104	0.0104	TRUE	0.0248
I3242_02115		serine/threonine-protein phosphatase		672	501	681	694	1395	605	585	601	626	1244	1090	1110	760.46	604	1148	1.896	0.923	8.772	1.75314e-18	4.85948e-18	0.0022	0.0134	0.0065	0.0065	TRUE	0.0408
I3242_00645		purine/pyrimidine permease	Transport	419	269	470	415	821	405	365	323	432	744	642	743	483.49	373	710	1.892	0.92	5.917	3.27787e-09	5.92162e-09	0.0146	0.0147	0.0151	0.0151	TRUE	0.1973
I3242_03000		GntR family transcriptional regulator		128	93	135	156	247	102	111	112	124	280	193	187	148.71	116	220	1.89	0.919	3.82	0.000133608	0.000184116	0.0466	0.0226	0.0341	0.0341	TRUE	0.2854
I3242_09860		ROK family transcriptional regulator		1185	852	1215	1023	2631	1140	1032	1023	1118	1834	2056	2092	1378.38	1058	1994	1.887	0.916	9.692	3.27049e-22	1.07095e-21	0.0018	0.0124	0.0056	0.0056	TRUE	0.0382
I3242_02295		Intracellular exo-alpha-(1->5)-L-arabinofuranosidase	Amino sugar and nucleotide sugar Metabolism	74	53	76	73	153	68	64	64	70	131	120	125	87.76	66	125	1.883	0.913	4.701	2.58302e-06	3.98595e-06	0	0.0305	0.0141	0.0141	TRUE	0.0167
I3242_02035		Crp/Fnr family transcriptional regulator		1773	1193	1689	1582	3450	1635	1544	1432	1554	2836	2696	3001	2072.08	1510	2844	1.881	0.911	9.697	3.118e-22	1.02275e-21	0.0026	0.0119	0.0058	0.0058	TRUE	0.033
I3242_10105	yidD	membrane protein insertion efficiency factor YidD		609	438	622	709	1125	501	530	526	572	1271	879	920	699.88	543	1023	1.879	0.91	6.058	1.37459e-09	2.52924e-09	0.0153	0.0136	0.0146	0.0146	TRUE	0.347
I3242_03395		MFS transporter		158	94	128	147	271	121	138	113	118	264	212	222	172.06	123	233	1.874	0.906	5.41	6.29304e-08	1.06838e-07	0.0049	0.021	0.0131	0.0131	TRUE	0.0896
I3242_00675		P-loop NTPase		67	42	66	62	133	57	58	50	61	111	104	105	71.06	56	107	1.872	0.905	4.178	2.94366e-05	4.26963e-05	0	0.0351	0.0186	0.0186	TRUE	0.0689
I3242_07115		glutamate racemase	Cell Envelope Biosynthesis	256	193	192	225	483	209	223	232	177	403	377	384	289.07	211	388	1.846	0.884	6.03	1.63913e-09	3.00456e-09	0.0057	0.017	0.0113	0.0113	TRUE	0.1479
I3242_07825		glycoside hydrolase family 3 C-terminal domain-containing protein	Starch sucrose Metabolism	219	175	258	214	498	218	191	210	237	384	389	400	263.84	213	391	1.838	0.878	5.45	5.02932e-08	8.59121e-08	0.0117	0.0176	0.0145	0.0145	TRUE	0.2775
I3242_01635		Arc family DNA-binding protein		69	66	77	93	114	74	60	79	71	167	89	136	96.04	70	131	1.833	0.874	3.523	0.000427028	0.000574126	0.0348	0.0289	0.0317	0.0317	TRUE	0.1443
I3242_04380		Abi family protein		383	288	358	380	692	347	334	346	329	681	541	637	481.72	336	620	1.833	0.874	6.608	3.90144e-11	7.74674e-11	0.0065	0.0147	0.01	0.01	TRUE	0.1087
I3242_03310		ABC transporter permease		245	182	218	217	475	216	213	218	201	389	371	396	292.83	211	385	1.826	0.869	6.552	5.68818e-11	1.12368e-10	0	0.0169	0.0085	0.0085	TRUE	0.0638
I3242_06415	nadB	L-aspartate oxidase	Nicotinate and Nicotinamide Metabolism	270	198	237	261	520	208	235	238	218	468	406	382	290.88	230	419	1.817	0.861	6.239	4.40002e-10	8.2693e-10	0.0033	0.017	0.0099	0.0099	TRUE	0.071
I3242_01685		MerR family transcriptional regulator		88	59	81	85	139	81	77	71	75	152	109	149	99	74	137	1.811	0.857	3.929	8.53924e-05	0.000119723	0.0161	0.0283	0.0224	0.0224	TRUE	0.2756
I3242_09200		MFS transporter		165	111	157	147	328	133	144	133	144	264	256	244	181.01	140	255	1.811	0.856	5.929	3.04563e-09	5.51468e-09	0	0.0205	0.0088	0.0088	TRUE	0.0123
I3242_05870		ABC-F family ATP-binding cassette domain-containing protein		738	470	647	670	1362	534	643	564	595	1201	1064	980	870.65	601	1082	1.799	0.847	7.032	2.03985e-12	4.33552e-12	0.0057	0.0131	0.009	0.009	TRUE	0.0691
I3242_07795		ABC transporter ATP-binding protein		554	413	584	540	1142	471	482	496	537	968	893	864	633.9	505	908	1.797	0.845	7.554	4.22929e-14	9.63559e-14	0.0026	0.0138	0.0072	0.0072	TRUE	0.0379
I3242_07130		PLP-dependent transferase		18	13	34	21	51	19	16	16	31	38	40	35	30.89	21	38	1.794	0.843	2.321	0.0202837	0.0243858	0.0324	0.0663	0.0532	0.0532	TRUE	0.5268
I3242_05990	tsaB	tRNA (adenosine(37)-N6)-threonylcarbamoyltransferase complex dimerization subunit type 1 TsaB		300	223	307	299	603	242	261	268	282	536	471	444	346.39	270	484	1.787	0.837	5.954	2.62243e-09	4.76178e-09	0.0063	0.016	0.0109	0.0109	TRUE	0.1241
I3242_03790		ABC transporter ATP-binding protein		92	81	109	84	235	82	80	97	100	151	184	151	124.62	92	162	1.77	0.824	4.173	3.00643e-05	4.35414e-05	0.0119	0.0248	0.0184	0.0184	TRUE	0.1829
I3242_01095	hypBA1	beta-L-arabinofuranosidase		383	353	407	359	904	349	334	424	374	644	707	641	480.43	377	664	1.769	0.823	6.118	9.4911e-10	1.75977e-09	0.0074	0.0147	0.0106	0.0106	TRUE	0.0853
I3242_05810	uvrA	excinuclease ABC subunit UvrA		2242	1667	2168	1924	4692	1850	1952	2001	1994	3449	3667	3396	2500.12	1982	3504	1.769	0.823	9.993	1.62838e-23	5.57807e-23	0.0011	0.0118	0.0044	0.0044	TRUE	0.0165
I3242_04615		hypothetical protein		277	196	237	258	471	220	241	235	218	463	368	404	306.87	231	412	1.765	0.82	5.982	2.21029e-09	4.03236e-09	0.0038	0.0167	0.0097	0.0097	TRUE	0.0861
I3242_07910		endonuclease/exonuclease/phosphatase family protein		251	153	232	232	451	175	219	184	213	416	352	321	258.94	205	363	1.765	0.819	4.318	1.57799e-05	2.33079e-05	0.0253	0.0177	0.0216	0.0216	TRUE	0.4987
I3242_07295		Mrp/NBP35 family ATP-binding protein		721	511	665	622	1351	593	628	613	612	1115	1056	1088	784.17	618	1086	1.757	0.813	7.695	1.41097e-14	3.28432e-14	0.0025	0.0133	0.0066	0.0066	TRUE	0.0763
I3242_03835		prepilin peptidase		40	31	53	28	111	38	35	37	49	50	87	70	55.22	40	69	1.753	0.809	2.97	0.00298159	0.00381992	0.0168	0.042	0.0314	0.0314	TRUE	0.1035
I3242_05245		hypothetical protein		13	4	17	16	19	8	11	5	16	29	15	15	14.94	11	20	1.751	0.808	1.549	0.121361	0.136319	0.0944	0.1252	0.1136	0.1136	TRUE	0.3022
I3242_09785		NAD-dependent protein deacetylase		257	213	258	205	602	221	224	256	237	367	471	406	296.18	239	415	1.751	0.808	5.348	8.9012e-08	1.4967e-07	0.0091	0.0169	0.0126	0.0126	TRUE	0.1189
I3242_07505		MFS transporter	Transport	74	53	61	65	136	54	64	64	56	117	106	99	76.21	61	107	1.748	0.806	3.897	9.72536e-05	0.000135663	0	0.0335	0.0163	0.0163	TRUE	0.0351
I3242_08105		IS256-like element ISBlo8 family transposase		77	43	70	56	136	63	67	52	64	100	106	116	74.8	61	107	1.748	0.806	3.451	0.000559346	0.000745794	0.0105	0.0339	0.0247	0.0247	TRUE	0.2603
I3242_06075		IS3 family transposase		54	32	68	48	109	49	47	38	63	86	85	90	65.79	49	87	1.747	0.805	3.189	0.00142814	0.00186179	0.015	0.037	0.0279	0.0279	TRUE	0.3022
I3242_05100		hypothetical protein		11	9	20	12	29	13	10	11	18	22	23	24	17.55	13	23	1.745	0.803	1.846	0.0648443	0.0747935	0	0.1082	0.068	0.068	TRUE	0.4201
I3242_00795		phosphatase PAP2 family protein		934	623	1001	806	1890	761	813	748	921	1445	1477	1397	979.76	827	1440	1.74	0.799	4.877	1.07699e-06	1.70552e-06	0.023	0.0129	0.0182	0.0182	TRUE	0.4892
I3242_05095		hypothetical protein		8	6	12	8	19	8	7	7	11	14	15	15	11.96	8	15	1.735	0.795	1.479	0.139009	0.155419	0	0.1536	0.1027	0.1027	TRUE	0.6
I3242_01085		sugar ABC transporter permease		134	108	138	125	278	111	117	130	127	224	217	204	164.55	125	215	1.734	0.794	4.955	7.23067e-07	1.15166e-06	0	0.0215	0.0113	0.0113	TRUE	0.0683
I3242_08470		hypothetical protein		426	323	509	412	761	438	371	388	468	739	595	804	540.46	409	713	1.734	0.794	4.798	1.60414e-06	2.51151e-06	0.0202	0.0143	0.0175	0.0175	TRUE	0.1858
I3242_09435		glycoside hydrolase		1384	932	1293	1095	2609	1135	1205	1119	1189	1963	2039	2083	1496.39	1171	2028	1.731	0.792	8.22	2.04103e-16	5.20909e-16	0.0025	0.0123	0.0059	0.0059	TRUE	0.0435
I3242_06230	ClgR	helix-turn-helix transcriptional regulator		1835	1706	2046	2025	3724	1643	1598	2048	1882	3630	2911	3016	2201.22	1843	3186	1.729	0.79	2.071	0.0383269	0.0449318	0.1042	0.0119	0.0491	0.1042	TRUE	2.3403
I3242_07000		serpin family protein		898	627	866	654	1808	782	782	753	797	1172	1413	1435	997.37	777	1340	1.726	0.788	6.633	3.28415e-11	6.5615e-11	0.0064	0.0128	0.009	0.009	TRUE	0.092
I3242_06970		ATPase		147	115	176	136	308	139	128	138	162	244	241	255	181.35	143	247	1.725	0.787	4.317	1.583e-05	2.3364e-05	0.0147	0.0205	0.0176	0.0176	TRUE	0.3005
I3242_08810		YigZ family protein		167	148	150	153	402	107	145	178	138	274	314	196	192.68	154	261	1.724	0.786	3.898	9.71583e-05	0.000135628	0.027	0.02	0.0234	0.0234	TRUE	0.1667
I3242_00355		toxic anion resistance protein		26	23	17	15	52	24	23	28	16	27	41	44	25.66	22	37	1.723	0.785	2.03	0.042345	0.0495221	0.0475	0.0775	0.0663	0.0663	TRUE	0.2907
I3242_05790	whiA	DNA-binding protein WhiA		1226	825	1126	1190	2128	840	1068	990	1036	2133	1663	1542	1479.72	1031	1779	1.723	0.785	6.248	4.14748e-10	7.80226e-10	0.0097	0.0123	0.0105	0.0105	TRUE	0.2362
I3242_03185		ComF family protein		277	219	287	238	547	254	241	263	264	427	428	466	313.88	256	440	1.718	0.781	4.981	6.3156e-07	1.01175e-06	0.012	0.0166	0.0141	0.0141	TRUE	0.3253
I3242_07125		SPFH domain-containing protein		2799	1930	2523	1546	6154	2471	2437	2317	2321	2771	4810	4535	2967.66	2358	4039	1.714	0.777	4.439	9.03177e-06	1.35662e-05	0.0272	0.0117	0.0217	0.0217	TRUE	0.6062
I3242_07945		DEAD/DEAH box helicase		1581	1166	1603	1225	3274	1375	1377	1400	1475	2196	2559	2524	1685.43	1417	2426	1.713	0.777	5.781	7.43118e-09	1.31114e-08	0.0124	0.0121	0.0124	0.0124	TRUE	0.2596
I3242_07015		glycoside hydrolase family 32 protein	Galactose Metabolism	9483	6824	8987	7987	19194	7000	8258	8192	8267	14318	15001	12848	10289.5	8239	14056	1.706	0.771	7.21	5.59739e-13	1.21918e-12	0.006	0.0113	0.0081	0.0081	TRUE	0.1016
I3242_05625		DUF3017 domain-containing protein		354	235	340	320	619	266	308	282	313	574	484	488	399.03	301	515	1.702	0.767	6.22	4.98571e-10	9.34277e-10	0.0018	0.0154	0.0079	0.0079	TRUE	0.0702
I3242_05685		threonine--tRNA ligase	tRNA Charging	7377	4542	6810	5634	13839	5429	6424	5452	6265	10100	10816	9965	7805.47	6047	10294	1.702	0.767	8.146	3.76804e-16	9.51614e-16	0.0036	0.0113	0.0062	0.0062	TRUE	0.0598
I3242_00990		6-phosphogluconolactonase	Pentose Phosphate Pathway	334	242	280	314	519	250	291	291	258	563	406	459	380.1	280	476	1.69	0.757	5.13	2.89885e-07	4.72225e-07	0.0098	0.0156	0.0124	0.0124	TRUE	0.1906
I3242_08405		DUF4125 family protein		222	165	203	183	448	159	193	198	187	328	350	292	224	193	323	1.69	0.757	5.244	1.57362e-07	2.61188e-07	0	0.0187	0.0103	0.0103	TRUE	0.0579
I3242_07225		ATP-binding cassette domain-containing protein		258	151	240	183	474	194	225	181	221	328	370	356	260.51	209	351	1.682	0.75	5.185	2.1599e-07	3.55142e-07	0.0039	0.0177	0.0107	0.0107	TRUE	0.0892
I3242_07515		amidohydrolase family protein	Pyrimidine Metabolism	47	37	40	43	84	34	41	44	37	77	66	62	56.43	41	68	1.678	0.747	3.054	0.0022583	0.00291258	0	0.0413	0.0208	0.0208	TRUE	0.0511
I3242_09130	obgE	GTPase ObgE		4150	2938	4099	3144	8618	3225	3614	3527	3771	5636	6736	5919	4539.53	3637	6097	1.677	0.746	6.296	3.05664e-10	5.80671e-10	0.0089	0.0115	0.0099	0.0099	TRUE	0.1445
I3242_01520		3-deoxy-7-phosphoheptulonate synthase	Tyrosine, Tryptophan, Phenylalanine Metabolism	1404	913	1284	1163	2384	1044	1223	1096	1181	2085	1863	1916	1559.91	1167	1955	1.673	0.742	6.754	1.43329e-11	2.92101e-11	0.0049	0.0122	0.0079	0.0079	TRUE	0.094
I3242_08180		ROK family glucokinase	Glycolysis/Gluconeogenesis	634	454	622	646	1021	461	552	545	572	1158	798	846	809.38	556	934	1.672	0.742	5.199	2.00664e-07	3.30787e-07	0.0134	0.0132	0.013	0.013	TRUE	0.3388
I3242_03050		glycoside hydrolase family 3 protein	Cell Envelope Biosynthesis	303	208	307	293	575	193	264	250	282	525	449	354	363.71	265	443	1.669	0.739	4.702	2.57758e-06	3.98072e-06	0.0127	0.0158	0.0143	0.0143	TRUE	0.1017
I3242_05755		hypothetical protein		396	287	408	294	744	366	345	345	375	527	581	672	459.98	355	593	1.669	0.739	6.04	1.54103e-09	2.83011e-09	0.0026	0.0148	0.0082	0.0082	TRUE	0.0916
I3242_00625	dnaK	molecular chaperone DnaK		5965	3751	5648	5294	9745	4190	5194	4503	5196	9490	7616	7691	6600.34	4964	8266	1.664	0.735	6.504	7.8405e-11	1.53629e-10	0.0077	0.0114	0.009	0.009	TRUE	0.136
I3242_09125		glutamate 5-kinase	Arginine Proline Metabolism	1957	1441	1897	1576	3948	1466	1704	1730	1745	2825	3086	2691	2123.12	1726	2867	1.663	0.734	7.055	1.72127e-12	3.67457e-12	0.0043	0.0119	0.0073	0.0073	TRUE	0.0829
I3242_02360	recQ	DNA helicase RecQ	Folate Biosynthesis	695	487	667	495	1318	584	605	585	614	887	1030	1072	722.04	601	996	1.659	0.73	6.827	8.66755e-12	1.78899e-11	0.002	0.0135	0.0067	0.0067	TRUE	0.0674
I3242_04315		hypothetical protein		164	102	141	148	244	113	143	122	130	265	191	207	172.83	132	221	1.657	0.729	4.251	2.12705e-05	3.12033e-05	0.0071	0.021	0.0142	0.0142	TRUE	0.2011
I3242_06895		exodeoxyribonuclease V subunit gamma		325	232	302	253	580	263	283	279	278	454	453	483	333.33	280	463	1.652	0.725	6.037	1.57048e-09	2.88146e-09	0	0.0162	0.0071	0.0071	TRUE	0.035
I3242_00730		class C sortase		477	360	445	366	856	409	415	432	409	656	669	751	532.01	419	692	1.649	0.722	6.615	3.72328e-11	7.41585e-11	0	0.0143	0.0064	0.0064	TRUE	0.0391
I3242_00155		OFA family MFS transporter		438	407	417	394	899	354	381	489	384	706	703	650	456.96	418	686	1.647	0.72	4.546	5.4759e-06	8.32371e-06	0.0167	0.0149	0.0158	0.0158	TRUE	0.223
I3242_07680		primosomal protein N'		1090	780	1040	861	2056	829	949	936	957	1543	1607	1522	1146.5	947	1557	1.645	0.718	6.756	1.41446e-11	2.88873e-11	0.004	0.0126	0.0072	0.0072	TRUE	0.0819
I3242_08110	xylA	xylose isomerase	Fructose and Mannose Metabolism	368	210	326	259	628	262	320	252	300	464	491	481	357.11	291	479	1.642	0.716	5.424	5.81282e-08	9.91207e-08	0.0037	0.0159	0.0094	0.0094	TRUE	0.0947
I3242_02045		tRNA-dihydrouridine synthase		968	626	849	772	1544	720	843	751	781	1384	1207	1322	1024.93	792	1304	1.641	0.714	7.135	9.68599e-13	2.09088e-12	0.0021	0.0128	0.006	0.006	TRUE	0.0372
I3242_03490		chloride channel protein	Transport	242	173	247	212	428	191	211	208	227	380	335	351	287.32	215	355	1.64	0.713	5.541	2.99951e-08	5.16493e-08	0	0.0171	0.0077	0.0077	TRUE	0.0269
I3242_07450		phosphatase PAP2 family protein		111	88	114	104	209	84	97	106	105	186	163	154	124.62	103	168	1.639	0.713	4.008	6.11576e-05	8.65616e-05	0	0.0248	0.0138	0.0138	TRUE	0.0895
I3242_00945		ABC transporter permease	Transport	345	226	302	232	634	259	300	271	278	416	496	475	354.69	283	462	1.637	0.711	5.352	8.68914e-08	1.46232e-07	0.0041	0.0159	0.0094	0.0094	TRUE	0.0617
I3242_03715		ABC transporter ATP-binding protein		366	247	334	252	737	258	319	297	307	452	576	474	362.12	308	501	1.637	0.711	4.762	1.91722e-06	2.98715e-06	0.0108	0.0158	0.013	0.013	TRUE	0.1476
I3242_03745		cobalt transporter		421	324	379	411	699	288	367	389	349	737	546	529	451.8	368	604	1.637	0.711	4.421	9.83188e-06	1.46681e-05	0.017	0.0149	0.0161	0.0161	TRUE	0.2736
I3242_05840		MptD family putative ECF transporter S component		182	86	160	128	254	135	158	103	147	229	199	248	192.89	136	225	1.627	0.702	3.873	0.000107613	0.000149467	0.0125	0.02	0.0169	0.0169	TRUE	0.2802
I3242_03370		DUF1846 domain-containing protein		1219	732	1099	938	1968	860	1062	879	1011	1682	1538	1578	1285.11	984	1599	1.623	0.698	6.012	1.82762e-09	3.34371e-09	0.0064	0.0125	0.0088	0.0088	TRUE	0.073
I3242_00940		DUF2318 domain-containing protein	Transport	242	141	254	161	475	181	211	169	234	289	371	332	256.75	205	331	1.621	0.697	4.242	2.21442e-05	3.24603e-05	0.012	0.0178	0.0149	0.0149	TRUE	0.1426
I3242_02340		ABC transporter ATP-binding protein	Transport	244	147	236	195	428	164	212	176	217	350	335	301	239.57	202	329	1.622	0.697	4.863	1.15657e-06	1.82705e-06	0.0017	0.0182	0.0102	0.0102	TRUE	0.0808
I3242_04760		hypothetical protein		2	0	3	3	3	0	2	0	3	5	2	0	2.58	2	2	1.614	0.691	0.58	0.561904	0.588081	0.0028	0.6711	0.4429	0.4429	TRUE	0.114
I3242_09005		LPXTG cell wall anchor domain-containing protein		2049	1313	1309	1372	3172	1323	1784	1576	1204	2460	2479	2428	1614	1521	2456	1.614	0.691	4.718	2.38226e-06	3.69087e-06	0.0159	0.0122	0.0148	0.0148	TRUE	0.2696
I3242_04610		hypothetical protein		150	141	164	125	316	136	131	169	151	224	247	250	174.28	150	240	1.609	0.686	4.068	4.73637e-05	6.77828e-05	0.007	0.0209	0.0142	0.0142	TRUE	0.1313
I3242_02670		putative sulfate exporter family transporter		347	183	303	236	520	252	302	220	279	423	406	463	345.09	267	431	1.604	0.682	4.175	2.97899e-05	4.31763e-05	0.0153	0.0161	0.0157	0.0157	TRUE	0.168
I3242_07260		3-hydroxyacyl-CoA dehydrogenase family protein		119	75	114	99	205	78	104	90	105	177	160	143	132.96	100	160	1.605	0.682	3.935	8.30667e-05	0.000116547	0	0.0239	0.0124	0.0124	TRUE	0.045
I3242_09805		glycoside hydrolase family 13 protein		785	386	719	533	1224	540	684	463	661	955	957	991	686.26	603	968	1.601	0.679	4.47	7.82313e-06	1.18265e-05	0.0163	0.0136	0.0151	0.0151	TRUE	0.3108
I3242_06155		RNA polymerase sigma factor		3914	2625	3702	3592	5823	2704	3408	3151	3406	6439	4551	4963	4468.19	3322	5318	1.6	0.678	5.203	1.95976e-07	3.23611e-07	0.0127	0.0115	0.0119	0.0119	TRUE	0.2752
I3242_07510		PucR family transcriptional regulator		72	55	66	69	102	57	63	66	61	124	80	105	78.74	63	103	1.591	0.67	2.982	0.00286714	0.00367816	0	0.0328	0.0216	0.0216	TRUE	0.1384
I3242_10090	rsmG	16S rRNA (guanine(527)-N(7))-methyltransferase RsmG		282	166	292	243	481	179	246	199	269	436	376	329	303.76	238	380	1.591	0.67	4.393	1.11961e-05	1.66136e-05	0.0092	0.0167	0.0128	0.0128	TRUE	0.1203
I3242_08970		family 43 glycosylhydrolase		1015	647	990	885	1533	718	884	777	911	1586	1198	1318	987.23	857	1367	1.59	0.669	5.216	1.83005e-07	3.02711e-07	0.0087	0.0129	0.0107	0.0107	TRUE	0.1547
I3242_03720		ABC transporter permease		250	199	216	190	495	165	218	239	199	341	387	303	244.52	219	344	1.589	0.668	4.454	8.40959e-06	1.26635e-05	0.0063	0.0181	0.0119	0.0119	TRUE	0.0948
I3242_03985		trimeric intracellular cation channel family protein		219	147	216	170	385	161	191	176	199	305	301	296	239.11	189	301	1.589	0.668	4.986	6.17092e-07	9.89396e-07	0	0.0183	0.008	0.008	TRUE	0.0205
I3242_01415		CPBP family intramembrane metalloprotease		418	330	449	372	745	337	364	396	413	667	582	619	463.07	391	623	1.587	0.666	5.772	7.81647e-09	1.37661e-08	0.0016	0.0148	0.0072	0.0072	TRUE	0.0298
I3242_03005		ABC transporter ATP-binding protein		242	194	215	208	384	191	211	233	198	373	300	351	243.44	214	341	1.586	0.666	4.522	6.12447e-06	9.28766e-06	0.005	0.0181	0.0112	0.0112	TRUE	0.0994
I3242_09890		hypothetical protein		4110	3389	4005	3367	7588	3258	3579	4068	3684	6036	5931	5980	4549.84	3777	5982	1.584	0.664	6.287	3.23937e-10	6.12974e-10	0.0057	0.0115	0.0078	0.0078	TRUE	0.1091
I3242_00500		adenylosuccinate synthase	Purine Pyrimidine Biosynthesis	3103	1986	2726	2181	5244	2186	2702	2384	2508	3910	4099	4012	3141	2531	4007	1.583	0.662	8.013	1.12196e-15	2.74037e-15	0.0012	0.0117	0.0045	0.0045	TRUE	0.0283
I3242_02730		DNA lyase		39	22	40	31	71	23	34	26	37	56	55	42	41.37	32	51	1.582	0.662	2.292	0.0219094	0.0261937	0	0.0523	0.0315	0.0315	TRUE	0.1146
I3242_01630		type II toxin-antitoxin system VapC family toxin		158	133	173	148	284	129	138	160	159	265	222	237	188.4	152	241	1.579	0.659	4.299	1.71806e-05	2.52995e-05	0	0.0202	0.0107	0.0107	TRUE	0.0525
I3242_02625		aminotransferase class I/II-fold pyridoxal phosphate-dependent enzyme	Glycine, Serine Threonine Metabolism	1395	960	1208	987	2335	1031	1215	1152	1111	1769	1825	1892	1384.39	1159	1829	1.577	0.657	6.495	8.32093e-11	1.62548e-10	0.0033	0.0124	0.0066	0.0066	TRUE	0.0676
I3242_02750		AEC family transporter		174	106	167	127	304	116	152	127	154	228	238	213	182.2	144	226	1.569	0.65	4.172	3.01949e-05	4.36978e-05	0	0.0205	0.011	0.011	TRUE	0.065
I3242_01090		carbohydrate ABC transporter permease		145	112	137	98	291	106	126	134	126	176	227	195	150.68	129	199	1.568	0.649	3.927	8.60116e-05	0.000120504	0	0.0224	0.0124	0.0124	TRUE	0.1327
I3242_03635		hypothetical protein		2491	1561	2374	1516	4546	1903	2169	1874	2184	2718	3553	3493	2440.93	2076	3255	1.569	0.649	5.173	2.30741e-07	3.78752e-07	0.0097	0.0118	0.0109	0.0109	TRUE	0.1662
I3242_08820		CapA family protein		2082	1541	1878	1560	3845	1429	1813	1850	1728	2797	3005	2623	2091.14	1797	2808	1.566	0.647	7.367	1.7507e-13	3.87884e-13	0.0017	0.0119	0.005	0.005	TRUE	0.0318
I3242_03015		ABC-2 transporter permease		97	73	101	65	179	86	84	88	93	117	140	158	104.86	88	138	1.565	0.646	3.446	0.00056924	0.000758463	0	0.0274	0.0147	0.0147	TRUE	0.0789
I3242_03480		HRDC domain-containing protein		904	690	866	782	1527	639	787	828	797	1402	1193	1173	920.08	804	1256	1.56	0.642	6.213	5.18969e-10	9.69678e-10	0.0024	0.013	0.0065	0.0065	TRUE	0.0783
I3242_00510		CrcB family protein		1100	764	1068	794	1978	803	958	917	982	1423	1546	1474	1146.9	952	1481	1.557	0.638	6.821	9.05663e-12	1.8654e-11	0.0014	0.0126	0.0053	0.0053	TRUE	0.0238
I3242_02370		N-acetyltransferase		347	219	301	258	537	237	302	263	277	463	420	435	384.05	281	439	1.556	0.638	5.014	5.32052e-07	8.55179e-07	0.0029	0.0156	0.0083	0.0083	TRUE	0.0533
I3242_04605		GNAT family N-acetyltransferase		469	369	407	359	774	359	408	443	374	644	605	659	501.35	408	636	1.554	0.636	5.574	2.4837e-08	4.30359e-08	0.0015	0.0145	0.0071	0.0071	TRUE	0.0412
I3242_09485		class II glutamine amidotransferase		1461	1077	1280	1006	2699	999	1272	1293	1177	1803	2109	1834	1349.36	1247	1915	1.539	0.622	5.25	1.51988e-07	2.52486e-07	0.0069	0.0124	0.0093	0.0093	TRUE	0.0886
I3242_02845		energy-coupling factor transporter transmembrane protein EcfT	Transport	103	61	107	78	163	76	90	73	98	140	127	139	103.41	87	135	1.536	0.619	3.269	0.00108106	0.00141888	0	0.0276	0.0151	0.0151	TRUE	0.1065
I3242_01080		sugar ABC transporter substrate-binding protein		2143	1629	1859	1607	3850	1408	1866	1956	1710	2881	3009	2584	2219.4	1844	2825	1.534	0.617	5.936	2.92184e-09	5.29549e-09	0.0043	0.0119	0.0073	0.0073	TRUE	0.0441
I3242_01480	rsmD	16S rRNA (guanine(966)-N(2))-methyltransferase RsmD		318	265	358	265	598	256	277	318	329	475	467	470	368	308	471	1.529	0.613	4.638	3.51961e-06	5.40102e-06	0.0046	0.0158	0.0094	0.0094	TRUE	0.0772
I3242_06050		DMT family transporter		202	153	164	152	328	136	176	184	151	272	256	250	210.46	170	259	1.527	0.611	4.209	2.57007e-05	3.75028e-05	0	0.0192	0.0096	0.0096	TRUE	0.0717
I3242_08795	rplM	50S ribosomal protein L13		24178	16912	21007	17964	38091	16475	21054	20302	19325	32203	29771	30239	25202.8	20227	30738	1.52	0.604	6.334	2.39212e-10	4.57129e-10	0.0041	0.0112	0.0065	0.0065	TRUE	0.0599
I3242_09445		glycosyltransferase family 2 protein		1579	1214	1397	1149	2698	1131	1375	1457	1285	2060	2109	2076	1678.49	1372	2082	1.518	0.602	6.735	1.64411e-11	3.34009e-11	0.0014	0.0121	0.0051	0.0051	TRUE	0.0249
I3242_00965		TetR/AcrR family transcriptional regulator		100	67	98	67	173	73	87	80	90	120	135	134	91.28	86	130	1.513	0.598	2.942	0.00326318	0.00415861	0	0.0298	0.0186	0.0186	TRUE	0.2044
I3242_09245		metallophosphoesterase family protein		1587	1243	1516	1018	2902	1282	1382	1492	1395	1825	2268	2353	1614.47	1423	2149	1.512	0.596	4.965	6.85467e-07	1.09448e-06	0.0075	0.0122	0.0097	0.0097	TRUE	0.1362
I3242_03180		HAD-IIB family hydrolase		1602	1177	1454	1215	2578	1107	1395	1413	1338	2178	2015	2032	1642.16	1382	2075	1.501	0.586	5.622	1.88975e-08	3.28918e-08	0.0038	0.0122	0.0071	0.0071	TRUE	0.0979
I3242_06145		MFS transporter		93	71	112	92	160	64	81	85	103	165	125	117	104.71	90	136	1.501	0.586	2.895	0.00379104	0.00479653	0.0081	0.0274	0.0188	0.0188	TRUE	0.1943
I3242_02725		MATE family efflux transporter		184	106	173	141	289	105	160	127	159	253	226	193	182.57	149	224	1.498	0.583	3.305	0.000950112	0.00124957	0.0109	0.0205	0.016	0.016	TRUE	0.116
I3242_03970		50S ribosomal protein L25/general stress protein Ctc		9452	6781	9148	8089	13659	6502	8231	8140	8415	14501	10675	11934	10197.8	8262	12370	1.497	0.582	5.05	4.41445e-07	7.10726e-07	0.0085	0.0113	0.0094	0.0094	TRUE	0.1847
I3242_05200		type II toxin-antitoxin system HicB family antitoxin		38	26	38	40	40	28	33	31	35	72	31	51	39.96	33	51	1.495	0.58	1.748	0.0804715	0.0918859	0.0462	0.0538	0.0504	0.0504	TRUE	0.0974
I3242_09840		LacI family DNA-binding transcriptional regulator		326	243	323	225	574	244	284	292	297	403	449	448	354.47	291	433	1.494	0.579	4.744	2.0939e-06	3.25194e-06	0	0.0159	0.0074	0.0074	TRUE	0.0359
I3242_02300		extracellular solute-binding protein	Transport	459	332	384	308	707	335	400	399	353	552	553	615	444.33	384	573	1.491	0.577	4.444	8.81835e-06	1.32584e-05	0.0054	0.015	0.0096	0.0096	TRUE	0.0902
I3242_06595		ROK family transcriptional regulator	Glycolysis/Gluconeogenesis	18554	14064	17135	14474	29826	12834	16157	16883	15763	25947	23311	23556	17974.3	16268	24271	1.492	0.577	4.161	3.16691e-05	4.57627e-05	0.0166	0.0112	0.0138	0.0138	TRUE	0.376
I3242_01470		50S ribosomal protein L28		3260	2287	3521	2646	5096	2417	2839	2745	3239	4743	3983	4436	3821.21	2941	4387	1.491	0.576	4.424	9.68393e-06	1.44585e-05	0.0122	0.0116	0.0119	0.0119	TRUE	0.1856
I3242_04115		tyrosine-type recombinase/integrase		90	66	82	69	143	61	78	79	75	124	112	112	85.67	77	116	1.486	0.571	2.949	0.00318997	0.00407337	0	0.031	0.0147	0.0147	TRUE	0.0303
I3242_03725		ABC transporter permease		167	121	165	109	330	106	145	145	152	195	258	195	159.49	147	216	1.484	0.57	3.187	0.00143634	0.00186995	0.0113	0.0218	0.0164	0.0164	TRUE	0.2413
I3242_05730	dnaJ	molecular chaperone DnaJ		1146	815	1193	870	2089	740	998	978	1097	1560	1633	1358	1286.64	1024	1517	1.483	0.568	5.201	1.98204e-07	3.2701e-07	0.0043	0.0125	0.0076	0.0076	TRUE	0.0649
I3242_08610		circularly permuted type 2 ATP-grasp protein		286	204	291	230	488	182	249	245	268	412	381	334	316.74	254	376	1.482	0.567	4.341	1.42086e-05	2.10353e-05	0.0007	0.0165	0.0085	0.0085	TRUE	0.0597
I3242_06085		tyrosine-type recombinase/integrase		66	44	74	35	140	47	57	53	68	63	109	86	67.58	59	86	1.481	0.566	2.287	0.0221912	0.0264977	0.0173	0.0363	0.0279	0.0279	TRUE	0.0889
I3242_00380		DUF2156 domain-containing protein		77	85	97	79	159	62	67	102	89	142	124	114	96.55	86	127	1.477	0.563	2.373	0.0176284	0.021273	0.0295	0.0288	0.0291	0.0291	TRUE	0.4036
I3242_02600		alpha/beta hydrolase		844	595	762	660	1300	527	735	714	701	1183	1016	967	854.39	717	1055	1.47	0.556	5.23	1.69783e-07	2.8108e-07	0.0025	0.0131	0.0068	0.0068	TRUE	0.0832
I3242_05070		secretion protein		8257	5166	7585	4287	14263	5928	7190	6202	6978	7685	11147	10881	8732.32	6790	9904	1.459	0.545	3.512	0.000445195	0.000596889	0.0204	0.0113	0.0172	0.0172	TRUE	0.3117
I3242_07830		hypothetical protein		172	82	158	114	232	103	150	98	145	204	181	189	154.4	131	191	1.444	0.53	2.835	0.00457915	0.00574476	0.0124	0.0222	0.0177	0.0177	TRUE	0.2944
I3242_04165		hypothetical protein		926	637	860	755	1246	595	806	765	791	1353	974	1092	903.3	787	1140	1.442	0.528	4.075	4.59524e-05	6.58117e-05	0.0089	0.013	0.0108	0.0108	TRUE	0.2107
I3242_08330		OsmC family protein		1277	924	1209	900	1919	922	1112	1109	1112	1613	1500	1692	1383.26	1111	1602	1.439	0.525	5.31	1.09573e-07	1.82968e-07	0.0029	0.0124	0.0061	0.0061	TRUE	0.0425
I3242_04445		bifunctional indole-3-glycerol phosphate synthase/tryptophan synthase subunit beta	Tyrosine, Tryptophan, Phenylalanine Metabolism	2210	1461	2039	1362	3355	1577	1924	1754	1876	2442	2622	2894	2518.61	1851	2653	1.432	0.518	3.604	0.000312882	0.000423109	0.0148	0.0118	0.0144	0.0144	TRUE	0.3041
I3242_01885		sugar transferase		659	478	693	544	1007	436	574	574	637	975	787	800	700.09	595	854	1.43	0.516	4.429	9.47355e-06	1.41554e-05	0.0041	0.0136	0.0081	0.0081	TRUE	0.1157
I3242_02160		4-hydroxy-tetrahydrodipicolinate reductase	Lysine Biosynthesis	1330	902	1336	834	2281	913	1158	1083	1229	1495	1783	1676	1415.77	1157	1651	1.43	0.516	5.072	3.94288e-07	6.36927e-07	0.003	0.0123	0.0066	0.0066	TRUE	0.0537
I3242_08130		peptide deformylase		140	111	122	109	197	98	122	133	112	195	154	180	146.84	122	176	1.428	0.514	2.879	0.00398461	0.00502826	0.0067	0.0227	0.0149	0.0149	TRUE	0.1106
I3242_03730		putative DNA binding domain-containing protein		854	615	862	630	1365	573	744	738	793	1129	1067	1052	915.38	758	1083	1.426	0.512	5.336	9.50301e-08	1.59235e-07	0.0009	0.013	0.0053	0.0053	TRUE	0.0217
I3242_04635		hypothetical protein		1	0	3	0	4	1	1	0	3	0	3	2	0.95	1	2	1.426	0.512	0.273	0.78455	0.802834	1.5041	1.7959	1.7302	1.7302	TRUE	0.1139
I3242_07740		aminotransferase class I/II-fold pyridoxal phosphate-dependent enzyme	Methionine Metabolism	292	170	243	181	413	178	254	204	224	324	323	327	292.44	227	325	1.422	0.508	3.84	0.000123277	0.000170245	0	0.017	0.0083	0.0083	TRUE	0.0813
I3242_10085		ParA family protein		696	486	626	555	884	457	606	583	576	995	691	839	712.69	588	842	1.422	0.508	3.721	0.00019843	0.000271122	0.0104	0.0135	0.0117	0.0117	TRUE	0.0987
I3242_00585		LacI family DNA-binding transcriptional regulator		368	313	366	284	589	271	320	376	337	509	460	497	436.92	344	489	1.418	0.504	4.32	1.56152e-05	2.30823e-05	0	0.015	0.0069	0.0069	TRUE	0.0455
I3242_06490	ybaK	Cys-tRNA(Pro) deacylase		125	92	133	114	186	76	109	110	122	204	145	139	130.1	114	163	1.418	0.504	2.649	0.0080742	0.0099804	0.0093	0.0242	0.0174	0.0174	TRUE	0.2892
I3242_04175		alpha/beta hydrolase		699	530	619	416	1218	470	609	636	569	746	952	863	716.29	605	854	1.417	0.503	3.875	0.000106486	0.000148008	0.0083	0.0135	0.0105	0.0105	TRUE	0.0934
I3242_01375		regulator		561	409	616	360	973	425	489	491	567	645	760	780	659.51	516	728	1.415	0.501	3.632	0.000281743	0.000382521	0.0103	0.0137	0.0118	0.0118	TRUE	0.111
I3242_07855	nrdG	anaerobic ribonucleoside-triphosphate reductase activating protein	Purine Metabolism	411	308	369	283	616	285	358	370	339	507	481	523	410.08	356	504	1.414	0.5	3.851	0.000117827	0.000163184	0.0048	0.0153	0.0093	0.0093	TRUE	0.1151
I3242_07555		WXG100 family type VII secretion target		15	9	17	13	22	9	13	11	16	23	17	17	15.36	13	19	1.414	0.499	1.118	0.263733	0.288197	0	0.122	0.0701	0.0701	TRUE	0.2317
I3242_03705		response regulator transcription factor		127	113	132	99	248	76	111	136	121	177	194	139	133.58	123	170	1.412	0.498	2.698	0.00698009	0.00866679	0.008	0.0239	0.0164	0.0164	TRUE	0.1492
I3242_04185		dienelactone hydrolase family protein		123	85	97	70	187	80	107	102	89	125	146	147	116.67	99	139	1.41	0.496	2.682	0.00732023	0.00907164	0	0.0257	0.0147	0.0147	TRUE	0.0784
I3242_01810		long-chain fatty acid--CoA ligase	Cell Envelope Biosynthesis	7391	5795	6909	3937	13080	5726	6436	6957	6356	7058	10223	10510	6811.3	6583	9264	1.408	0.493	3.428	0.000607492	0.000807759	0.0159	0.0114	0.0148	0.0148	TRUE	0.3516
I3242_00235		amidohydrolase family protein		768	548	698	458	1217	541	669	658	642	821	951	993	790.91	656	922	1.406	0.491	3.384	0.000715644	0.000948302	0.0139	0.0133	0.0136	0.0136	TRUE	0.2468
I3242_08895		hypothetical protein		3091	2176	2919	2079	4914	1980	2692	2612	2685	3727	3841	3634	3027.62	2663	3734	1.403	0.488	6.527	6.7152e-11	1.31847e-10	0.0004	0.0117	0.0037	0.0037	TRUE	0.0064
I3242_08360		DUF2530 domain-containing protein		527	362	515	324	915	330	459	435	474	581	715	606	550.73	456	634	1.399	0.485	4.082	4.462e-05	6.39983e-05	0.0036	0.0142	0.008	0.008	TRUE	0.1092
I3242_03645		SPFH domain-containing protein		407	237	384	261	604	244	354	285	353	468	472	448	360.25	331	463	1.396	0.481	3.809	0.000139623	0.000192268	0.0018	0.0159	0.0085	0.0085	TRUE	0.1053
I3242_09695		LacI family DNA-binding transcriptional regulator		674	655	708	540	1148	516	587	786	651	968	897	947	769.78	675	937	1.39	0.475	3.841	0.000122485	0.000169271	0.0066	0.0133	0.0095	0.0095	TRUE	0.1597
I3242_02145		PD-(D/E)XK nuclease family protein		1769	1206	1659	1001	2974	1167	1540	1448	1526	1794	2324	2142	1596.23	1505	2087	1.389	0.474	3.949	7.85788e-05	0.000110491	0.0075	0.0122	0.0097	0.0097	TRUE	0.1191
I3242_05615		rRNA pseudouridine synthase	Transport	1999	1392	1969	1555	2919	1194	1741	1671	1811	2788	2281	2192	2101.69	1741	2420	1.389	0.474	4.19	2.79472e-05	4.06275e-05	0.0068	0.0119	0.0086	0.0086	TRUE	0.139
I3242_00005	dnaA	chromosomal replication initiator protein DnaA		2230	1524	2041	1532	3241	1391	1942	1829	1878	2746	2533	2553	2226.8	1883	2611	1.385	0.47	5.853	4.82543e-09	8.63215e-09	0.0004	0.0119	0.0041	0.0041	TRUE	0.0162
I3242_04260		DUF2974 domain-containing protein		285	206	285	206	435	187	248	247	262	369	340	343	282.27	252	351	1.384	0.469	3.793	0.000148988	0.000205018	0	0.0172	0.0071	0.0071	TRUE	0.0142
I3242_01490		U32 family peptidase		726	414	632	465	1023	400	632	497	581	834	800	734	682.61	570	789	1.382	0.466	3.916	9.01525e-05	0.000126122	0.0044	0.0136	0.0084	0.0084	TRUE	0.0943
I3242_02450		Crp/Fnr family transcriptional regulator		1024	762	958	717	1593	643	892	915	881	1285	1245	1180	999.93	896	1237	1.382	0.466	4.975	6.53347e-07	1.04579e-06	0.0008	0.0128	0.0052	0.0052	TRUE	0.0212
I3242_05255		hypothetical protein		1346	957	1297	920	2064	863	1172	1149	1193	1649	1613	1584	1439.53	1171	1615	1.379	0.463	5.831	5.49849e-09	9.78185e-09	0	0.0123	0.0037	0.0037	TRUE	0.0024
I3242_00745		aspartate kinase	Glycine, Serine Threonine Metabolism	2627	1823	2343	1687	3946	1647	2288	2188	2155	3024	3084	3023	2617.31	2210	3044	1.377	0.462	4.676	2.92968e-06	4.51726e-06	0.0038	0.0118	0.0066	0.0066	TRUE	0.0845
I3242_08495		PTS glucose transporter subunit IIA	Transport	721	551	743	527	1152	469	628	661	683	945	900	861	739.7	657	902	1.372	0.456	4.118	3.8228e-05	5.50756e-05	0.0034	0.0134	0.0073	0.0073	TRUE	0.0772
I3242_00445		LacI family DNA-binding transcriptional regulator		156	100	137	106	225	86	136	120	126	190	176	158	140.33	127	175	1.37	0.454	2.603	0.00923349	0.0113625	0	0.0233	0.014	0.014	TRUE	0.1439
I3242_01110		YggS family pyridoxal phosphate-dependent enzyme		412	316	444	299	668	274	359	379	408	536	522	503	426.2	382	520	1.362	0.446	3.9	9.61915e-05	0.000134376	0	0.0151	0.0068	0.0068	TRUE	0.0291
I3242_08910		zinc ribbon domain-containing protein		149	100	116	113	153	92	130	120	107	203	120	169	173.3	119	164	1.355	0.438	1.948	0.0514294	0.0597125	0.0349	0.021	0.0278	0.0278	TRUE	0.2765
I3242_00230		hypothetical protein		140	79	116	61	183	102	122	95	107	109	143	187	125.23	108	146	1.351	0.434	2.027	0.0426154	0.0497781	0.0224	0.0247	0.0235	0.0235	TRUE	0.1105
I3242_02275		sugar ABC transporter permease	Transport	1379	997	1437	801	2386	930	1201	1197	1322	1436	1865	1707	1307.81	1240	1669	1.349	0.432	3.775	0.00015975	0.000219047	0.0057	0.0124	0.0086	0.0086	TRUE	0.1176
I3242_09120		pyridoxal phosphate-dependent aminotransferase	Alanine Aspartate Metabolism	2759	1896	2572	1781	3995	1742	2403	2276	2366	3193	3122	3197	2682.05	2348	3171	1.349	0.432	5.621	1.89561e-08	3.29641e-08	0.0005	0.0118	0.0038	0.0038	TRUE	0.0106
I3242_02430		anion transporter		463	314	457	370	595	271	403	377	420	663	465	497	499.8	400	542	1.347	0.43	2.592	0.00952869	0.0117108	0.0192	0.0145	0.0172	0.0172	TRUE	0.2855
I3242_09205		LysR family transcriptional regulator		471	353	413	314	703	282	410	424	380	563	549	518	458.91	405	543	1.346	0.428	3.883	0.000103079	0.000143582	0	0.0148	0.0062	0.0062	TRUE	0.0221
I3242_09640		amino acid permease	Transport	410	261	347	241	558	254	357	313	319	432	436	466	361.1	330	445	1.344	0.426	3.583	0.000339622	0.000458525	0	0.0158	0.0071	0.0071	TRUE	0.0409
I3242_08055		ABC transporter substrate-binding protein	Transport	2190	1311	2153	1269	3104	1422	1907	1574	1981	2275	2426	2610	2241.36	1821	2437	1.338	0.42	2.537	0.0111776	0.0136419	0.0234	0.0119	0.0192	0.0192	TRUE	0.2695
I3242_08350		CHAP domain-containing protein		2679	1880	2549	1746	3687	1778	2333	2257	2345	3130	2882	3263	2688.08	2312	3092	1.335	0.417	4.832	1.35008e-06	2.12234e-06	0.0017	0.0118	0.0049	0.0049	TRUE	0.0299
I3242_02325		ABC transporter permease	Transport	273	156	242	155	405	145	238	187	223	278	317	266	238.69	216	287	1.334	0.416	2.729	0.00636093	0.00791328	0.0061	0.0183	0.012	0.012	TRUE	0.0906
I3242_06745		methyltransferase		236	150	199	135	311	151	206	180	183	242	243	277	216.62	190	254	1.332	0.413	2.889	0.00386831	0.00488788	0	0.019	0.0094	0.0094	TRUE	0.0411
I3242_05550		hypothetical protein		237	138	194	158	300	119	206	166	178	283	234	218	207.63	183	245	1.328	0.41	2.605	0.00918276	0.0113073	0.0042	0.0193	0.0122	0.0122	TRUE	0.1125
I3242_06865		hypothetical protein		143	119	131	139	137	90	125	143	121	249	107	165	146.11	130	174	1.324	0.405	1.599	0.109837	0.123942	0.0554	0.0228	0.0381	0.0381	TRUE	0.1476
I3242_09525		helix-turn-helix transcriptional regulator		239	189	248	174	399	135	208	227	228	312	312	248	240.92	221	291	1.324	0.405	2.806	0.0050159	0.0062723	0.0023	0.0182	0.0103	0.0103	TRUE	0.1054
I3242_05670	ruvC	crossover junction endodeoxyribonuclease RuvC		444	293	441	306	603	271	387	352	406	549	471	497	420.25	382	506	1.318	0.398	3.317	0.000911431	0.00120115	0.0018	0.0152	0.0077	0.0077	TRUE	0.0404
I3242_00840		MFS transporter		1141	857	1157	806	1592	751	994	1029	1064	1445	1244	1378	1186.73	1029	1356	1.316	0.396	2.927	0.00341727	0.00434067	0.0115	0.0126	0.0122	0.0122	TRUE	0.2515
I3242_03665		nitrate reductase	Transport	8363	5817	7559	4329	13583	5154	7282	6983	6954	7760	10616	9460	7858.14	7073	9279	1.312	0.392	3.312	0.000925015	0.00121739	0.0088	0.0113	0.01	0.01	TRUE	0.1511
I3242_05985	rimI	ribosomal protein S18-alanine N-acetyltransferase		144	89	115	91	178	79	125	107	106	163	139	145	137.64	113	149	1.31	0.39	2.198	0.0279584	0.0330371	0	0.0235	0.0136	0.0136	TRUE	0.0699
I3242_08245		ABC transporter ATP-binding protein		766	485	694	428	1197	416	667	582	638	767	936	764	717.07	629	822	1.31	0.39	2.595	0.00946858	0.0116444	0.0155	0.0135	0.0146	0.0146	TRUE	0.2248
I3242_00430	tgt	tRNA guanosine(34) transglycosylase Tgt		520	368	567	354	839	305	453	442	522	635	656	560	509.58	472	617	1.31	0.389	3.205	0.00134949	0.00176283	0.0038	0.0145	0.0084	0.0084	TRUE	0.0661
I3242_06395	typA	translational GTPase TypA		3769	2269	3312	2492	4947	1919	3282	2724	3047	4467	3866	3522	3691.3	3018	3952	1.309	0.388	3.373	0.000743201	0.000982124	0.0078	0.0116	0.0092	0.0092	TRUE	0.1036
I3242_03070	mfd	transcription-repair coupling factor		1963	1400	1916	1329	2942	1116	1709	1681	1763	2382	2299	2048	1918.48	1718	2243	1.307	0.386	4.05	5.13237e-05	7.31249e-05	0.0025	0.012	0.0059	0.0059	TRUE	0.0446
I3242_03430		Cof-type HAD-IIB family hydrolase		163	123	143	103	218	107	142	148	132	185	170	196	162.85	141	184	1.3	0.379	2.444	0.0145073	0.0175724	0	0.0216	0.01	0.01	TRUE	0.0377
I3242_05570		hypothetical protein		73	63	74	49	131	40	64	76	68	88	102	73	92.42	69	88	1.298	0.376	1.578	0.114542	0.129035	0.0221	0.0296	0.0259	0.0259	TRUE	0.1736
I3242_08230	tilS	tRNA lysidine(34) synthetase TilS		198	165	194	119	343	118	172	198	178	213	268	217	198.25	183	233	1.291	0.368	2.289	0.022057	0.0263539	0.0066	0.0197	0.0129	0.0129	TRUE	0.152
I3242_02085		A/G-specific adenine glycosylase		348	219	330	248	507	151	303	263	304	445	396	277	336.9	290	373	1.288	0.365	2.217	0.0266123	0.0315429	0.0161	0.0162	0.0159	0.0159	TRUE	0.3365
I3242_07440		zinc-ribbon domain-containing protein		107	77	96	64	158	61	93	92	88	115	123	112	109.23	91	117	1.288	0.365	1.968	0.0490371	0.0570721	0	0.0267	0.0135	0.0135	TRUE	0.0673
I3242_08010	orn	oligoribonuclease		454	305	445	264	650	287	395	366	409	473	508	527	469.76	390	503	1.287	0.364	3.168	0.00153503	0.00199709	0	0.0148	0.0068	0.0068	TRUE	0.027
I3242_07365		TM2 domain-containing protein		2874	2033	2536	1577	4340	1706	2503	2441	2333	2827	3392	3131	2859.77	2426	3117	1.286	0.363	3.088	0.00201445	0.00260503	0.0077	0.0117	0.0095	0.0095	TRUE	0.1101
I3242_03800		acetyltransferase		120	66	112	73	167	57	104	79	103	131	131	105	105.2	95	122	1.278	0.354	1.654	0.0982248	0.111498	0.0157	0.0273	0.0221	0.0221	TRUE	0.2283
I3242_08030		sugar O-acetyltransferase	0	210	145	219	162	257	125	183	174	201	290	201	229	222.64	186	240	1.274	0.349	2.044	0.0409868	0.0479918	0.012	0.0188	0.0154	0.0154	TRUE	0.2276
I3242_00765		hypothetical protein		49	16	16	19	46	15	43	19	15	34	36	28	28.86	26	33	1.272	0.347	0.85	0.395138	0.423644	0.0923	0.0702	0.0796	0.0796	TRUE	1.5675
I3242_06465		translation initiation factor IF-3		10571	7317	10064	7008	13363	6297	9205	8784	9258	12563	10444	11558	9944.76	9082	11522	1.268	0.343	3.408	0.000653218	0.000867366	0.0049	0.0113	0.0072	0.0072	TRUE	0.0551
I3242_08150		hypothetical protein		86	63	57	43	120	45	75	76	52	77	94	83	71.36	68	85	1.269	0.343	1.498	0.134218	0.150499	0	0.035	0.0224	0.0224	TRUE	0.2436
I3242_00950		ABC transporter permease	Transport	313	222	328	170	532	181	273	266	302	305	416	332	287.88	280	351	1.265	0.34	2.285	0.0223406	0.0266597	0.008	0.017	0.0122	0.0122	TRUE	0.2231
I3242_10030		G5 domain-containing protein		4654	3145	4277	2688	6630	2645	4053	3775	3934	4819	5182	4855	3851.47	3921	4952	1.263	0.337	2.034	0.0419216	0.0490567	0.0283	0.0116	0.0195	0.0195	TRUE	0.6917
I3242_05575		HAD family hydrolase	Glyoxylate and Dicarboxylate Metabolism	323	218	264	210	366	185	281	262	243	376	286	340	329.36	262	334	1.262	0.336	2.301	0.0213859	0.0256313	0.007	0.0163	0.0113	0.0113	TRUE	0.1421
I3242_08585		hypothetical protein		350	246	312	217	469	199	305	295	287	389	367	365	362.05	296	374	1.261	0.335	2.635	0.00840736	0.0103723	0	0.0158	0.0081	0.0081	TRUE	0.0672
I3242_07230	fetB	iron export ABC transporter permease subunit FetB		341	229	310	206	451	197	297	275	285	369	352	362	307.34	286	361	1.26	0.334	2.571	0.0101453	0.012437	0	0.0167	0.0084	0.0084	TRUE	0.0796
I3242_03165		glycosyltransferase family 2 protein		3392	2392	3436	1982	5310	1960	2954	2871	3161	3553	4150	3597	2929.95	2995	3767	1.259	0.332	3.096	0.00195862	0.00253452	0.0057	0.0117	0.0079	0.0079	TRUE	0.0698
I3242_07085		ATP-dependent helicase		615	450	563	340	888	374	536	540	518	610	694	686	565.03	531	663	1.253	0.325	3.082	0.00205458	0.00265338	0	0.0141	0.006	0.006	TRUE	0.0362
I3242_07870		exodeoxyribonuclease VII large subunit		1014	733	995	558	1517	632	883	880	915	1000	1186	1160	893.07	893	1115	1.252	0.324	2.964	0.00303379	0.00388164	0.0037	0.013	0.0074	0.0074	TRUE	0.0619
I3242_08490		PRD domain-containing protein		233	143	207	142	294	123	203	172	190	255	230	226	196.73	188	237	1.25	0.321	2.164	0.0304862	0.0359361	0	0.0198	0.0103	0.0103	TRUE	0.041
I3242_08930		FHA domain-containing protein		2324	1772	2265	1496	3240	1371	2024	2127	2084	2682	2532	2516	2191.89	2078	2577	1.24	0.31	3.829	0.000128645	0.00017753	0.0008	0.0119	0.0042	0.0042	TRUE	0.0106
I3242_03640		hypothetical protein		248	181	229	132	346	157	216	217	211	237	270	288	221.79	215	265	1.238	0.308	2.249	0.02449	0.0291167	0	0.0188	0.0085	0.0085	TRUE	0.0521
I3242_08775	adhE	bifunctional acetaldehyde-CoA/alcohol dehydrogenase	Pyruvate Metabolism	20892	14346	19407	10810	31043	12123	18193	17222	17853	19379	24262	22251	19671.2	17756	21964	1.237	0.307	2.462	0.0138096	0.0167482	0.0107	0.0112	0.0111	0.0111	TRUE	0.1457
I3242_06030		magnesium transporter CorA family protein	Transport	706	495	645	479	810	406	615	594	593	859	633	745	745.19	601	746	1.234	0.303	2.354	0.0185669	0.0223776	0.0077	0.0134	0.0101	0.0101	TRUE	0.1359
I3242_03010		ABC-2 transporter permease		21	19	35	24	29	15	18	23	32	43	23	28	24.49	24	31	1.233	0.302	0.788	0.430883	0.459165	0.0375	0.0807	0.0628	0.0628	TRUE	0.3679
I3242_09590		ABC transporter ATP-binding protein		1510	1093	1495	1064	2071	767	1315	1312	1375	1907	1619	1408	1350.49	1334	1645	1.232	0.301	2.438	0.0147772	0.0178747	0.0088	0.0124	0.0102	0.0102	TRUE	0.1233
I3242_01250	nth	endonuclease III		220	216	246	188	341	123	192	259	226	337	267	226	243.96	226	277	1.227	0.295	1.701	0.0889191	0.101352	0.0162	0.0181	0.0168	0.0168	TRUE	0.1841
I3242_06295		GNAT family N-acetyltransferase		368	293	407	272	553	197	320	352	374	488	432	362	387.43	349	427	1.226	0.294	2.114	0.0345501	0.0406521	0.0069	0.0155	0.0109	0.0109	TRUE	0.1184
I3242_04095		peroxiredoxin	Oxidative Phosphorylation	258	171	228	167	307	136	225	205	210	299	240	250	233.15	213	263	1.224	0.291	1.867	0.0618883	0.071512	0.0072	0.0184	0.0125	0.0125	TRUE	0.1289
I3242_04195		histidine phosphatase family protein		489	369	453	287	651	300	426	443	417	514	509	551	480.65	429	525	1.223	0.29	2.514	0.0119212	0.0145219	0.0018	0.0147	0.0071	0.0071	TRUE	0.0425
I3242_06870		DUF262 domain-containing protein		268	184	256	186	239	182	233	221	235	333	187	334	252.45	230	285	1.22	0.287	1.399	0.161714	0.179765	0.0333	0.0179	0.0256	0.0256	TRUE	0.7706
I3242_03735		isochorismatase family protein	Nicotinate and Nicotinamide Metabolism	302	229	237	163	405	168	263	275	218	292	317	308	304.98	252	306	1.218	0.284	1.749	0.0802474	0.0916842	0.0131	0.0167	0.0147	0.0147	TRUE	0.2101
I3242_00535		LacI family DNA-binding transcriptional regulator		817	708	866	528	1269	497	711	850	797	947	992	912	845.37	786	950	1.213	0.278	2.546	0.0109052	0.0133263	0.0034	0.0131	0.0072	0.0072	TRUE	0.0553
I3242_03710		two-component sensor histidine kinase		649	457	602	355	951	343	565	549	554	636	743	630	615.89	556	670	1.213	0.278	2.553	0.0106658	0.0130503	0.0019	0.0139	0.0066	0.0066	TRUE	0.0811
I3242_02990	recN	DNA repair protein RecN		1110	811	1017	540	1744	617	967	974	936	968	1363	1132	990.39	959	1154	1.21	0.275	2.125	0.0335466	0.0394954	0.0092	0.0128	0.0109	0.0109	TRUE	0.152
I3242_00265		rhomboid family intramembrane serine protease		224	130	208	114	321	106	195	156	191	204	251	195	198.34	181	217	1.209	0.274	1.679	0.0931838	0.105901	0.0067	0.0197	0.0133	0.0133	TRUE	0.1637
I3242_09700		ABC transporter substrate-binding protein	Transport	2254	1800	2063	1154	3394	1385	1963	2161	1898	2069	2653	2542	1996.38	2007	2421	1.208	0.273	2.267	0.02337	0.0278022	0.0082	0.012	0.0099	0.0099	TRUE	0.1286
I3242_08160		sugar ABC transporter ATP-binding protein	Transport	1408	888	1302	640	1942	839	1226	1066	1198	1147	1518	1540	1215	1163	1402	1.206	0.27	1.892	0.0584338	0.0676012	0.0137	0.0125	0.0137	0.0137	TRUE	0.1955
I3242_01165		HAD-IC family P-type ATPase	Transport	593	481	592	406	806	336	516	577	545	728	630	617	601.34	546	658	1.204	0.268	2.302	0.0213558	0.0256111	0.0033	0.014	0.0077	0.0077	TRUE	0.0617
I3242_06090		tyrosine-type recombinase/integrase		101	58	86	59	142	35	88	70	79	106	111	64	77.09	79	94	1.203	0.267	1.123	0.261533	0.285954	0.0185	0.0332	0.0272	0.0272	TRUE	0.3686
I3242_07330		ROK family protein	Glycolysis/Gluconeogenesis	4663	3245	4347	2328	6076	2980	4061	3895	3999	4173	4749	5470	4625.48	3985	4797	1.204	0.267	2.276	0.022838	0.0272197	0.0086	0.0115	0.0097	0.0097	TRUE	0.12
I3242_06400		MFS transporter	Transport	212	155	200	124	310	106	185	186	184	222	242	195	185.05	185	220	1.201	0.264	1.768	0.0771248	0.0882209	0	0.0203	0.0103	0.0103	TRUE	0.0711
I3242_07535		cold-shock protein		1135	894	1264	770	1493	727	988	1073	1163	1380	1167	1334	1183.56	1075	1294	1.201	0.264	2.319	0.0203967	0.0245065	0.0056	0.0126	0.0083	0.0083	TRUE	0.0631
I3242_08155		sugar ABC transporter permease	Transport	1361	874	1242	589	2014	768	1185	1049	1143	1056	1574	1410	1147.26	1126	1347	1.199	0.262	1.78	0.0750571	0.0859066	0.0152	0.0126	0.0146	0.0146	TRUE	0.2717
I3242_04355		NUDIX hydrolase		341	258	272	209	397	189	297	310	250	375	310	347	306.72	286	344	1.198	0.261	1.82	0.0687405	0.0789576	0.0061	0.0167	0.011	0.011	TRUE	0.0899
I3242_08620	truA	tRNA pseudouridine(38-40) synthase TruA	Pyrimidine Metabolism	193	95	151	104	200	92	168	114	139	186	156	169	176.31	140	170	1.198	0.26	1.482	0.138239	0.154648	0.0067	0.0208	0.0146	0.0146	TRUE	0.2113
I3242_04090		hypothetical protein		41	35	39	32	42	27	36	42	36	57	33	50	41.71	38	47	1.196	0.258	0.808	0.418895	0.44713	0.036	0.052	0.0446	0.0446	TRUE	0.3979
I3242_04590		DUF3841 domain-containing protein		778	578	822	452	1114	468	677	694	756	810	871	859	788.31	709	847	1.195	0.257	2.218	0.0265505	0.031489	0.0049	0.0133	0.0081	0.0081	TRUE	0.0935
I3242_00580		glycoside hydrolase family 13 protein	Starch sucrose Metabolism	713	445	724	408	938	389	621	534	666	731	733	714	683.21	607	726	1.194	0.256	2.298	0.0215736	0.0258242	0.0025	0.0136	0.0072	0.0072	TRUE	0.082
I3242_06210	rnpB	RNase P RNA component class A		39208	42045	43184	23337	66916	29542	34142	50473	39726	41835	52299	54223	45722.1	41447	49452	1.193	0.255	1.303	0.192716	0.213124	0.0361	0.0112	0.0276	0.0276	TRUE	0.5261
I3242_08025		threonylcarbamoyl-AMP synthase		1298	804	1281	750	1685	680	1130	965	1178	1344	1317	1248	1278.69	1091	1303	1.193	0.255	2.41	0.0159483	0.0192696	0.0035	0.0125	0.007	0.007	TRUE	0.0791
I3242_01100		beta-L-arabinobiosidase		14089	10484	13227	7966	19429	7977	12269	12585	12168	14280	15185	14641	12270.3	12341	14702	1.192	0.253	2.937	0.00331533	0.00421951	0.0025	0.0113	0.0053	0.0053	TRUE	0.0524
I3242_01835		LacI family DNA-binding transcriptional regulator		1791	1265	1772	1066	2326	1021	1560	1519	1630	1911	1818	1874	1678.84	1570	1868	1.188	0.249	2.911	0.00360472	0.00456976	0.001	0.0121	0.0046	0.0046	TRUE	0.0172
I3242_08240		ABC transporter permease		689	463	625	328	1013	364	600	556	575	588	792	668	635.49	577	683	1.188	0.249	1.633	0.102544	0.116264	0.0157	0.0138	0.0148	0.0148	TRUE	0.1896
I3242_07110	dapF	diaminopimelate epimerase	Threonine Lysine Metabolism	519	399	524	328	669	313	452	479	482	588	523	574	512.86	471	562	1.187	0.247	2.308	0.0209842	0.025181	0	0.0144	0.006	0.006	TRUE	0.0338
I3242_09315		DUF4854 domain-containing protein		4068	3022	3796	1744	6336	2487	3542	3628	3492	3126	4952	4565	3652.27	3554	4214	1.187	0.247	1.631	0.10279	0.116475	0.0182	0.0116	0.0162	0.0162	TRUE	0.4103
I3242_09540		hypothetical protein		152	98	119	89	165	78	132	118	109	160	129	143	130.12	120	144	1.186	0.247	1.354	0.175662	0.19471	0	0.0242	0.0148	0.0148	TRUE	0.0778
I3242_06690	mraZ	division/cell wall cluster transcriptional repressor MraZ		1133	743	1081	637	1411	631	987	892	994	1142	1103	1158	1001.04	958	1134	1.183	0.242	1.865	0.0622252	0.0718584	0.0098	0.0128	0.011	0.011	TRUE	0.21
I3242_00630	grpE	nucleotide exchange factor GrpE		2067	1449	2029	1446	2293	1094	1800	1739	1867	2592	1792	2008	1991.07	1802	2131	1.18	0.239	1.79	0.0734756	0.0841463	0.0128	0.012	0.0122	0.0122	TRUE	0.2864
I3242_02665		LysR family transcriptional regulator		279	260	351	199	426	188	243	312	323	357	333	345	304	293	345	1.178	0.237	1.631	0.102913	0.116546	0.0068	0.0167	0.0114	0.0114	TRUE	0.1741
I3242_07255		3-hydroxyacyl-CoA dehydrogenase		8	6	4	5	10	2	7	7	4	9	8	4	7.58	6	7	1.179	0.237	0.326	0.744687	0.76366	0.1541	0.236	0.2002	0.2002	TRUE	0.9927
I3242_08135		aldo/keto reductase		408	271	423	266	483	222	355	325	389	477	377	407	404.93	356	420	1.171	0.228	1.607	0.108161	0.122203	0.0081	0.0153	0.0114	0.0114	TRUE	0.0995
I3242_10050		CCA tRNA nucleotidyltransferase		1055	811	1113	666	1483	573	919	974	1024	1194	1159	1052	1062.94	972	1135	1.169	0.225	2.193	0.0283367	0.0334637	0.0027	0.0127	0.0064	0.0064	TRUE	0.0308
I3242_02420		aminotransferase class I/II-fold pyridoxal phosphate-dependent enzyme		465	393	441	264	631	287	405	472	406	473	493	527	450.53	428	498	1.166	0.222	1.825	0.0680344	0.078193	0.0028	0.0149	0.0081	0.0081	TRUE	0.0602
I3242_05715		PAC2 family protein		960	684	831	537	1123	537	836	821	764	963	878	986	844.27	807	942	1.164	0.219	1.919	0.0549977	0.0637406	0.0047	0.0131	0.008	0.008	TRUE	0.0688
I3242_08260		glycosyltransferase family 2 protein		834	545	762	547	826	442	726	654	701	981	646	811	793.2	694	813	1.164	0.219	1.46	0.144235	0.161077	0.015	0.0133	0.0146	0.0146	TRUE	0.1267
I3242_00250		hypothetical protein		84	76	102	56	121	58	73	91	94	100	95	106	99.14	86	100	1.163	0.217	1.069	0.284953	0.310507	0	0.0283	0.0171	0.0171	TRUE	0.1197
I3242_07025		ABC transporter substrate-binding protein		3114	1878	2717	1626	3754	1540	2712	2254	2499	2915	2934	2827	2655.24	2488	2892	1.162	0.216	2.315	0.0206038	0.02474	0.0026	0.0118	0.0058	0.0058	TRUE	0.0539
I3242_02980		potassium transporter Trk	Transport	784	556	739	430	1044	416	683	667	680	771	816	764	713.09	677	784	1.161	0.215	2.3	0.0214711	0.0257175	0	0.0135	0.0047	0.0047	TRUE	0.0119
I3242_00010	dnaN	DNA polymerase III subunit beta		3317	2228	2951	1836	4044	1715	2888	2675	2715	3291	3161	3148	2991.94	2759	3200	1.159	0.213	2.573	0.010076	0.0123599	0.0014	0.0117	0.0045	0.0045	TRUE	0.0168
I3242_08805		AbrB family transcriptional regulator		666	497	664	363	944	365	580	597	611	651	738	670	623.98	596	686	1.157	0.211	2	0.0454961	0.0530468	0.0012	0.0139	0.0061	0.0061	TRUE	0.0385
I3242_02305		sugar ABC transporter substrate-binding protein	Transport	3687	2628	3181	1731	5199	1941	3211	3155	2926	3103	4063	3563	3167.01	3097	3576	1.156	0.21	1.879	0.0602525	0.0696636	0.0066	0.0117	0.0086	0.0086	TRUE	0.1103
I3242_00140		carbonic anhydrase	Nitrogen Metabolism	523	395	480	309	660	279	455	474	442	554	516	512	474.59	457	527	1.153	0.205	1.832	0.0669024	0.0769836	0	0.0147	0.0066	0.0066	TRUE	0.0378
I3242_08650	infA	translation initiation factor IF-1		8004	6450	7623	5480	8088	4848	6970	7743	7012	9824	6321	8898	7340.26	7242	8348	1.152	0.204	1.359	0.174109	0.193099	0.0185	0.0114	0.0161	0.0161	TRUE	0.3698
I3242_08590		LacI family DNA-binding transcriptional regulator		394	307	363	244	447	229	343	369	334	437	349	420	365.89	349	402	1.146	0.197	1.43	0.152742	0.170183	0.0062	0.0158	0.0104	0.0104	TRUE	0.119
I3242_08790	rpsI	30S ribosomal protein S9		18171	13129	17525	10029	23938	9785	15823	15761	16121	17978	18709	17960	17557.8	15902	18216	1.146	0.196	2.879	0.00398804	0.00502931	0.0005	0.0112	0.0033	0.0033	TRUE	0.0081
I3242_07820		nucleotidyltransferase domain-containing protein		151	129	153	83	210	94	131	155	141	149	164	173	152.68	142	162	1.142	0.192	1.151	0.249609	0.273536	0	0.0223	0.0122	0.0122	TRUE	0.0666
I3242_09335		acyltransferase		252	167	186	168	235	107	219	200	171	301	184	196	228.08	197	227	1.141	0.191	0.939	0.347607	0.375812	0.0299	0.0186	0.0241	0.0241	TRUE	0.5423
I3242_01340	nucS	endonuclease NucS		452	348	455	281	579	243	394	418	419	504	453	446	456.25	410	468	1.138	0.187	1.62	0.105257	0.11913	0	0.0149	0.0068	0.0068	TRUE	0.0315
I3242_05820		hypothetical protein		170	126	149	130	173	72	148	151	137	233	135	132	147.92	145	167	1.134	0.181	0.856	0.391959	0.420469	0.027	0.0226	0.0246	0.0246	TRUE	0.7415
I3242_00895		IS3 family transposase		39	43	39	28	53	25	34	52	36	50	41	46	44.86	41	46	1.131	0.178	0.62	0.535193	0.562912	0	0.0491	0.0318	0.0318	TRUE	0.2532
I3242_09400		IS3 family transposase		452	301	389	208	545	250	394	361	358	373	426	459	394.04	371	419	1.13	0.177	1.349	0.17746	0.196589	0.0044	0.0155	0.0093	0.0093	TRUE	0.0661
I3242_04405		ASCH domain-containing protein		261	207	255	170	313	140	227	248	235	305	245	257	254.21	237	269	1.127	0.173	1.244	0.213637	0.235451	0	0.0178	0.0092	0.0092	TRUE	0.0914
I3242_02405		DNA primase		2313	1602	2128	1139	2957	1242	2014	1923	1958	2042	2311	2280	1977.72	1965	2211	1.126	0.172	2.015	0.0438568	0.0511972	0.0009	0.012	0.0046	0.0046	TRUE	0.0349
I3242_07320		energy-coupling factor ABC transporter ATP-binding protein	Transport	540	451	531	322	670	323	470	541	488	577	524	593	524.12	500	565	1.126	0.171	1.49	0.136197	0.152629	0.0021	0.0144	0.0072	0.0072	TRUE	0.0388
I3242_06120		alkaline phosphatase family protein		449	250	379	220	496	213	391	300	349	394	388	391	380.06	347	391	1.124	0.169	1.183	0.236632	0.259757	0.008	0.0156	0.0114	0.0114	TRUE	0.1038
I3242_00440		heavy metal translocating P-type ATPase		1645	1128	1361	850	1862	849	1432	1354	1252	1524	1455	1558	1377.95	1346	1512	1.123	0.167	1.173	0.240701	0.263924	0.0148	0.0124	0.0138	0.0138	TRUE	0.3437
I3242_08835	dinB	DNA polymerase IV		163	101	142	77	206	76	142	121	131	138	161	139	137.55	131	146	1.122	0.166	0.903	0.366693	0.39424	0.0085	0.0235	0.0158	0.0158	TRUE	0.1441
I3242_09570		hypothetical protein		2	4	4	1	8	1	2	5	4	2	6	2	3.4	4	3	1.119	0.162	0.17	0.865247	0.877972	0	0.5122	0.3237	0.3237	TRUE	0.8166
I3242_03440		methionine ABC transporter ATP-binding protein	Transport	182	97	145	76	216	81	158	116	133	136	169	149	146.46	136	151	1.118	0.161	0.896	0.370265	0.397859	0.0066	0.0228	0.0151	0.0151	TRUE	0.1468
I3242_02070		ACT domain-containing protein		1366	943	1256	749	1463	768	1190	1132	1155	1343	1143	1410	1231.47	1159	1299	1.116	0.158	1.437	0.150796	0.168112	0.0049	0.0125	0.0078	0.0078	TRUE	0.094
I3242_09520		LacI family DNA-binding transcriptional regulator		343	328	334	224	450	193	299	394	307	402	352	354	330.8	333	369	1.109	0.149	1.013	0.310901	0.336882	0.0085	0.0163	0.0122	0.0122	TRUE	0.183
I3242_09800		alpha-galactosidase		603	376	556	334	690	281	525	451	511	599	539	516	462.2	496	551	1.108	0.148	1.196	0.231527	0.254443	0.0038	0.0148	0.0088	0.0088	TRUE	0.0544
I3242_06890		UvrD-helicase domain-containing protein		568	477	549	351	700	307	495	573	505	629	547	563	488.98	524	580	1.105	0.144	1.224	0.220862	0.243276	0.0027	0.0146	0.0078	0.0078	TRUE	0.0489
I3242_07815		nucleotidyltransferase substrate binding protein		106	67	105	59	114	59	92	80	97	106	89	108	87.48	90	101	1.105	0.144	0.715	0.474563	0.503214	0	0.0306	0.0167	0.0167	TRUE	0.0938
I3242_03650		helix-turn-helix domain-containing protein		781	710	826	472	1036	476	680	852	760	846	810	874	816.7	764	843	1.103	0.142	1.272	0.203497	0.224661	0.0037	0.0132	0.0075	0.0075	TRUE	0.0782
I3242_01750	rplS	50S ribosomal protein L19		6151	4962	6307	4122	6749	3384	5356	5957	5802	7389	5275	6211	6087.38	5705	6292	1.102	0.14	1.134	0.256626	0.280748	0.0104	0.0114	0.0108	0.0108	TRUE	0.1574
I3242_05580		RNA polymerase-binding protein RbpA		960	655	786	555	987	451	836	786	723	995	771	828	895.54	782	865	1.102	0.14	1.112	0.266122	0.290643	0.0077	0.013	0.0099	0.0099	TRUE	0.1332
I3242_03630		transcriptional regulator		287	201	277	155	351	147	250	241	255	278	274	270	257.83	249	274	1.101	0.139	1.063	0.28785	0.31331	0	0.0177	0.0078	0.0078	TRUE	0.0348
I3242_00960		FMN-binding protein		329	232	293	163	419	159	286	279	270	292	327	292	297.56	278	304	1.101	0.138	1.086	0.277655	0.302725	0	0.0169	0.0076	0.0076	TRUE	0.042
I3242_01175	rmuC	DNA recombination protein RmuC		568	370	542	291	658	300	495	444	499	522	514	551	519.41	479	529	1.1	0.138	1.135	0.256349	0.280604	0.0041	0.0144	0.0082	0.0082	TRUE	0.0743
I3242_05845		energy-coupling factor transporter transmembrane protein EcfT		65	38	61	27	80	34	57	46	56	48	63	62	56.41	53	58	1.1	0.138	0.551	0.581753	0.606555	0	0.0413	0.0239	0.0239	TRUE	0.0924
I3242_09140	rplU	50S ribosomal protein L21		3817	2933	3672	2237	4354	2083	3324	3521	3378	4010	3403	3823	3696.19	3408	3745	1.098	0.135	1.298	0.194163	0.214601	0.0049	0.0116	0.0075	0.0075	TRUE	0.056
I3242_08005		AAA family ATPase		450	311	499	227	621	242	392	373	459	407	485	444	440.85	408	445	1.096	0.133	1.021	0.307307	0.333361	0.0049	0.015	0.0094	0.0094	TRUE	0.0926
I3242_02365		S-ribosylhomocysteine lyase	Methionine Metabolism	919	610	772	479	959	470	800	732	710	859	750	863	795.04	747	824	1.096	0.132	1.247	0.212529	0.234364	0.0024	0.0133	0.0066	0.0066	TRUE	0.0552
I3242_08545		AURKAIP1/COX24 domain-containing protein		160	124	150	120	142	81	139	149	138	215	111	149	157.51	142	158	1.096	0.132	0.576	0.564834	0.590303	0.0382	0.0219	0.0296	0.0296	TRUE	0.2688
I3242_00640		helix-turn-helix transcriptional regulator		930	671	907	543	1086	473	810	805	834	973	849	868	837.61	816	897	1.095	0.131	1.34	0.180132	0.199435	0.0006	0.0132	0.0054	0.0054	TRUE	0.0419
I3242_05770		L-lactate dehydrogenase	Pyruvate Metabolism; Glycolysis / Gluconeogenesis	677	420	597	353	757	314	590	504	549	633	592	576	584.81	548	600	1.094	0.129	1.04	0.298342	0.324183	0.0056	0.014	0.009	0.009	TRUE	0.0844
I3242_00830		hypothetical protein		863	667	782	378	1102	507	752	801	719	678	861	931	791.33	757	823	1.089	0.123	0.94	0.347057	0.375495	0.0087	0.0133	0.0109	0.0109	TRUE	0.1759
I3242_04190		tRNA (adenine-N1)-methyltransferase		1721	1298	1552	977	1962	872	1499	1558	1428	1751	1533	1601	1563.25	1495	1628	1.088	0.121	1.326	0.184936	0.204637	0.0014	0.0122	0.0052	0.0052	TRUE	0.0343
I3242_05830		DUF4194 domain-containing protein		138	106	151	68	171	91	120	127	139	122	134	167	134.07	129	141	1.087	0.12	0.676	0.498745	0.527698	0.0019	0.0238	0.014	0.014	TRUE	0.1386
I3242_06755		hemagglutinin		170	135	150	115	173	82	148	162	138	206	135	151	148.61	149	164	1.084	0.116	0.62	0.535232	0.562912	0.0121	0.0226	0.0177	0.0177	TRUE	0.3158
I3242_06370		tyrosine recombinase XerC		813	669	751	381	1103	452	708	803	691	683	862	830	724.82	734	792	1.083	0.115	0.876	0.381118	0.409067	0.0083	0.0135	0.0108	0.0108	TRUE	0.108
I3242_06535		bifunctional folylpolyglutamate synthase/dihydrofolate synthase	Folate Biosynthesis	1307	886	1223	651	1592	642	1138	1064	1125	1167	1244	1178	1262.57	1109	1196	1.08	0.111	1.057	0.290417	0.315926	0.0038	0.0125	0.0069	0.0069	TRUE	0.0778
I3242_05775	secG	preprotein translocase subunit SecG		4280	3104	3634	2330	4814	2018	3727	3726	3343	4177	3762	3704	3844.43	3599	3881	1.078	0.109	0.836	0.403047	0.431645	0.0118	0.0116	0.0119	0.0119	TRUE	0.1478
I3242_06375		hypothetical protein		572	460	558	264	711	356	498	552	513	473	556	653	502.94	521	561	1.076	0.106	0.727	0.467009	0.495748	0.0119	0.0145	0.013	0.013	TRUE	0.1125
I3242_03840	aroC	chorismate synthase	Tyrosine, Tryptophan, Phenylalanine Metabolism	1631	1153	1455	850	1952	765	1420	1384	1338	1524	1526	1404	1646.01	1381	1485	1.076	0.105	0.928	0.353478	0.381733	0.0063	0.0122	0.0084	0.0084	TRUE	0.112
I3242_01540		response regulator transcription factor		127	107	134	83	147	71	111	128	123	149	115	130	128.27	121	131	1.075	0.104	0.576	0.564324	0.590295	0	0.0244	0.0139	0.0139	TRUE	0.1087
I3242_07275		family 20 glycosylhydrolase		1138	767	1059	657	1190	548	991	921	974	1178	930	1006	992.95	962	1038	1.075	0.104	0.894	0.371126	0.398563	0.0054	0.0128	0.0085	0.0085	TRUE	0.108
I3242_07660		proteasome accessory factor PafA2		314	185	277	168	319	142	273	222	255	301	249	261	222.42	250	270	1.073	0.102	0.61	0.541928	0.569024	0.0122	0.0188	0.0155	0.0155	TRUE	0.1895
I3242_08000	amrB	AmmeMemoRadiSam system protein B		600	530	596	329	805	328	522	636	548	590	629	602	546.5	569	607	1.071	0.099	0.823	0.41073	0.439142	0.0042	0.0142	0.0084	0.0084	TRUE	0.0805
I3242_03340		histidine phosphatase family protein	Glycolysis/Gluconeogenesis	129	79	124	67	141	63	112	95	114	120	110	116	110.73	107	115	1.068	0.095	0.47	0.638236	0.66223	0.0105	0.0265	0.0187	0.0187	TRUE	0.2357
I3242_01690		Pr6Pr family membrane protein		271	208	312	174	339	136	236	250	287	312	265	250	263.01	258	276	1.066	0.092	0.645	0.51871	0.547023	0.0026	0.0176	0.0102	0.0102	TRUE	0.0835
I3242_07075		Lon protease		576	356	498	257	665	268	502	427	458	461	520	492	509.82	462	491	1.064	0.089	0.706	0.480375	0.508818	0.005	0.0145	0.0089	0.0089	TRUE	0.0715
I3242_09535		aminopeptidase		457	306	399	228	499	223	398	367	367	409	390	409	416.85	377	403	1.064	0.089	0.674	0.500519	0.529284	0.0057	0.0152	0.0095	0.0095	TRUE	0.1135
I3242_07735	ileS	mupirocin-resistant isoleucine--tRNA ligase	Valine, Leucine, Isoleucine Biosynthesis	6064	3980	6046	3389	6970	2771	5281	4778	5562	6075	5448	5086	5515.57	5207	5536	1.063	0.088	0.794	0.427365	0.455918	0.0069	0.0114	0.0087	0.0087	TRUE	0.0615
I3242_09100	rplK	50S ribosomal protein L11		10282	8123	10126	6306	11294	5253	8954	9751	9315	11304	8827	9642	9963.47	9340	9924	1.062	0.087	0.79	0.429352	0.457786	0.0072	0.0113	0.0086	0.0086	TRUE	0.1203
I3242_03795	rpsD	30S ribosomal protein S4		19706	13696	18001	11406	21576	8647	17160	16441	16559	20447	16863	15871	18153	16720	17727	1.06	0.084	0.765	0.444141	0.472251	0.0074	0.0112	0.0087	0.0087	TRUE	0.1464
I3242_04580		hypothetical protein		464	403	420	281	512	246	404	484	386	504	400	452	422.26	425	452	1.059	0.083	0.605	0.545281	0.571923	0.0075	0.0152	0.0109	0.0109	TRUE	0.1092
I3242_09325	glf	UDP-galactopyranose mutase	Cell Envelope Biosynthesis	1739	1274	1604	908	2116	816	1514	1529	1476	1628	1654	1498	1576.61	1506	1593	1.059	0.083	0.912	0.361596	0.389411	0.0016	0.0122	0.0052	0.0052	TRUE	0.0272
I3242_03670		DEAD/DEAH box helicase		2066	1644	2023	1293	2258	1030	1799	1974	1861	2318	1765	1891	1773.33	1878	1991	1.059	0.082	0.661	0.508327	0.536954	0.0097	0.0121	0.0105	0.0105	TRUE	0.1638
I3242_00760		hypothetical protein		437	278	331	193	493	186	381	334	304	346	385	341	345.93	340	357	1.058	0.081	0.576	0.564943	0.590303	0.0067	0.0161	0.0108	0.0108	TRUE	0.0888
I3242_02815		DUF4191 domain-containing protein		4420	2810	4125	2319	4286	2270	3849	3373	3795	4157	3350	4166	4069.3	3672	3891	1.058	0.081	0.709	0.478109	0.506696	0.0073	0.0115	0.0091	0.0091	TRUE	0.1229
I3242_01760		ribonuclease HII		244	200	238	146	309	108	212	240	219	262	242	198	203.3	224	234	1.05	0.07	0.446	0.655343	0.678158	0.0053	0.0195	0.0126	0.0126	TRUE	0.1049
I3242_09235	leuC	3-isopropylmalate dehydratase large subunit	Valine, Leucine, Isoleucine Metabolism	2589	1758	2428	1098	3075	1383	2255	2110	2234	1968	2403	2538	2681.22	2200	2303	1.047	0.067	0.44	0.660041	0.682655	0.0179	0.0118	0.0161	0.0161	TRUE	0.3118
I3242_03115		FKBP-type peptidyl-prolyl cis-trans isomerase		2752	1920	2581	1369	3052	1405	2396	2305	2374	2454	2385	2579	2590.79	2358	2473	1.047	0.066	0.827	0.408317	0.436804	0.0007	0.0118	0.0041	0.0041	TRUE	0.0116
I3242_06180		hypothetical protein		374	271	356	165	416	222	326	325	327	296	325	407	357.06	326	343	1.047	0.066	0.466	0.641191	0.664582	0.0057	0.0159	0.0108	0.0108	TRUE	0.1772
I3242_03120		transcription elongation factor GreA		2065	1376	1948	998	2273	1040	1798	1652	1792	1789	1776	1909	1915.63	1747	1825	1.043	0.061	0.621	0.534783	0.562912	0.0032	0.012	0.0062	0.0062	TRUE	0.0561
I3242_06035		histidine phosphatase family protein	Glycolysis/Gluconeogenesis	846	609	829	484	966	385	737	731	763	868	755	707	815.55	744	777	1.043	0.061	0.523	0.600646	0.625579	0.0046	0.0132	0.0081	0.0081	TRUE	0.0762
I3242_01295		homoserine O-succinyltransferase	Methionine Metabolism	827	697	793	405	1043	456	720	837	729	726	815	837	763.18	762	793	1.043	0.06	0.521	0.602046	0.626699	0.0043	0.0134	0.0081	0.0081	TRUE	0.0562
I3242_01765		LacI family DNA-binding transcriptional regulator		579	374	500	249	722	244	504	449	460	446	564	448	468.59	471	486	1.04	0.056	0.401	0.688077	0.710891	0.0091	0.0148	0.0115	0.0115	TRUE	0.1682
I3242_04410		type IV toxin-antitoxin system AbiEi family antitoxin domain-containing protein		34	21	33	12	42	18	30	25	30	22	33	33	27.72	28	29	1.039	0.056	0.166	0.86783	0.879668	0	0.0726	0.04	0.04	TRUE	0.1401
I3242_05805	uvrC	excinuclease ABC subunit UvrC		686	579	592	409	788	304	597	695	545	733	616	558	598.62	612	636	1.039	0.055	0.392	0.695244	0.717144	0.0108	0.014	0.0121	0.0121	TRUE	0.1295
I3242_03660		histidine phosphatase family protein		687	570	694	390	861	335	598	684	638	699	673	615	594.35	640	662	1.036	0.051	0.365	0.714963	0.736305	0.0101	0.014	0.0122	0.0122	TRUE	0.2398
I3242_07375		D-2-hydroxyacid dehydrogenase		292	207	345	162	329	169	254	248	317	290	257	310	281.11	273	286	1.036	0.05	0.343	0.731517	0.751751	0.006	0.0172	0.0113	0.0113	TRUE	0.1509
I3242_07180		dienelactone hydrolase family protein		138	116	117	74	133	81	120	139	108	133	104	149	134.89	122	129	1.034	0.049	0.241	0.809661	0.825469	0.0155	0.0238	0.0198	0.0198	TRUE	0.2423
I3242_03625		serine/threonine protein kinase		644	459	564	288	779	297	561	551	519	516	609	545	551.02	544	557	1.031	0.044	0.378	0.70537	0.727201	0.0027	0.0142	0.0074	0.0074	TRUE	0.0591
I3242_05865		SDR family NAD(P)-dependent oxidoreductase		1177	863	1110	551	1265	658	1025	1036	1021	988	989	1208	1123.88	1027	1062	1.03	0.043	0.4	0.689405	0.711882	0.0036	0.0126	0.0072	0.0072	TRUE	0.1097
I3242_01360		tetratricopeptide repeat protein		1211	829	1112	537	1408	592	1055	995	1023	963	1100	1087	1082.39	1024	1050	1.027	0.038	0.397	0.69164	0.713808	0.0012	0.0127	0.0056	0.0056	TRUE	0.0396
I3242_00335		VWA domain-containing protein		87	49	57	33	95	30	76	59	52	59	74	55	56.41	62	63	1.026	0.037	0.144	0.885189	0.894917	0	0.0413	0.0285	0.0285	TRUE	0.2266
I3242_09585		ABC transporter ATP-binding protein		1026	760	995	559	1240	442	893	912	915	1002	969	811	875.44	907	927	1.025	0.036	0.33	0.741197	0.760889	0.0026	0.0131	0.007	0.007	TRUE	0.0876
I3242_01350		hypothetical protein		2696	2278	2651	1328	3495	1390	2348	2735	2439	2381	2732	2551	2391.49	2507	2555	1.021	0.03	0.301	0.763649	0.782274	0.0036	0.0118	0.0066	0.0066	TRUE	0.0504
I3242_03175		metallopeptidase family protein		262	187	265	120	305	140	228	224	244	215	238	257	247.68	232	237	1.02	0.028	0.205	0.837274	0.851824	0	0.018	0.0085	0.0085	TRUE	0.036
I3242_04585		class I SAM-dependent DNA methyltransferase		5275	4252	4914	2511	6714	2562	4593	5104	4520	4501	5247	4702	4547.49	4739	4817	1.018	0.025	0.254	0.799223	0.81612	0.0042	0.0115	0.0068	0.0068	TRUE	0.0506
I3242_07675	serB	phosphoserine phosphatase SerB	Glycine, Serine Threonine Metabolism	105	60	111	54	101	54	91	72	102	97	79	99	119.79	88	92	1.016	0.023	0.097	0.922838	0.92909	0.0294	0.0254	0.0274	0.0274	TRUE	0.3866
I3242_02870		N-acetyl-gamma-glutamyl-phosphate reductase	Proline, Arginine Metabolism; Urea cycle Metabolism of amino groups	1036	693	900	591	1055	391	902	832	828	1059	825	718	2095.09	854	867	1.014	0.021	0.122	0.903043	0.911059	0.0272	0.0119	0.0195	0.0195	TRUE	0.1166
I3242_08085		xylulose kinase	Pentose and Glucoronate Metabolism	655	438	640	255	852	312	570	526	589	457	666	573	576.27	562	565	1.013	0.018	0.125	0.90039	0.908857	0.0122	0.0141	0.0131	0.0131	TRUE	0.1638
I3242_01525		3-deoxy-7-phosphoheptulonate synthase	Tyrosine, Tryptophan, Phenylalanine Metabolism	676	495	667	357	726	338	589	594	614	640	567	620	638.81	599	609	1.012	0.017	0.168	0.86632	0.878598	0	0.0138	0.0056	0.0056	TRUE	0.0333
I3242_02480		zinc-binding dehydrogenase		929	696	946	441	1177	446	809	836	870	791	920	819	838.13	838	843	1.011	0.016	0.155	0.876484	0.887044	0.0014	0.0132	0.0059	0.0059	TRUE	0.056
I3242_08235	dacB	D-alanyl-D-alanine carboxypeptidase/D-alanyl-D-alanine-endopeptidase		946	638	870	460	1075	408	824	766	800	825	840	749	803.37	797	805	1.012	0.016	0.146	0.884064	0.894247	0.0042	0.0132	0.0077	0.0077	TRUE	0.0817
I3242_01620		type 1 glutamine amidotransferase	Purine Pyrimidine Biosynthesis	1186	941	1122	749	1154	541	1033	1130	1032	1343	902	993	1084.31	1065	1079	1.01	0.015	0.104	0.917371	0.924068	0.0149	0.0127	0.0139	0.0139	TRUE	0.3555
I3242_01715		aminoacyltransferase	Cell Envelope Biosynthesis	2105	1599	2003	1232	2125	976	1833	1920	1843	2209	1661	1791	1760.82	1865	1887	1.01	0.015	0.111	0.911557	0.91869	0.0116	0.0121	0.0117	0.0117	TRUE	0.1766
I3242_06585		ROK family transcriptional regulator	Cell Envelope Biosynthesis	1554	1209	1455	789	1676	800	1353	1451	1338	1414	1310	1468	1310.37	1381	1397	1.01	0.014	0.156	0.876306	0.887044	0.0014	0.0124	0.0052	0.0052	TRUE	0.0263
I3242_01380		1-acyl-sn-glycerol-3-phosphate acyltransferase	Glycerophospholipid Metabolism	1734	1242	1657	859	1944	822	1510	1491	1524	1540	1519	1509	1547.3	1508	1523	1.009	0.013	0.161	0.871865	0.883294	0	0.0122	0.004	0.004	TRUE	0.0153
I3242_00955		ABC transporter ATP-binding protein	Transport	136	111	148	54	192	75	118	133	136	97	150	138	125.21	129	128	1.008	0.012	0.058	0.953687	0.958649	0.0135	0.0247	0.0196	0.0196	TRUE	0.2549
I3242_04500		MerR family transcriptional regulator		1852	1336	1711	966	1833	903	1613	1604	1574	1732	1433	1657	1700.47	1597	1607	1.003	0.004	0.046	0.963578	0.967584	0.0024	0.0121	0.006	0.006	TRUE	0.0781
I3242_04310		hypothetical protein		28	20	23	13	23	17	24	24	21	23	18	31	22.56	23	24	1.002	0.003	0.008	0.993905	0.99442	0	0.0867	0.0491	0.0491	TRUE	0.2231
I3242_02715		helix-turn-helix transcriptional regulator		161	113	171	78	188	80	140	136	157	140	147	147	159.95	144	145	1.001	0.002	0.01	0.992224	0.993253	0	0.0218	0.0123	0.0123	TRUE	0.0837
I3242_05610	der	bifunctional cytidylate kinase/GTPase Der		4306	2971	4181	2028	5145	1912	3750	3567	3846	3635	4021	3509	3922.24	3721	3722	1.002	0.002	0.026	0.979485	0.981518	0.0019	0.0116	0.005	0.005	TRUE	0.0414
I3242_01465		sugar kinase		3025	2184	2787	1283	3347	1581	2634	2622	2564	2300	2616	2902	2675.15	2607	2606	1	0	-0.004	0.9972	0.9972	0.005	0.0118	0.0074	0.0074	TRUE	0.082
I3242_03550		DNA-protecting protein DprA		112	95	105	62	125	54	98	114	97	111	98	99	98.17	103	103	0.998	-0.003	-0.017	0.9865	0.988034	0	0.0285	0.0172	0.0172	TRUE	0.1359
I3242_00650		CoF synthetase		736	605	766	392	843	386	641	726	705	703	659	708	675.11	691	690	0.998	-0.004	-0.032	0.974432	0.976961	0.0027	0.0137	0.007	0.007	TRUE	0.0432
I3242_03365		acetyltransferase		930	565	808	466	919	367	810	678	743	835	718	674	745.66	744	742	0.996	-0.006	-0.051	0.959325	0.963815	0.006	0.0134	0.0092	0.0092	TRUE	0.087
I3242_00185		hypothetical protein		307	184	252	142	228	161	267	221	232	255	178	296	253.54	240	243	0.994	-0.008	-0.042	0.966341	0.969855	0.0236	0.0178	0.0207	0.0207	TRUE	0.3858
I3242_04360		carbon-nitrogen hydrolase family protein		76	68	85	48	88	39	66	82	78	86	69	72	73.13	75	76	0.995	-0.008	-0.034	0.972953	0.975984	0	0.0344	0.0217	0.0217	TRUE	0.1762
I3242_00240	trpS	tryptophan--tRNA ligase	Tyrosine, Tryptophan, Phenylalanine Biosynthesis	1173	663	990	503	1095	522	1021	796	911	902	856	958	1142.95	909	905	0.993	-0.01	-0.076	0.939248	0.944626	0.011	0.0126	0.0123	0.0123	TRUE	0.0852
I3242_06025		glutamate ABC transporter substrate-binding protein		237	136	208	105	247	94	206	163	191	188	193	173	226.05	187	185	0.988	-0.017	-0.114	0.909198	0.91679	0	0.0187	0.0104	0.0104	TRUE	0.0806
I3242_09510		ABC transporter ATP-binding protein		1681	1164	1555	786	1848	754	1464	1397	1430	1409	1444	1384	1260.82	1430	1412	0.988	-0.017	-0.202	0.84007	0.854219	0	0.0125	0.0045	0.0045	TRUE	0.0186
I3242_01770		FGGY-family carbohydrate kinase	Pentose and Glucoronate Interconversions	5195	3555	4692	1985	6557	2312	4524	4268	4316	3558	5125	4244	4164.16	4369	4309	0.987	-0.018	-0.138	0.890537	0.899852	0.0134	0.0115	0.0127	0.0127	TRUE	0.1641
I3242_03675		TetR/AcrR family transcriptional regulator		329	242	296	149	382	145	286	291	272	267	299	266	288.51	283	277	0.988	-0.018	-0.136	0.891712	0.900569	0	0.017	0.0079	0.0079	TRUE	0.0409
I3242_02290		LacI family DNA-binding transcriptional regulator		1015	799	968	491	1190	475	884	959	890	880	930	872	863.54	911	894	0.984	-0.023	-0.23	0.817745	0.833272	0.0015	0.0131	0.0058	0.0058	TRUE	0.0318
I3242_09255		NUDIX hydrolase		1848	1484	1837	974	2019	917	1609	1781	1690	1746	1578	1683	1715.66	1693	1669	0.984	-0.023	-0.247	0.804641	0.821218	0.002	0.0121	0.0054	0.0054	TRUE	0.0197
I3242_10035	rsmA	16S rRNA (adenine(1518)-N(6)/adenine(1519)-N(6))- dimethyltransferase RsmA		1254	870	1053	555	1429	509	1092	1044	969	995	1117	934	913.66	1035	1015	0.983	-0.024	-0.173	0.862895	0.876044	0.0127	0.013	0.0129	0.0129	TRUE	0.2553
I3242_08845		ferredoxin family protein		858	635	825	403	921	431	747	762	759	722	720	791	739.73	756	744	0.982	-0.026	-0.262	0.793657	0.811294	0	0.0134	0.0053	0.0053	TRUE	0.0216
I3242_03135		histidine kinase N-terminal domain-containing protein		2138	1576	2031	932	2615	973	1862	1892	1868	1671	2044	1786	1804.29	1874	1834	0.981	-0.027	-0.271	0.786098	0.803992	0.0033	0.0121	0.0066	0.0066	TRUE	0.0852
I3242_04595		hypothetical protein		1499	1356	1400	879	1431	793	1305	1628	1288	1576	1118	1456	1437.29	1407	1383	0.981	-0.028	-0.18	0.857245	0.871224	0.0193	0.0123	0.0162	0.0162	TRUE	0.2339
I3242_03565		pyridoxamine kinase	Vitamine B6 Metabolism	315	213	311	170	262	163	274	256	286	305	205	299	312.81	272	270	0.978	-0.033	-0.177	0.859275	0.872829	0.0236	0.0166	0.0202	0.0202	TRUE	0.2547
I3242_02280		ABC transporter permease subunit	Transport	1339	946	1398	572	1652	638	1166	1136	1286	1025	1291	1171	1085.01	1196	1162	0.975	-0.036	-0.323	0.746952	0.765576	0.0048	0.0127	0.0081	0.0081	TRUE	0.0829
I3242_05630	purH	bifunctional phosphoribosylaminoimidazolecarboxamide formyltransferase/IMP cyclohydrolase	Purine Pyrimidine Biosynthesis	11483	8054	10511	4514	13930	5206	9999	9668	9669	8092	10887	9555	9578	9779	9511	0.973	-0.039	-0.347	0.728399	0.749742	0.0077	0.0113	0.0091	0.0091	TRUE	0.1384
I3242_03995	lepA	elongation factor 4		2371	1739	2194	1189	2506	1042	2065	2088	2018	2131	1959	1913	2041.78	2057	2001	0.972	-0.04	-0.462	0.644414	0.667207	0.0015	0.012	0.0049	0.0049	TRUE	0.025
I3242_09135	rpmA	50S ribosomal protein L27		2304	1674	2662	1151	2521	1232	2006	2010	2449	2063	1970	2261	2194.37	2155	2098	0.972	-0.04	-0.345	0.729727	0.75071	0.0074	0.0119	0.0092	0.0092	TRUE	0.1154
I3242_07135		NIL domain-containing protein		15	14	17	7	19	9	13	17	16	13	15	17	14.78	15	15	0.972	-0.041	-0.088	0.929732	0.935542	0	0.1264	0.0739	0.0739	TRUE	0.2035
I3242_06435		segregation/condensation protein A		287	229	307	155	386	106	250	275	282	278	302	195	258.02	269	258	0.971	-0.043	-0.257	0.797443	0.814733	0.0137	0.0177	0.0158	0.0158	TRUE	0.2997
I3242_06800	hisD	histidinol dehydrogenase	Histidine Metabolism	3436	2202	3447	1317	4270	1540	2992	2643	3171	2361	3337	2827	3081.26	2935	2842	0.969	-0.045	-0.299	0.764879	0.783119	0.0192	0.0117	0.0162	0.0162	TRUE	0.1655
I3242_07310		hypothetical protein		1293	843	1233	598	1399	543	1126	1012	1134	1072	1093	997	1063.22	1091	1054	0.967	-0.048	-0.502	0.615787	0.63928	0.0012	0.0127	0.0055	0.0055	TRUE	0.0307
I3242_10100	yidC	membrane protein insertase YidC		2615	1733	2468	1243	2612	1159	2277	2080	2270	2228	2041	2127	2079.45	2209	2132	0.964	-0.053	-0.56	0.575631	0.600497	0.0025	0.0119	0.006	0.006	TRUE	0.0443
I3242_09875		sodium:proton antiporter	Transport	837	600	805	408	882	376	729	720	741	731	689	690	687.94	730	703	0.962	-0.055	-0.581	0.561237	0.587701	0	0.0136	0.0049	0.0049	TRUE	0.0085
I3242_06140		ribokinase	Pentose phosphate pathway	558	434	688	331	668	252	486	521	633	593	522	463	532.17	547	526	0.962	-0.056	-0.408	0.683562	0.706603	0.009	0.0143	0.0114	0.0114	TRUE	0.1519
I3242_07430		polyphosphate kinase 2 family protein		1264	971	1178	563	1388	612	1101	1166	1084	1009	1085	1123	1064.02	1117	1072	0.961	-0.057	-0.598	0.549687	0.576231	0.0012	0.0127	0.0054	0.0054	TRUE	0.0192
I3242_02440		alpha-L-arabinofuranosidase		1779	1420	1878	783	2150	920	1549	1705	1728	1404	1680	1689	1561.49	1661	1591	0.96	-0.059	-0.573	0.566675	0.591792	0.0036	0.0122	0.0069	0.0069	TRUE	0.0816
I3242_06875		DUF262 domain-containing protein		935	786	881	593	858	402	814	944	810	1063	671	738	831.84	856	824	0.959	-0.06	-0.369	0.712132	0.73378	0.0216	0.0132	0.0177	0.0177	TRUE	0.4963
I3242_02435		hypothetical protein		18250	15445	16465	11182	18335	7142	15892	18541	15146	20045	14330	13109	17090.4	16526	15828	0.958	-0.062	-0.337	0.736222	0.756183	0.0373	0.0112	0.0246	0.0246	TRUE	0.4421
I3242_04070		tripartite tricarboxylate transporter TctB family protein		1634	1176	1560	735	1618	825	1423	1412	1435	1318	1265	1514	1518.38	1423	1366	0.957	-0.064	-0.655	0.512463	0.541027	0.0026	0.0122	0.006	0.006	TRUE	0.0702
I3242_06520		UDP-N-acetylmuramoyl-L-alanyl-D-glutamate--2, 6-diaminopimelate ligase	Cell Envelope Biosynthesis	3573	2381	3298	1706	3632	1481	3111	2858	3034	3058	2839	2718	2788.38	3001	2872	0.957	-0.064	-0.513	0.607939	0.632152	0.0102	0.0117	0.0108	0.0108	TRUE	0.2108
I3242_06070		IS3 family transposase		62	55	75	30	84	32	54	66	69	54	66	59	59.96	63	60	0.956	-0.065	-0.244	0.807276	0.823473	0.0229	0.0395	0.0316	0.0316	TRUE	0.4578
I3242_02150		UvrD-helicase domain-containing protein		2091	1542	1918	885	2378	946	1821	1851	1764	1586	1859	1736	1638.08	1812	1727	0.955	-0.066	-0.665	0.505793	0.534569	0.0029	0.0122	0.0064	0.0064	TRUE	0.0401
I3242_07920		aminotransferase class I/II-fold pyridoxal phosphate-dependent enzyme		630	431	555	266	659	277	549	517	511	477	515	508	573.13	526	500	0.953	-0.07	-0.502	0.615484	0.63928	0.0098	0.0141	0.0116	0.0116	TRUE	0.2004
I3242_08880		PLP-dependent transferase		258	197	230	126	250	122	225	236	212	226	195	224	229.52	224	215	0.952	-0.071	-0.468	0.639744	0.663439	0.0051	0.0186	0.0112	0.0112	TRUE	0.1052
I3242_08340		C40 family peptidase		1458	1019	1461	759	1351	678	1270	1223	1344	1361	1056	1244	1264.45	1279	1220	0.95	-0.074	-0.651	0.515034	0.543444	0.0057	0.0125	0.0083	0.0083	TRUE	0.1196
I3242_09915		MFS transporter		257	143	231	94	256	114	224	172	212	169	200	209	190.55	203	193	0.95	-0.075	-0.464	0.642348	0.665424	0.0041	0.0201	0.0126	0.0126	TRUE	0.1194
I3242_00220		threonine/serine exporter family protein		1012	589	948	501	903	402	881	707	872	898	706	738	860.05	820	781	0.948	-0.078	-0.57	0.568712	0.593599	0.0108	0.0131	0.0118	0.0118	TRUE	0.1318
I3242_08975		family 43 glycosylhydrolase		933	558	878	386	820	462	812	670	808	692	641	848	678.68	763	727	0.947	-0.079	-0.589	0.555817	0.582341	0.0092	0.0136	0.0113	0.0113	TRUE	0.1604
I3242_01855		aldo/keto reductase		1055	741	929	397	1184	475	919	890	855	712	925	872	832.59	888	836	0.946	-0.08	-0.677	0.498093	0.527296	0.0052	0.0132	0.0086	0.0086	TRUE	0.1278
I3242_00385	msrB	peptide-methionine (R)-S-oxide reductase MsrB	Methionine Metabolism	300	268	338	147	358	163	261	322	311	264	280	299	292.97	298	281	0.944	-0.083	-0.609	0.542481	0.569296	0.002	0.0169	0.0091	0.0091	TRUE	0.0912
I3242_07730		type I restriction endonuclease subunit R		1188	997	1112	624	1230	540	1035	1197	1023	1119	961	991	1051.02	1085	1024	0.943	-0.085	-0.769	0.44182	0.470042	0.0044	0.0127	0.0077	0.0077	TRUE	0.0636
I3242_09960		glycosyltransferase family 2 protein		905	683	852	420	982	396	788	820	784	753	767	727	777.46	797	749	0.942	-0.086	-0.932	0.351464	0.37977	0	0.0133	0.0046	0.0046	TRUE	0.005
I3242_02410	pdxS	pyridoxal 5'-phosphate synthase lyase subunit PdxS	Vitamine B6 Metabolism	280	226	329	148	319	140	244	271	303	265	249	257	259.76	273	257	0.941	-0.088	-0.633	0.526741	0.55519	0	0.0177	0.0092	0.0092	TRUE	0.0736
I3242_07500		creatininase		49	13	20	14	31	13	43	16	18	25	24	24	24.35	26	24	0.939	-0.09	-0.217	0.828581	0.843423	0.0733	0.0811	0.0777	0.0777	TRUE	1.531
I3242_05890	hisF	imidazole glycerol phosphate synthase subunit HisF	Histidine Metabolism	431	316	446	237	430	183	375	379	410	425	336	336	437.03	388	366	0.937	-0.094	-0.628	0.530068	0.558393	0.0109	0.015	0.0129	0.0129	TRUE	0.1585
I3242_01365		CYTH domain-containing protein		687	544	590	363	640	292	598	653	543	651	500	536	550.54	598	562	0.936	-0.095	-0.718	0.472635	0.501445	0.0073	0.0142	0.0104	0.0104	TRUE	0.1406
I3242_05895		type 1 glutamine amidotransferase		275	262	299	162	290	144	239	315	275	290	227	264	260.97	276	260	0.936	-0.095	-0.619	0.535895	0.563302	0.0078	0.0177	0.0125	0.0125	TRUE	0.1159
I3242_07700		DNA-directed RNA polymerase subunit omega		1803	1286	1596	989	1298	824	1570	1544	1468	1773	1014	1512	1754.8	1527	1433	0.936	-0.096	-0.544	0.586339	0.611007	0.0279	0.0121	0.0217	0.0217	TRUE	0.4883
I3242_08765	rpsJ	30S ribosomal protein S10		10067	7098	9636	5118	9246	4348	8766	8521	8864	9175	7226	7981	8648.7	8717	8127	0.932	-0.102	-0.924	0.355286	0.383471	0.0071	0.0113	0.0086	0.0086	TRUE	0.1033
I3242_05935		AMP-binding protein	Cell Envelope Biosynthesis	5132	3648	4698	1952	5605	2385	4469	4379	4322	3499	4381	4378	4072.74	4390	4086	0.931	-0.103	-0.985	0.324444	0.35136	0.0051	0.0115	0.0075	0.0075	TRUE	0.1259
I3242_03595		alpha/beta fold hydrolase		838	555	794	383	788	366	730	666	730	687	616	672	763.67	709	658	0.925	-0.113	-0.915	0.360204	0.388128	0.0064	0.0134	0.0091	0.0091	TRUE	0.0951
I3242_06095		IS3 family transposase		23	10	15	11	21	3	20	12	14	20	16	6	12.69	15	14	0.923	-0.115	-0.228	0.820005	0.835134	0.0171	0.1454	0.1031	0.1031	TRUE	0.376
I3242_01245		ABC transporter substrate-binding protein		776	518	679	275	853	328	676	622	625	493	667	602	602.57	641	587	0.922	-0.117	-0.903	0.366268	0.394003	0.0069	0.014	0.0102	0.0102	TRUE	0.1457
I3242_05455		Fic family protein		353	317	403	176	398	191	307	381	371	316	311	351	330.78	353	326	0.922	-0.118	-0.777	0.437284	0.46573	0.0101	0.0163	0.0129	0.0129	TRUE	0.1219
I3242_08070	rpmE	50S ribosomal protein L31		3267	2604	3254	1905	2649	1519	2845	3126	2993	3415	2070	2788	3096.03	2988	2758	0.921	-0.118	-0.735	0.462195	0.490908	0.0228	0.0117	0.0181	0.0181	TRUE	0.1889
I3242_07965	map	type I methionyl aminopeptidase		3074	2316	2853	650	4024	1704	2677	2780	2625	1165	3145	3128	2487.54	2694	2479	0.921	-0.119	-0.329	0.741898	0.761204	0.0939	0.0118	0.0489	0.0939	TRUE	1.7209
I3242_03315	aroA	3-phosphoshikimate 1-carboxyvinyltransferase	Tyrosine, Tryptophan, Phenylalanine Biosynthesis	824	562	798	330	907	353	718	675	734	592	709	648	732.02	709	650	0.92	-0.12	-1.067	0.285777	0.31123	0.0031	0.0135	0.0072	0.0072	TRUE	0.0563
I3242_03510	clpX	ATP-dependent Clp protease ATP-binding subunit ClpX		1147	722	990	416	1080	527	999	867	911	746	844	967	928.41	926	852	0.92	-0.12	-0.94	0.347119	0.375495	0.0086	0.013	0.0104	0.0104	TRUE	0.101
I3242_00560		LacI family DNA-binding transcriptional regulator		2358	1770	2123	1061	2356	1033	2053	2125	1953	1902	1841	1896	1949.65	2044	1880	0.919	-0.121	-1.487	0.136953	0.153388	0.0006	0.012	0.0042	0.0042	TRUE	0.0122
I3242_00455	tatC	twin-arginine translocase subunit TatC		8884	6317	8230	3111	10643	3884	7736	7583	7571	5577	8318	7129	6753.85	7630	7008	0.919	-0.122	-0.919	0.358352	0.386348	0.0129	0.0114	0.0125	0.0125	TRUE	0.1642
I3242_06000	holA	DNA polymerase III subunit delta		362	297	368	195	336	176	315	357	339	350	263	323	351.62	337	312	0.917	-0.125	-0.814	0.415456	0.44395	0.0107	0.016	0.0131	0.0131	TRUE	0.1691
I3242_01435		DUF2974 domain-containing protein		831	615	809	343	900	377	724	738	744	615	703	692	655.03	735	670	0.914	-0.13	-1.108	0.267992	0.292521	0.0045	0.0137	0.0083	0.0083	TRUE	0.1038
I3242_06250		Fic family protein		654	545	681	313	736	300	570	654	626	561	575	551	601.36	617	562	0.914	-0.13	-1.088	0.276625	0.301773	0.0043	0.014	0.0082	0.0082	TRUE	0.0772
I3242_03410		arsenate reductase ArsC		68	41	70	37	62	25	59	49	64	66	48	46	53.72	57	53	0.913	-0.131	-0.51	0.609705	0.633647	0	0.0428	0.0259	0.0259	TRUE	0.1667
I3242_02935		HD domain-containing protein		1728	1477	1647	959	1523	799	1505	1773	1515	1719	1190	1467	1575.11	1598	1459	0.911	-0.134	-0.81	0.417727	0.44613	0.0245	0.0122	0.0189	0.0189	TRUE	0.2099
I3242_02030		lipoate--protein ligase family protein		515	299	443	213	468	195	448	359	408	382	366	358	449.15	405	369	0.909	-0.138	-0.747	0.454838	0.483359	0.0272	0.0149	0.0215	0.0215	TRUE	0.51
I3242_08365		ATPase		420	325	400	192	395	204	366	390	368	344	309	374	336.31	375	342	0.908	-0.139	-1.022	0.306842	0.333044	0.0049	0.0162	0.01	0.01	TRUE	0.0906
I3242_03980		nucleotide pyrophosphohydrolase	Nucleotide Salvage Pathway	305	225	315	155	329	115	266	270	290	278	257	211	274.61	275	249	0.906	-0.142	-0.905	0.365332	0.393216	0.009	0.0173	0.0131	0.0131	TRUE	0.1342
I3242_09195		TetR/AcrR family transcriptional regulator		73	49	64	26	84	26	64	59	59	47	66	48	52.66	61	54	0.904	-0.145	-0.517	0.604815	0.629242	0.0254	0.0435	0.0356	0.0356	TRUE	0.4521
I3242_09870		nucleoside deaminase		380	313	407	168	430	184	331	376	374	301	336	338	339.02	360	325	0.904	-0.145	-0.919	0.358273	0.386348	0.0129	0.0162	0.0144	0.0144	TRUE	0.2963
I3242_06385		chorismate mutase	Tyrosine, Tryptophan, Phenylalanine Metabolism	1131	827	1048	468	1216	464	985	993	964	839	950	852	955.46	981	880	0.902	-0.148	-1.575	0.115228	0.129732	0.0005	0.0129	0.0051	0.0051	TRUE	0.0431
I3242_00515		CrcB family protein		297	222	306	101	358	140	259	266	281	181	280	257	250.17	269	239	0.898	-0.154	-0.841	0.400455	0.429106	0.0212	0.0179	0.0195	0.0195	TRUE	0.2957
I3242_06165		polyprenyl synthetase family protein	Terpenoid Biosynthesis	463	300	426	194	453	182	403	360	392	348	354	334	402.29	385	345	0.897	-0.156	-1.135	0.256222	0.280604	0.0068	0.0154	0.0104	0.0104	TRUE	0.1385
I3242_06740	hflX	GTPase HflX		394	277	406	160	433	166	343	333	373	287	338	305	334.16	350	310	0.893	-0.163	-1.285	0.198652	0.219437	0	0.0162	0.0079	0.0079	TRUE	0.0581
I3242_02740		sugar O-acetyltransferase		876	659	786	390	787	396	763	791	723	699	615	727	744.59	759	680	0.892	-0.165	-1.477	0.13955	0.155935	0.0033	0.0134	0.0073	0.0073	TRUE	0.0629
I3242_06930		DivIVA domain-containing protein		10574	7271	10037	4592	9890	4500	9208	8728	9233	8232	7730	8259	9072.25	9056	8074	0.891	-0.166	-1.836	0.0663087	0.0763914	0.003	0.0113	0.0058	0.0058	TRUE	0.0586
I3242_05800		shikimate dehydrogenase	Tyrosine, Tryptophan, Phenylalanine Biosynthesis	1187	942	1080	508	1335	458	1034	1131	994	911	1043	841	979.59	1053	932	0.89	-0.169	-1.44	0.149828	0.167129	0.0056	0.0129	0.0087	0.0087	TRUE	0.0939
I3242_00330		alpha/beta fold hydrolase		823	599	754	361	797	338	717	719	694	647	623	620	677.35	710	630	0.887	-0.172	-1.485	0.137509	0.15392	0.0043	0.0136	0.0079	0.0079	TRUE	0.0982
I3242_01205		GNAT family N-acetyltransferase		4820	3823	4595	2377	4798	1926	4197	4589	4227	4261	3750	3535	3954.73	4338	3849	0.887	-0.173	-1.373	0.169635	0.188354	0.0111	0.0116	0.0111	0.0111	TRUE	0.1842
I3242_02995		HAD family phosphatase		559	419	525	231	590	230	487	503	483	414	461	422	436.16	491	432	0.887	-0.173	-1.581	0.113884	0.128368	0	0.015	0.006	0.006	TRUE	0.0308
I3242_06040		SAM-dependent methyltransferase		326	222	265	121	326	123	284	266	244	217	255	226	271.81	265	233	0.886	-0.174	-1.204	0.228411	0.251162	0.0043	0.0174	0.0102	0.0102	TRUE	0.0624
I3242_00260		hypothetical protein		516	406	457	200	434	276	449	487	420	359	339	507	441.27	452	402	0.884	-0.178	-0.829	0.406955	0.435588	0.0457	0.015	0.0302	0.0302	TRUE	0.7714
I3242_05450		hypothetical protein		646	451	533	258	623	247	563	541	490	463	487	453	494.04	531	468	0.883	-0.179	-1.613	0.106637	0.120552	0	0.0146	0.0065	0.0065	TRUE	0.0369
I3242_00845		histidine phosphatase family protein		472	366	469	222	475	195	411	439	431	398	371	358	411.63	427	376	0.879	-0.186	-1.617	0.105843	0.119724	0	0.0153	0.0065	0.0065	TRUE	0.0189
I3242_00125		ATP-binding protein		910	875	835	449	863	437	792	1050	768	805	674	802	728.18	870	760	0.872	-0.197	-1.364	0.172643	0.191583	0.013	0.0135	0.0135	0.0135	TRUE	0.2553
I3242_06110		DUF4193 domain-containing protein		379	222	353	156	320	153	330	266	325	280	250	281	326.78	307	270	0.871	-0.199	-1.427	0.15369	0.171043	0.0042	0.0163	0.0098	0.0098	TRUE	0.094
I3242_03435		ABC transporter substrate-binding protein	Transport	310	274	287	113	319	162	270	329	264	203	249	297	276.92	288	250	0.87	-0.2	-1.258	0.20832	0.229854	0.0096	0.0173	0.0137	0.0137	TRUE	0.1259
I3242_07705		methionine adenosyltransferase	Methionine Metabolism	1588	1127	1492	804	1341	596	1383	1353	1373	1441	1048	1094	1343.55	1370	1194	0.87	-0.201	-1.575	0.115318	0.129758	0.0106	0.0124	0.0108	0.0108	TRUE	0.2539
I3242_08090		hypothetical protein		780	638	680	343	706	347	679	766	626	615	552	637	643.47	690	601	0.868	-0.204	-1.668	0.0952897	0.10823	0.0053	0.0138	0.0088	0.0088	TRUE	0.07
I3242_00615		glycoside hydrolase family 31 protein		1205	871	1159	443	1328	488	1049	1046	1066	794	1038	896	948.27	1054	909	0.868	-0.205	-1.807	0.0707585	0.081179	0.0046	0.0129	0.008	0.008	TRUE	0.1312
I3242_05850		energy-coupling factor ABC transporter ATP-binding protein		158	105	148	56	159	65	138	126	136	100	124	119	118.5	133	114	0.866	-0.207	-1.041	0.298017	0.324012	0.0105	0.0255	0.0188	0.0188	TRUE	0.2394
I3242_00805	tmk	dTMP kinase	Nucleotide Salvage Pathway	570	408	507	218	585	216	496	490	466	391	457	396	435.3	484	415	0.864	-0.211	-1.804	0.0712904	0.0817407	0	0.015	0.0071	0.0071	TRUE	0.0716
I3242_06850	dnaE	DNA polymerase III subunit alpha		5191	4057	4829	2168	5151	2194	4520	4870	4442	3886	4026	4027	4054.81	4611	3980	0.864	-0.212	-2.798	0.00513434	0.00641627	0.0006	0.0115	0.0038	0.0038	TRUE	0.0194
I3242_09330		glycosyltransferase		816	562	760	365	719	320	711	675	699	654	562	587	702.39	695	601	0.862	-0.215	-1.862	0.0625879	0.072234	0.0039	0.0136	0.0077	0.0077	TRUE	0.0523
I3242_03680		alpha-amylase family protein		440	429	447	223	517	171	383	515	411	400	404	314	366.79	436	373	0.86	-0.218	-1.416	0.156859	0.174468	0.0124	0.0158	0.014	0.014	TRUE	0.1851
I3242_04575		HipA domain-containing protein		1051	962	1224	522	1189	476	915	1155	1126	936	929	874	970.78	1065	913	0.858	-0.22	-1.836	0.0664273	0.0764824	0.0067	0.0129	0.0091	0.0091	TRUE	0.1231
I3242_06430	scpB	SMC-Scp complex subunit ScpB		359	231	294	147	320	121	313	277	270	264	250	222	248.02	287	245	0.856	-0.224	-1.599	0.109893	0.123942	0.0017	0.018	0.0096	0.0096	TRUE	0.0489
I3242_02055		DeoR/GlpR transcriptional regulator		2373	1992	2497	1047	2483	1063	2066	2391	2297	1877	1941	1951	1787.31	2251	1923	0.855	-0.227	-2.439	0.0147468	0.0178514	0.0023	0.0121	0.0056	0.0056	TRUE	0.0421
I3242_08455		carbohydrate ABC transporter permease	Transport	1506	979	1507	495	1617	624	1311	1175	1386	887	1264	1145	1139.56	1291	1099	0.854	-0.228	-1.697	0.0897002	0.102157	0.0112	0.0126	0.012	0.012	TRUE	0.2188
I3242_02395	alr	alanine racemase	Alanine Aspartate Metabolism	977	645	842	328	955	382	851	774	775	588	746	701	790.02	800	678	0.851	-0.232	-1.799	0.0720255	0.0825346	0.0076	0.0133	0.0103	0.0103	TRUE	0.1015
I3242_01040		nucleotidyltransferase domain-containing protein		415	296	349	154	356	180	361	355	321	276	278	330	351.66	346	295	0.848	-0.238	-1.839	0.0658685	0.0759296	0.0014	0.016	0.0082	0.0082	TRUE	0.0707
I3242_02415	pdxT	pyridoxal 5'-phosphate synthase glutaminase subunit PdxT	Vitamine B6 Metabolism	150	111	147	59	172	49	131	133	135	106	134	90	125.36	133	110	0.847	-0.239	-1.205	0.228027	0.250881	0.0113	0.0247	0.0185	0.0185	TRUE	0.3022
I3242_08465		extracellular solute-binding protein	Transport	14802	10604	13844	5143	15053	6266	12890	12730	12735	9220	11765	11501	11128.1	12785	10829	0.847	-0.239	-2.273	0.0230288	0.0274301	0.0057	0.0113	0.0079	0.0079	TRUE	0.1369
I3242_07995	amrS	AmmeMemoRadiSam system radical SAM enzyme		366	254	288	116	347	146	319	305	265	208	271	268	261.73	296	249	0.847	-0.24	-1.554	0.12018	0.135072	0.0077	0.0176	0.0127	0.0127	TRUE	0.1324
I3242_04250	pyrE	orotate phosphoribosyltransferase	Purine Pyrimidine Biosynthesis	2010	1517	1853	830	1867	826	1750	1821	1705	1488	1459	1516	1653.58	1759	1488	0.846	-0.242	-2.843	0.00446386	0.00560375	0.0008	0.0122	0.0045	0.0045	TRUE	0.0142
I3242_09820		extracellular solute-binding protein		1619	1084	1470	656	1456	611	1410	1301	1352	1176	1138	1121	1181.45	1354	1145	0.845	-0.243	-2.527	0.0114946	0.0140111	0.0019	0.0126	0.0057	0.0057	TRUE	0.0376
I3242_09645		glycoside hydrolase family 127 protein		3794	2650	3612	1376	3923	1485	3304	3181	3323	2467	3066	2726	2839.04	3269	2753	0.844	-0.245	-2.506	0.0122221	0.0148697	0.0037	0.0117	0.0065	0.0065	TRUE	0.083
I3242_01025	ftsY	signal recognition particle-docking protein FtsY		2423	1814	2269	841	2539	1017	2110	2178	2087	1508	1984	1867	1907.3	2125	1786	0.843	-0.247	-2.208	0.0272436	0.0322319	0.006	0.012	0.0084	0.0084	TRUE	0.146
I3242_05750	brnQ	branched-chain amino acid transport system II carrier protein	Transport	1160	937	1026	437	1144	496	1010	1125	944	783	894	910	897.9	1026	862	0.842	-0.247	-2.112	0.0347192	0.0408262	0.0052	0.013	0.0086	0.0086	TRUE	0.0549
I3242_06175		1-acyl-sn-glycerol-3-phosphate acyltransferase	Glycerophospholipid Metabolism	905	605	714	381	704	328	788	726	657	683	550	602	747.2	724	612	0.842	-0.248	-1.685	0.0919073	0.104573	0.0139	0.0134	0.0137	0.0137	TRUE	0.1468
I3242_06345		exodeoxyribonuclease III		454	347	441	219	402	177	395	417	406	393	314	325	415.53	406	344	0.842	-0.248	-1.917	0.0552853	0.0640355	0.0034	0.0152	0.0088	0.0088	TRUE	0.1053
I3242_04265		LysR family transcriptional regulator		1013	627	891	394	899	358	882	753	820	706	703	657	842.05	818	689	0.842	-0.249	-2.076	0.0378613	0.0444129	0.0058	0.0132	0.0087	0.0087	TRUE	0.0861
I3242_07880		NAD(P)H-dependent oxidoreductase		1463	1080	1364	530	1406	634	1274	1296	1255	950	1099	1164	1162.63	1275	1071	0.841	-0.25	-2.438	0.0147846	0.0178747	0.0025	0.0126	0.0065	0.0065	TRUE	0.0715
I3242_07070		DUF3052 domain-containing protein		1031	605	884	466	780	332	898	726	813	835	610	609	897.66	812	685	0.84	-0.251	-1.443	0.149023	0.166327	0.0263	0.013	0.0201	0.0201	TRUE	0.1403
I3242_05930	def	peptide deformylase		1505	1113	1504	625	1474	604	1311	1336	1384	1120	1152	1109	1274.72	1344	1127	0.84	-0.252	-2.937	0.00331468	0.00421951	0	0.0125	0.0043	0.0043	TRUE	0.0094
I3242_07220	efp	elongation factor P		4213	2542	3585	1760	3133	1532	3669	3052	3298	3155	2449	2812	3485.83	3340	2805	0.839	-0.254	-1.925	0.0542789	0.0629453	0.0124	0.0116	0.0121	0.0121	TRUE	0.1156
I3242_01105		family 43 glycosylhydrolase		1588	1086	1416	614	1565	552	1383	1304	1303	1101	1223	1013	1273.77	1330	1112	0.838	-0.255	-1.75	0.0800743	0.0915406	0.0156	0.0125	0.0142	0.0142	TRUE	0.2781
I3242_00655		acyl-CoA reductase		411	342	406	193	393	164	358	411	373	346	307	301	339.16	381	318	0.835	-0.261	-1.993	0.0463026	0.0539545	0.0024	0.0162	0.0088	0.0088	TRUE	0.0491
I3242_06130		response regulator transcription factor		453	383	375	208	422	161	394	460	345	373	330	296	375.2	400	333	0.834	-0.262	-1.718	0.0858772	0.0980005	0.0111	0.0157	0.0134	0.0134	TRUE	0.1272
I3242_10015		protein kinase		1822	1302	1622	599	1938	683	1587	1563	1492	1074	1515	1254	1351.77	1547	1281	0.831	-0.267	-2.065	0.0389517	0.0456365	0.0103	0.0124	0.0112	0.0112	TRUE	0.2131
I3242_01655	rpmF	50S ribosomal protein L32		7833	5477	7411	4013	4442	3339	6821	6575	6817	7194	3472	6129	6921.82	6738	5598	0.83	-0.268	-1.223	0.221295	0.243613	0.0522	0.0114	0.0345	0.0345	TRUE	0.7501
I3242_02785		GIY-YIG nuclease family protein		1281	957	1109	529	1113	495	1115	1149	1020	948	870	909	1029.8	1095	909	0.829	-0.27	-2.079	0.0375882	0.0441193	0.0096	0.0128	0.0109	0.0109	TRUE	0.1871
I3242_07425		DUF3516 domain-containing protein		1887	1362	1624	638	1820	750	1643	1635	1494	1144	1422	1377	1466.84	1591	1314	0.828	-0.272	-2.462	0.0138182	0.0167482	0.0051	0.0123	0.0079	0.0079	TRUE	0.0992
I3242_04710		metallophosphoesterase		646	611	734	325	687	276	563	733	675	583	537	507	601.23	657	542	0.826	-0.276	-1.949	0.051352	0.0596585	0.0111	0.014	0.0124	0.0124	TRUE	0.1265
I3242_09150		succinyl-diaminopimelate desuccinylase	Threonine Lysine Metabolism	1287	938	1173	445	1363	472	1121	1126	1079	798	1065	866	1040.84	1109	910	0.826	-0.276	-2.294	0.0218066	0.0260869	0.0069	0.0128	0.0092	0.0092	TRUE	0.1894
I3242_00660		SDR family oxidoreductase	Cell Envelope Biosynthesis	327	268	332	126	352	131	285	322	305	226	275	240	264.81	304	247	0.824	-0.28	-2.027	0.0426123	0.0497781	0	0.0176	0.0093	0.0093	TRUE	0.0872
I3242_00780	leuA	2-isopropylmalate synthase	Valine, Leucine, Isoleucine Metabolism	6402	4833	5855	1924	6731	2752	5575	5802	5386	3449	5261	5051	5132.97	5588	4587	0.822	-0.284	-1.962	0.049818	0.0579111	0.016	0.0115	0.0148	0.0148	TRUE	0.379
I3242_03230		zinc ABC transporter substrate-binding protein	Transport	2830	2070	2479	982	2748	1094	2464	2485	2280	1760	2148	2008	2193.9	2410	1972	0.82	-0.286	-2.848	0.00439395	0.00551957	0.0037	0.0119	0.0067	0.0067	TRUE	0.0696
I3242_09880		sulfite exporter TauE/SafE family protein		214	233	209	122	217	82	186	280	192	219	170	151	162.88	219	180	0.82	-0.287	-1.391	0.164117	0.182332	0.0276	0.0216	0.0244	0.0244	TRUE	0.405
I3242_07475		DUF559 domain-containing protein		68	56	67	32	66	24	59	67	62	57	52	44	50.54	63	51	0.818	-0.29	-1.177	0.239243	0.262475	0	0.0448	0.0225	0.0225	TRUE	0.0456
I3242_06200	secA	preprotein translocase subunit SecA		12266	8263	11758	4602	11564	4551	10681	9919	10816	8250	9038	8353	9568.83	10472	8547	0.816	-0.293	-3.696	0.000218966	0.000298548	0.0015	0.0113	0.0044	0.0044	TRUE	0.0209
I3242_01050	dnaB	replicative DNA helicase		1298	922	1197	491	1233	470	1130	1107	1101	880	964	863	986.56	1113	902	0.814	-0.297	-3.22	0.00128255	0.00167879	0	0.0129	0.0049	0.0049	TRUE	0.0317
I3242_03275		response regulator		4888	3352	4148	1691	4317	1873	4256	4024	3816	3031	3374	3438	4053.84	4032	3281	0.814	-0.297	-3.39	0.000697757	0.000925234	0.0021	0.0115	0.0052	0.0052	TRUE	0.0349
I3242_10020		disulfide bond formation protein DsbA		1169	769	1023	425	981	448	1018	923	941	762	767	822	885.97	961	784	0.814	-0.297	-2.935	0.00333717	0.00424451	0.0018	0.0131	0.0059	0.0059	TRUE	0.0281
I3242_06440		ParA family protein		1379	1033	1343	543	1353	518	1201	1240	1235	973	1057	951	1117.74	1225	994	0.814	-0.298	-2.912	0.00358744	0.00455084	0.0028	0.0127	0.0064	0.0064	TRUE	0.0441
I3242_06795		histidinol-phosphate transaminase	Histidine Metabolism	3072	1946	2903	940	3104	1148	2675	2336	2671	1685	2426	2107	2452.71	2561	2073	0.811	-0.303	-2.006	0.044865	0.0523425	0.0183	0.0118	0.0159	0.0159	TRUE	0.213
I3242_07100		PHP domain-containing protein		956	838	920	328	1013	428	832	1006	846	588	792	786	769.5	895	722	0.81	-0.304	-2.206	0.0273639	0.0323544	0.0111	0.0133	0.0121	0.0121	TRUE	0.1946
I3242_01225	rho	transcription termination factor Rho		6330	4262	6000	2567	5501	2276	5512	5116	5519	4602	4299	4177	5142.39	5382	4359	0.81	-0.305	-3.087	0.0020224	0.00261357	0.0041	0.0115	0.0068	0.0068	TRUE	0.0716
I3242_09610		bacterial Ig-like domain-containing protein		6194	4102	5929	2188	5942	2272	5394	4924	5454	3922	4644	4170	4563.69	5257	4245	0.808	-0.307	-3.191	0.00141696	0.00184846	0.0037	0.0115	0.0064	0.0064	TRUE	0.0561
I3242_05215		N-6 DNA methylase		1206	896	1095	489	1070	445	1050	1076	1007	877	836	817	970.96	1044	843	0.807	-0.309	-3.254	0.00113761	0.00149109	0.0008	0.0129	0.0052	0.0052	TRUE	0.018
I3242_06310		type II toxin-antitoxin system RelB/DinJ family antitoxin		410	377	428	205	338	189	357	453	394	367	264	347	382.94	401	326	0.806	-0.311	-1.936	0.0529164	0.061402	0.0148	0.0156	0.0152	0.0152	TRUE	0.2428
I3242_09060		hypothetical protein		1637	1084	1343	466	1608	594	1425	1301	1235	835	1257	1090	1151.52	1320	1061	0.806	-0.311	-2.172	0.0298625	0.0352439	0.0143	0.0126	0.0137	0.0137	TRUE	0.2565
I3242_09310		fumarylacetoacetate hydrolase family protein		2789	2056	2483	943	2640	1099	2429	2468	2284	1690	2063	2017	2216.43	2394	1923	0.805	-0.313	-2.722	0.00649677	0.00807707	0.0068	0.0119	0.009	0.009	TRUE	0.0883
I3242_04495		FHA domain-containing protein		1672	1365	1613	583	1793	665	1456	1639	1484	1045	1401	1221	1436.8	1526	1222	0.804	-0.314	-2.543	0.0109964	0.0134293	0.0085	0.0123	0.0101	0.0101	TRUE	0.1378
I3242_03805		histidine phosphatase family protein	Glycolysis/Gluconeogenesis	892	632	795	306	798	352	777	759	731	549	624	646	686.49	756	606	0.803	-0.316	-2.483	0.0130232	0.0158344	0.0072	0.0136	0.0098	0.0098	TRUE	0.135
I3242_04140		ADP-ribosylglycohydrolase family protein		320	279	319	134	284	147	279	335	293	240	222	270	269.29	302	244	0.802	-0.318	-2.214	0.0268197	0.0317498	0.0038	0.0175	0.0103	0.0103	TRUE	0.0633
I3242_04220	pyrB	aspartate carbamoyltransferase	Purine Pyrimidine Biosynthesis	4510	3718	4423	2055	3683	1879	3927	4463	4069	3684	2879	3449	3688.49	4153	3337	0.802	-0.318	-2.889	0.00386439	0.00488613	0.0062	0.0116	0.0084	0.0084	TRUE	0.1205
I3242_09280		glycerophosphodiester phosphodiesterase	Glycerophospholipid Metabolism	1426	1091	1412	529	1352	587	1242	1310	1299	948	1057	1077	1172.18	1284	1027	0.802	-0.318	-3.464	0.00053205	0.00070989	0.0004	0.0126	0.005	0.005	TRUE	0.0331
I3242_01960		hypothetical protein	0	2485	1998	2430	1125	2087	973	2164	2398	2235	2017	1631	1786	2243.65	2266	1811	0.798	-0.326	-2.957	0.00310406	0.0039663	0.0058	0.0119	0.0081	0.0081	TRUE	0.0785
I3242_09465		DUF4012 domain-containing protein		3458	2386	3199	1248	3190	1248	3011	2864	2943	2237	2493	2291	2542.54	2939	2340	0.797	-0.327	-3.138	0.0016982	0.00220641	0.0046	0.0118	0.0074	0.0074	TRUE	0.0898
I3242_02090		hypothetical protein		512	367	461	202	447	181	446	441	424	362	349	332	387.21	437	348	0.797	-0.328	-2.225	0.0260805	0.0309506	0.0101	0.0155	0.0125	0.0125	TRUE	0.2054
I3242_07105		vitamin K epoxide reductase family protein		366	266	373	154	321	141	319	319	343	276	251	259	314.47	327	262	0.797	-0.328	-2.63	0.00854343	0.0105334	0	0.0165	0.007	0.007	TRUE	0.0149
I3242_07960		citrate synthase	Citric Acid Cycle	1449	1178	1463	555	1307	648	1262	1414	1346	995	1022	1189	1342.26	1341	1069	0.796	-0.328	-2.507	0.0121653	0.0148099	0.0097	0.0124	0.0113	0.0113	TRUE	0.1637
I3242_04720		metallophosphoesterase		195	155	230	83	176	92	170	186	212	149	138	169	171.35	189	152	0.796	-0.329	-1.697	0.0897313	0.102157	0.0187	0.0211	0.0199	0.0199	TRUE	0.2354
I3242_01675		DUF3039 domain-containing protein		533	409	520	178	441	263	464	491	478	319	345	483	425.46	478	382	0.796	-0.33	-2.17	0.0299898	0.0353726	0.0123	0.0151	0.0137	0.0137	TRUE	0.3634
I3242_03245		dephospho-CoA kinase	Pantothenate and CoA biosynthesis	368	257	312	142	286	139	320	309	287	255	224	255	296.97	305	245	0.794	-0.333	-2.352	0.0186556	0.0224705	0.0046	0.0169	0.0099	0.0099	TRUE	0.0694
I3242_03895		metal-sulfur cluster assembly factor		868	584	864	318	763	336	756	701	795	570	596	617	672.05	751	594	0.791	-0.338	-3.325	0.00088353	0.00116597	0	0.0137	0.0056	0.0056	TRUE	0.025
I3242_07835		gamma-glutamylcysteine synthetase	Glutamate Metabolism	1019	705	984	359	1019	346	887	846	905	644	796	635	837.98	879	692	0.791	-0.338	-2.641	0.00825755	0.0102005	0.0077	0.0132	0.0102	0.0102	TRUE	0.1491
I3242_01230		chorismate mutase	Tyrosine, Tryptophan, Phenylalanine Metabolism	493	381	490	178	444	214	429	457	451	319	347	393	406.36	446	353	0.791	-0.339	-2.755	0.00587177	0.00731416	0.0011	0.0153	0.0078	0.0078	TRUE	0.0603
I3242_04570		hypothetical protein		205	169	208	74	205	84	179	203	191	133	160	154	174.6	191	149	0.789	-0.342	-2.088	0.0368294	0.043255	0	0.0209	0.0121	0.0121	TRUE	0.0729
I3242_08560		bifunctional riboflavin kinase/FMN adenylyltransferase	Riboflavin Metabolism	731	597	772	345	634	284	637	717	710	618	496	521	658.24	688	545	0.789	-0.342	-2.854	0.00431124	0.0054192	0.0045	0.0137	0.0083	0.0083	TRUE	0.1018
I3242_09190		arginine--tRNA ligase	Arginine Proline Metabolism	3609	2500	3407	1275	3360	1307	3143	3001	3134	2286	2626	2399	2860.35	3093	2437	0.789	-0.342	-3.578	0.000346081	0.000466919	0.003	0.0117	0.0061	0.0061	TRUE	0.0389
I3242_03085		septum formation initiator family protein		897	614	868	381	688	338	781	737	798	683	538	620	741.45	772	614	0.789	-0.343	-2.962	0.00305223	0.00390265	0.0036	0.0134	0.0078	0.0078	TRUE	0.1053
I3242_00635		DnaJ domain-containing protein		1839	1328	1776	870	1495	586	1601	1594	1634	1560	1168	1076	1517.23	1610	1268	0.786	-0.347	-2.557	0.0105722	0.0129439	0.0125	0.0123	0.0124	0.0124	TRUE	0.3123
I3242_06765	glnA	type I glutamate--ammonia ligase	Glutamate Metabolism	4023	2768	3657	1434	3558	1440	3503	3323	3364	2571	2781	2643	3354.63	3397	2665	0.785	-0.349	-3.357	0.000787703	0.00104022	0.0046	0.0116	0.0074	0.0074	TRUE	0.0979
I3242_08460		sugar ABC transporter permease	Transport	2160	1458	2022	640	2042	849	1881	1750	1860	1147	1596	1558	1537.78	1830	1434	0.785	-0.35	-2.681	0.00733679	0.00908633	0.0106	0.0122	0.0115	0.0115	TRUE	0.2372
I3242_09660		Ig-like domain-containing protein		5041	3459	4674	1599	4862	1842	4390	4152	4300	2866	3800	3381	3697.6	4281	3349	0.783	-0.352	-3.02	0.00252733	0.00325303	0.008	0.0116	0.0095	0.0095	TRUE	0.1277
I3242_00665		HAD family hydrolase		652	469	605	254	562	232	568	563	557	455	439	426	536.75	563	440	0.782	-0.354	-3.158	0.00158672	0.00206295	0	0.0143	0.0066	0.0066	TRUE	0.0517
I3242_05585		DEAD/DEAH box helicase		2167	1774	1941	876	2068	731	1887	2130	1786	1570	1616	1342	1693.49	1934	1509	0.782	-0.355	-2.869	0.00412264	0.00519227	0.0086	0.0121	0.0103	0.0103	TRUE	0.0858
I3242_03285		Nif3-like dinuclear metal center hexameric protein		1672	1250	1569	569	1513	669	1456	1501	1443	1020	1183	1228	1306.84	1467	1144	0.781	-0.357	-3.219	0.00128804	0.00168482	0.0048	0.0124	0.0079	0.0079	TRUE	0.0693
I3242_01515		C1 family peptidase		1420	984	1321	530	1308	463	1237	1181	1215	950	1022	850	1232.61	1211	941	0.78	-0.359	-3.485	0.000492624	0.000658651	0.0027	0.0125	0.0065	0.0065	TRUE	0.0544
I3242_00505		ClC family H(+)/Cl(-) exchange transporter	Transport	518	382	541	198	489	193	451	459	498	355	382	354	395.37	469	364	0.778	-0.361	-2.827	0.00469633	0.00588412	0.0039	0.0154	0.0088	0.0088	TRUE	0.0905
I3242_02615	purT	formate-dependent phosphoribosylglycinamide formyltransferase	Purine Pyrimidine Biosynthesis	1323	967	1302	427	1269	527	1152	1161	1198	765	992	967	1077.7	1170	908	0.779	-0.361	-3.022	0.00251257	0.00323619	0.0066	0.0127	0.0091	0.0091	TRUE	0.142
I3242_07355		YhbY family RNA-binding protein		424	282	442	168	308	184	369	339	407	301	241	338	360.95	372	293	0.778	-0.362	-2.407	0.0160882	0.0194265	0.0095	0.0158	0.0125	0.0125	TRUE	0.2201
I3242_02475		1-deoxy-D-xylulose-5-phosphate synthase	Terpenoid Biosynthesis	1758	1145	1622	690	1350	615	1531	1375	1492	1237	1055	1129	1322.13	1466	1140	0.777	-0.364	-2.226	0.0260298	0.0309093	0.024	0.0124	0.0183	0.0183	TRUE	0.5473
I3242_02695		hypothetical protein		88	61	91	35	85	27	77	73	84	63	66	50	76.84	78	60	0.776	-0.366	-1.529	0.126209	0.141682	0	0.0333	0.0235	0.0235	TRUE	0.2577
I3242_03540		4Fe-4S dicluster domain-containing protein	Citric Acid Cycle	2004	1396	1869	742	1796	676	1745	1676	1719	1330	1404	1241	1572.66	1713	1325	0.775	-0.367	-4.121	3.78046e-05	5.45063e-05	0.0011	0.0122	0.0049	0.0049	TRUE	0.0239
I3242_02485	purE	5-(carboxyamino)imidazole ribonucleotide mutase	Purine Metabolism	1336	924	1330	502	1205	467	1163	1109	1223	900	942	857	1088.39	1165	900	0.774	-0.37	-3.957	7.60042e-05	0.000107104	0.0008	0.0127	0.0051	0.0051	TRUE	0.0152
I3242_04755		hypothetical protein		7	2	5	2	4	2	6	2	5	4	3	4	3.05	4	4	0.773	-0.372	-0.344	0.730694	0.751304	0.421	0.57	0.5266	0.5266	TRUE	1.6335
I3242_06670		hypothetical protein		1950	1273	1865	789	1469	678	1698	1528	1716	1414	1148	1244	1487.53	1647	1269	0.769	-0.38	-2.778	0.00546733	0.00682357	0.0126	0.0123	0.0126	0.0126	TRUE	0.2012
I3242_05945		GuaB3 family IMP dehydrogenase-related protein	Purine Pyrimidine Biosynthesis	2950	2223	2757	940	2974	1052	2569	2669	2536	1685	2324	1931	2441.39	2591	1980	0.766	-0.384	-2.93	0.00338613	0.00430395	0.0119	0.0118	0.0118	0.0118	TRUE	0.1915
I3242_03865		L,D-transpeptidase family protein		1115	786	1037	430	899	395	971	944	954	771	703	725	921.86	956	733	0.764	-0.388	-3.937	8.25203e-05	0.000115949	0.0014	0.013	0.0055	0.0055	TRUE	0.0304
I3242_03990	rpsT	30S ribosomal protein S20		5628	4036	5645	2612	3566	2133	4901	4845	5193	4682	2787	3915	4896.73	4980	3795	0.761	-0.394	-2.47	0.0135011	0.0163948	0.0222	0.0115	0.018	0.018	TRUE	0.3563
I3242_08450	gnpA	1,3-beta-galactosyl-N-acetylhexosamine phosphorylase	Lacto-N-biose; Galacto-N-biose pathway	5562	3665	5154	1575	5388	1956	4843	4400	4741	2823	4211	3590	3996.1	4661	3541	0.761	-0.395	-2.903	0.00369075	0.00467576	0.0138	0.0116	0.013	0.013	TRUE	0.2069
I3242_01995		NUDIX hydrolase family protein		648	500	656	257	594	224	564	600	603	461	464	411	519.66	589	445	0.759	-0.398	-3.607	0.00031003	0.000419746	0	0.0144	0.0063	0.0063	TRUE	0.0305
I3242_05955		substrate-binding domain-containing protein		1624	1201	1511	587	1431	563	1414	1442	1390	1052	1118	1033	1286.34	1415	1068	0.757	-0.402	-4.705	2.53515e-06	3.91834e-06	0	0.0125	0.0042	0.0042	TRUE	0.0152
I3242_00270	crgA	cell division protein CrgA		977	648	917	373	682	371	851	778	844	669	533	681	823.08	824	628	0.755	-0.405	-3.285	0.00102023	0.00133996	0.0063	0.0132	0.0092	0.0092	TRUE	0.1536
I3242_05880	trpE	anthranilate synthase component I	Tyrosine, Tryptophan, Phenylalanine Metabolism	2249	1545	2181	772	1992	784	1958	1855	2006	1384	1557	1439	1829	1940	1460	0.754	-0.407	-4.276	1.90069e-05	2.79462e-05	0.0025	0.0121	0.0058	0.0058	TRUE	0.029
I3242_07925		Gfo/Idh/MocA family oxidoreductase		2023	1424	1856	724	1582	752	1762	1709	1707	1298	1236	1380	1635.95	1726	1305	0.754	-0.407	-4.188	2.81837e-05	4.09405e-05	0.0027	0.0122	0.006	0.006	TRUE	0.0452
I3242_08355		phosphoserine transaminase	Glycine, Serine Threonine Metabolism	1695	1198	1623	499	1643	617	1476	1438	1493	895	1284	1132	1338.13	1469	1104	0.754	-0.408	-2.785	0.00534601	0.00667647	0.0155	0.0124	0.0145	0.0145	TRUE	0.2134
I3242_06790	hisB	imidazoleglycerol-phosphate dehydratase HisB	Histidine Metabolism	1168	746	1053	364	988	402	1017	896	969	653	772	738	892.1	961	721	0.752	-0.411	-3.023	0.00250203	0.00322476	0.011	0.013	0.0118	0.0118	TRUE	0.1779
I3242_01595	rpsP	30S ribosomal protein S16		16854	13174	15346	6649	13152	6111	14676	15815	14117	11919	10279	11216	13894.6	14869	11138	0.749	-0.417	-4.715	2.4128e-06	3.7352e-06	0.0029	0.0112	0.0055	0.0055	TRUE	0.0376
I3242_03445		ABC transporter permease	Transport	129	86	132	32	131	47	112	103	121	57	102	86	93.79	112	82	0.749	-0.417	-1.897	0.0578516	0.0669678	0.0118	0.0293	0.0222	0.0222	TRUE	0.3069
I3242_09215	murA	UDP-N-acetylglucosamine 1-carboxyvinyltransferase	Cell Envelope Biosynthesis	3781	2727	3605	1237	3440	1349	3292	3274	3316	2218	2689	2476	2828.95	3294	2461	0.748	-0.418	-4.408	1.04421e-05	1.55185e-05	0.003	0.0117	0.006	0.006	TRUE	0.0596
I3242_08760	rplC	50S ribosomal protein L3		15214	9866	14833	5881	12048	4899	13248	11844	13645	10543	9416	8992	11934.3	12912	9650	0.747	-0.42	-3.788	0.000152078	0.000209121	0.0074	0.0113	0.0088	0.0088	TRUE	0.0797
I3242_07300	ligA	NAD-dependent DNA ligase LigA		2103	1506	2053	726	1988	685	1831	1808	1889	1301	1554	1257	1607.51	1843	1371	0.747	-0.421	-4.024	5.72303e-05	8.13007e-05	0.0041	0.0122	0.0071	0.0071	TRUE	0.1157
I3242_00225		sodium/proline symporter	Transport	452	312	468	168	355	174	394	375	431	301	277	319	406.88	400	299	0.746	-0.424	-2.482	0.0130598	0.0158689	0.019	0.0153	0.0173	0.0173	TRUE	0.3568
I3242_04270		HAD family phosphatase		625	444	562	225	560	183	544	533	517	403	438	336	466.23	531	392	0.745	-0.425	-3.38	0.000725478	0.000960016	0.0037	0.0148	0.0087	0.0087	TRUE	0.1094
I3242_04275		bifunctional ADP-dependent NAD(P)H-hydrate dehydratase/NAD(P)H-hydrate epimerase		1548	1238	1550	535	1498	558	1348	1486	1426	959	1171	1024	1215.56	1420	1051	0.744	-0.426	-4.095	4.23033e-05	6.0811e-05	0.0032	0.0125	0.0068	0.0068	TRUE	0.0851
I3242_01535		two-component sensor histidine kinase		347	284	342	131	300	132	302	341	315	235	234	242	272.68	319	237	0.744	-0.428	-3.322	0.00089401	0.00117899	0	0.0174	0.0075	0.0075	TRUE	0.025
I3242_02330		ABC transporter permease	Transport	108	61	107	43	88	28	94	73	98	77	69	51	72.59	88	66	0.743	-0.428	-1.682	0.0925091	0.105196	0.025	0.0346	0.0305	0.0305	TRUE	0.3364
I3242_07685		HAD family phosphatase		1296	969	1246	472	1121	450	1129	1163	1146	846	876	826	981.97	1146	849	0.743	-0.428	-4.841	1.29356e-06	2.03846e-06	0	0.0129	0.0044	0.0044	TRUE	0.0074
I3242_03345	rsfS	ribosome silencing factor		194	104	185	60	163	58	169	125	170	108	127	106	149.77	155	114	0.742	-0.431	-2.279	0.0226962	0.0270673	0.0099	0.0225	0.0165	0.0165	TRUE	0.1818
I3242_05680		HIT domain-containing protein		2297	1539	2033	770	1893	750	2000	1847	1870	1380	1480	1377	1681.92	1906	1412	0.742	-0.431	-4.434	9.2439e-06	1.38443e-05	0.0028	0.0121	0.006	0.006	TRUE	0.0504
I3242_07045		alpha/beta hydrolase		3680	2631	3323	1663	2566	1095	3205	3158	3057	2981	2005	2010	2764.54	3140	2332	0.742	-0.431	-2.919	0.00351168	0.00445766	0.0197	0.0117	0.0152	0.0152	TRUE	0.4719
I3242_06785		hypothetical protein		1403	907	1403	445	1308	457	1222	1089	1291	798	1022	839	1113.96	1201	886	0.741	-0.433	-3.001	0.00268681	0.00345141	0.0137	0.0127	0.0138	0.0138	TRUE	0.1651
I3242_09425	rfbB	dTDP-glucose 4,6-dehydratase	Cell Envelope Biosynthesis	3491	2526	3198	1157	2948	1245	3040	3032	2942	2074	2304	2285	2713.07	3005	2221	0.74	-0.435	-4.378	1.19557e-05	1.77135e-05	0.0035	0.0118	0.0066	0.0066	TRUE	0.0711
I3242_07435		hypothetical protein		13	10	27	2	22	7	11	12	25	4	17	13	16.42	16	11	0.739	-0.437	-0.772	0.440096	0.468466	0.1846	0.1149	0.1419	0.1419	TRUE	0.2023
I3242_03235		bifunctional methylenetetrahydrofolate dehydrogenase/methenyltetrahydrofolate cyclohydrolase	One Carbon Pool by Folate	1126	706	970	383	847	361	981	848	892	687	662	663	850.41	907	671	0.738	-0.438	-3.713	0.000204495	0.000279212	0.0055	0.0131	0.0084	0.0084	TRUE	0.0935
I3242_01585	rimM	ribosome maturation factor RimM		1488	1131	1600	604	1328	500	1296	1358	1472	1083	1038	918	1241.33	1375	1013	0.737	-0.44	-4.091	4.29812e-05	6.17395e-05	0.004	0.0125	0.0072	0.0072	TRUE	0.0494
I3242_05595		WYL domain-containing protein		12226	9204	12456	4783	9992	4374	10646	11049	11458	8574	7809	8028	9732.33	11051	8137	0.736	-0.442	-5.854	4.79914e-09	8.59308e-09	0.0011	0.0113	0.004	0.004	TRUE	0.0179
I3242_05765		HAD family hydrolase		350	255	360	151	284	111	305	306	331	271	222	204	292.83	314	232	0.736	-0.442	-3.138	0.00170106	0.00220863	0.0022	0.0169	0.0097	0.0097	TRUE	0.1254
I3242_08255		AI-2E family transporter		1769	1190	1719	556	1583	601	1540	1429	1581	997	1237	1103	1272.11	1517	1112	0.736	-0.442	-4.079	4.51394e-05	6.46954e-05	0.0043	0.0125	0.0075	0.0075	TRUE	0.0825
I3242_01695		nicotinate phosphoribosyltransferase	Nicotinate and Nicotinamide Metabolism	1038	738	1029	321	838	427	904	886	947	575	655	784	854.03	912	671	0.735	-0.444	-3.2	0.00137532	0.00179535	0.0118	0.0131	0.0123	0.0123	TRUE	0.1539
I3242_01255		response regulator transcription factor		2721	2183	2602	1084	2237	945	2369	2621	2394	1943	1748	1734	2263.2	2461	1808	0.735	-0.445	-3.954	7.68927e-05	0.000108199	0.0062	0.0119	0.0085	0.0085	TRUE	0.0902
I3242_08645	rpmJ	50S ribosomal protein L36		3009	2536	3171	1542	2043	1065	2620	3044	2917	2764	1597	1955	2445.08	2860	2105	0.735	-0.445	-2.618	0.00885381	0.0109092	0.0288	0.0118	0.0203	0.0203	TRUE	0.5548
I3242_03810		DUF948 domain-containing protein		2287	1792	1957	849	1785	783	1992	2151	1800	1522	1395	1437	1785.85	1981	1451	0.732	-0.45	-4.399	1.08875e-05	1.61681e-05	0.0038	0.0121	0.0068	0.0068	TRUE	0.0514
I3242_10080		ParB/RepB/Spo0J family partition protein		991	739	861	382	751	323	863	887	792	685	587	593	759.63	847	622	0.732	-0.45	-3.588	0.000333376	0.000450407	0.007	0.0134	0.0096	0.0096	TRUE	0.1027
I3242_07490		DUF349 domain-containing protein		9073	6198	8519	2940	7400	3213	7901	7440	7837	5270	5784	5897	7036.51	7726	5650	0.731	-0.451	-4.857	1.19471e-06	1.88576e-06	0.0033	0.0114	0.006	0.006	TRUE	0.0476
I3242_10075		thioredoxin-disulfide reductase	Oxidative Phosphorylation	839	593	774	344	604	271	731	712	712	617	472	497	695.7	718	529	0.732	-0.451	-3.618	0.000296579	0.000402099	0.0056	0.0136	0.0091	0.0091	TRUE	0.155
I3242_03560		YraN family protein		59	44	76	27	46	25	51	53	70	48	36	46	60.83	58	43	0.731	-0.452	-1.51	0.131012	0.146989	0.0404	0.0391	0.0397	0.0397	TRUE	0.56
I3242_09225		diguanylate cyclase		910	704	870	246	991	300	792	845	800	441	775	551	709.48	812	589	0.731	-0.452	-2.637	0.00836309	0.0103243	0.0262	0.0135	0.0194	0.0194	TRUE	0.5313
I3242_03600	proC	pyrroline-5-carboxylate reductase	Arginine Proline Metabolism	484	348	508	229	378	137	421	418	467	411	295	251	410.32	435	319	0.73	-0.453	-2.547	0.0108666	0.0132876	0.0238	0.0153	0.0194	0.0194	TRUE	0.4222
I3242_07415		response regulator transcription factor		611	425	573	207	474	222	532	510	527	371	370	407	478.06	523	383	0.73	-0.455	-3.862	0.00011245	0.000156073	0.0023	0.0147	0.0072	0.0072	TRUE	0.0448
I3242_00860		DUF805 domain-containing protein		6240	4282	5488	1583	5892	2132	5434	5140	5048	2838	4605	3913	4651.44	5207	3785	0.728	-0.459	-2.763	0.0057336	0.00714665	0.0252	0.0115	0.0196	0.0196	TRUE	0.3442
I3242_02080		tRNA (cytidine(34)-2'-O)-methyltransferase		409	308	398	163	295	152	356	370	366	292	231	279	370.05	364	267	0.726	-0.462	-3.188	0.00143405	0.00186823	0.0075	0.0157	0.0111	0.0111	TRUE	0.1314
I3242_02690		zinc-dependent alcohol dehydrogenase family protein	Pyruvate Metabolism	545	432	541	176	482	209	475	519	498	316	377	384	457.92	497	359	0.725	-0.464	-3.517	0.000437095	0.000586844	0.0055	0.0148	0.0096	0.0096	TRUE	0.0875
I3242_02830		dipeptidase		1669	984	1468	509	1266	537	1453	1181	1350	912	989	986	1351.91	1328	962	0.725	-0.465	-4.417	1.00022e-05	1.49107e-05	0.0032	0.0124	0.0069	0.0069	TRUE	0.0734
I3242_01430		TetR/AcrR family transcriptional regulator		611	386	515	196	467	188	532	463	474	351	365	345	393.88	490	354	0.723	-0.467	-3.637	0.000275303	0.00037404	0.0037	0.0155	0.0089	0.0089	TRUE	0.0614
I3242_04305		hypothetical protein		637	412	559	232	458	198	555	495	514	416	358	363	509.13	521	379	0.723	-0.467	-3.782	0.000155438	0.000213438	0.0035	0.0145	0.0082	0.0082	TRUE	0.0496
I3242_01500		2-C-methyl-D-erythritol 4-phosphate cytidylyltransferase	Terpenoid Biosynthesis	1313	882	1136	368	1135	426	1143	1059	1045	660	887	782	1000.65	1082	776	0.72	-0.473	-3.522	0.000428292	0.000575424	0.0106	0.0128	0.0116	0.0116	TRUE	0.1317
I3242_03170		hypothetical protein		1719	1391	1734	621	1561	590	1497	1670	1595	1113	1220	1083	1260.48	1587	1139	0.72	-0.474	-4.951	7.37019e-07	1.17292e-06	0.0019	0.0125	0.0057	0.0057	TRUE	0.0339
I3242_02245		amino acid ABC transporter permease	Transport	2259	1610	2193	776	1916	743	1967	1933	2017	1391	1497	1364	2343.77	1972	1417	0.719	-0.475	-3.626	0.000287949	0.000390672	0.0112	0.0119	0.0116	0.0116	TRUE	0.2687
I3242_08890	groES	co-chaperone GroES		6636	4690	6126	2523	4377	2352	5779	5630	5635	4523	3421	4317	5688.26	5681	4087	0.718	-0.477	-3.936	8.28043e-05	0.000116263	0.0091	0.0114	0.0103	0.0103	TRUE	0.1683
I3242_04060		ABC transporter substrate-binding protein		2471	1489	2207	899	1575	787	2152	1787	2030	1612	1231	1444	2162.72	1990	1429	0.717	-0.48	-2.875	0.00404282	0.00509506	0.0237	0.0119	0.0194	0.0194	TRUE	0.3254
I3242_06695		AAA family ATPase		2435	1705	2316	903	1865	787	2120	2047	2131	1619	1458	1444	1944.61	2099	1507	0.717	-0.48	-5.616	1.95647e-08	3.39613e-08	0.0006	0.012	0.0046	0.0046	TRUE	0.032
I3242_07655		inositol monophosphatase family protein	Cell Envelope Biosynthesis	2609	2033	2498	773	2510	906	2272	2441	2298	1386	1962	1663	2005.52	2337	1670	0.717	-0.48	-3.753	0.000174859	0.000239085	0.0106	0.012	0.0111	0.0111	TRUE	0.1939
I3242_04000	hemW	radical SAM family heme chaperone HemW	Porphyrin and chlorophyll Metabolism	866	685	828	326	714	287	754	822	762	584	558	527	672.76	779	556	0.715	-0.484	-4.824	1.40516e-06	2.20714e-06	0	0.0137	0.0053	0.0053	TRUE	0.0176
I3242_06685	rsmH	16S rRNA (cytosine(1402)-N(4))-methyltransferase RsmH		1677	1107	1645	517	1395	569	1460	1329	1513	927	1090	1044	1200.16	1434	1020	0.713	-0.489	-3.854	0.000116397	0.000161319	0.0084	0.0125	0.0105	0.0105	TRUE	0.1155
I3242_02010	gcvH	glycine cleavage system protein GcvH	Glycine, serine threonine Metabolism	900	701	922	291	765	346	784	842	848	522	598	635	721.67	825	585	0.711	-0.493	-4.594	4.34551e-06	6.63154e-06	0.0009	0.0135	0.0065	0.0065	TRUE	0.0606
I3242_01355		hypothetical protein		2122	1681	1982	658	1845	766	1848	2018	1823	1180	1442	1406	1580.06	1896	1343	0.71	-0.494	-4.746	2.07172e-06	3.22268e-06	0.004	0.0122	0.007	0.007	TRUE	0.0866
I3242_01970		hypothetical protein		5941	4051	5348	1735	4265	2278	5173	4863	4920	3110	3333	4181	5050.26	4985	3541	0.71	-0.494	-3.787	0.00015249	0.000209538	0.0128	0.0115	0.012	0.012	TRUE	0.1992
I3242_09910		alpha/beta hydrolase		1706	1158	1565	339	1616	647	1486	1390	1440	608	1263	1188	1283.91	1439	1020	0.71	-0.494	-2.234	0.0254719	0.0302656	0.058	0.0125	0.0341	0.0341	TRUE	0.9653
I3242_01065		phasin family protein		2934	2501	2735	1057	2330	1091	2555	3002	2516	1895	1821	2002	2420.12	2691	1906	0.708	-0.498	-4.053	5.05069e-05	7.20143e-05	0.0092	0.0118	0.0103	0.0103	TRUE	0.1332
I3242_06545		aminopeptidase P family protein		4133	2867	3933	1352	3357	1354	3599	3442	3618	2424	2624	2485	3135.79	3553	2511	0.707	-0.499	-5.973	2.33265e-09	4.24688e-09	0.0015	0.0117	0.0046	0.0046	TRUE	0.018
I3242_02135		tandem-95 repeat protein		2583	1850	2323	811	2179	818	2249	2221	2137	1454	1703	1501	1796.85	2202	1553	0.707	-0.5	-5.077	3.8297e-07	6.19161e-07	0.0029	0.0121	0.0063	0.0063	TRUE	0.0611
I3242_09850		sugar ABC transporter permease	Transport	22085	15804	20418	5302	20028	8239	19232	18972	18783	9505	15653	15122	16050.8	18996	13427	0.707	-0.5	-3.073	0.00211793	0.00273337	0.0229	0.0112	0.019	0.019	TRUE	0.5307
I3242_09855		extracellular solute-binding protein	Transport	39889	28855	36962	9784	38637	13678	34735	34639	34002	17539	30197	25105	30403.8	34459	24280	0.705	-0.505	-3.115	0.00183702	0.00238036	0.0238	0.0112	0.0189	0.0189	TRUE	0.3364
I3242_09895		dCTP deaminase	Nucleotide Salvage Pathway	1104	815	1032	371	848	385	961	978	949	665	663	707	867.87	963	678	0.703	-0.508	-5.205	1.94169e-07	3.20902e-07	0	0.0131	0.0053	0.0053	TRUE	0.0249
I3242_07335		nitroreductase		814	565	728	203	631	320	709	678	670	364	493	587	596.64	686	481	0.703	-0.509	-3.105	0.00190003	0.00246036	0.021	0.014	0.0172	0.0172	TRUE	0.2639
I3242_09675		Ig-like domain-containing protein		11381	7956	10427	3149	9497	3970	9911	9551	9592	5645	7423	7287	8052.34	9685	6785	0.701	-0.513	-4.468	7.88315e-06	1.19079e-05	0.0078	0.0113	0.0093	0.0093	TRUE	0.1743
I3242_03360		ribose-phosphate diphosphokinase	Pentose phosphate pathwa	4486	3085	4083	1610	3180	1417	3906	3703	3756	2886	2485	2601	3494.43	3788	2657	0.7	-0.514	-5.561	2.68138e-08	4.62724e-08	0.0028	0.0116	0.0057	0.0057	TRUE	0.0452
I3242_08035		ABC transporter ATP-binding protein	Transport	270	169	263	89	200	88	235	203	242	160	156	162	240.75	227	159	0.7	-0.514	-2.467	0.0136335	0.0165452	0.0305	0.0182	0.0247	0.0247	TRUE	0.1033
I3242_03075		aldo/keto reductase		264	191	283	110	219	72	230	229	260	197	171	132	246.54	240	167	0.697	-0.52	-3.123	0.00179251	0.00232425	0.0088	0.018	0.0137	0.0137	TRUE	0.1754
I3242_03695		inorganic phosphate transporter	Transport	2783	2122	2588	1159	1871	867	2423	2547	2381	2078	1462	1591	2029.91	2450	1710	0.696	-0.522	-4.019	5.85039e-05	8.29879e-05	0.012	0.012	0.0115	0.0115	TRUE	0.2793
I3242_05980	tsaD	tRNA (adenosine(37)-N6)-threonylcarbamoyltransferase complex transferase subunit TsaD		343	266	350	98	305	125	299	319	322	176	238	229	273.8	313	214	0.692	-0.531	-3.529	0.000417092	0.000561157	0.0057	0.0174	0.0115	0.0115	TRUE	0.1544
I3242_02850		RNA methyltransferase		630	467	601	208	570	172	549	561	553	373	445	316	474.43	554	378	0.691	-0.534	-3.966	7.31819e-05	0.000103203	0.0063	0.0147	0.0103	0.0103	TRUE	0.2095
I3242_00865		glutamate--tRNA ligase	tRNA Charging	4454	3016	4095	1372	3445	1419	3879	3621	3767	2460	2692	2604	3316.19	3756	2585	0.689	-0.537	-6.234	4.54641e-10	8.53612e-10	0.0016	0.0116	0.0049	0.0049	TRUE	0.0252
I3242_02285		beta-galactosidase	Galactose Metabolism	3108	2400	3207	997	2599	1118	2706	2881	2950	1787	2031	2052	2356.1	2846	1957	0.688	-0.539	-5.298	1.17255e-07	1.95459e-07	0.0039	0.0119	0.0069	0.0069	TRUE	0.0447
I3242_06780	hisH	imidazole glycerol phosphate synthase subunit HisH	Histidine Metabolism	716	539	709	212	649	230	623	647	652	380	507	422	562.84	641	436	0.686	-0.544	-3.435	0.00059207	0.000787795	0.0169	0.0142	0.0157	0.0157	TRUE	0.2335
I3242_06005		amidohydrolase family protein		1017	668	828	304	739	293	886	802	762	545	578	538	704.85	817	554	0.679	-0.558	-4.576	4.73456e-06	7.21954e-06	0.0058	0.0135	0.0088	0.0088	TRUE	0.0842
I3242_08885		PLP-dependent transferase	Methionine Metabolism	36	33	47	13	32	16	31	40	43	23	25	29	34.11	38	26	0.678	-0.56	-1.564	0.117881	0.132565	0.0433	0.0611	0.0528	0.0528	TRUE	0.6795
I3242_09845		carbohydrate ABC transporter permease	Transport	23708	16838	23048	5651	22127	7947	20645	20213	21202	10130	17294	14586	17273.9	20687	14003	0.677	-0.562	-3.515	0.000440421	0.000590899	0.0228	0.0112	0.0184	0.0184	TRUE	0.3807
I3242_08960	rpsO	30S ribosomal protein S15		4461	3444	4550	1729	3029	1523	3885	4134	4186	3099	2367	2795	3703.55	4068	2754	0.676	-0.565	-4.574	4.79619e-06	7.30776e-06	0.0099	0.0116	0.0106	0.0106	TRUE	0.1256
I3242_01260		hypothetical protein		618	445	615	198	482	202	538	534	566	355	377	371	478.94	546	368	0.674	-0.569	-4.781	1.742e-06	2.72072e-06	0.0027	0.0147	0.0074	0.0074	TRUE	0.0532
I3242_00835		GtrA family protein		674	447	600	250	392	210	587	537	552	448	306	385	500.72	559	380	0.673	-0.571	-3.686	0.000227499	0.000309963	0.0137	0.0145	0.0145	0.0145	TRUE	0.2518
I3242_04485		small basic family protein		372	328	390	151	276	133	324	394	359	271	216	244	300.56	359	244	0.673	-0.571	-3.956	7.60844e-05	0.000107139	0.0054	0.0168	0.0107	0.0107	TRUE	0.0915
I3242_00370		hypothetical protein		131	118	130	39	101	57	114	142	120	70	79	105	104.28	125	85	0.672	-0.574	-2.83	0.00465239	0.00583285	0.0029	0.0275	0.0174	0.0174	TRUE	0.1902
I3242_09790		threonine ammonia-lyase	Glycine, Serine Threonine Metabolism	2259	1697	2242	667	1906	750	1967	2037	2062	1196	1490	1377	1842.13	2022	1354	0.671	-0.575	-5.041	4.63934e-07	7.46312e-07	0.0061	0.0121	0.0086	0.0086	TRUE	0.0817
I3242_01680		aldo/keto reductase		1047	752	858	291	833	306	912	903	789	522	651	562	724.71	868	578	0.671	-0.577	-4.567	4.94593e-06	7.52997e-06	0.007	0.0135	0.0097	0.0097	TRUE	0.1048
I3242_03250	uvrB	excinuclease ABC subunit UvrB		859	572	749	252	621	262	748	687	689	452	485	481	651.85	708	473	0.668	-0.581	-4.409	1.04033e-05	1.54848e-05	0.008	0.0137	0.0103	0.0103	TRUE	0.166
I3242_02260		23S rRNA pseudouridylate synthase		524	394	562	164	416	189	456	473	517	294	325	347	385.49	482	322	0.668	-0.582	-4.431	9.38636e-06	1.4036e-05	0.004	0.0155	0.0092	0.0092	TRUE	0.0711
I3242_01020		TetR/AcrR family transcriptional regulator		301	206	283	85	232	96	262	247	260	152	181	176	224.89	256	170	0.667	-0.584	-4.057	4.9693e-05	7.09585e-05	0	0.0187	0.009	0.009	TRUE	0.0474
I3242_03965		alpha/beta hydrolase		1545	1216	1438	436	1145	587	1345	1460	1323	782	895	1077	1139.04	1376	918	0.667	-0.585	-4.746	2.07744e-06	3.22898e-06	0.0076	0.0126	0.0098	0.0098	TRUE	0.1695
I3242_06125		DNA topoisomerase IV subunit A		1548	1047	1530	447	1282	468	1348	1257	1407	801	1002	859	1268.62	1337	887	0.667	-0.585	-5.078	3.81746e-07	6.17699e-07	0.0057	0.0125	0.0084	0.0084	TRUE	0.109
I3242_08345		C40 family peptidase		4325	3497	4284	1559	3174	1440	3766	4198	3941	2795	2481	2643	3336.92	3968	2640	0.664	-0.59	-6.279	3.40532e-10	6.43116e-10	0.003	0.0116	0.006	0.006	TRUE	0.0289
I3242_09095	rplA	50S ribosomal protein L1		10540	7969	11193	3681	7951	3533	9178	9566	10297	6599	6214	6485	8736.11	9680	6433	0.664	-0.59	-6.981	2.92671e-12	6.16621e-12	0.0021	0.0113	0.005	0.005	TRUE	0.0253
I3242_00365	yddG	aromatic amino acid DMT transporter YddG		153	134	159	57	115	56	133	161	146	102	90	103	127.84	147	98	0.664	-0.591	-3.257	0.00112465	0.0014751	0	0.0245	0.0133	0.0133	TRUE	0.05
I3242_01420		mechanosensitive ion channel		692	574	604	198	585	220	603	689	556	355	457	404	490.49	616	405	0.664	-0.592	-4.06	4.90509e-05	7.00935e-05	0.0112	0.0146	0.0127	0.0127	TRUE	0.1072
I3242_02855	pheS	phenylalanine--tRNA ligase subunit alpha	Tyrosine, Tryptophan, Phenylalanine Biosynthesis	2751	1823	2527	1015	1701	784	2396	2188	2325	1820	1329	1439	2200.19	2303	1529	0.662	-0.594	-4.637	3.53177e-06	5.41537e-06	0.0112	0.0119	0.0111	0.0111	TRUE	0.2173
I3242_05675		YebC/PmpR family DNA-binding transcriptional regulator		5105	3525	4724	1621	3770	1508	4445	4232	4346	2906	2946	2768	3963.61	4341	2873	0.662	-0.595	-5.7	1.20099e-08	2.10364e-08	0.0048	0.0116	0.0075	0.0075	TRUE	0.1019
I3242_01235		hypothetical protein		651	469	582	215	483	182	567	563	535	385	377	334	458.61	555	365	0.661	-0.597	-5.337	9.44017e-08	1.58457e-07	0	0.0148	0.0062	0.0062	TRUE	0.036
I3242_08385	lysS	lysine--tRNA ligase	Lysine Biosynthesis	3493	2481	3424	1130	2574	1098	3042	2978	3150	2026	2012	2015	2698.52	3057	2018	0.66	-0.6	-7.54	4.69254e-14	1.06533e-13	0.0009	0.0118	0.004	0.004	TRUE	0.0172
I3242_01115		ribose-phosphate diphosphokinase	Pentose phosphate pathwa	3459	2609	3400	1319	2348	1043	3012	3132	3128	2365	1835	1914	2747.91	3091	2038	0.658	-0.603	-5.568	2.57842e-08	4.45972e-08	0.0062	0.0117	0.0079	0.0079	TRUE	0.1554
I3242_01625		ABC-F family ATP-binding cassette domain-containing protein		1028	692	984	360	675	309	895	831	905	645	528	567	761.71	877	580	0.657	-0.606	-5.517	3.4502e-08	5.91989e-08	0.0025	0.0134	0.0069	0.0069	TRUE	0.0725
I3242_04180		aldo/keto reductase		938	669	862	253	705	313	817	803	793	454	551	574	690.16	804	526	0.656	-0.609	-4.196	2.71349e-05	3.95062e-05	0.0129	0.0136	0.0132	0.0132	TRUE	0.215
I3242_00255		glycogen/starch/alpha-glucan phosphorylase	Glycogen Metabolism	9318	6682	8642	2895	6876	2840	8114	8021	7950	5190	5374	5213	6756.58	8028	5259	0.655	-0.61	-6.81	9.7835e-12	2.01082e-11	0.0028	0.0114	0.0056	0.0056	TRUE	0.0647
I3242_07690		methionyl-tRNA formyltransferase	Folate Metabolism	1674	1174	1596	470	1341	509	1458	1409	1468	843	1048	934	1235.87	1445	942	0.655	-0.611	-5.842	5.15471e-09	9.19567e-09	0.0033	0.0125	0.0068	0.0068	TRUE	0.0847
I3242_00715		TetR/AcrR family transcriptional regulator		424	329	324	118	266	152	369	395	298	212	208	279	263.34	354	233	0.654	-0.614	-3.478	0.000504844	0.000674056	0.0174	0.0176	0.0179	0.0179	TRUE	0.1949
I3242_03900	glgC	glucose-1-phosphate adenylyltransferase	Starch sucrose Metabolism	6980	4454	5866	1683	5142	2148	6078	5347	5396	3017	4019	3943	4730.31	5607	3660	0.653	-0.615	-4.891	1.00532e-06	1.59464e-06	0.0105	0.0115	0.0111	0.0111	TRUE	0.1887
I3242_00395		DEAD/DEAH box helicase		1549	1244	1363	548	1067	469	1349	1493	1254	982	834	861	1045.12	1365	892	0.652	-0.616	-5.571	2.53317e-08	4.38539e-08	0.0041	0.0128	0.0076	0.0076	TRUE	0.0591
I3242_05620		aquaporin	Transport	3162	2271	2937	1088	2042	981	2753	2726	2702	1950	1596	1801	2424.25	2727	1782	0.652	-0.616	-5.162	2.44116e-07	4.00027e-07	0.0078	0.0118	0.0097	0.0097	TRUE	0.1075
I3242_06495		4-hydroxy-3-methylbut-2-enyl diphosphate reductase	Terpenoid Biosynthesis	1190	1175	1305	433	992	450	1036	1411	1200	776	775	826	843.42	1216	792	0.652	-0.617	-4.915	8.87776e-07	1.40935e-06	0.0079	0.0131	0.01	0.01	TRUE	0.0822
I3242_02050		quinone-dependent dihydroorotate dehydrogenase	Purine Pyrimidine Biosynthesis	1791	1419	1638	527	1372	591	1560	1703	1507	945	1072	1085	1274.96	1590	1034	0.652	-0.618	-6.202	5.58844e-10	1.04318e-09	0.0023	0.0125	0.0061	0.0061	TRUE	0.0422
I3242_00275		DUF881 domain-containing protein		1108	823	1012	414	725	313	965	988	931	742	567	574	775.92	961	628	0.65	-0.62	-4.782	1.73263e-06	2.70829e-06	0.0082	0.0133	0.0105	0.0105	TRUE	0.1876
I3242_08550		hypothetical protein		1440	1018	1268	383	1039	473	1254	1222	1166	687	812	868	1070.4	1214	789	0.65	-0.62	-5.141	2.72812e-07	4.45917e-07	0.0067	0.0127	0.0092	0.0092	TRUE	0.0933
I3242_00450		twin-arginine translocase TatA/TatE family subunit		2642	2068	2696	748	2326	839	2301	2483	2480	1341	1818	1540	1854.64	2421	1566	0.649	-0.624	-4.94	7.79317e-07	1.23921e-06	0.0101	0.012	0.0108	0.0108	TRUE	0.1645
I3242_01505		pyroglutamyl-peptidase I		1337	912	1242	385	950	421	1164	1095	1143	690	742	773	912.15	1134	735	0.648	-0.625	-6.112	9.8584e-10	1.82437e-09	0.0019	0.013	0.0061	0.0061	TRUE	0.0381
I3242_10040		4-diphosphocytidyl-2C-methyl-D-erythritol kinase	Terpenoid Biosynthesis	1544	1199	1501	439	1389	444	1345	1439	1381	787	1086	815	1015.22	1388	896	0.648	-0.626	-3.644	0.000268108	0.000364521	0.0277	0.0128	0.0201	0.0201	TRUE	0.4321
I3242_08370	phoU	phosphate signaling complex protein PhoU		4716	3484	4614	1296	3570	1633	4107	4182	4244	2323	2790	2997	3532.55	4178	2703	0.647	-0.627	-5.682	1.33321e-08	2.33313e-08	0.0066	0.0116	0.0084	0.0084	TRUE	0.119
I3242_01860		HNH endonuclease		517	362	471	149	385	151	450	435	433	267	301	277	368.72	439	282	0.645	-0.632	-4.967	6.79261e-07	1.08547e-06	0	0.0157	0.0081	0.0081	TRUE	0.0621
I3242_00670		DedA family protein		385	246	322	119	234	113	335	295	296	213	183	207	301.94	309	201	0.644	-0.634	-4.264	2.00514e-05	2.94371e-05	0.006	0.0168	0.0108	0.0108	TRUE	0.0882
I3242_10045		LytR C-terminal domain-containing protein		1655	1281	1549	556	1153	510	1441	1538	1425	997	901	936	1147.96	1468	945	0.642	-0.638	-6.193	5.91353e-10	1.10279e-09	0.003	0.0126	0.0066	0.0066	TRUE	0.0432
I3242_02660		DUF4391 domain-containing protein		760	624	801	279	537	254	662	749	737	500	420	466	603.36	716	462	0.642	-0.639	-5.084	3.69527e-07	5.98931e-07	0.0057	0.014	0.0091	0.0091	TRUE	0.0613
I3242_06980		thiamine-binding protein		591	441	578	176	431	195	515	529	532	316	337	358	454.21	525	337	0.641	-0.641	-5.125	2.97687e-07	4.84525e-07	0.0034	0.0149	0.0082	0.0082	TRUE	0.0751
I3242_03945		AMP-binding protein	Cell Envelope Biosynthesis	16269	11270	15034	4535	11991	4936	14167	13529	13830	8130	9372	9060	11702.9	13842	8854	0.64	-0.644	-7.404	1.3231e-13	2.94496e-13	0.0026	0.0113	0.0053	0.0053	TRUE	0.0414
I3242_06975	thiD	bifunctional hydroxymethylpyrimidine kinase/phosphomethylpyrimidine kinase	Thiamine Metabolism	1228	974	1175	358	1043	355	1069	1169	1081	642	815	652	959.23	1106	703	0.64	-0.644	-5.194	2.06364e-07	3.39893e-07	0.0073	0.0129	0.0096	0.0096	TRUE	0.1666
I3242_09480		HD domain-containing protein		161	116	148	69	83	47	140	139	136	124	65	86	132.39	138	92	0.64	-0.644	-3.013	0.00258659	0.0033271	0.0177	0.024	0.0215	0.0215	TRUE	0.5145
I3242_09655		family 43 glycosylhydrolase		6235	3865	6144	1892	4487	1702	5429	4640	5652	3392	3507	3124	4219.35	5240	3341	0.638	-0.649	-5.431	5.61485e-08	9.58294e-08	0.0085	0.0115	0.01	0.01	TRUE	0.0967
I3242_02255	glmS	glutamine--fructose-6-phosphate transaminase (isomerizing)	Glutamate Metabolism; Aminosugars Metabolism	4929	3310	4477	1333	3852	1351	4292	3973	4118	2390	3011	2480	3335.35	4128	2627	0.637	-0.65	-5.367	7.98373e-08	1.35303e-07	0.0094	0.0116	0.0102	0.0102	TRUE	0.1354
I3242_03770		xanthine phosphoribosyltransferase	Nucleotide Salvage Pathway	872	625	818	221	622	304	759	750	752	396	486	558	647.49	754	480	0.637	-0.651	-5.014	5.33674e-07	8.57072e-07	0.0064	0.0138	0.01	0.01	TRUE	0.1569
I3242_06065		peptidylprolyl isomerase		4947	3422	4113	1411	3298	1440	4308	4108	3784	2529	2578	2643	3491.82	4067	2583	0.635	-0.655	-7.894	2.93498e-15	7.03521e-15	0.0015	0.0116	0.0046	0.0046	TRUE	0.0303
I3242_02195		phosphoglucosamine mutase	Lacto-N-biose; Galacto-N-biose pathway	3422	2348	3322	947	2675	991	2980	2819	3056	1698	2091	1819	2492.88	2952	1869	0.635	-0.656	-5.917	3.27957e-09	5.92162e-09	0.0062	0.0118	0.0083	0.0083	TRUE	0.0901
I3242_07580		MoxR family ATPase		1706	1179	1520	477	1237	486	1486	1415	1398	855	967	892	1257.68	1433	905	0.633	-0.659	-6.611	3.82418e-11	7.60897e-11	0.0024	0.0125	0.006	0.006	TRUE	0.0346
I3242_05600		UTP--glucose-1-phosphate uridylyltransferase	Nucleotide sugars Metabolism; Galactose Metabolism	7687	6118	6981	2237	5484	2509	6694	7344	6422	4010	4286	4605	5443.02	6820	4300	0.631	-0.665	-6.898	5.26066e-12	1.09758e-11	0.0039	0.0114	0.0065	0.0065	TRUE	0.0366
I3242_00175		hypothetical protein		238	170	241	88	138	78	207	204	222	158	108	143	180.86	211	136	0.63	-0.667	-3.881	0.000104193	0.000145029	0.0058	0.0205	0.0137	0.0137	TRUE	0.3072
I3242_07060		DivIVA domain-containing protein		3895	2789	3638	1171	2665	1184	3392	3348	3347	2099	2083	2173	2981.35	3362	2118	0.63	-0.667	-7.528	5.13348e-14	1.16134e-13	0.0022	0.0117	0.0052	0.0052	TRUE	0.0501
I3242_07530		DUF3027 domain-containing protein		2213	1859	2323	727	1771	690	1927	2232	2137	1303	1384	1266	1769.19	2099	1318	0.629	-0.668	-6.409	1.46692e-10	2.83125e-10	0.0037	0.0121	0.007	0.007	TRUE	0.0479
I3242_09375		pentapeptide repeat-containing protein		306	312	282	146	162	101	266	375	259	262	127	185	250.16	300	191	0.629	-0.668	-2.771	0.00558817	0.00696988	0.0578	0.0179	0.0364	0.0364	TRUE	0.2942
I3242_07950		WYL domain-containing transcriptional regulator		559	410	500	153	442	149	487	492	460	274	345	273	393.19	480	297	0.628	-0.671	-4.528	5.96687e-06	9.06288e-06	0.0099	0.0155	0.0124	0.0124	TRUE	0.1682
I3242_01575		aldo/keto reductase		1682	1244	1560	565	1113	480	1465	1493	1435	1013	870	881	1225.2	1464	921	0.627	-0.672	-6.886	5.73289e-12	1.19224e-11	0.0015	0.0125	0.0058	0.0058	TRUE	0.0566
I3242_01550	pstC	phosphate ABC transporter permease subunit PstC	Transport	478	294	432	110	379	124	416	353	397	197	296	228	329.72	389	240	0.627	-0.673	-4.096	4.21063e-05	6.05728e-05	0.0147	0.0163	0.0153	0.0153	TRUE	0.3463
I3242_00800	topA	type I DNA topoisomerase		5789	4269	5559	1529	4550	1777	5041	5125	5114	2741	3556	3262	4195.77	5093	3186	0.627	-0.675	-6.289	3.19299e-10	6.05383e-10	0.0059	0.0115	0.008	0.008	TRUE	0.1196
I3242_08755	rplD	50S ribosomal protein L4		16412	10205	15014	4902	11182	4154	14292	12251	13812	8788	8739	7624	11821.4	13452	8384	0.623	-0.682	-6.681	2.37424e-11	4.77816e-11	0.0052	0.0113	0.0074	0.0074	TRUE	0.0507
I3242_06640	murC	UDP-N-acetylmuramate--L-alanine ligase	Cell Envelope Biosynthesis	1406	1139	1392	434	1111	411	1224	1367	1281	778	868	754	1065.35	1291	800	0.623	-0.683	-5.96	2.51471e-09	4.57047e-09	0.0053	0.0127	0.0082	0.0082	TRUE	0.0594
I3242_08210	folP	dihydropteroate synthase	Folate Metabolism	792	550	708	245	536	211	690	660	651	439	419	387	546.77	667	415	0.623	-0.683	-5.776	7.66513e-09	1.35119e-08	0.0032	0.0142	0.0076	0.0076	TRUE	0.0667
I3242_02250		amino acid ABC transporter ATP-binding protein	Transport	2284	1639	2199	601	1736	698	1989	1968	2023	1077	1357	1281	2227.47	1993	1238	0.622	-0.684	-4.834	1.33953e-06	2.10747e-06	0.0149	0.0119	0.0136	0.0136	TRUE	0.2752
I3242_08045		branched-chain amino acid ABC transporter permease	Transport	793	411	656	182	567	183	691	493	603	326	443	336	566.5	596	368	0.622	-0.684	-3.779	0.000157355	0.000215917	0.0255	0.0141	0.0208	0.0208	TRUE	0.2247
I3242_03025		threonine synthase	Glycine, Serine Threonine Metabolism	3825	2603	3470	979	2883	1078	3331	3125	3192	1755	2253	1979	2844.96	3216	1996	0.622	-0.685	-5.939	2.87628e-09	5.21781e-09	0.0074	0.0117	0.0091	0.0091	TRUE	0.1064
I3242_01615		cysteine--tRNA ligase	Cysteine Metabolism	2415	1653	2105	569	1893	666	2103	1984	1936	1020	1480	1222	1756.7	2008	1241	0.62	-0.689	-5.101	3.37995e-07	5.49668e-07	0.0128	0.0121	0.0123	0.0123	TRUE	0.2359
I3242_06305		type II toxin-antitoxin system VapC family toxin		739	597	701	238	475	246	644	717	645	427	371	452	582.33	669	417	0.618	-0.693	-5.802	6.56347e-09	1.16336e-08	0.0031	0.0141	0.0078	0.0078	TRUE	0.0828
I3242_00015		DNA replication/repair protein RecF		523	345	481	151	363	137	455	414	442	271	284	251	374.96	437	269	0.617	-0.696	-5.667	1.45684e-08	2.54487e-08	0	0.0157	0.0072	0.0072	TRUE	0.0221
I3242_06925	lspA	signal peptidase II		400	231	367	123	226	111	348	277	338	220	177	204	292.47	321	200	0.615	-0.701	-4.461	8.16339e-06	1.2312e-05	0.0088	0.017	0.0127	0.0127	TRUE	0.1016
I3242_07575		uracil-DNA glycosylase		637	495	562	168	463	193	555	594	517	301	362	354	464.43	555	339	0.614	-0.703	-5.231	1.68298e-07	2.7886e-07	0.0062	0.0148	0.01	0.01	TRUE	0.08
I3242_09970	nrdE	class 1b ribonucleoside-diphosphate reductase subunit alpha	Nucleotide Salvage Pathway	894	1059	906	285	815	332	778	1271	833	511	637	609	588.44	961	586	0.611	-0.71	-3.698	0.000216925	0.000295974	0.0344	0.014	0.0248	0.0248	TRUE	0.628
I3242_05655		preprotein translocase subunit YajC		2106	1309	1889	613	1201	608	1834	1571	1738	1099	939	1116	1678.36	1714	1051	0.611	-0.711	-5.68	1.34674e-08	2.35466e-08	0.0082	0.0121	0.0103	0.0103	TRUE	0.1
I3242_03940	era	GTPase Era		2522	1941	2124	784	1658	683	2196	2330	1954	1405	1296	1254	1743.02	2160	1318	0.61	-0.712	-7.165	7.75309e-13	1.68303e-12	0.0029	0.0121	0.0063	0.0063	TRUE	0.0564
I3242_08435	galE	UDP-glucose 4-epimerase GalE	Lacto-N-biose; Galacto-N-biose pathway	9003	6488	7777	1862	7017	2762	7840	7788	7154	3338	5484	5069	6129.75	7594	4630	0.61	-0.713	-4.408	1.0424e-05	1.55036e-05	0.0226	0.0114	0.0186	0.0186	TRUE	0.4805
I3242_07155		PLP-dependent transferase	Cysteine Metabolism	609	430	535	174	407	166	530	516	492	312	318	305	428.96	513	312	0.609	-0.716	-5.803	6.51019e-09	1.15498e-08	0	0.0151	0.0078	0.0078	TRUE	0.0593
I3242_03450		amidohydrolase		511	387	467	156	330	152	445	465	430	280	258	279	398.69	447	272	0.607	-0.719	-5.138	2.77403e-07	4.53037e-07	0.0068	0.0154	0.0104	0.0104	TRUE	0.1462
I3242_01510		cell division protein		6208	4304	5661	1775	3965	1788	5406	5167	5208	3182	3099	3282	4318.88	5260	3188	0.606	-0.723	-5.792	6.95512e-09	1.23165e-08	0.0108	0.0115	0.0109	0.0109	TRUE	0.2671
I3242_09980		glutaredoxin family protein	Nucleotide Salvage Pathway	1644	1403	1556	476	1096	570	1432	1684	1431	853	857	1046	929.76	1516	919	0.606	-0.724	-3.988	6.67431e-05	9.4329e-05	0.0341	0.013	0.0226	0.0226	TRUE	0.6931
I3242_01565		LemA family protein		419	275	400	101	303	119	365	330	368	181	237	218	293.34	354	212	0.605	-0.725	-5.051	4.4002e-07	7.09023e-07	0.0035	0.0169	0.0102	0.0102	TRUE	0.1033
I3242_08190	ettA	energy-dependent translational throttle protein EttA		5296	3376	4840	1481	3379	1433	4612	4053	4452	2655	2641	2630	3874.21	4372	2642	0.604	-0.727	-7.789	6.72996e-15	1.58371e-14	0.0027	0.0116	0.0059	0.0059	TRUE	0.0425
I3242_08580	nusA	transcription termination/antitermination protein NusA		6064	4737	5840	1751	4280	1841	5281	5687	5372	3139	3345	3379	4668.31	5447	3288	0.604	-0.728	-8.064	7.4134e-16	1.82921e-15	0.0025	0.0115	0.0056	0.0056	TRUE	0.0438
I3242_09710		DUF4235 domain-containing protein		691	529	688	207	471	211	602	635	633	371	368	387	527.39	623	375	0.602	-0.733	-6.36	2.02024e-10	3.87213e-10	0	0.0144	0.0069	0.0069	TRUE	0.0467
I3242_03920		histidine triad nucleotide-binding protein		1079	845	1025	287	809	315	940	1014	943	514	632	578	773.37	966	575	0.6	-0.738	-6.708	1.97886e-11	3.99912e-11	0.0026	0.0133	0.007	0.007	TRUE	0.0674
I3242_07650		ubiquitin-like protein Pup		167	129	164	51	106	54	145	155	151	91	83	99	120.53	150	91	0.599	-0.74	-3.981	6.85927e-05	9.68722e-05	0	0.0253	0.014	0.014	TRUE	0.0827
I3242_09230	leuD	3-isopropylmalate dehydratase small subunit	Valine, Leucine, Isoleucine Metabolism	1587	1230	1499	436	1174	451	1382	1477	1379	782	918	828	1365.28	1413	843	0.598	-0.741	-5.666	1.4639e-08	2.55488e-08	0.0103	0.0124	0.0111	0.0111	TRUE	0.1773
I3242_02015		DUF2183 domain-containing protein		4335	3081	3967	1092	3232	1169	3775	3699	3649	1958	2526	2146	3063.84	3708	2210	0.597	-0.743	-6.499	8.0761e-11	1.58085e-10	0.0073	0.0117	0.009	0.009	TRUE	0.1305
I3242_03765		purine permease	Transport	1309	887	1401	307	976	418	1140	1065	1289	550	763	767	946.54	1165	693	0.597	-0.744	-5.357	8.48033e-08	1.43342e-07	0.0124	0.0129	0.0124	0.0124	TRUE	0.2399
I3242_00390		flavin-nucleotide-binding protein		30	28	39	13	27	6	26	34	36	23	21	11	27.72	32	18	0.596	-0.747	-1.99	0.0465367	0.0541947	0.0141	0.0726	0.05	0.05	TRUE	0.1747
I3242_07325		pyridoxal phosphate-dependent aminotransferase		642	508	641	195	448	189	559	610	590	350	350	347	481.34	586	349	0.596	-0.747	-6.364	1.96405e-10	3.76817e-10	0	0.0147	0.0071	0.0071	TRUE	0.0481
I3242_09180		homoserine dehydrogenase	Glycine, serine threonine Metabolism	5885	4244	5378	1556	4107	1646	5125	5095	4947	2789	3210	3021	4601.3	5056	3007	0.595	-0.749	-6.343	2.25599e-10	4.31541e-10	0.0079	0.0115	0.0097	0.0097	TRUE	0.1609
I3242_08040		ABC transporter ATP-binding protein	Transport	552	375	500	134	424	134	481	450	460	240	331	246	452	464	272	0.594	-0.75	-4.212	2.53206e-05	3.70041e-05	0.0231	0.0149	0.0192	0.0192	TRUE	0.3078
I3242_05950		NADP-dependent isocitrate dehydrogenase	Citrate Acid Cycle	2071	1283	1919	567	1199	588	1803	1540	1765	1016	937	1079	1776.84	1703	1011	0.593	-0.754	-4.266	1.98568e-05	2.91737e-05	0.0297	0.0121	0.0215	0.0215	TRUE	0.5565
I3242_08325		thymidylate synthase	Nucleotide Salvage Pathway	1996	1522	1875	585	1293	576	1738	1827	1725	1049	1011	1057	1431.37	1763	1039	0.588	-0.765	-8.727	2.61433e-18	7.22588e-18	0.0008	0.0123	0.0046	0.0046	TRUE	0.0178
I3242_02310		sugar ABC transporter substrate-binding protein		1263	955	1211	334	874	374	1100	1146	1114	599	683	686	875.49	1120	656	0.587	-0.767	-7.491	6.82635e-14	1.53892e-13	0.0014	0.0131	0.006	0.006	TRUE	0.0415
I3242_08170		ROK family transcriptional regulator		734	582	707	194	512	227	639	699	650	348	400	417	519.82	663	388	0.588	-0.767	-6.544	5.99947e-11	1.18155e-10	0.0017	0.0144	0.0073	0.0073	TRUE	0.0536
I3242_00980		putative ABC transporter permease		1894	1562	1902	459	1476	606	1649	1875	1750	823	1154	1112	1327.68	1758	1030	0.587	-0.768	-5.518	3.42921e-08	5.88909e-08	0.0131	0.0124	0.013	0.013	TRUE	0.236
I3242_08785	glgX	glycogen debranching protein GlgX	Glycogen Metabolism	2251	1975	2077	620	1704	657	1960	2371	1911	1111	1332	1206	1547.65	2081	1216	0.587	-0.77	-6.546	5.92607e-11	1.16947e-10	0.007	0.0122	0.0091	0.0091	TRUE	0.1189
I3242_05915		UMP kinase	Pyrimidine Metabolism	4489	2839	4014	1121	2878	1191	3909	3408	3693	2010	2249	2186	3035.19	3670	2148	0.586	-0.771	-7.862	3.78348e-15	9.01318e-15	0.0035	0.0117	0.0065	0.0065	TRUE	0.0327
I3242_05995	tsaE	tRNA (adenosine(37)-N6)-threonylcarbamoyltransferase complex ATPase subunit type 1 TsaE		202	139	161	50	125	54	176	167	148	90	98	99	138.26	164	96	0.586	-0.772	-4.464	8.03517e-06	1.21281e-05	0	0.0235	0.0114	0.0114	TRUE	0.0517
I3242_06770		DUF2252 domain-containing protein		597	425	500	151	390	159	520	510	460	271	305	292	415.81	497	289	0.585	-0.773	-6.115	9.66027e-10	1.78942e-09	0.0029	0.0152	0.0081	0.0081	TRUE	0.0449
I3242_08195		thioesterase family protein	Cell Envelope Biosynthesis	643	434	617	198	405	161	560	521	568	355	317	296	482.21	550	323	0.585	-0.773	-6.328	2.49128e-10	4.74669e-10	0.0024	0.0147	0.0077	0.0077	TRUE	0.0482
I3242_06680		hypothetical protein		809	487	740	177	546	219	704	585	681	317	427	402	510.27	657	382	0.584	-0.775	-4.807	1.53063e-06	2.40031e-06	0.0175	0.0145	0.0161	0.0161	TRUE	0.1782
I3242_02555		amidohydrolase family protein		1711	1120	1446	431	1139	413	1490	1344	1330	773	890	758	1144.98	1388	807	0.584	-0.776	-7.288	3.14522e-13	6.93672e-13	0.0031	0.0126	0.0069	0.0069	TRUE	0.0708
I3242_08445	nahK	N-acetylhexosamine 1-kinase	Lacto-N-biose; Galacto-N-biose pathway	2755	1876	2622	585	2196	732	2399	2252	2412	1049	1716	1344	1826.28	2354	1370	0.584	-0.777	-5.086	3.66238e-07	5.94099e-07	0.0197	0.0121	0.0161	0.0161	TRUE	0.3082
I3242_04200	metE	5-methyltetrahydropteroyltriglutamate-- homocysteine S-methyltransferase	Methionine Metabolism	6052	3398	5329	1688	3384	1434	5270	4079	4902	3026	2645	2632	4317.9	4750	2768	0.582	-0.781	-6.257	3.92592e-10	7.39266e-10	0.0101	0.0115	0.0108	0.0108	TRUE	0.1235
I3242_05650		adenine phosphoribosyltransferase	Nucleotide Salvage Pathway	1687	1039	1554	443	1061	427	1469	1247	1430	794	829	784	1323.48	1382	802	0.581	-0.784	-6.055	1.40788e-09	2.58804e-09	0.0097	0.0124	0.0108	0.0108	TRUE	0.1533
I3242_07935		GNAT family N-acetyltransferase		245	163	179	72	134	55	213	196	165	129	105	101	182.74	191	112	0.581	-0.784	-3.568	0.00035965	0.00048455	0.0311	0.0205	0.0259	0.0259	TRUE	0.3886
I3242_07955	dapD	2,3,4,5-tetrahydropyridine-2,6-dicarboxylate N-succinyltransferase	Threonine Lysine Metabolism	1905	1405	1786	423	1385	571	1659	1687	1643	758	1082	1048	1480.16	1663	963	0.581	-0.784	-5.322	1.02784e-07	1.7193e-07	0.0159	0.0123	0.0146	0.0146	TRUE	0.2636
I3242_06260	miaB	tRNA (N6-isopentenyl adenosine(37)-C2)-methylthiotransferase MiaB		996	782	941	251	736	278	867	939	866	450	575	510	778.94	891	512	0.58	-0.787	-6.733	1.65649e-11	3.36169e-11	0.0038	0.0133	0.0079	0.0079	TRUE	0.1033
I3242_06835		GNAT family N-acetyltransferase		577	444	521	142	399	166	502	533	479	255	312	305	340.35	505	291	0.577	-0.792	-4.391	1.12975e-05	1.67512e-05	0.0231	0.0161	0.02	0.02	TRUE	0.5592
I3242_06455	rplT	50S ribosomal protein L20		9535	6989	9070	2661	6220	2625	8303	8390	8344	4770	4861	4818	6977.91	8346	4816	0.577	-0.793	-11.701	1.26324e-31	5.85269e-31	0.0003	0.0114	0.0031	0.0031	TRUE	0.0066
I3242_04395		DUF2316 family protein		67	49	69	16	52	17	58	59	63	29	41	31	49.42	60	34	0.577	-0.794	-2.945	0.00322952	0.00412115	0	0.0456	0.0248	0.0248	TRUE	0.2275
I3242_06775	priA	bifunctional 1-(5-phosphoribosyl)-5-((5- phosphoribosylamino)methylideneamino)imidazole-4- carboxamide isomerase/phosphoribosylanthranilate isomerase PriA	Histidine Metabolism	1107	781	1029	274	724	315	964	938	947	491	566	578	782.27	950	545	0.575	-0.798	-5.665	1.46611e-08	2.55643e-08	0.0118	0.0133	0.0125	0.0125	TRUE	0.219
I3242_09795		alpha-glucosidase	Starch sucrose Metabolism	12493	9718	11900	3177	8431	3790	10879	11666	10947	5695	6589	6956	9721.15	11164	6413	0.575	-0.799	-7.902	2.74118e-15	6.58702e-15	0.005	0.0113	0.0072	0.0072	TRUE	0.077
I3242_08485		NAD(+)/NADH kinase		3858	2776	3393	936	2718	997	3360	3332	3121	1678	2124	1830	2408.35	3271	1877	0.575	-0.8	-4.458	8.28903e-06	1.24917e-05	0.0343	0.0118	0.0226	0.0226	TRUE	0.7149
I3242_06750	hrpA	ATP-dependent RNA helicase HrpA		2042	1614	1928	629	1385	510	1778	1938	1774	1128	1082	936	1439.6	1830	1049	0.574	-0.801	-7.134	9.78431e-13	2.10974e-12	0.0054	0.0123	0.0081	0.0081	TRUE	0.0654
I3242_00555		MFS transporter	Transport	2899	2198	2931	788	2155	761	2524	2639	2696	1413	1684	1397	2023.49	2620	1498	0.574	-0.802	-7.108	1.18007e-12	2.53322e-12	0.0063	0.012	0.0085	0.0085	TRUE	0.0996
I3242_01495		laccase domain-containing protein		682	492	624	173	488	166	594	591	574	310	381	305	467.21	586	332	0.573	-0.803	-6.11	9.98596e-10	1.84621e-09	0.0053	0.0148	0.0095	0.0095	TRUE	0.1476
I3242_07400		ABC transporter substrate-binding protein	Transport	4951	3677	4921	1198	3217	1590	4311	4414	4527	2148	2514	2918	3631.94	4417	2527	0.572	-0.806	-6.827	8.67642e-12	1.78899e-11	0.0088	0.0116	0.0096	0.0096	TRUE	0.1436
I3242_01035		P-II family nitrogen regulator		329	228	336	78	183	120	286	274	309	140	143	220	275.33	290	168	0.57	-0.81	-4.607	4.08617e-06	6.24069e-06	0.015	0.0173	0.0163	0.0163	TRUE	0.4452
I3242_06265		GTP pyrophosphokinase family protein		1360	965	1273	361	861	372	1184	1158	1171	647	673	683	906.57	1171	668	0.57	-0.811	-7.843	4.39893e-15	1.04279e-14	0.0024	0.013	0.0062	0.0062	TRUE	0.0563
I3242_00480		FAD-dependent oxidoreductase	0	2798	2110	2628	690	1970	767	2436	2533	2418	1237	1540	1408	2017.07	2462	1395	0.568	-0.815	-7.683	1.55937e-14	3.60803e-14	0.0047	0.012	0.0074	0.0074	TRUE	0.0768
I3242_05885	hisI	phosphoribosyl-AMP cyclohydrolase	Histidine Metabolism	359	221	307	101	200	84	313	265	282	181	156	154	280.7	287	164	0.568	-0.815	-4.661	3.1437e-06	4.83569e-06	0.015	0.0172	0.016	0.016	TRUE	0.2615
I3242_07550		TPM domain-containing protein		885	596	721	227	570	194	771	715	663	407	445	356	591.55	716	403	0.567	-0.819	-6.679	2.41109e-11	4.84727e-11	0.0039	0.014	0.0084	0.0084	TRUE	0.0755
I3242_07850		2-hydroxyacyl-CoA dehydratase		9066	6916	8853	2137	6753	2532	7895	8302	8144	3831	5278	4647	6293.61	8114	4585	0.566	-0.822	-7.014	2.30971e-12	4.89294e-12	0.0085	0.0114	0.0097	0.0097	TRUE	0.1671
I3242_01485	trmD	tRNA (guanosine(37)-N1)-methyltransferase TrmD		619	484	588	178	409	161	539	581	541	319	320	296	447.88	554	312	0.565	-0.824	-7.242	4.42439e-13	9.66959e-13	0	0.0149	0.0062	0.0062	TRUE	0.0139
I3242_05795	rapZ	RNase adapter RapZ		1424	1093	1259	347	991	375	1240	1312	1158	622	775	688	968.95	1237	695	0.565	-0.824	-6.374	1.83926e-10	3.53577e-10	0.0084	0.0129	0.0106	0.0106	TRUE	0.0989
I3242_02875	argJ	bifunctional glutamate N-acetyltransferase/amino-acid acetyltransferase ArgJ	Arginine Proline Metabolism	1271	922	1225	349	864	315	1107	1107	1127	626	675	578	2994.92	1114	626	0.564	-0.827	-4.56	5.12192e-06	7.79178e-06	0.0321	0.0117	0.0221	0.0221	TRUE	0.7841
I3242_05825		hypothetical protein		1063	828	922	285	698	268	926	994	848	511	546	492	724.39	923	516	0.562	-0.831	-7.263	3.77749e-13	8.2839e-13	0.0036	0.0135	0.0075	0.0075	TRUE	0.0396
I3242_06675		penicillin-binding protein 2	Cell Envelope Biosynthesis	3425	2160	3012	760	2139	898	2982	2593	2771	1362	1672	1648	2133.71	2782	1561	0.562	-0.832	-6.916	4.63005e-12	9.68101e-12	0.0082	0.0119	0.0098	0.0098	TRUE	0.0962
I3242_09065		helix-turn-helix domain-containing protein		743	566	696	182	535	188	647	679	640	326	418	345	543.79	655	363	0.561	-0.835	-6.516	7.21113e-11	1.41441e-10	0.0051	0.0143	0.0091	0.0091	TRUE	0.1535
I3242_00020		DUF721 domain-containing protein		300	157	230	63	192	55	261	188	212	113	150	101	179.18	220	121	0.56	-0.836	-4.066	4.78504e-05	6.84285e-05	0.0245	0.0206	0.0225	0.0225	TRUE	0.3415
I3242_02595		alcohol acetyltransferase		491	320	430	119	322	111	428	384	396	213	252	204	330.11	403	223	0.56	-0.837	-5.478	4.29562e-08	7.35088e-08	0.0093	0.0163	0.0125	0.0125	TRUE	0.1432
I3242_06525		GNAT family N-acetyltransferase		799	590	781	200	551	213	696	708	718	359	431	391	529.97	707	394	0.559	-0.838	-6.264	3.7611e-10	7.08922e-10	0.0074	0.0143	0.0104	0.0104	TRUE	0.1527
I3242_00285		glutamine amidotransferase	Tyrosine, Tryptophan, Phenylalanine Metabolism	1045	795	1061	260	636	343	910	954	976	466	497	630	761.04	947	531	0.559	-0.84	-6.853	7.22309e-12	1.49571e-11	0.0049	0.0134	0.009	0.009	TRUE	0.1845
I3242_07340		glycosyltransferase family 2 protein		1465	1078	1387	357	954	413	1276	1294	1276	640	746	758	1031.43	1282	715	0.559	-0.84	-7.482	7.34203e-14	1.65132e-13	0.0044	0.0128	0.0077	0.0077	TRUE	0.0727
I3242_00850		hypothetical protein		1368	1342	1346	397	893	462	1191	1611	1238	712	698	848	926.72	1347	753	0.558	-0.841	-5.749	8.95804e-09	1.57336e-08	0.0147	0.013	0.0141	0.0141	TRUE	0.2333
I3242_04280		pyridoxal phosphate-dependent aminotransferase	Alanine Aspartate Metabolism	2432	1903	2311	626	1745	621	2118	2284	2126	1122	1364	1140	1716.44	2176	1209	0.558	-0.842	-7.925	2.27689e-15	5.49182e-15	0.0045	0.0121	0.0073	0.0073	TRUE	0.1075
I3242_03290		NUDIX hydrolase		849	642	804	193	545	262	739	771	740	346	426	481	593.42	750	418	0.558	-0.843	-6.532	6.47563e-11	1.27273e-10	0.0053	0.014	0.0096	0.0096	TRUE	0.1475
I3242_06665		UDP-N-acetylmuramoyl-tripeptide--D-alanyl-D- alanine ligase	Cell Envelope Biosynthesis	2202	1499	2201	606	1435	536	1918	1799	2025	1086	1122	984	1535.69	1914	1064	0.557	-0.844	-8.571	1.02969e-17	2.77071e-17	0.0023	0.0122	0.0061	0.0061	TRUE	0.0328
I3242_08950		NCS2 family permease	Transport	4712	3115	4314	1163	3043	1145	4103	3739	3969	2085	2378	2102	3155.88	3937	2188	0.557	-0.845	-7.977	1.50427e-15	3.66028e-15	0.0051	0.0117	0.0076	0.0076	TRUE	0.0645
I3242_08375		phosphoglyceromutase	Glycolysis/Gluconeogenesis	22612	17706	20843	4905	16121	6533	19691	21255	19174	8793	12600	11991	16147.7	20040	11128	0.555	-0.848	-6.098	1.07518e-09	1.984e-09	0.0149	0.0112	0.0139	0.0139	TRUE	0.2735
I3242_05205		restriction endonuclease subunit S		204	171	168	74	98	52	178	205	155	133	77	95	137.85	179	102	0.554	-0.851	-4.037	5.42292e-05	7.72076e-05	0.0206	0.0235	0.0222	0.0222	TRUE	0.3461
I3242_07090		phosphotransferase		2816	2074	2602	645	1997	727	2452	2490	2394	1156	1561	1334	2002.81	2445	1350	0.554	-0.851	-7.216	5.36067e-13	1.16894e-12	0.0078	0.012	0.0093	0.0093	TRUE	0.1559
I3242_07140		NADPH:quinone reductase		12	6	7	1	7	3	10	7	6	2	5	6	6.52	8	4	0.554	-0.853	-1.184	0.236335	0.259579	0	0.2726	0.1629	0.1629	TRUE	0.1618
I3242_09410	rfbA	glucose-1-phosphate thymidylyltransferase RfbA	Nucleotide Sugar Metabolism	4307	3350	4144	1042	2620	1362	3751	4021	3812	1868	2048	2500	3001.36	3861	2139	0.553	-0.853	-6.922	4.45073e-12	9.31614e-12	0.0103	0.0117	0.0105	0.0105	TRUE	0.171
I3242_08095		hypothetical protein		405	266	390	82	285	104	353	319	359	147	223	191	274.64	344	187	0.552	-0.856	-5.191	2.09266e-07	3.4438e-07	0.0113	0.0173	0.0145	0.0145	TRUE	0.2388
I3242_02025		3-isopropylmalate dehydrogenase	Valine, Leucine, Isoleucine Metabolism	3139	2000	2821	661	1950	844	2733	2401	2595	1185	1524	1549	2680.99	2576	1419	0.551	-0.859	-5.151	2.58814e-07	4.23395e-07	0.0237	0.0118	0.0193	0.0193	TRUE	0.3701
I3242_06150		type IIA DNA topoisomerase subunit B		2587	1928	2310	756	1537	617	2253	2314	2125	1355	1201	1132	1815.27	2231	1229	0.551	-0.86	-8.534	1.41525e-17	3.78183e-17	0.0031	0.0121	0.0065	0.0065	TRUE	0.0595
I3242_08400		DUF4037 domain-containing protein		2587	2866	2613	792	2079	766	2253	3440	2404	1420	1625	1406	1654.88	2699	1484	0.551	-0.861	-5.483	4.19278e-08	7.18125e-08	0.0213	0.0122	0.0171	0.0171	TRUE	0.4651
I3242_04100		hypothetical protein		227	178	171	51	139	60	198	214	157	91	109	110	150.11	190	103	0.55	-0.862	-4.673	2.96199e-06	4.55981e-06	0.0075	0.0225	0.0152	0.0152	TRUE	0.1629
I3242_08640	rpsM	30S ribosomal protein S13		11719	8710	11698	3628	6615	3051	10205	10456	10761	6504	5170	5600	8206.15	10474	5758	0.549	-0.864	-8.517	1.63449e-17	4.35563e-17	0.0052	0.0113	0.0072	0.0072	TRUE	0.1039
I3242_06170		PASTA domain-containing protein		2066	1489	1973	578	1223	534	1799	1787	1815	1036	956	980	1519.6	1800	991	0.549	-0.865	-9.946	2.63623e-23	8.93543e-23	0.0007	0.0122	0.0045	0.0045	TRUE	0.0149
I3242_09420		hypothetical protein		1273	964	1190	376	724	328	1109	1157	1095	674	566	602	905.07	1120	614	0.546	-0.874	-8.236	1.77944e-16	4.54747e-16	0.0022	0.013	0.0065	0.0065	TRUE	0.0548
I3242_00405		putative heavy metal-binding protein		1199	896	1130	306	687	352	1044	1076	1040	549	537	646	873.1	1053	577	0.545	-0.875	-8.219	2.05454e-16	5.23663e-16	0.0016	0.0131	0.0065	0.0065	TRUE	0.0779
I3242_04170		zinc-binding dehydrogenase		2429	1877	2523	609	1579	719	2115	2253	2321	1092	1234	1320	1787.66	2230	1215	0.545	-0.875	-7.039	1.93618e-12	4.11971e-12	0.0085	0.0121	0.0103	0.0103	TRUE	0.1424
I3242_09545		methionine--tRNA ligase	tRNA Charging	4288	2989	3815	1027	2631	1087	3734	3588	3509	1841	2056	1995	3006.38	3610	1964	0.545	-0.877	-9.402	5.36539e-21	1.6559e-20	0.0025	0.0117	0.0058	0.0058	TRUE	0.0339
I3242_07175		amino acid ABC transporter permease	Transport	693	485	664	197	403	171	603	582	611	353	315	314	492.47	599	327	0.544	-0.878	-7.867	3.63808e-15	8.6775e-15	0	0.0146	0.006	0.006	TRUE	0.0307
I3242_00180		hypothetical protein		113	85	130	39	68	29	98	102	120	70	53	53	90.59	107	59	0.542	-0.883	-4.055	5.01843e-05	7.16072e-05	0	0.0299	0.0178	0.0178	TRUE	0.1108
I3242_09810		carbohydrate ABC transporter permease		701	481	731	162	494	175	610	577	672	290	386	321	452.6	620	332	0.542	-0.883	-6.588	4.44601e-11	8.8009e-11	0.0058	0.0149	0.01	0.01	TRUE	0.1725
I3242_03090		DUF501 domain-containing protein		617	435	550	153	390	143	537	522	506	274	305	262	463.75	522	280	0.542	-0.885	-6.499	8.08889e-11	1.58176e-10	0.0063	0.0148	0.0099	0.0099	TRUE	0.1142
I3242_08250		glycosyltransferase family 2 protein		1181	888	1098	276	743	325	1028	1066	1010	495	581	597	784.37	1035	558	0.54	-0.888	-8.088	6.06673e-16	1.50461e-15	0.0022	0.0133	0.0069	0.0069	TRUE	0.0666
I3242_00810		DNA polymerase III subunit delta'		866	647	792	190	567	233	754	777	729	341	443	428	593.36	753	404	0.54	-0.889	-7.148	8.78602e-13	1.90298e-12	0.0041	0.014	0.0087	0.0087	TRUE	0.1288
I3242_01775		L-ribulose-5-phosphate 4-epimerase	Pentose and Glucoronate Interconversions	3661	2635	3276	768	2518	919	3188	3163	3014	1377	1968	1687	2393.34	3122	1677	0.539	-0.893	-6.315	2.69927e-10	5.13792e-10	0.015	0.0118	0.0138	0.0138	TRUE	0.1944
I3242_00570	ilvC	ketol-acid reductoisomerase	Valine, Leucine, Isoleucine Biosynthesis	1069	1217	1083	296	798	363	931	1461	996	531	624	666	835.11	1129	607	0.538	-0.894	-4.62	3.84307e-06	5.87871e-06	0.0366	0.0132	0.0253	0.0253	TRUE	0.5223
I3242_09865		alpha-galactosidase	Galactose Metabolism	14433	11436	14563	2875	11138	4079	12568	13728	13397	5154	8705	7487	11559.4	13231	7115	0.538	-0.894	-5.561	2.68246e-08	4.62724e-08	0.0229	0.0113	0.0185	0.0185	TRUE	0.471
I3242_07035		isoprenyl transferase	Terpenoid Biosynthesis	948	691	968	244	619	240	826	830	890	437	484	441	686.99	849	454	0.538	-0.895	-8.377	5.42421e-17	1.42192e-16	0.0014	0.0136	0.0061	0.0061	TRUE	0.0302
I3242_02020		S9 family peptidase		2378	1732	2253	506	1574	650	2071	2079	2073	907	1230	1193	1756.31	2074	1110	0.537	-0.898	-7.006	2.45244e-12	5.18394e-12	0.0102	0.0121	0.0109	0.0109	TRUE	0.1959
I3242_06645		UDP-N-acetylglucosamine--N-acetylmuramyl- (pentapeptide) pyrophosphoryl-undecaprenol N-acetylglucosamine transferase	Cell Envelope Biosynthesis	1651	1201	1641	392	1093	427	1438	1442	1510	703	854	784	1147.36	1463	780	0.536	-0.9	-8.604	7.7132e-18	2.0871e-17	0.0029	0.0126	0.0066	0.0066	TRUE	0.0604
I3242_00770		metallophosphoesterase family protein		1526	1006	1358	341	930	373	1329	1208	1249	611	727	685	917.07	1262	674	0.536	-0.901	-6.435	1.23312e-10	2.38478e-10	0.0124	0.013	0.0127	0.0127	TRUE	0.2086
I3242_00755	asd	aspartate-semialdehyde dehydrogenase	Glycine, Serine Threonine Metabolism	2413	1620	2141	537	1381	632	2101	1945	1970	963	1079	1160	1916.14	2005	1067	0.532	-0.91	-6.664	2.65796e-11	5.33247e-11	0.0116	0.012	0.0125	0.0125	TRUE	0.2267
I3242_07590		hypothetical protein		610	426	567	139	369	158	531	511	522	249	288	290	385.5	521	276	0.531	-0.913	-7.03	2.06998e-12	4.39473e-12	0.0027	0.0155	0.0087	0.0087	TRUE	0.0814
I3242_03035		glutamate-5-semialdehyde dehydrogenase	Arginine Proline Metabolism	3415	2400	3239	752	2308	823	2974	2881	2980	1348	1804	1511	2407.63	2945	1554	0.529	-0.918	-7.239	4.5115e-13	9.84883e-13	0.0103	0.0118	0.0109	0.0109	TRUE	0.1644
I3242_05720	uppP	undecaprenyl-diphosphatase UppP	Cell Envelope Biosynthesis	594	383	542	153	286	161	517	460	499	274	224	296	391.26	492	265	0.529	-0.918	-6.742	1.5575e-11	3.16745e-11	0.0041	0.0155	0.0097	0.0097	TRUE	0.1701
I3242_07585		DUF58 domain-containing protein		710	447	664	206	413	131	618	537	611	369	323	240	465.23	589	311	0.529	-0.918	-5.973	2.33446e-09	4.24688e-09	0.0129	0.0148	0.0139	0.0139	TRUE	0.2492
I3242_09355		glycosyltransferase family 2 protein		1213	992	1223	408	624	314	1056	1191	1125	731	488	576	869.24	1124	598	0.529	-0.919	-6.463	1.02977e-10	2.00758e-10	0.0138	0.0131	0.0129	0.0129	TRUE	0.2874
I3242_01300	atpB	F0F1 ATP synthase subunit A	Energy Metabolism	4010	2923	3994	979	2539	1018	3492	3509	3674	1755	1984	1868	2751.27	3558	1869	0.526	-0.926	-9.79	1.24401e-22	4.12959e-22	0.0027	0.0117	0.0059	0.0059	TRUE	0.0354
I3242_10095		KH domain-containing protein		1502	1101	1337	403	722	414	1308	1322	1230	722	564	760	986.08	1287	682	0.526	-0.926	-7.345	2.05939e-13	4.55755e-13	0.0075	0.0129	0.01	0.01	TRUE	0.2002
I3242_03815		hypothetical protein		1063	788	954	265	680	234	926	946	878	475	531	429	764.82	917	478	0.526	-0.927	-7.13	1.00585e-12	2.16404e-12	0.0079	0.0134	0.0102	0.0102	TRUE	0.1129
I3242_06300		DUF262 domain-containing protein		3896	3273	3781	908	2684	1055	3393	3929	3478	1628	2098	1936	2600.93	3600	1887	0.525	-0.928	-8.115	4.8518e-16	1.21264e-15	0.0071	0.0118	0.0089	0.0089	TRUE	0.1143
I3242_04450		tryptophan synthase subunit alpha	Tyrosine, Tryptophan, Phenylalanine Metabolism	1328	924	1313	278	955	307	1156	1109	1208	498	746	563	1086.6	1158	602	0.524	-0.934	-5.257	1.46542e-07	2.43648e-07	0.0277	0.0127	0.0211	0.0211	TRUE	0.3569
I3242_07875		exodeoxyribonuclease VII small subunit		368	345	381	92	284	92	320	414	350	165	222	169	268.27	361	185	0.523	-0.936	-5.755	8.65331e-09	1.52122e-08	0.0105	0.0175	0.0139	0.0139	TRUE	0.254
I3242_08925		helicase		7360	5565	6871	1527	5168	1824	6409	6680	6321	2737	4039	3348	4692.27	6470	3375	0.522	-0.937	-7.053	1.75241e-12	3.73693e-12	0.0131	0.0115	0.0124	0.0124	TRUE	0.244
I3242_00855		D-hexose-6-phosphate mutarotase	Glycolysis/Gluconeogenesis	600	642	632	161	454	178	522	771	581	289	355	327	444.34	625	324	0.521	-0.941	-5.419	6.00347e-08	1.02136e-07	0.021	0.015	0.0187	0.0187	TRUE	0.321
I3242_07715		restriction endonuclease subunit S		662	554	569	193	356	163	576	665	523	346	278	299	487.89	588	308	0.521	-0.941	-5.987	2.13772e-09	3.90367e-09	0.0146	0.0146	0.0146	0.0146	TRUE	0.1711
I3242_03485		trigger factor		10624	6378	10036	2741	5564	2369	9251	7656	9232	4914	4349	4348	7789.73	8713	4537	0.52	-0.942	-8.032	9.58149e-16	2.35515e-15	0.0084	0.0113	0.0097	0.0097	TRUE	0.0914
I3242_00325		prolyl oligopeptidase family serine peptidase		1051	751	1001	229	702	245	915	902	921	411	549	450	707.01	913	470	0.52	-0.943	-7.705	1.30717e-14	3.05006e-14	0.0049	0.0135	0.0087	0.0087	TRUE	0.1883
I3242_06960		hydroxyethylthiazole kinase	Thiamine Metabolism	988	781	902	272	559	243	860	938	830	488	437	446	678.64	876	457	0.52	-0.943	-8.865	7.67831e-19	2.15931e-18	0.0009	0.0136	0.006	0.006	TRUE	0.029
I3242_09925		DUF4032 domain-containing protein		5654	4232	5311	1308	3567	1416	4924	5080	4886	2345	2788	2599	3923.62	4963	2577	0.52	-0.943	-9.603	7.80146e-22	2.50372e-21	0.0038	0.0116	0.0066	0.0066	TRUE	0.0497
I3242_02225		CHAP domain-containing protein		11284	9786	10981	3007	6924	3085	9826	11748	10102	5391	5412	5662	7617.41	10559	5488	0.52	-0.944	-10.102	5.40189e-24	1.89066e-23	0.0035	0.0114	0.0061	0.0061	TRUE	0.0788
I3242_01125	rpsF	30S ribosomal protein S6		5502	4017	5359	1570	2970	1317	4791	4822	4930	2814	2321	2417	4132.81	4848	2517	0.519	-0.948	-10.146	3.44451e-24	1.2166e-23	0.0033	0.0115	0.0059	0.0059	TRUE	0.0845
I3242_02165	dapA	4-hydroxy-tetrahydrodipicolinate synthase	Lysine Biosynthesis	4835	3482	4383	1134	2942	1138	4210	4180	4032	2033	2299	2089	3331.61	4141	2140	0.518	-0.949	-10.651	1.72297e-26	6.65754e-26	0.002	0.0116	0.0053	0.0053	TRUE	0.036
I3242_06245		DNA translocase FtsK 4TM domain-containing protein		3223	2403	3106	734	2102	789	2807	2885	2857	1316	1643	1448	2179.36	2850	1469	0.517	-0.951	-9.361	7.92523e-21	2.41127e-20	0.004	0.0119	0.0068	0.0068	TRUE	0.0912
I3242_07095		DUF3107 domain-containing protein		1093	751	1022	284	575	271	952	902	940	509	449	497	753.93	931	485	0.517	-0.951	-9.401	5.40372e-21	1.66507e-20	0	0.0134	0.0054	0.0054	TRUE	0.0395
I3242_05925	rpsB	30S ribosomal protein S2		27699	19813	24991	7243	15466	6307	24120	23784	22990	12984	12088	11576	20090.5	23631	12216	0.517	-0.952	-11.434	2.83274e-30	1.24951e-29	0.0022	0.0112	0.0049	0.0049	TRUE	0.0244
I3242_00720		DNA polymerase III subunit gamma and tau		3073	2260	2669	633	1936	756	2676	2713	2455	1135	1513	1388	2032.29	2615	1345	0.516	-0.954	-8.112	4.96852e-16	1.2386e-15	0.0076	0.012	0.0092	0.0092	TRUE	0.1458
I3242_08050		branched-chain amino acid ABC transporter permease	Transport	653	414	607	152	401	135	569	497	558	272	313	248	488.28	541	278	0.516	-0.954	-5.096	3.46096e-07	5.62369e-07	0.0281	0.0146	0.0218	0.0218	TRUE	0.4786
I3242_09670		Ig-like domain-containing protein		7801	5026	7448	1776	4701	1791	6793	6033	6852	3184	3674	3287	4956.33	6559	3382	0.516	-0.954	-9.146	5.92189e-20	1.7335e-19	0.0052	0.0115	0.0076	0.0076	TRUE	0.0476
I3242_01945		Coenzyme F420 hydrogenase/dehydrogenase, beta subunit C-terminal domain		2673	1936	2475	778	1173	697	2328	2324	2277	1395	917	1279	1743.93	2310	1197	0.516	-0.955	-6.705	2.01638e-11	4.07069e-11	0.0141	0.0121	0.0138	0.0138	TRUE	0.3534
I3242_04455		prolipoprotein diacylglyceryl transferase		1859	1471	1795	457	1197	453	1619	1766	1651	819	936	831	1358.7	1679	862	0.515	-0.957	-7.52	5.49074e-14	1.23927e-13	0.0093	0.0124	0.0105	0.0105	TRUE	0.1633
I3242_01220		NAD(P)/FAD-dependent oxidoreductase	Porphyrin and chlorophyll Metabolism	9917	6500	8869	2287	5544	2303	8636	7803	8159	4100	4333	4227	6344.49	8199	4220	0.515	-0.958	-10.38	3.07137e-25	1.13459e-24	0.0031	0.0114	0.0059	0.0059	TRUE	0.0439
I3242_03280	polA	DNA polymerase I		2937	2060	2531	683	1825	611	2558	2473	2328	1224	1426	1121	1864.72	2453	1257	0.515	-0.958	-8.411	4.07006e-17	1.0713e-16	0.0065	0.012	0.0086	0.0086	TRUE	0.1165
I3242_02975		TrkA family potassium uptake protein	Transport	221	127	160	39	118	48	192	152	147	70	92	88	129.81	164	83	0.514	-0.959	-4.96	7.03484e-07	1.12232e-06	0.0062	0.0243	0.0158	0.0158	TRUE	0.1713
I3242_03200		response regulator transcription factor		6673	4846	6163	1771	3509	1630	5811	5817	5669	3175	2743	2992	4519.89	5766	2970	0.514	-0.959	-9.829	8.47062e-23	2.83136e-22	0.0037	0.0115	0.0065	0.0065	TRUE	0.0521
I3242_01030		ammonium transporter	Transport	2577	1884	2433	573	1629	619	2244	2262	2238	1027	1273	1136	2294.98	2248	1145	0.512	-0.966	-9.54	1.43088e-21	4.49506e-21	0.0037	0.0119	0.0065	0.0065	TRUE	0.0818
I3242_06460	rpmI	50S ribosomal protein L35		1727	1160	1521	357	1102	371	1504	1393	1399	640	861	681	1171.88	1432	727	0.512	-0.966	-7.824	5.11684e-15	1.21e-14	0.0083	0.0126	0.0097	0.0097	TRUE	0.2202
I3242_03855		Sapep family Mn(2+)-dependent dipeptidase	Threonine Lysine Metabolism	434	271	385	121	207	91	378	325	354	217	162	167	305.89	352	182	0.511	-0.968	-5.336	9.49625e-08	1.59235e-07	0.0199	0.0167	0.0184	0.0184	TRUE	0.2802
I3242_02130		MoxR family ATPase		834	619	771	165	585	187	726	743	709	296	457	343	522.92	726	365	0.51	-0.971	-6.457	1.06884e-10	2.08164e-10	0.013	0.0144	0.0137	0.0137	TRUE	0.4055
I3242_06635		FtsQ-type POTRA domain-containing protein		557	404	485	152	287	125	485	485	446	272	224	229	361.72	472	242	0.509	-0.974	-7.376	1.63729e-13	3.63175e-13	0.0025	0.0158	0.0086	0.0086	TRUE	0.0771
I3242_00485	htpX	zinc metalloprotease HtpX		5791	4673	5091	1405	3564	1355	5043	5610	4683	2519	2785	2487	3638.41	5112	2597	0.509	-0.975	-8.098	5.59018e-16	1.3882e-15	0.0091	0.0116	0.0101	0.0101	TRUE	0.1362
I3242_02490	purK	5-(carboxyamino)imidazole ribonucleotide synthase	Purine Metabolism	3045	2123	2771	664	1904	665	2652	2549	2549	1190	1488	1221	2082.15	2583	1300	0.505	-0.985	-8.777	1.67174e-18	4.64052e-18	0.0062	0.0119	0.0083	0.0083	TRUE	0.1358
I3242_01530	mtnN	5'-methylthioadenosine/S-adenosylhomocysteine nucleosidase	Arginine Proline Metabolism	840	647	815	240	494	173	731	777	750	430	386	318	605.5	753	378	0.503	-0.99	-7.694	1.42937e-14	3.32315e-14	0.0051	0.0139	0.0094	0.0094	TRUE	0.1244
I3242_02640		30S ribosomal protein S12		14531	9585	13196	3777	7074	3265	12654	11506	12139	6771	5529	5993	9860.68	12100	6098	0.504	-0.99	-9.304	1.3509e-20	4.06533e-20	0.0062	0.0113	0.008	0.008	TRUE	0.0756
I3242_08440		UDP-glucose--hexose-1-phosphate uridylyltransferase	Lacto-N-biose; Galacto-N-biose pathway	3479	2468	3009	683	2215	783	3030	2963	2768	1224	1731	1437	2142.17	2920	1464	0.503	-0.991	-7.691	1.45665e-14	3.3744e-14	0.0111	0.0119	0.0113	0.0113	TRUE	0.2116
I3242_01935		hypothetical protein		834	745	946	320	330	235	726	894	870	574	258	431	561.04	830	421	0.503	-0.992	-4.439	9.03712e-06	1.35662e-05	0.0551	0.0142	0.0336	0.0336	TRUE	0.3039
I3242_02720		ATP-binding cassette domain-containing protein		827	691	919	229	530	205	720	830	845	411	414	376	627.13	798	400	0.503	-0.992	-7.524	5.30417e-14	1.19856e-13	0.0075	0.0138	0.0101	0.0101	TRUE	0.1139
I3242_04215		bifunctional [glutamine synthetase] adenylyltransferase/[glutamine synthetase]-adenylyl-L-tyrosine phosphorylase		8173	6248	7809	1850	5068	1989	7117	7500	7184	3316	3961	3651	5761.27	7267	3643	0.502	-0.995	-9.815	9.71395e-23	3.23575e-22	0.0047	0.0114	0.0071	0.0071	TRUE	0.0504
I3242_06945	ftsZ	cell division protein FtsZ		5556	4450	5210	1273	3459	1370	4838	5342	4793	2282	2703	2515	3806.49	4991	2500	0.502	-0.995	-10.16	2.99287e-24	1.06291e-23	0.0038	0.0116	0.0065	0.0065	TRUE	0.0465
I3242_07570		LytR C-terminal domain-containing protein		1798	1325	1674	427	980	451	1566	1591	1540	765	766	828	1192.56	1566	786	0.502	-0.995	-8.351	6.76003e-17	1.7673e-16	0.0067	0.0126	0.009	0.009	TRUE	0.1637
I3242_00320		FHA domain-containing protein		4608	3306	4282	885	2835	1173	4013	3969	3939	1586	2216	2153	2992.79	3974	1985	0.5	-0.999	-7.698	1.38047e-14	3.21721e-14	0.0114	0.0117	0.0116	0.0116	TRUE	0.2429
I3242_09260		hypothetical protein		601	385	561	134	360	121	523	462	516	240	281	222	397.97	500	248	0.5	-1	-6.469	9.8349e-11	1.9193e-10	0.0117	0.0154	0.0134	0.0134	TRUE	0.1719
I3242_00435		trypsin-like peptidase domain-containing protein		5928	4993	5666	1793	3583	1170	5162	5994	5212	3214	2800	2147	4150.96	5456	2720	0.499	-1.004	-4.411	1.02944e-05	1.53344e-05	0.0699	0.0115	0.037	0.037	TRUE	1.3646
I3242_02545		amino acid ABC transporter substrate-binding protein		2206	1533	2000	484	1274	502	1921	1840	1840	868	996	921	1613.11	1867	928	0.499	-1.004	-9.544	1.37835e-21	4.35128e-21	0.004	0.0122	0.0069	0.0069	TRUE	0.0591
I3242_08020		undecaprenyl/decaprenyl-phosphate alpha-N-acetylglucosaminyl 1-phosphate transferase	Cell Envelope Biosynthesis	696	433	673	175	396	127	606	520	619	314	309	233	481.96	582	285	0.493	-1.019	-6.893	5.46064e-12	1.13685e-11	0.0111	0.0147	0.0124	0.0124	TRUE	0.1642
I3242_07840		right-handed parallel beta-helix repeat-containing protein		11099	7038	10261	2158	6598	2476	9665	8449	9439	3869	5157	4545	6873.18	9184	4524	0.493	-1.02	-8.659	4.75748e-18	1.2964e-17	0.0088	0.0114	0.0098	0.0098	TRUE	0.1294
I3242_01180		orotate phosphoribosyltransferase	Purine Pyrimidine Biosynthesis	804	639	841	211	454	203	700	767	774	378	355	373	604.49	747	369	0.492	-1.023	-8.79	1.49712e-18	4.16177e-18	0.0029	0.0139	0.0072	0.0072	TRUE	0.0519
I3242_06105	dut	dUTP diphosphatase	Nucleotide Salvage Pathway	799	479	762	161	399	204	696	575	701	289	312	374	563.67	657	325	0.492	-1.023	-7.115	1.11792e-12	2.40247e-12	0.0102	0.0142	0.0119	0.0119	TRUE	0.1148
I3242_08800	malQ	4-alpha-glucanotransferase	Starch Sucrose Metabolism	6156	4735	5806	1211	3973	1512	5361	5684	5341	2171	3105	2775	3985.4	5462	2684	0.492	-1.023	-7.771	7.78228e-15	1.82912e-14	0.0123	0.0116	0.0121	0.0121	TRUE	0.2231
I3242_06115		DUF3071 domain-containing protein		1409	1221	1302	344	866	333	1227	1466	1198	617	677	611	1010.88	1297	635	0.491	-1.025	-7.859	3.8701e-15	9.19684e-15	0.0093	0.0128	0.0107	0.0107	TRUE	0.1092
I3242_00985	gndA	NADP-dependent phosphogluconate dehydrogenase	Pentose Phosphate Pathway	4687	3468	4719	1003	2821	1180	4081	4163	4341	1798	2205	2166	3239.88	4195	2056	0.491	-1.026	-10.418	2.04173e-25	7.61509e-25	0.0039	0.0117	0.0065	0.0065	TRUE	0.0943
I3242_07150		mycoredoxin		126	62	97	30	49	25	110	74	89	54	38	46	79.19	91	46	0.49	-1.028	-3.877	0.000105801	0.000147161	0.0267	0.0326	0.03	0.03	TRUE	0.1658
I3242_01590		RNA-binding protein		1303	1145	1591	395	698	383	1135	1375	1464	708	546	703	1069.97	1325	652	0.49	-1.03	-7.478	7.55561e-14	1.69738e-13	0.0108	0.0127	0.0122	0.0122	TRUE	0.1769
I3242_07305		tetratricopeptide repeat protein		4198	3281	3964	974	2561	950	3656	3939	3647	1746	2002	1744	2762.76	3747	1831	0.49	-1.03	-10.451	1.44468e-25	5.41967e-25	0.0035	0.0117	0.0065	0.0065	TRUE	0.0567
I3242_07725		SAM-dependent DNA methyltransferase		737	600	708	135	437	217	642	720	651	242	342	398	507.35	671	327	0.489	-1.032	-6.353	2.11297e-10	4.04585e-10	0.0179	0.0145	0.0161	0.0161	TRUE	0.3405
I3242_08920		hypothetical protein		258	208	268	52	163	69	225	250	247	93	127	127	173.78	241	116	0.489	-1.032	-6.332	2.42354e-10	4.62676e-10	0	0.0209	0.0112	0.0112	TRUE	0.145
I3242_02910	argH	argininosuccinate lyase	Arginine Proline Metabolism	2049	1496	2039	455	1169	505	1784	1796	1876	816	914	927	1536.95	1819	886	0.488	-1.036	-10.803	3.33906e-27	1.3384e-26	0.0017	0.0122	0.0055	0.0055	TRUE	0.0344
I3242_01605	ffh	signal recognition particle protein		2724	1942	2700	620	1557	634	2372	2331	2484	1111	1217	1164	2009.53	2396	1164	0.487	-1.039	-9.762	1.64502e-22	5.44208e-22	0.0048	0.012	0.0073	0.0073	TRUE	0.0836
I3242_01700	rph	ribonuclease PH		1882	1399	1834	408	1152	432	1639	1679	1687	731	900	793	1306.75	1668	808	0.487	-1.039	-8.824	1.1035e-18	3.08087e-18	0.006	0.0124	0.0088	0.0088	TRUE	0.0859
I3242_08540	rpiA	ribose-5-phosphate isomerase RpiA	Pentose phosphate pathway	4357	3672	4243	1051	2510	1105	3794	4408	3903	1884	1962	2028	3104.83	4035	1958	0.485	-1.043	-9.934	2.95429e-23	9.97848e-23	0.0047	0.0117	0.0074	0.0074	TRUE	0.0636
I3242_02940		putative ABC transporter permease		657	469	624	142	380	146	572	563	574	255	297	268	446.6	570	273	0.483	-1.049	-8.026	1.00332e-15	2.45991e-15	0.0044	0.0149	0.0089	0.0089	TRUE	0.0914
I3242_03455		NAD+ synthase	Glutamate Metabolism; Nicotinate nicotinamide Metabolism	3258	2380	2999	527	2174	775	2837	2857	2759	945	1699	1422	2168.08	2818	1355	0.482	-1.051	-6.135	8.52531e-10	1.58222e-09	0.027	0.0119	0.0205	0.0205	TRUE	0.5506
I3242_02390		amino acid permease	Transport	816	469	738	168	460	150	711	563	679	301	360	275	585.24	651	312	0.482	-1.054	-5.094	3.50138e-07	5.68459e-07	0.0411	0.014	0.0278	0.0278	TRUE	0.6534
I3242_06530	smc	chromosome segregation protein SMC		1443	1166	1471	329	872	356	1257	1400	1353	590	682	653	1068.16	1337	642	0.482	-1.054	-8.836	9.91001e-19	2.77883e-18	0.0062	0.0127	0.0088	0.0088	TRUE	0.0797
I3242_07595		VWA domain-containing protein		932	710	852	246	535	171	812	852	784	441	418	314	588.09	816	391	0.481	-1.055	-6.982	2.90065e-12	6.11797e-12	0.0138	0.014	0.014	0.014	TRUE	0.2013
I3242_00315		FHA domain-containing protein		1681	1095	1535	296	1009	374	1464	1314	1412	531	789	686	1036.6	1397	669	0.481	-1.056	-6.877	6.10255e-12	1.26639e-11	0.0178	0.0128	0.0156	0.0156	TRUE	0.2452
I3242_02110		hypothetical protein		511	335	447	89	276	123	445	402	411	160	216	226	319.82	419	201	0.48	-1.058	-6.776	1.23141e-11	2.52289e-11	0.0091	0.0165	0.0129	0.0129	TRUE	0.1866
I3242_06380		prephenate dehydrogenase/arogenate dehydrogenase family protein	Tyrosine, Tryptophan, Phenylalanine Biosynthesis	1047	779	1009	187	712	232	912	935	928	335	556	426	734.79	925	439	0.48	-1.059	-6.626	3.4472e-11	6.88016e-11	0.0189	0.0134	0.0162	0.0162	TRUE	0.453
I3242_02095		DNA-directed RNA polymerase subunit beta		28418	19414	26373	6335	15781	5947	24746	23305	24261	11356	12334	10915	18620	24104	11535	0.479	-1.063	-13.466	2.46744e-41	1.73349e-40	0.0017	0.0112	0.0044	0.0044	TRUE	0.0303
I3242_09900		FIVAR domain-containing protein		2443	1834	2297	533	1460	529	2127	2202	2113	955	1141	971	1641.26	2147	1022	0.478	-1.065	-9.187	4.05206e-20	1.19338e-19	0.0062	0.0122	0.0087	0.0087	TRUE	0.0892
I3242_09175		homoserine kinase	Glycine, Serine Threonine Metabolism	1754	1249	1650	348	1046	392	1527	1499	1518	624	818	719	1281.3	1515	720	0.478	-1.066	-7.963	1.67408e-15	4.06834e-15	0.0103	0.0125	0.0116	0.0116	TRUE	0.1377
I3242_08335		universal stress protein		5721	4412	5828	1222	3350	1440	4982	5296	5361	2191	2618	2643	3868.36	5213	2484	0.477	-1.068	-10.012	1.34868e-23	4.63639e-23	0.0056	0.0116	0.0078	0.0078	TRUE	0.084
I3242_06445		ABC transporter ATP-binding protein/permease		3217	2211	2926	730	1705	674	2801	2654	2692	1309	1333	1237	2035.65	2716	1293	0.477	-1.069	-13.144	1.84614e-39	1.18891e-38	0.0003	0.012	0.004	0.004	TRUE	0.0108
I3242_03545		FAD-binding protein	Citric Acid Cycle	1959	1511	1845	469	1069	438	1706	1814	1697	841	835	804	1410.01	1739	827	0.476	-1.071	-10.927	8.55137e-28	3.51516e-27	0.0024	0.0123	0.0058	0.0058	TRUE	0.047
I3242_04050	gltB	glutamate synthase large subunit	Glutamate Metabolism	13125	9915	11887	2905	7794	2721	11429	11902	10935	5208	6092	4994	9437.53	11422	5431	0.476	-1.071	-9.574	1.03058e-21	3.26406e-21	0.0073	0.0113	0.0088	0.0088	TRUE	0.0932
I3242_09955	ugpC	sn-glycerol-3-phosphate ABC transporter ATP-binding protein UgpC	Transport	371228	295979	347935	77510	226200	86869	323265	355307	320070	138948	176790	159443	259031	332881	158394	0.476	-1.071	-9.041	1.55547e-19	4.48533e-19	0.0095	0.0111	0.0101	0.0101	TRUE	0.0942
I3242_03500	ClpP1	ATP-dependent Clp protease proteolytic subunit		2243	1356	1910	526	1008	445	1953	1628	1757	943	788	817	1495.45	1779	849	0.476	-1.072	-9.114	7.9206e-20	2.30461e-19	0.0065	0.0123	0.0088	0.0088	TRUE	0.0709
I3242_06290		response regulator transcription factor		935	791	1032	286	493	218	814	950	949	513	385	400	687.6	904	433	0.476	-1.072	-8.142	3.89932e-16	9.83484e-16	0.0074	0.0136	0.0103	0.0103	TRUE	0.1865
I3242_07410		HAMP domain-containing protein		861	546	736	199	376	190	750	655	677	357	294	349	555.35	694	333	0.475	-1.073	-7.949	1.88384e-15	4.56659e-15	0.0073	0.0142	0.0103	0.0103	TRUE	0.0961
I3242_08505		alpha-D-glucose phosphate-specific phosphoglucomutase	Glycolysis/Gluconeogenesis	17413	13572	16559	3040	11318	4277	15163	16292	15233	5450	8846	7850	12562.3	15563	7382	0.475	-1.075	-7.092	1.31949e-12	2.82309e-12	0.0191	0.0113	0.0164	0.0164	TRUE	0.4247
I3242_03590		sensor histidine kinase		3885	3140	3633	791	2301	953	3383	3769	3342	1418	1798	1749	2574.48	3498	1655	0.474	-1.077	-8.534	1.41095e-17	3.77556e-17	0.0103	0.0118	0.0109	0.0109	TRUE	0.123
I3242_02125		DUF58 domain-containing protein		417	316	399	69	278	94	363	379	367	124	217	173	261.67	370	171	0.473	-1.079	-6.147	7.88797e-10	1.46675e-09	0.0158	0.0176	0.0168	0.0168	TRUE	0.3376
I3242_05635		hypothetical protein		1305	861	1144	326	619	252	1136	1034	1052	584	484	463	838.8	1074	510	0.473	-1.079	-8.834	1.0081e-18	2.82269e-18	0.0055	0.0132	0.0089	0.0089	TRUE	0.113
I3242_01390		D-alanine--D-alanine ligase	Cell Envelope Biosynthesis	1495	1145	1517	333	845	361	1302	1375	1396	597	660	663	1112.97	1358	640	0.472	-1.082	-9.388	6.1094e-21	1.87653e-20	0.0053	0.0127	0.0081	0.0081	TRUE	0.0978
I3242_09815		sugar ABC transporter permease		965	603	902	159	585	205	840	724	830	285	457	376	558.41	798	373	0.472	-1.083	-6.802	1.03191e-11	2.1164e-11	0.0182	0.0142	0.0158	0.0158	TRUE	0.3193
I3242_09460		acyltransferase		1255	953	1231	252	758	283	1093	1144	1132	452	592	519	784.72	1123	521	0.467	-1.099	-7.549	4.37854e-14	9.95217e-14	0.013	0.0133	0.0135	0.0135	TRUE	0.1948
I3242_00750		ACT domain-containing protein	Glycine, Serine Threonine Metabolism	670	455	625	142	362	137	583	546	575	255	283	251	457.87	568	263	0.466	-1.103	-7.96	1.72277e-15	4.18139e-15	0.007	0.0148	0.0103	0.0103	TRUE	0.1411
I3242_07885		long-chain fatty acid--CoA ligase	Cell Envelope Biosynthesis	1818	1334	1650	344	1068	388	1583	1601	1518	617	835	712	1173.14	1567	721	0.463	-1.11	-9.315	1.21675e-20	3.66735e-20	0.0062	0.0126	0.0089	0.0089	TRUE	0.1624
I3242_00970		YhgE/Pip domain-containing protein		407	s	297	91	187	79	354	353	273	163	146	145	188.18	327	151	0.463	-1.112	-4.194	2.74079e-05	3.98735e-05	0.075	0.0202	0.0443	0.0443	TRUE	1.7868
I3242_07120		patatin family protein		1142	1010	1128	267	625	291	994	1212	1038	479	488	534	736.85	1081	500	0.463	-1.112	-5.892	3.80962e-09	6.84669e-09	0.0339	0.0134	0.0238	0.0238	TRUE	0.7173
I3242_10070		virulence factor MviN		4174	3205	4128	1046	2117	923	3635	3847	3797	1875	1655	1694	3027.01	3760	1741	0.463	-1.112	-11.458	2.15375e-30	9.5437e-30	0.0033	0.0117	0.0062	0.0062	TRUE	0.0514
I3242_03830	mltG	endolytic transglycosylase MltG		2429	1839	2288	525	1362	520	2115	2208	2105	941	1064	954	1623.14	2143	986	0.462	-1.113	-10.818	2.83537e-27	1.14124e-26	0.0035	0.0122	0.0067	0.0067	TRUE	0.045
I3242_06020		leucine--tRNA ligase	Valine, Leucine, Isoleucine Biosynthesis	8624	5531	7593	1685	4524	1732	7510	6640	6985	3021	3536	3179	6136.82	7045	3245	0.461	-1.117	-10.145	3.50316e-24	1.23505e-23	0.0065	0.0114	0.0084	0.0084	TRUE	0.0729
I3242_08940	rplJ	50S ribosomal protein L10		25563	19597	24660	6722	11534	5724	22260	23525	22685	12050	9015	10506	18561	22823	10524	0.461	-1.117	-9.154	5.50487e-20	1.61387e-19	0.0102	0.0112	0.0106	0.0106	TRUE	0.1311
I3242_04420		VanZ family protein		1069	866	996	238	551	258	931	1040	916	427	431	474	699.1	962	444	0.461	-1.118	-6.802	1.02822e-11	2.11107e-11	0.0197	0.0136	0.0173	0.0173	TRUE	0.4707
I3242_02105		FHA domain-containing protein		1092	719	1013	186	593	251	951	863	932	333	463	461	697.14	915	419	0.461	-1.119	-8.336	7.70571e-17	2.00369e-16	0.008	0.0136	0.0107	0.0107	TRUE	0.2206
I3242_02590		hypothetical protein		99	69	96	28	39	23	86	83	88	50	30	42	67.35	86	41	0.458	-1.125	-4.234	2.29851e-05	3.36419e-05	0.0159	0.0364	0.0278	0.0278	TRUE	0.3895
I3242_02210	prfB	peptide chain release factor 2		4669	3144	4466	1120	2220	941	4066	3774	4108	2008	1735	1727	2940.18	3983	1823	0.457	-1.129	-11.099	1.27471e-28	5.36543e-28	0.0044	0.0117	0.0069	0.0069	TRUE	0.061
I3242_02610		phosphoribosylaminoimidazolesuccinocarboxamide synthase	Purine Metabolism	3419	2129	3164	770	1497	720	2977	2556	2911	1380	1170	1322	2462.86	2815	1291	0.457	-1.129	-9.654	4.70844e-22	1.52374e-21	0.0068	0.0118	0.0091	0.0091	TRUE	0.0709
I3242_01385		NAD(P)-dependent glycerol-3-phosphate dehydrogenase	Glycerophospholipid Metabolism	1681	1299	1712	371	856	419	1464	1559	1575	665	669	769	1174.55	1533	701	0.456	-1.132	-10.491	9.49244e-26	3.59596e-25	0.0034	0.0126	0.007	0.007	TRUE	0.052
I3242_02560		adenosylhomocysteinase	Methionine Metabolism	1204	942	1068	218	729	255	1048	1131	982	391	570	468	817.51	1054	476	0.456	-1.132	-8.071	6.97341e-16	1.72284e-15	0.0123	0.0132	0.0122	0.0122	TRUE	0.2503
I3242_09270	upp	uracil phosphoribosyltransferase	Nucleotide Salvage Pathway	4195	3257	3922	823	2522	891	3653	3910	3608	1475	1971	1635	2735.79	3724	1694	0.456	-1.132	-8.621	6.64677e-18	1.80613e-17	0.0119	0.0118	0.0119	0.0119	TRUE	0.1699
I3242_10055		NUDIX domain-containing protein		2583	1940	2238	543	1354	533	2249	2329	2059	973	1058	978	1550.56	2212	1003	0.455	-1.137	-10.638	1.98496e-26	7.65456e-26	0.0045	0.0122	0.0073	0.0073	TRUE	0.0642
I3242_07470		amino acid ABC transporter ATP-binding protein	Transport	4110	2969	3739	793	2240	888	3579	3564	3440	1422	1751	1630	2845.86	3528	1601	0.454	-1.138	-8.686	3.74484e-18	1.02334e-17	0.011	0.0117	0.0118	0.0118	TRUE	0.1867
I3242_02885		acetylornithine transaminase	Arginine Proline Metabolism	2086	1417	2025	447	1067	440	1816	1701	1863	801	834	808	2756.74	1793	814	0.454	-1.139	-6.872	6.34858e-12	1.31604e-11	0.0247	0.0117	0.0186	0.0186	TRUE	0.6193
I3242_02820		FAD-dependent oxidoreductase	Glycine, serine threonine Metabolism	1388	967	1204	274	769	256	1209	1161	1108	491	601	470	915.18	1159	521	0.454	-1.14	-9.685	3.50885e-22	1.14706e-21	0.0046	0.013	0.0082	0.0082	TRUE	0.1583
I3242_06920		RluA family pseudouridine synthase	Pyrimidine Metabolism	643	382	568	145	287	118	560	459	523	260	224	217	419.19	514	234	0.453	-1.142	-6.811	9.71802e-12	1.99949e-11	0.0171	0.0152	0.0163	0.0163	TRUE	0.2726
I3242_02000		alpha/beta hydrolase		507	338	503	86	320	96	441	406	463	154	250	176	313.84	437	193	0.453	-1.144	-6.544	5.9741e-11	1.17775e-10	0.0181	0.0166	0.0173	0.0173	TRUE	0.5373
I3242_02930		rhodanese-like domain-containing protein		115	73	107	29	50	22	100	88	98	52	39	40	70.49	95	44	0.45	-1.151	-4.675	2.94469e-06	4.53679e-06	0	0.0353	0.0228	0.0228	TRUE	0.1737
I3242_08380	menA	1,4-dihydroxy-2-naphthoate octaprenyltransferase	Ubiquinone Metabolism	628	474	665	157	347	118	547	569	612	281	271	217	432.18	576	256	0.448	-1.158	-8.891	6.06482e-19	1.71054e-18	0.0024	0.0151	0.0087	0.0087	TRUE	0.1101
I3242_07485		histidine--tRNA ligase	Histidine Metabolism	2220	1413	2064	503	1080	397	1933	1696	1899	902	844	729	1510.75	1843	825	0.448	-1.159	-8.703	3.23059e-18	8.87838e-18	0.0105	0.0123	0.0116	0.0116	TRUE	0.1483
I3242_05590		hypothetical protein		1047	811	939	220	558	214	912	974	864	394	436	393	670.46	917	408	0.447	-1.161	-8.909	5.1525e-19	1.45749e-18	0.0074	0.0137	0.01	0.01	TRUE	0.1283
I3242_07750		DUF4981 domain-containing protein	Galactose Metabolism	1347	993	1214	311	607	291	1173	1192	1117	558	474	534	832.46	1161	522	0.447	-1.161	-10.079	6.82526e-24	2.38452e-23	0.0042	0.0132	0.0078	0.0078	TRUE	0.0682
I3242_04075	glgA	glycogen synthase	Glycogen Metabolism	3848	2805	3470	760	2067	784	3351	3367	3192	1362	1615	1439	2598	3303	1472	0.447	-1.162	-11.441	2.61771e-30	1.1573e-29	0.0039	0.0118	0.0068	0.0068	TRUE	0.0616
I3242_07395		sugar ABC transporter ATP-binding protein	Transport	2998	1869	2796	526	1484	657	2611	2244	2572	943	1160	1206	1804.82	2476	1103	0.446	-1.165	-9.486	2.40196e-21	7.50905e-21	0.0087	0.0121	0.01	0.01	TRUE	0.1216
I3242_00550		sucrose phosphorylase	Starch sucrose Metabolism	19699	13762	17298	4048	9929	3812	17154	16521	15913	7257	7760	6997	12271.8	16529	7338	0.444	-1.171	-13.646	2.11882e-42	1.57445e-41	0.0024	0.0113	0.0052	0.0052	TRUE	0.0261
I3242_03265		NUDIX hydrolase	Purine Metabolism	2251	1541	2049	406	1084	518	1960	1850	1885	728	847	951	1409.42	1898	842	0.443	-1.173	-8.948	3.62522e-19	1.0315e-18	0.0104	0.0123	0.0113	0.0113	TRUE	0.1368
I3242_02825		DUF3043 domain-containing protein		2102	1560	1901	454	1023	437	1830	1873	1749	814	800	802	1434.65	1817	805	0.443	-1.175	-12.991	1.37508e-38	8.38059e-38	0.001	0.0123	0.0047	0.0047	TRUE	0.0193
I3242_06500		aldose 1-epimerase family protein	Glycolysis/Gluconeogenesis	5835	4011	5300	1077	3004	1226	5081	4815	4876	1931	2348	2250	3629.86	4924	2176	0.443	-1.176	-11.534	8.90783e-31	4.00231e-30	0.0045	0.0116	0.0071	0.0071	TRUE	0.0768
I3242_09170		Maf family protein		1134	925	1130	271	625	221	987	1110	1040	486	488	406	847.54	1046	460	0.442	-1.179	-8.946	3.68058e-19	1.04572e-18	0.0086	0.0131	0.0105	0.0105	TRUE	0.1189
I3242_03605	ychF	redox-regulated ATPase YchF		2751	2113	2845	584	1447	628	2396	2537	2617	1047	1131	1153	1937.49	2517	1110	0.441	-1.18	-10.421	1.99446e-25	7.46761e-25	0.0062	0.012	0.0084	0.0084	TRUE	0.1144
I3242_02060	galT	galactose-1-phosphate uridylyltransferase	Lacto-N-biose; Galacto-N-biose pathway	6227	5212	5987	1150	3888	1339	5422	6257	5508	2062	3039	2458	3888.33	5729	2520	0.441	-1.182	-8.178	2.89697e-16	7.33544e-16	0.0173	0.0116	0.0147	0.0147	TRUE	0.2675
I3242_07665	arc	proteasome ATPase		1768	1286	1675	402	857	354	1540	1544	1541	721	670	650	1090.9	1542	680	0.441	-1.182	-11.251	2.2864e-29	9.97137e-29	0.003	0.0127	0.0066	0.0066	TRUE	0.0709
I3242_08480	serS	serine--tRNA ligase	tRNA Charging	3498	2402	3272	600	1852	768	3046	2883	3010	1076	1447	1410	2431.06	2980	1311	0.441	-1.182	-9.093	9.66868e-20	2.80058e-19	0.0111	0.0118	0.0115	0.0115	TRUE	0.1907
I3242_07360		phage holin family protein		415	374	428	73	232	118	361	449	394	131	181	217	276.1	401	176	0.44	-1.184	-5.785	7.26412e-09	1.28284e-08	0.0343	0.0173	0.0249	0.0249	TRUE	0.3526
I3242_07385		sugar ABC transporter permease	Transport	2357	1620	2284	403	1305	506	2052	1945	2101	722	1020	929	1436.31	2033	890	0.44	-1.185	-9.369	7.3114e-21	2.23507e-20	0.0096	0.0123	0.0105	0.0105	TRUE	0.2069
I3242_07215	nusB	transcription antitermination factor NusB		2884	1959	2938	654	1391	580	2511	2352	2703	1172	1087	1065	2185.15	2522	1108	0.439	-1.188	-11.46	2.0941e-30	9.30069e-30	0.0036	0.0119	0.0069	0.0069	TRUE	0.0462
I3242_04065		hypothetical protein		1255	789	1101	260	556	238	1093	947	1013	466	435	437	935.93	1018	446	0.438	-1.193	-7.135	9.67476e-13	2.09079e-12	0.0221	0.0129	0.018	0.018	TRUE	0.1215
I3242_01570		DUF2207 domain-containing protein		925	619	909	136	535	202	805	743	836	244	418	371	574.55	795	344	0.437	-1.194	-7.104	1.21384e-12	2.60282e-12	0.0226	0.0141	0.0177	0.0177	TRUE	0.4513
I3242_08745	rplB	50S ribosomal protein L2		25514	16168	23485	5197	12048	4832	22218	19409	21604	9316	9416	8869	16898.8	21077	9200	0.437	-1.196	-12.663	9.48251e-37	5.42018e-36	0.0038	0.0112	0.0063	0.0063	TRUE	0.0469
I3242_01780	araA	L-arabinose isomerase	Pentose and Glucoronate Interconversions	8503	5845	7778	1399	4926	1647	7404	7017	7155	2508	3850	3023	5372.09	7192	3127	0.435	-1.2	-7.648	2.04426e-14	4.70741e-14	0.0223	0.0114	0.0174	0.0174	TRUE	0.3353
I3242_09920	rlmB	23S rRNA (guanosine(2251)-2'-O)-methyltransferase RlmB		1306	1075	1306	267	687	306	1137	1290	1201	479	537	562	930.88	1209	526	0.435	-1.2	-10.36	3.75529e-25	1.3767e-24	0.0042	0.013	0.0079	0.0079	TRUE	0.0466
I3242_02915	thiS	sulfur carrier protein ThiS		161	94	95	27	56	32	140	113	87	48	44	59	80.71	113	50	0.435	-1.202	-4.799	1.59306e-06	2.49618e-06	0.0211	0.0322	0.027	0.027	TRUE	0.0735
I3242_09975	nrdI	class Ib ribonucleoside-diphosphate reductase assembly flavoprotein NrdI	Nucleotide Salvage Pathway	1148	1071	990	217	617	280	1000	1286	911	389	482	514	570.27	1066	462	0.434	-1.204	-5.925	3.11453e-09	5.63415e-09	0.0414	0.0141	0.0277	0.0277	TRUE	0.4914
I3242_03950		NAD(P) transhydrogenase subunit alpha	Nicotinate and Nicotinamide Metabolism	6763	4199	6456	1292	3282	1324	5889	5041	5939	2316	2565	2430	4488.77	5623	2437	0.434	-1.206	-9.157	5.35699e-20	1.5729e-19	0.0115	0.0115	0.0121	0.0121	TRUE	0.2047
I3242_02120		transglutaminase domain-containing protein		1008	716	972	162	612	194	878	860	894	290	478	356	602.65	877	375	0.433	-1.208	-7.529	5.11123e-14	1.15767e-13	0.0182	0.014	0.0161	0.0161	TRUE	0.4829
I3242_09250		RNA degradosome polyphosphate kinase	Purine Metabolism	7333	5249	6442	1169	4237	1435	6386	6301	5926	2096	3311	2634	4443.62	6204	2680	0.433	-1.208	-8.127	4.40164e-16	1.10441e-15	0.019	0.0115	0.0156	0.0156	TRUE	0.3484
I3242_00410		GNAT family N-acetyltransferase		353	252	361	75	188	66	307	303	332	134	147	121	245.72	314	134	0.432	-1.21	-7.629	2.37358e-14	5.45275e-14	0.0058	0.0181	0.0115	0.0115	TRUE	0.1056
I3242_02065	galK	galactokinase	Galactose Metabolism	3963	3137	3756	705	2285	842	3451	3766	3455	1264	1786	1545	2505.84	3557	1532	0.432	-1.212	-8.866	7.57705e-19	2.13394e-18	0.0136	0.0118	0.0128	0.0128	TRUE	0.1846
I3242_05645	sucC	ADP-forming succinate--CoA ligase subunit beta	Citric Acid Cycle	3565	2598	3394	804	1713	684	3104	3119	3122	1441	1339	1255	2518.57	3115	1345	0.432	-1.212	-11.904	1.12984e-32	5.40309e-32	0.0037	0.0118	0.0068	0.0068	TRUE	0.0673
I3242_08660	secY	preprotein translocase subunit SecY		9014	5917	8232	1743	4362	1730	7849	7103	7573	3125	3409	3175	6002.72	7508	3236	0.431	-1.213	-14.565	4.67924e-48	4.34629e-47	0.0017	0.0114	0.0047	0.0047	TRUE	0.0184
I3242_02880	argB	acetylglutamate kinase	Proline, Arginine Metabolism; Urea cycle Metabolism of amino groups	566	454	527	115	304	114	493	545	485	206	238	209	1176.92	508	218	0.431	-1.214	-5.975	2.30719e-09	4.20518e-09	0.0358	0.0126	0.0255	0.0255	TRUE	0.8895
I3242_07630	purB	adenylosuccinate lyase	Purine Metabolism	7191	5046	6612	1121	4347	1366	6262	6057	6082	2010	3397	2507	4520.77	6134	2638	0.431	-1.214	-7.664	1.80052e-14	4.15603e-14	0.0237	0.0115	0.0177	0.0177	TRUE	0.5194
I3242_04490		DUF881 domain-containing protein		648	454	548	117	291	141	564	545	504	210	227	259	408.43	538	232	0.43	-1.217	-9.425	4.28388e-21	1.32636e-20	0.0019	0.0153	0.0081	0.0081	TRUE	0.0573
I3242_00815		YbhB/YbcL family Raf kinase inhibitor-like protein		1740	1312	1505	308	907	354	1515	1575	1384	552	709	650	1101.99	1491	637	0.43	-1.219	-10.359	3.82343e-25	1.39903e-24	0.0058	0.0127	0.0085	0.0085	TRUE	0.1008
I3242_01670	coaD	pantetheine-phosphate adenylyltransferase	Pantothenate and CoA biosynthesis	888	698	764	168	474	166	773	838	703	301	370	305	554.69	771	325	0.427	-1.229	-8.93	4.25665e-19	1.20761e-18	0.0082	0.0142	0.0109	0.0109	TRUE	0.1269
I3242_06205	raiA	ribosome-associated translation inhibitor RaiA		19439	16427	20008	3742	10112	4839	16927	19720	18406	6708	7903	8882	13131.1	18351	7831	0.427	-1.229	-10.243	1.26653e-24	4.55668e-24	0.0096	0.0113	0.0102	0.0102	TRUE	0.1268
I3242_01555	pstA	phosphate ABC transporter permease PstA	Transport	536	321	482	71	276	110	467	385	443	127	216	202	333.13	432	182	0.426	-1.233	-6.635	3.248e-11	6.50274e-11	0.0243	0.0162	0.0199	0.0199	TRUE	0.416
I3242_06360		ABC transporter permease	Transport	4147	2354	3601	842	1606	757	3611	2826	3313	1509	1255	1389	2868.52	3250	1384	0.425	-1.234	-8.726	2.62858e-18	7.25487e-18	0.0142	0.0117	0.0137	0.0137	TRUE	0.1706
I3242_03535		class I SAM-dependent methyltransferase		926	687	869	187	476	168	806	825	799	335	372	308	620.03	810	338	0.422	-1.246	-10.021	1.23656e-23	4.26615e-23	0.0046	0.0139	0.0085	0.0085	TRUE	0.0768
I3242_08275		MFS transporter		743	532	673	141	376	134	647	639	619	253	294	246	474.12	635	264	0.421	-1.247	-10.221	1.59585e-24	5.70959e-24	0.0014	0.0147	0.0073	0.0073	TRUE	0.0876
I3242_03885		cysteine desulfurase		2001	1392	1722	361	921	398	1742	1671	1584	647	720	731	1243.24	1666	699	0.42	-1.25	-12.279	1.17798e-34	6.13441e-34	0.0024	0.0125	0.0062	0.0062	TRUE	0.0301
I3242_08575	infB	translation initiation factor IF-2		14101	10589	14285	2969	7256	2715	12279	12712	13141	5322	5671	4983	9698.64	12711	5325	0.419	-1.254	-15.052	3.33555e-51	3.35755e-50	0.002	0.0113	0.0048	0.0048	TRUE	0.0268
I3242_07645	pafA	Pup--protein ligase		1174	851	1100	219	669	191	1022	1022	1012	393	523	351	782.52	1019	422	0.419	-1.255	-8.34	7.41395e-17	1.93303e-16	0.0162	0.0133	0.0141	0.0141	TRUE	0.3654
I3242_01895		polysaccharide biosynthesis tyrosine autokinase		6372	4103	5475	932	2993	1331	5549	4925	5037	1671	2339	2443	3552.5	5170	2151	0.416	-1.264	-7.385	1.52676e-13	3.39045e-13	0.0287	0.0116	0.0207	0.0207	TRUE	0.3621
I3242_07390		ABC transporter permease	Transport	1489	862	1562	218	743	323	1297	1035	1437	391	581	593	866.52	1256	522	0.416	-1.264	-7.57	3.72726e-14	8.51189e-14	0.0228	0.0131	0.0183	0.0183	TRUE	0.2704
I3242_07170		amino acid ABC transporter permease	Transport	257	136	245	41	104	56	224	163	225	73	81	103	158.18	204	86	0.416	-1.266	-6.288	3.20907e-10	6.07836e-10	0.015	0.0219	0.0187	0.0187	TRUE	0.2079
I3242_06605		VOC family protein		5441	3577	4958	979	2668	970	4738	4294	4561	1755	2085	1780	3467.56	4531	1873	0.415	-1.27	-13.034	7.84922e-39	4.84495e-38	0.0037	0.0116	0.0063	0.0063	TRUE	0.0826
I3242_06610		MFS transporter		10549	6809	9755	1912	5081	1910	9186	8174	8974	3428	3971	3506	6857.63	8778	3635	0.415	-1.27	-13.604	3.79683e-42	2.76811e-41	0.0034	0.0114	0.006	0.006	TRUE	0.0547
I3242_07845		hypothetical protein		621	437	670	116	322	124	541	525	616	208	252	228	411.06	561	229	0.413	-1.277	-9.682	3.5799e-22	1.1683e-21	0.0032	0.0153	0.0086	0.0086	TRUE	0.0672
I3242_01610		cation transporter		715	486	685	172	278	132	623	583	630	308	217	242	482.8	612	256	0.412	-1.278	-9.212	3.18715e-20	9.41525e-20	0.0056	0.0147	0.0103	0.0103	TRUE	0.2173
I3242_03685		carbon starvation protein A		3288	1932	2953	492	1588	615	2863	2319	2717	882	1241	1129	2343.33	2633	1084	0.412	-1.278	-7.606	2.83342e-14	6.50138e-14	0.0246	0.0119	0.0195	0.0195	TRUE	0.2659
I3242_06515		sigma-70 family RNA polymerase sigma factor		1303	1068	1100	284	596	239	1135	1282	1012	509	466	439	719.54	1143	471	0.412	-1.278	-10.006	1.42903e-23	4.90388e-23	0.0071	0.0135	0.0098	0.0098	TRUE	0.0618
I3242_02620		glycosyltransferase		842	733	828	196	417	160	733	880	762	351	326	294	524.71	792	324	0.41	-1.287	-9.543	1.38628e-21	4.36916e-21	0.0071	0.0144	0.0103	0.0103	TRUE	0.0879
I3242_08750	rplW	50S ribosomal protein L23		4303	2702	3955	874	1957	683	3747	3244	3638	1567	1530	1254	2737.68	3543	1450	0.41	-1.287	-10.472	1.1637e-25	4.39114e-25	0.0092	0.0117	0.0103	0.0103	TRUE	0.1079
I3242_03420	guaA	glutamine-hydrolyzing GMP synthase	Purine Pyrimidine Biosynthesis	4335	2653	3955	817	1892	760	3775	3185	3638	1465	1479	1395	2781.3	3533	1446	0.409	-1.288	-10.911	1.02277e-27	4.17759e-27	0.0071	0.0117	0.0094	0.0094	TRUE	0.1184
I3242_06100		bifunctional (p)ppGpp synthetase/guanosine-3',5'-bis(diphosphate) 3'-pyrophosphohydrolase	Porphyrin and chlorophyll Metabolism	5535	4230	5203	903	2769	1205	4820	5078	4786	1619	2164	2212	3816.47	4895	1998	0.409	-1.291	-9.855	6.50339e-23	2.18135e-22	0.0119	0.0116	0.0119	0.0119	TRUE	0.2167
I3242_07080		zinc-dependent metalloprotease		2822	1946	2526	511	1337	510	2457	2336	2324	916	1045	936	1809.44	2372	966	0.409	-1.291	-13.39	6.87714e-41	4.71157e-40	0.002	0.0121	0.0057	0.0057	TRUE	0.0452
I3242_07670		DedA family protein	Thiamine Metabolism	1114	709	1015	223	462	198	970	851	934	400	361	363	637.74	918	375	0.407	-1.296	-7.55	4.35247e-14	9.90457e-14	0.0221	0.0138	0.0188	0.0188	TRUE	0.5424
I3242_04475		CDP-alcohol phosphatidyltransferase family protein	Glycerophospholipid Metabolism	956	763	928	205	419	202	832	916	854	367	327	371	664.16	867	355	0.407	-1.297	-11.166	5.97488e-29	2.56522e-28	0.0026	0.0137	0.0072	0.0072	TRUE	0.0436
I3242_01580		nucleoside hydrolase	Purine Metabolism	1201	910	1250	242	611	226	1046	1092	1150	434	478	415	838.09	1096	442	0.406	-1.299	-12.234	2.04718e-34	1.0547e-33	0.0016	0.0132	0.0061	0.0061	TRUE	0.0448
I3242_02400		deoxyguanosinetriphosphate triphosphohydrolase	Purine Metabolism	937	1025	1015	180	557	244	816	1230	934	323	435	448	583.85	993	402	0.406	-1.299	-7.557	4.12663e-14	9.41281e-14	0.0226	0.014	0.019	0.019	TRUE	0.1714
I3242_06655	murD	UDP-N-acetylmuramoyl-L-alanine--D-glutamate ligase	Cell Envelope Biosynthesis	2383	1553	2192	428	1016	471	2075	1864	2016	767	794	864	1416.35	1985	808	0.407	-1.299	-13.836	1.55241e-43	1.1997e-42	0.0012	0.0123	0.0052	0.0052	TRUE	0.0256
I3242_01275		alpha-1,4-glucan--maltose-1-phosphate maltosyltransferase	Starch sucrose Metabolism	8445	6227	8076	1409	4380	1677	7354	7475	7429	2526	3423	3078	5469.99	7419	3009	0.406	-1.3	-9.589	8.89975e-22	2.83267e-21	0.0135	0.0114	0.0129	0.0129	TRUE	0.1581
I3242_02040		penicillin-binding protein		9921	6805	9255	1662	4737	1955	8639	8169	8514	2979	3702	3588	5961.52	8441	3423	0.406	-1.301	-12.303	8.70429e-35	4.55737e-34	0.0057	0.0114	0.0078	0.0078	TRUE	0.1027
I3242_02355		L,D-transpeptidase		2400	1660	2095	454	1002	447	2090	1993	1927	814	783	820	1554.04	2003	806	0.401	-1.317	-14.259	3.95629e-46	3.3821e-45	0.0015	0.0122	0.005	0.005	TRUE	0.0176
I3242_03860		CTP synthase	Purine Pyrimidine Biosynthesis	16641	11770	15370	2552	8429	3261	14491	14129	14139	4575	6588	5985	10449.9	14253	5716	0.401	-1.317	-9.898	4.25401e-23	1.43434e-22	0.013	0.0113	0.0126	0.0126	TRUE	0.2464
I3242_09360		ABC transporter permease		2676	1756	2325	563	1046	444	2330	2108	2139	1009	818	815	1702.04	2192	881	0.401	-1.32	-10.799	3.49712e-27	1.39885e-26	0.0085	0.0121	0.0097	0.0097	TRUE	0.1232
I3242_08200		DUF3180 domain-containing protein		1237	966	1260	259	597	229	1077	1160	1159	464	467	420	811.98	1132	450	0.399	-1.324	-12.712	5.05932e-37	2.92653e-36	0.0011	0.0132	0.0058	0.0058	TRUE	0.0229
I3242_01705		non-canonical purine NTP pyrophosphatase	Purine Metabolism	1148	899	1296	215	656	215	1000	1079	1192	385	513	395	795.47	1090	431	0.399	-1.325	-9.271	1.84063e-20	5.51333e-20	0.0123	0.0133	0.0126	0.0126	TRUE	0.2333
I3242_02495		transcriptional repressor		1429	1180	1393	289	720	263	1244	1417	1281	518	563	483	980.58	1314	521	0.399	-1.326	-11.01	3.43452e-28	1.43625e-27	0.0059	0.0129	0.0087	0.0087	TRUE	0.0634
I3242_06240	pgsA	CDP-diacylglycerol--glycerol-3-phosphate 3-phosphatidyltransferase	Glycerophospholipid Metabolism	1268	1127	1241	254	658	248	1104	1353	1142	455	514	455	851.41	1200	475	0.398	-1.329	-9.851	6.76287e-23	2.26445e-22	0.0098	0.0131	0.0112	0.0112	TRUE	0.105
I3242_01980		hypothetical protein		342	286	374	91	146	66	298	343	344	163	114	121	243.5	328	133	0.398	-1.33	-8.251	1.57124e-16	4.03675e-16	0.004	0.0181	0.0119	0.0119	TRUE	0.227
I3242_02540		amino acid ABC transporter permease		1542	1095	1477	268	737	289	1343	1314	1359	480	576	530	1017.14	1339	529	0.397	-1.331	-11.977	4.6838e-33	2.30257e-32	0.0035	0.0128	0.0072	0.0072	TRUE	0.0538
I3242_08735	rplV	50S ribosomal protein L22		9205	5996	8623	1730	3919	1653	8016	7198	7932	3101	3063	3034	5982.33	7715	3066	0.397	-1.332	-13.576	5.55419e-42	4.01899e-41	0.0038	0.0114	0.0066	0.0066	TRUE	0.0696
I3242_08205	folK	2-amino-4-hydroxy-6- hydroxymethyldihydropteridine diphosphokinase	Folate Biosynthesis	875	712	848	163	430	171	762	855	780	292	336	314	558.69	799	314	0.396	-1.336	-11.174	5.46202e-29	2.35025e-28	0.0026	0.0142	0.0075	0.0075	TRUE	0.0343
I3242_07985		proline--tRNA ligase	Arginine Proline Metabolism	5209	3528	4654	872	2420	920	4536	4235	4281	1563	1891	1689	3364.39	4351	1714	0.395	-1.341	-11.561	6.46582e-31	2.93239e-30	0.0072	0.0116	0.0092	0.0092	TRUE	0.1039
I3242_06255	miaA	tRNA (adenosine(37)-N6)-dimethylallyltransferase MiaA		820	714	784	145	439	158	714	857	721	260	343	290	559.82	764	298	0.395	-1.342	-9.583	9.4198e-22	2.99327e-21	0.0086	0.0142	0.0111	0.0111	TRUE	0.1544
I3242_08710	rplN	50S ribosomal protein L14		5455	4003	5896	1260	2258	1034	4750	4805	5424	2259	1765	1898	3731.47	4993	1974	0.395	-1.342	-11.42	3.33427e-30	1.46738e-29	0.0085	0.0116	0.0095	0.0095	TRUE	0.1268
I3242_03825	ruvX	Holliday junction resolvase RuvX		470	416	454	118	160	107	409	499	418	212	125	196	329.82	442	178	0.394	-1.344	-6.978	2.99714e-12	6.30771e-12	0.0272	0.0163	0.0215	0.0215	TRUE	0.587
I3242_01130		single-stranded DNA-binding protein		9770	7157	9425	1965	4403	1722	8508	8592	8670	3523	3441	3161	6833.1	8590	3375	0.393	-1.347	-15.556	1.4397e-54	1.62661e-53	0.0022	0.0114	0.0051	0.0051	TRUE	0.0277
I3242_01345		FKBP-type peptidyl-prolyl cis-trans isomerase		1419	1015	1245	262	589	266	1236	1218	1145	470	460	488	915.35	1200	473	0.393	-1.347	-13.106	3.04793e-39	1.91811e-38	0.0015	0.013	0.0057	0.0057	TRUE	0.0287
I3242_09665		family 43 glycosylhydrolase		7924	5155	7489	1262	3691	1453	6900	6188	6889	2262	2885	2667	4823.15	6659	2605	0.392	-1.352	-11.707	1.17751e-31	5.46861e-31	0.0078	0.0115	0.0093	0.0093	TRUE	0.1054
I3242_01060		glutamine amidotransferase		637	542	693	117	310	146	555	651	637	210	242	268	421.5	614	240	0.391	-1.353	-10.118	4.58922e-24	1.60914e-23	0.0042	0.0152	0.0092	0.0092	TRUE	0.0691
I3242_07970		DUF308 domain-containing protein		1005	866	1026	212	453	210	875	1040	944	380	354	385	556.99	953	373	0.391	-1.355	-7.861	3.82465e-15	9.10004e-15	0.0224	0.0142	0.019	0.019	TRUE	0.5355
I3242_06235		CinA family protein	Nicotinate and Nicotinamide Metabolism	454	376	462	89	217	89	395	451	425	160	170	163	306.5	424	164	0.39	-1.359	-10.252	1.15696e-24	4.17023e-24	0	0.0167	0.0073	0.0073	TRUE	0.0273
I3242_01890		DUF4012 domain-containing protein		424	345	373	71	220	70	369	414	343	127	172	128	251.1	375	142	0.389	-1.361	-8.44	3.17363e-17	8.36487e-17	0.0072	0.0179	0.0126	0.0126	TRUE	0.275
I3242_00035		DUF3566 domain-containing protein		4081	2923	3789	807	1689	731	3554	3509	3486	1447	1320	1342	2588.14	3516	1370	0.389	-1.362	-11.967	5.27642e-33	2.57426e-32	0.0065	0.0118	0.0087	0.0087	TRUE	0.1568
I3242_02945		tyrosine--tRNA ligase	Tyrosine, Tryptophan, Phenylalanine Metabolism	4163	2874	3755	808	1634	753	3625	3450	3454	1448	1277	1382	2591.4	3510	1369	0.389	-1.362	-15.463	6.21256e-54	6.89808e-53	0.0014	0.0118	0.0049	0.0049	TRUE	0.0306
I3242_02200		peptide deformylase		1776	1305	1557	273	816	343	1547	1567	1432	489	638	630	1047.79	1515	586	0.388	-1.366	-10.415	2.11675e-25	7.8797e-25	0.0098	0.0128	0.0108	0.0108	TRUE	0.1493
I3242_03040		phosphoribosylglycinamide synthetase		1106	739	953	132	585	192	963	887	877	237	457	352	680.75	909	349	0.388	-1.368	-6.883	5.87411e-12	1.2203e-11	0.0393	0.0136	0.0258	0.0258	TRUE	0.5157
I3242_06940		cell division protein SepF		2018	1652	1806	356	1005	354	1757	1983	1661	638	785	650	1341.65	1800	691	0.386	-1.373	-10.754	5.64503e-27	2.23947e-26	0.009	0.0124	0.0104	0.0104	TRUE	0.1212
I3242_02655	tuf	elongation factor Tu		132737	89329	122308	22904	57369	23586	115587	107235	112513	41059	44838	43291	83871	111778	43063	0.385	-1.376	-14.377	7.20732e-47	6.41684e-46	0.0043	0.0111	0.0066	0.0066	TRUE	0.0662
I3242_01190	gatC	Asp-tRNA(Asn)/Glu-tRNA(Gln) amidotransferase subunit GatC	Alanine Aspartate Metabolism	1372	928	1282	280	494	255	1195	1114	1179	502	386	468	899.99	1163	452	0.385	-1.377	-10.787	3.94856e-27	1.57291e-26	0.0069	0.013	0.0097	0.0097	TRUE	0.1462
I3242_00465		glycoside hydrolase family 127 protein		85106	51845	79438	9603	42260	16495	74110	62237	73076	17215	33029	30276	49699.3	69808	26840	0.385	-1.379	-7.087	1.36963e-12	2.92712e-12	0.0375	0.0112	0.0272	0.0272	TRUE	0.802
I3242_03975		branched-chain amino acid aminotransferase	Valine, leucine isoleucine degradationValine, leucine isoleucine biosynthesis	5369	3790	5018	952	2394	940	4675	4550	4616	1707	1871	1725	3762.24	4614	1768	0.383	-1.383	-9.657	4.58143e-22	1.48512e-21	0.0143	0.0116	0.0143	0.0143	TRUE	0.3466
I3242_06815		aldo/keto reductase	Pentose and Glucoronate Interconversions	1644	1186	1550	266	697	334	1432	1424	1426	477	545	613	1074.33	1427	545	0.382	-1.389	-11.289	1.49129e-29	6.51848e-29	0.0072	0.0127	0.0093	0.0093	TRUE	0.0887
I3242_09605		bacterial Ig-like domain-containing protein		3796	2546	3786	691	1718	635	3306	3056	3483	1239	1343	1166	2337.03	3282	1249	0.381	-1.391	-12.405	2.4446e-35	1.31927e-34	0.0057	0.0119	0.0083	0.0083	TRUE	0.0776
I3242_01210		DUF2469 domain-containing protein		554	560	567	124	259	117	482	672	522	222	202	215	391.73	559	213	0.381	-1.393	-8.336	7.69163e-17	2.00273e-16	0.0162	0.0155	0.0159	0.0159	TRUE	0.2409
I3242_03295	glgX	glycogen debranching protein GlgX	Glycogen Metabolism	6644	4964	6047	1042	3059	1263	5786	5959	5563	1868	2391	2318	3953.9	5769	2192	0.381	-1.394	-12.902	4.37404e-38	2.6163e-37	0.006	0.0116	0.008	0.008	TRUE	0.1319
I3242_03690		YbdD/YjiX family protein		214	130	168	32	93	30	186	156	155	57	73	55	128.16	166	62	0.38	-1.395	-5.914	3.32959e-09	6.00632e-09	0.0279	0.0244	0.0261	0.0261	TRUE	0.427
I3242_04460	rpe	ribulose-phosphate 3-epimerase	Pentose Phosphate Pathway	2883	2111	2539	459	1413	460	2511	2534	2336	823	1104	844	1916.64	2460	924	0.377	-1.407	-9.445	3.54761e-21	1.1037e-20	0.0172	0.012	0.015	0.015	TRUE	0.2423
I3242_06355		ABC transporter permease	Transport	1552	880	1381	265	614	232	1351	1056	1270	475	480	426	993.18	1226	460	0.376	-1.412	-9.589	8.89831e-22	2.83267e-21	0.0143	0.0128	0.0137	0.0137	TRUE	0.1767
I3242_02075		PFL family protein		3113	2256	3062	587	1417	503	2711	2708	2817	1052	1107	923	2062.28	2745	1027	0.376	-1.413	-13.208	7.85042e-40	5.15383e-39	0.0045	0.012	0.0074	0.0074	TRUE	0.06
I3242_04085		Cof-type HAD-IIB family hydrolase	Vitamine B6 Metabolism	610	455	535	110	240	113	531	546	492	197	188	207	394	523	197	0.375	-1.415	-10.96	5.95888e-28	2.45995e-27	0	0.0155	0.0075	0.0075	TRUE	0.034
I3242_05900	rlmN	23S rRNA (adenine(2503)-C(2))-methyltransferase RlmN		3332	2585	3140	604	1462	601	2902	3103	2889	1083	1143	1103	2203.61	2965	1110	0.375	-1.415	-14.993	8.21798e-51	8.10058e-50	0.0025	0.0119	0.0056	0.0056	TRUE	0.0422
I3242_09415		bifunctional dTDP-4-dehydrorhamnose 3,5-epimerase family protein/NAD(P)-dependent oxidoreductase	Cell Envelope Biosynthesis	2286	1934	2310	396	1159	425	1991	2322	2125	710	906	780	1497.19	2146	799	0.374	-1.419	-10.581	3.64211e-26	1.39892e-25	0.0113	0.0123	0.0118	0.0118	TRUE	0.1162
I3242_01665		cell division protein		3074	2426	2814	446	1538	558	2677	2912	2589	800	1202	1024	1890.92	2726	1009	0.372	-1.428	-9.869	5.64477e-23	1.89995e-22	0.0161	0.012	0.0142	0.0142	TRUE	0.2545
I3242_09905		cation-translocating P-type ATPase		5142	3918	4907	888	2480	840	4478	4703	4514	1592	1938	1542	3006.91	4565	1691	0.372	-1.428	-13.506	1.43389e-41	1.01475e-40	0.0054	0.0117	0.0075	0.0075	TRUE	0.1381
I3242_08730	rpsC	30S ribosomal protein S3		21765	14175	21511	3901	9619	3361	18953	17016	19788	6993	7518	6169	14190.8	18586	6893	0.371	-1.43	-13.508	1.40007e-41	9.9446e-41	0.006	0.0112	0.0079	0.0079	TRUE	0.0683
I3242_06600		carbohydrate kinase	Glycolysis/Gluconeogenesis	25968	17652	23686	4327	11113	4243	22613	21190	21789	7757	8686	7788	16829.9	21864	8077	0.37	-1.436	-13.747	5.32649e-43	4.0675e-42	0.0059	0.0112	0.0078	0.0078	TRUE	0.0902
I3242_08175		sugar ABC transporter ATP-binding protein	Transport	409	382	406	69	208	79	356	459	373	124	163	145	281.87	396	144	0.368	-1.44	-8.277	1.2579e-16	3.24467e-16	0.0144	0.0172	0.0158	0.0158	TRUE	0.1413
I3242_06350		ABC transporter ATP-binding protein	Transport	2057	1503	2057	355	949	340	1791	1804	1892	636	742	624	1340.48	1829	667	0.367	-1.446	-13.027	8.60422e-39	5.29406e-38	0.0042	0.0124	0.0075	0.0075	TRUE	0.0826
I3242_06485	gap	type I glyceraldehyde-3-phosphate dehydrogenase	Glycolysis/Gluconeogenesis	54922	38148	49219	8822	22895	9235	47826	45795	45277	15815	17894	16950	34614.8	46299	16886	0.365	-1.455	-13.053	6.1189e-39	3.80119e-38	0.0074	0.0112	0.0089	0.0089	TRUE	0.1277
I3242_00025	gyrB	DNA topoisomerase (ATP-hydrolyzing) subunit B		5389	3812	4864	967	2214	839	4693	4576	4474	1733	1730	1540	3343.92	4581	1668	0.365	-1.456	-15.667	2.533e-55	2.89571e-54	0.0026	0.0116	0.0057	0.0057	TRUE	0.0345
I3242_09885		esterase		5663	5363	5237	1056	2598	1073	4931	6438	4818	1893	2031	1969	3005.77	5396	1964	0.364	-1.457	-11.665	1.93175e-31	8.88605e-31	0.01	0.0117	0.0108	0.0108	TRUE	0.2313
I3242_05910	frr	ribosome recycling factor		4837	3413	4395	773	1984	843	4212	4097	4043	1386	1551	1547	2920.67	4117	1495	0.363	-1.46	-16.685	1.68901e-62	2.69683e-61	0.0016	0.0117	0.0049	0.0049	TRUE	0.0309
I3242_06955		glycine--tRNA ligase	tRNA Charging	3679	2206	3201	635	1358	543	3204	2648	2945	1138	1061	997	2591.2	2932	1065	0.363	-1.461	-10.715	8.69176e-27	3.40618e-26	0.0119	0.0118	0.0125	0.0125	TRUE	0.1981
I3242_01645		acetolactate synthase large subunit	Valine, Leucine, Isoleucine Biosynthesis	5873	4345	5663	908	2754	1003	5114	5216	5209	1628	2152	1841	3768.97	5180	1874	0.363	-1.463	-12.008	3.22681e-33	1.59851e-32	0.0094	0.0116	0.0102	0.0102	TRUE	0.1409
I3242_03475		DUF3000 family protein		826	722	828	169	340	156	719	867	762	303	266	286	554.84	783	285	0.363	-1.463	-10.419	2.03459e-25	7.60315e-25	0.0088	0.0142	0.0111	0.0111	TRUE	0.1045
I3242_06570		peptide ABC transporter substrate-binding protein	Transport	22036	16230	20759	3799	9212	3766	19189	19483	19096	6810	7200	6912	13937.4	19256	6974	0.362	-1.465	-15.949	2.89576e-57	3.54089e-56	0.0032	0.0112	0.0059	0.0059	TRUE	0.072
I3242_07525		universal stress protein		3508	2510	3399	496	1636	625	3055	3013	3127	889	1279	1147	2183.54	3065	1105	0.362	-1.467	-10.747	6.10287e-27	2.41614e-26	0.0132	0.0119	0.0126	0.0126	TRUE	0.2258
I3242_09340		hypothetical protein		2017	1503	1839	393	716	352	1756	1804	1692	705	560	646	1157.57	1751	637	0.361	-1.468	-12.353	4.7104e-35	2.49329e-34	0.0058	0.0126	0.0088	0.0088	TRUE	0.0995
I3242_08740	rpsS	30S ribosomal protein S19		3581	2592	3716	712	1430	597	3118	3112	3418	1276	1118	1096	2400.49	3216	1163	0.361	-1.469	-13.821	1.91041e-43	1.47049e-42	0.0048	0.0118	0.0074	0.0074	TRUE	0.0548
I3242_01055		DUF1727 domain-containing protein		1716	1283	1468	259	765	276	1494	1540	1350	464	598	507	1010.68	1461	523	0.361	-1.47	-12.238	1.94068e-34	1.00251e-33	0.006	0.0128	0.0087	0.0087	TRUE	0.1366
I3242_06660		phospho-N-acetylmuramoyl-pentapeptide- transferase	Cell Envelope Biosynthesis	2023	1230	1852	315	793	318	1762	1477	1704	565	620	584	1144.77	1648	590	0.359	-1.479	-13.622	2.97601e-42	2.18618e-41	0.0036	0.0126	0.007	0.007	TRUE	0.0648
I3242_01185		RNA methyltransferase		661	480	648	126	277	98	576	576	596	226	216	180	468.8	583	207	0.358	-1.484	-9.946	2.61549e-23	8.88072e-23	0.0094	0.0148	0.0118	0.0118	TRUE	0.1696
I3242_00050	gdhA	NADP-specific glutamate dehydrogenase	Glutamate Metabolism	4506	3145	4451	664	1867	848	3924	3775	4095	1190	1459	1556	3469.03	3931	1402	0.357	-1.487	-7.604	2.86484e-14	6.56569e-14	0.0361	0.0116	0.0269	0.0269	TRUE	0.7496
I3242_06510		hypothetical protein		248	246	219	60	90	44	216	295	201	108	70	81	154.33	237	86	0.357	-1.487	-7.047	1.83294e-12	3.90433e-12	0.0204	0.0222	0.0218	0.0218	TRUE	0.3191
I3242_05920		elongation factor Ts		13939	9800	13333	2396	5725	2239	12138	11764	12265	4295	4474	4110	9351.53	12056	4293	0.356	-1.489	-16.239	2.66878e-59	3.53156e-58	0.003	0.0113	0.0058	0.0058	TRUE	0.0599
I3242_08955		polyribonucleotide nucleotidyltransferase		22514	15937	20747	3635	9563	3573	19605	19131	19085	6516	7474	6558	13638.4	19274	6849	0.356	-1.491	-17.648	1.06216e-69	2.11556e-68	0.0023	0.0113	0.005	0.005	TRUE	0.0527
I3242_04080		ATP-binding cassette domain-containing protein	Transport	1422	1095	1319	218	613	251	1238	1314	1213	391	479	461	940.85	1255	444	0.355	-1.493	-12.424	1.9316e-35	1.04827e-34	0.005	0.0129	0.0084	0.0084	TRUE	0.0759
I3242_04240		dihydroorotate dehydrogenase electron transfer subunit	Purine Pyrimidine Biosynthesis	858	600	856	155	347	135	747	720	787	278	271	248	537.39	751	266	0.354	-1.498	-11.917	9.63405e-33	4.61861e-32	0.0038	0.0143	0.0081	0.0081	TRUE	0.0816
I3242_00710		diacylglycerol kinase		1534	1679	1567	241	802	343	1336	2016	1442	432	627	630	948.36	1598	563	0.353	-1.5	-8.111	5.00965e-16	1.24725e-15	0.0329	0.0129	0.0231	0.0231	TRUE	0.4182
I3242_04470		ATP phosphoribosyltransferase	Histidine Metabolism	2950	2216	2751	503	1221	481	2569	2660	2531	902	954	883	1938.14	2587	913	0.354	-1.5	-13.429	4.07834e-41	2.8343e-40	0.0057	0.012	0.008	0.008	TRUE	0.1091
I3242_07055		1-deoxy-D-xylulose-5-phosphate reductoisomerase	Terpenoid Biosynthesis	1985	1382	1771	305	814	315	1729	1659	1629	547	636	578	1290.83	1672	587	0.353	-1.504	-12.228	2.20994e-34	1.13553e-33	0.0074	0.0124	0.0094	0.0094	TRUE	0.1318
I3242_06505		aldose 1-epimerase family protein	Glycolysis/Gluconeogenesis	2845	1933	2525	441	1133	447	2477	2320	2323	791	886	820	1689.94	2373	832	0.352	-1.508	-14.622	2.04445e-48	1.91742e-47	0.0035	0.0121	0.0066	0.0066	TRUE	0.0453
I3242_06365		ABC transporter substrate-binding protein	Transport	13714	9925	12488	2370	5510	2102	11942	11914	11488	4249	4306	3858	9252.86	11781	4138	0.351	-1.509	-17.967	3.50464e-72	7.78272e-71	0.002	0.0113	0.0049	0.0049	TRUE	0.0278
I3242_07560	groL	chaperonin GroEL		28713	17714	26261	5079	9732	4324	25003	21265	24158	9105	7606	7936	18998.5	23475	8216	0.35	-1.515	-10.297	7.30679e-25	2.65352e-24	0.0177	0.0112	0.0155	0.0155	TRUE	0.3012
I3242_01560		phosphate ABC transporter ATP-binding protein	Transport	610	472	577	90	240	119	531	567	531	161	188	218	391.42	543	189	0.348	-1.522	-9.619	6.6752e-22	2.14941e-21	0.0112	0.0155	0.0134	0.0134	TRUE	0.1542
I3242_05855		hypothetical protein		144	92	125	22	52	23	125	110	115	39	41	42	85.51	117	41	0.348	-1.523	-5.167	2.37773e-07	3.89964e-07	0.0522	0.0311	0.0413	0.0413	TRUE	0.9727
I3242_00135		HlyC/CorC family transporter		1508	1194	1357	232	652	246	1313	1433	1248	416	510	452	865.95	1331	459	0.348	-1.525	-13.017	9.77092e-39	5.99283e-38	0.0041	0.0131	0.008	0.008	TRUE	0.0821
I3242_03460		hypothetical protein		418	318	408	57	150	95	364	382	375	102	117	174	264.41	374	131	0.347	-1.526	-8.456	2.77384e-17	7.35124e-17	0.0155	0.0176	0.0168	0.0168	TRUE	0.4391
I3242_00470		Ig-like domain-containing protein		104620	65792	97503	11325	48445	17328	91103	78980	89694	20302	37863	31805	59687.4	86592	29990	0.346	-1.53	-8.394	4.68582e-17	1.23003e-16	0.0326	0.0112	0.0239	0.0239	TRUE	0.651
I3242_07520	ClpC	ATP-dependent Clp protease ATP-binding subunit		11062	7923	10580	1853	4446	1730	9633	9511	9733	3322	3475	3175	7041	9626	3324	0.346	-1.533	-19.019	1.17933e-80	4.21938e-79	0.0014	0.0114	0.0044	0.0044	TRUE	0.0222
I3242_06935		YggT family protein		532	429	535	120	148	103	463	515	492	215	116	189	367.25	490	173	0.345	-1.534	-7.936	2.0943e-15	5.0704e-15	0.028	0.0158	0.0217	0.0217	TRUE	0.7437
I3242_03260	pyk	pyruvate kinase	Glycolysis/Gluconeogenesis	37039	25684	34105	5362	15183	6038	32254	30832	31374	9612	11866	11082	22444.5	31487	10853	0.345	-1.536	-13.299	2.35395e-40	1.56283e-39	0.0082	0.0112	0.0095	0.0095	TRUE	0.1082
I3242_06340		DUF3710 domain-containing protein		2889	2277	2763	456	1232	487	2516	2733	2542	817	963	894	1900.48	2597	891	0.345	-1.536	-15.993	1.42524e-57	1.78803e-56	0.0022	0.012	0.0057	0.0057	TRUE	0.0434
I3242_02925	thiF	thiazole biosynthesis adenylyltransferase ThiF		226	208	251	37	94	52	197	250	231	66	73	95	150.78	226	78	0.345	-1.537	-8.252	1.56161e-16	4.01735e-16	0.0039	0.0224	0.014	0.014	TRUE	0.1493
I3242_00575	ilvC	ketol-acid reductoisomerase	Valine, Leucine, Isoleucine Biosynthesis	19871	14832	18028	2702	8590	3383	17304	17805	16584	4844	6714	6209	13013.5	17231	5922	0.344	-1.54	-10.289	7.86645e-25	2.84606e-24	0.0187	0.0113	0.016	0.016	TRUE	0.2237
I3242_08935	rplL	50S ribosomal protein L7/L12		11602	8553	11162	2126	4234	1846	10103	10267	10268	3811	3309	3388	7852.52	10213	3503	0.343	-1.545	-18.595	3.51236e-77	9.42483e-76	0.002	0.0113	0.0047	0.0047	TRUE	0.0473
I3242_04225		aspartate carbamoyltransferase regulatory subunit	Purine Pyrimidine Biosynthesis	485	353	446	76	175	87	422	424	410	136	137	160	281.97	419	144	0.342	-1.547	-9.61	7.28404e-22	2.34156e-21	0.0087	0.0172	0.0126	0.0126	TRUE	0.1982
I3242_08320		dihydrofolate reductase	Folate Biosynthesis	2623	1833	2525	437	996	417	2284	2200	2323	783	778	765	1668.09	2269	775	0.342	-1.548	-17.508	1.24436e-68	2.4041e-67	0	0.0121	0.0045	0.0045	TRUE	0.0196
I3242_01000		glucose-6-phosphate dehydrogenase	Pentose Phosphate Pathway	2806	2330	2591	387	1279	491	2443	2797	2383	694	1000	901	1601.6	2541	865	0.342	-1.549	-10.968	5.42271e-28	2.24821e-27	0.0144	0.0122	0.0133	0.0133	TRUE	0.2284
I3242_01720		aminoacyltransferase		1522	1019	1487	265	542	241	1325	1223	1368	475	424	442	860.46	1305	447	0.341	-1.553	-14.099	3.83877e-45	3.18305e-44	0.0028	0.0131	0.0068	0.0068	TRUE	0.0398
I3242_01640	ilvN	acetolactate synthase small subunit	Valine, Leucine, Isoleucine Biosynthesis	1502	1159	1499	215	616	282	1308	1391	1379	385	481	518	988.31	1359	461	0.34	-1.555	-12.583	2.60486e-36	1.47152e-35	0.0058	0.0129	0.0091	0.0091	TRUE	0.1403
I3242_03820	alaS	alanine--tRNA ligase	Alanine Aspartate Metabolism	10378	7208	9685	1580	4278	1559	9037	8653	8909	2832	3344	2861	6776.45	8866	3012	0.34	-1.555	-13.929	4.24955e-44	3.32394e-43	0.0069	0.0114	0.0087	0.0087	TRUE	0.0999
I3242_05640	sucD	succinate--CoA ligase subunit alpha	Citric Acid Cycle	2670	1815	2286	395	1028	395	2325	2179	2103	708	803	725	1667.07	2202	745	0.34	-1.557	-14.141	2.1096e-45	1.75679e-44	0.0048	0.0121	0.0076	0.0076	TRUE	0.0673
I3242_08565		tRNA pseudouridine(55) synthase TruB	Pyrimidine Metabolism	1679	1326	1550	353	640	211	1462	1592	1426	633	500	387	1080.81	1493	507	0.339	-1.559	-10.396	2.57472e-25	9.52944e-25	0.0163	0.0127	0.0144	0.0144	TRUE	0.3293
I3242_04210		choloylglycine hydrolase family protein	Bile acid biosynthesis	3428	2516	3327	581	1372	515	2985	3020	3061	1042	1072	945	2190.59	3022	1020	0.339	-1.563	-18.3	8.23629e-75	2.01424e-73	0.0003	0.0119	0.0044	0.0044	TRUE	0.0304
I3242_02920		thiazole synthase		519	331	474	101	172	67	452	397	436	181	134	123	297.31	428	146	0.338	-1.565	-9.542	1.40241e-21	4.41279e-21	0.0094	0.0169	0.0134	0.0134	TRUE	0.2386
I3242_07600		VWA domain-containing protein		566	456	547	81	219	110	493	547	503	145	171	202	339.39	514	173	0.336	-1.575	-10.651	1.717e-26	6.64779e-26	0.0048	0.0161	0.0108	0.0108	TRUE	0.1124
I3242_02550		cupin domain-containing protein		806	568	715	131	263	137	702	682	658	235	206	251	505.98	681	231	0.335	-1.576	-10.925	8.76486e-28	3.59527e-27	0.0086	0.0145	0.0112	0.0112	TRUE	0.1496
I3242_03325	pta	phosphate acetyltransferase	Pyruvate Metabolism	10294	6782	9316	1437	4030	1563	8964	8141	8570	2576	3150	2869	5949.36	8558	2865	0.335	-1.577	-15.043	3.82642e-51	3.83039e-50	0.0055	0.0114	0.0076	0.0076	TRUE	0.0631
I3242_08725	rplP	50S ribosomal protein L16		6533	4331	6906	1088	2578	983	5689	5199	6353	1950	2015	1804	4309.61	5747	1923	0.335	-1.578	-15.494	3.83171e-54	4.28777e-53	0.0044	0.0115	0.007	0.007	TRUE	0.0691
I3242_08015	guaB	IMP dehydrogenase	Purine Pyrimidine Biosynthesis	16672	11975	15308	2575	6542	2533	14518	14375	14082	4616	5113	4649	10490.6	14325	4793	0.335	-1.579	-14.936	1.91457e-50	1.87764e-49	0.0056	0.0113	0.0079	0.0079	TRUE	0.1114
I3242_00725	recR	recombination protein RecR		408	380	415	81	167	67	355	456	382	145	131	123	260.94	398	133	0.334	-1.581	-9.804	1.08193e-22	3.59774e-22	0.0074	0.0177	0.0123	0.0123	TRUE	0.1219
I3242_01545	pstS	phosphate ABC transporter substrate-binding protein PstS	Transport	381	328	372	72	144	64	332	394	342	129	113	117	246.27	356	120	0.334	-1.581	-10.361	3.742e-25	1.37444e-24	0	0.018	0.0096	0.0096	TRUE	0.0626
I3242_03255		TerC family protein		1820	1327	1708	290	666	297	1585	1593	1571	520	521	545	1148.18	1583	529	0.333	-1.584	-14.914	2.66816e-50	2.5904e-49	0.0031	0.0126	0.0065	0.0065	TRUE	0.0643
I3242_09505		ABC transporter ATP-binding protein		975	777	969	155	438	140	849	933	891	278	342	257	553.04	891	292	0.333	-1.585	-12.156	5.35677e-34	2.73791e-33	0.0049	0.0142	0.0093	0.0093	TRUE	0.1951
I3242_01425		aspartate ammonia-lyase	Alanine Aspartate Metabolism	1081	956	990	164	441	193	941	1148	911	294	345	354	579.17	1000	331	0.332	-1.589	-11.87	1.69661e-32	8.05369e-32	0.0073	0.0141	0.0103	0.0103	TRUE	0.1304
I3242_06735		L-lactate dehydrogenase	Pyruvate Metabolism; Glycolysis / Gluconeogenesis	8644	7032	7863	1316	3587	1382	7527	8442	7233	2359	2803	2537	5118.89	7734	2566	0.332	-1.589	-15.307	6.835e-53	7.33623e-52	0.0052	0.0115	0.0074	0.0074	TRUE	0.0546
I3242_07465		glutamate ABC transporter substrate-binding protein	Transport	4256	2969	3801	524	1919	607	3706	3564	3497	939	1500	1114	2648.04	3589	1184	0.331	-1.594	-9.226	2.80226e-20	8.30362e-20	0.029	0.0118	0.0208	0.0208	TRUE	0.4446
I3242_02965		TlyA family RNA methyltransferase		394	302	380	79	133	59	343	363	350	142	104	108	248.83	352	118	0.33	-1.599	-10.028	1.14715e-23	3.97185e-23	0.0026	0.018	0.011	0.011	TRUE	0.1659
I3242_04135		helix-turn-helix transcriptional regulator		69	86	120	19	37	15	60	103	110	34	29	28	65.04	91	30	0.33	-1.599	-5.422	5.9079e-08	1.00653e-07	0.0313	0.0373	0.0346	0.0346	TRUE	0.6139
I3242_03150		LCP family protein		2234	1571	2078	346	835	336	1945	1886	1912	620	653	617	1199.92	1914	630	0.329	-1.602	-11.938	7.49264e-33	3.63713e-32	0.0101	0.0125	0.0116	0.0116	TRUE	0.2787
I3242_01240	valS	valine--tRNA ligase	Valine, Leucine, Isoleucine Biosynthesis	7802	5253	7520	991	3231	1237	6794	6306	6918	1777	2525	2270	4932.44	6673	2191	0.329	-1.604	-12.191	3.48812e-34	1.78755e-33	0.0124	0.0115	0.0121	0.0121	TRUE	0.2173
I3242_08715	rpsQ	30S ribosomal protein S17		4552	2984	4686	819	1549	656	3964	3582	4311	1468	1211	1204	2903.81	3952	1294	0.327	-1.613	-12.569	3.12123e-36	1.75297e-35	0.0111	0.0117	0.0112	0.0112	TRUE	0.1108
I3242_00310		protein phosphatase 2C domain-containing protein		5157	3537	4758	648	2113	790	4491	4246	4377	1162	1651	1450	2826.28	4371	1421	0.326	-1.616	-12.797	1.71204e-37	9.96284e-37	0.0106	0.0117	0.0109	0.0109	TRUE	0.1999
I3242_03095		Ppx/GppA family phosphatase	Purine Metabolism	627	445	673	104	259	86	546	534	619	186	202	158	412.41	566	182	0.326	-1.617	-11.822	2.98895e-32	1.4119e-31	0.0031	0.0153	0.0089	0.0089	TRUE	0.0838
I3242_06650	ftsW	putative lipid II flippase FtsW		660	542	706	123	268	97	575	651	649	220	209	178	397.1	625	202	0.326	-1.618	-11.151	7.07178e-29	3.02942e-28	0.007	0.0154	0.0109	0.0109	TRUE	0.103
I3242_08425		PspC domain-containing protein		10388	8557	9914	2080	3481	1515	9046	10272	9120	3729	2721	2781	6484.76	9479	3077	0.324	-1.624	-10.791	3.79387e-27	1.51441e-26	0.0208	0.0114	0.016	0.016	TRUE	0.2755
I3242_01070		AarF/ABC1/UbiB kinase family protein		11601	9863	11189	1496	5405	1921	10102	11840	10293	2682	4224	3526	6820.22	10745	3477	0.324	-1.626	-10.483	1.03699e-25	3.92066e-25	0.0215	0.0114	0.0171	0.0171	TRUE	0.3221
I3242_03570		O-acetylhomoserine aminocarboxypropyltransferase/cysteine synthase	Methionine Metabolism	3356	2196	2903	390	1302	511	2922	2636	2671	699	1018	938	1976.28	2743	885	0.324	-1.626	-12.045	2.06241e-33	1.02695e-32	0.0129	0.012	0.0121	0.0121	TRUE	0.2561
I3242_05905		phosphatidate cytidylyltransferase	Glycerophospholipid Metabolism	3398	2549	3228	498	1382	502	2959	3060	2969	893	1080	921	2014.4	2996	965	0.324	-1.627	-15.906	5.76174e-57	6.9573e-56	0.0037	0.012	0.0066	0.0066	TRUE	0.0946
I3242_01940		nitroreductase family protein		752	623	811	184	181	127	655	748	746	330	141	233	450.94	716	235	0.323	-1.63	-6.985	2.8447e-12	6.00652e-12	0.0588	0.0149	0.0354	0.0354	TRUE	0.5121
I3242_07405		hypothetical protein		709	653	714	132	271	118	617	784	657	237	212	217	456.64	686	222	0.322	-1.634	-12.095	1.11609e-33	5.60075e-33	0.0051	0.0149	0.0093	0.0093	TRUE	0.1191
I3242_06275		Bax inhibitor-1 family protein		22217	17440	21170	2931	9275	3635	19347	20936	19475	5254	7249	6672	13685.5	19919	6392	0.321	-1.639	-13.694	1.10174e-42	8.25023e-42	0.0093	0.0113	0.0102	0.0102	TRUE	0.1959
I3242_01135		30S ribosomal protein S18		2832	2069	2809	469	1019	425	2466	2484	2584	841	796	780	1877.47	2511	806	0.321	-1.641	-19.737	1.045e-86	4.69521e-85	0	0.012	0.0039	0.0039	TRUE	0.01
I3242_01745	pgi	glucose-6-phosphate isomerase	Glycolysis/Gluconeogenesis	10563	7729	9803	1538	4162	1514	9198	9278	9018	2757	3253	2779	6699.96	9165	2930	0.32	-1.643	-14.763	2.54719e-49	2.41234e-48	0.0068	0.0114	0.0086	0.0086	TRUE	0.0964
I3242_07050	ispG	flavodoxin-dependent (E)-4-hydroxy-3-methylbut-2-enyl-diphosphate synthase	Terpenoid Biosynthesis	3068	2169	2819	490	1122	413	2672	2604	2593	878	877	758	1850.22	2623	838	0.32	-1.643	-16.575	1.05985e-61	1.59971e-60	0.0027	0.012	0.006	0.006	TRUE	0.0502
I3242_04055		glutamate synthase subunit beta	Glutamate Metabolism	4682	3500	4423	629	1921	713	4077	4202	4069	1128	1501	1309	3041.56	4116	1313	0.32	-1.645	-12.387	3.07059e-35	1.64789e-34	0.012	0.0117	0.012	0.012	TRUE	0.1428
I3242_06950	dusB	tRNA dihydrouridine synthase DusB		863	603	775	165	270	108	752	724	713	296	211	198	582.38	730	235	0.319	-1.646	-11.117	1.03714e-28	4.40386e-28	0.0098	0.0141	0.0121	0.0121	TRUE	0.321
I3242_02005	nudC	NAD(+) diphosphatase	Nicotinate and Nicotinamide Metabolism	641	486	618	88	250	102	558	583	569	158	195	187	391.66	570	180	0.319	-1.649	-11.191	4.50646e-29	1.94776e-28	0.0071	0.0155	0.0109	0.0109	TRUE	0.1364
I3242_03505	ClpP2	ATP-dependent Clp protease proteolytic subunit		3096	1925	2768	456	1099	395	2696	2311	2546	817	859	725	1919.01	2518	800	0.319	-1.65	-13.344	1.27654e-40	8.68405e-40	0.0077	0.012	0.0099	0.0099	TRUE	0.1085
I3242_07200	pyrF	orotidine-5'-phosphate decarboxylase	Purine Pyrimidine Biosynthesis	3035	2192	2902	472	1068	461	2643	2631	2670	846	835	846	1838.42	2648	842	0.318	-1.653	-17.923	7.85662e-72	1.68656e-70	0.0017	0.0121	0.0051	0.0051	TRUE	0.0341
I3242_01795		ABC transporter permease		6651	4076	6124	951	2256	934	5792	4893	5634	1705	1763	1714	3913.87	5440	1727	0.318	-1.654	-17.768	1.25398e-70	2.63336e-69	0.0029	0.0116	0.0057	0.0057	TRUE	0.0623
I3242_01140	rplI	50S ribosomal protein L9		6208	4744	6493	1038	2301	961	5406	5695	5973	1861	1798	1764	4223.87	5691	1808	0.318	-1.655	-18.844	3.30773e-79	1.04763e-77	0.0018	0.0115	0.0051	0.0051	TRUE	0.0277
I3242_07165		amino acid ABC transporter ATP-binding protein	Transport	499	312	491	74	175	71	435	375	452	133	137	130	302.01	421	133	0.318	-1.655	-10.723	7.96857e-27	3.12912e-26	0.0061	0.0168	0.0108	0.0108	TRUE	0.0909
I3242_09185		diaminopimelate decarboxylase	Threonine Lysine Metabolism	2800	2168	2671	398	1162	405	2438	2603	2457	713	908	743	1757.55	2499	788	0.318	-1.655	-14.362	9.01282e-47	7.95104e-46	0.0065	0.0121	0.0085	0.0085	TRUE	0.1514
I3242_06285		sensor histidine kinase		5955	4436	5756	876	2353	862	5186	5325	5295	1570	1839	1582	3664.61	5269	1664	0.317	-1.658	-16.933	2.58804e-64	4.34791e-63	0.0036	0.0116	0.0064	0.0064	TRUE	0.072
I3242_00785		penicillin-binding protein		3999	2974	3562	581	1571	536	3482	3570	3277	1042	1228	984	2294.28	3443	1085	0.317	-1.659	-15.822	2.1885e-56	2.57816e-55	0.0046	0.0119	0.0071	0.0071	TRUE	0.1145
I3242_01975		helix-turn-helix transcriptional regulator		214	162	218	45	61	34	186	194	201	81	48	62	135.58	194	64	0.316	-1.661	-7.692	1.44573e-14	3.35532e-14	0.0146	0.0237	0.0199	0.0199	TRUE	0.4154
I3242_07640		HU family DNA-binding protein		20475	15395	19512	3142	7020	3290	17830	18481	17949	5633	5487	6039	12893.1	18087	5720	0.316	-1.662	-20.561	6.16707e-94	4.25528e-92	0.0017	0.0113	0.0046	0.0046	TRUE	0.0192
I3242_06700	serA	phosphoglycerate dehydrogenase	Glycine, Serine Threonine Metabolism	3203	2114	2947	415	1089	512	2789	2538	2711	744	851	940	2144.58	2679	845	0.315	-1.665	-10.99	4.27181e-28	1.78254e-27	0.0168	0.0119	0.0155	0.0155	TRUE	0.3068
I3242_07040	recO	DNA repair protein RecO		435	405	455	75	168	76	379	486	419	134	131	139	271.09	428	135	0.315	-1.665	-10.729	7.4049e-27	2.91964e-26	0.0058	0.0174	0.0111	0.0111	TRUE	0.105
I3242_07460		ABC transporter permease subunit	Transport	2310	1552	1999	258	931	328	2012	1863	1839	463	728	602	1364.13	1905	598	0.315	-1.665	-9.659	4.50826e-22	1.46386e-21	0.0262	0.0124	0.0199	0.0199	TRUE	0.2998
I3242_08705	rplX	50S ribosomal protein L24		5069	3487	4895	830	1668	725	4414	4186	4503	1488	1304	1331	3118.83	4368	1374	0.314	-1.672	-19.117	1.81749e-81	6.75269e-80	0.0012	0.0117	0.0049	0.0049	TRUE	0.0404
I3242_08700	rplE	50S ribosomal protein L5		15068	10124	14639	2147	5784	2013	13121	12153	13467	3849	4521	3695	9428.06	12914	4022	0.312	-1.681	-16.661	2.51682e-62	3.98565e-61	0.005	0.0113	0.0071	0.0071	TRUE	0.0978
I3242_00280		class E sortase		1765	1192	1635	221	639	263	1537	1431	1504	396	499	483	978.09	1491	459	0.31	-1.689	-15.169	5.67357e-52	5.89319e-51	0.0023	0.0129	0.0071	0.0071	TRUE	0.1007
I3242_01660		DUF177 domain-containing protein		786	644	795	116	285	135	684	773	731	208	223	248	527.52	729	226	0.31	-1.691	-12.357	4.48103e-35	2.38494e-34	0.0062	0.0144	0.0097	0.0097	TRUE	0.1028
I3242_08265	fucO	lactaldehyde reductase	Pyruvate Metabolism	16590	12489	15487	1994	6700	2563	14447	14992	14247	3575	5236	4704	9543.93	14562	4505	0.31	-1.691	-12.886	5.38625e-38	3.20192e-37	0.0125	0.0113	0.0122	0.0122	TRUE	0.2629
I3242_03845		bifunctional shikimate kinase/3-dehydroquinate synthase	Tyrosine, Tryptophan, Phenylalanine Metabolism	2156	1422	1953	300	746	294	1877	1707	1797	538	583	540	1430.99	1794	554	0.309	-1.693	-13.248	4.63495e-40	3.06669e-39	0.0088	0.0123	0.0102	0.0102	TRUE	0.1702
I3242_03610		YccF domain-containing protein		2573	2219	2420	478	758	404	2241	2664	2226	857	592	742	1806.83	2377	730	0.306	-1.707	-8.473	2.38579e-17	6.33151e-17	0.0459	0.0121	0.028	0.028	TRUE	0.8048
I3242_03925		PhoH family protein		2771	2146	2489	412	1048	358	2413	2576	2290	739	819	657	1648.2	2426	738	0.306	-1.71	-13.616	3.2267e-42	2.36136e-41	0.0083	0.0122	0.0102	0.0102	TRUE	0.1056
I3242_07975		peptidase M13		3775	2795	3491	441	1492	565	3287	3355	3211	791	1166	1037	2239.58	3284	998	0.305	-1.713	-12.674	8.26232e-37	4.73674e-36	0.0131	0.0119	0.0123	0.0123	TRUE	0.254
I3242_02890	argF	ornithine carbamoyltransferase	Arginine Proline Metabolism	2514	1806	2332	302	935	379	2189	2168	2145	541	731	696	3247.89	2167	656	0.304	-1.72	-10.759	5.34703e-27	2.12561e-26	0.022	0.0117	0.0171	0.0171	TRUE	0.3774
I3242_04245		dihydroorotate dehydrogenase	Purine Pyrimidine Biosynthesis	863	628	806	128	304	115	752	754	741	229	238	211	526.86	749	226	0.303	-1.721	-12.027	2.54844e-33	1.2657e-32	0.0085	0.0144	0.011	0.011	TRUE	0.1842
I3242_02460		ABC transporter ATP-binding protein		13427	10536	12511	2211	4573	1807	11692	12648	11509	3964	3574	3317	7502.41	11950	3618	0.303	-1.724	-16.27	1.60124e-59	2.13351e-58	0.006	0.0114	0.0078	0.0078	TRUE	0.0645
I3242_08635	rpsK	30S ribosomal protein S11		10480	6975	9307	1412	3540	1395	9126	8373	8562	2531	2767	2560	6053.09	8687	2619	0.302	-1.728	-18.983	2.34274e-80	7.94064e-79	0.0027	0.0114	0.0056	0.0056	TRUE	0.0376
I3242_06550		NUDIX domain-containing protein		460	338	481	65	187	56	401	406	442	117	146	103	271.53	416	122	0.3	-1.736	-10.654	1.67444e-26	6.49603e-26	0.007	0.0174	0.0124	0.0124	TRUE	0.2569
I3242_07455		amino acid ABC transporter permease	Transport	2586	1934	2529	287	1093	367	2252	2322	2326	514	854	674	1663.25	2300	681	0.297	-1.749	-9.347	8.99389e-21	2.72782e-20	0.0343	0.0122	0.024	0.024	TRUE	0.4063
I3242_06840		oleate hydratase		2791	2353	2883	376	1070	455	2430	2825	2652	674	836	835	1393.66	2636	782	0.297	-1.752	-9.261	2.02575e-20	6.05842e-20	0.0384	0.0123	0.0247	0.0247	TRUE	0.7952
I3242_03955		NAD(P) transhydrogenase subunit alpha		755	500	894	102	294	108	657	600	822	183	230	198	494.55	693	204	0.296	-1.754	-10.917	9.54198e-28	3.90574e-27	0.0144	0.0146	0.0145	0.0145	TRUE	0.2096
I3242_01985		G5 domain-containing protein		5141	3843	4783	774	1694	697	4477	4613	4400	1388	1324	1279	3190.63	4497	1330	0.296	-1.757	-19.006	1.52797e-80	5.36735e-79	0.0021	0.0117	0.0055	0.0055	TRUE	0.0421
I3242_07860	nrdD	anaerobic ribonucleoside-triphosphate reductase	Purine Metabolism	14597	13651	13327	2053	5556	2250	12711	16387	12260	3680	4342	4130	7608.53	13786	4051	0.294	-1.766	-11.66	2.03527e-31	9.33999e-31	0.021	0.0114	0.0163	0.0163	TRUE	0.2451
I3242_00995		glucose-6-phosphate dehydrogenase assembly protein OpcA		1374	1147	1276	163	530	208	1196	1377	1174	292	414	382	806.5	1249	363	0.293	-1.77	-12.726	4.23599e-37	2.45764e-36	0.0101	0.0132	0.0116	0.0116	TRUE	0.2
I3242_05740		transketolase	Phosphoketolase Pathway; Pentose phosphate pathway	58499	38636	54943	6737	21775	7633	50941	46380	50543	12077	17019	14010	33966.6	49288	14369	0.292	-1.778	-13.527	1.08866e-41	7.76121e-41	0.0133	0.0112	0.0124	0.0124	TRUE	0.213
I3242_03890		SUF system NifU family Fe-S cluster assembly protein		615	513	611	88	206	99	536	616	562	158	161	182	410.47	571	167	0.291	-1.78	-12.47	1.08652e-35	5.98048e-35	0.0053	0.0153	0.0097	0.0097	TRUE	0.0834
I3242_07480	aspS	aspartate--tRNA ligase	Alanine Aspartate Metabolism	4921	3445	4767	680	1614	669	4285	4136	4385	1219	1261	1228	3169.62	4269	1236	0.29	-1.787	-18.191	6.11693e-74	1.42384e-72	0.0036	0.0117	0.0063	0.0063	TRUE	0.0702
I3242_02215	ftsE	cell division ATP-binding protein FtsE		3440	2469	3259	500	1144	434	2996	2964	2998	896	894	797	1925.38	2986	862	0.289	-1.788	-19.213	2.88751e-82	1.13851e-80	0.0016	0.012	0.0053	0.0053	TRUE	0.0321
I3242_02895	argR	arginine repressor		751	590	706	85	311	96	654	708	649	152	243	176	981.77	670	190	0.289	-1.789	-9.442	3.6403e-21	1.13072e-20	0.032	0.0129	0.0215	0.0215	TRUE	0.1498
I3242_01310		F0F1 ATP synthase subunit B	Energy Metabolism	7876	5324	7127	845	2791	1072	6858	6391	6556	1515	2181	1968	4562.22	6602	1888	0.286	-1.804	-11.947	6.6939e-33	3.25759e-32	0.019	0.0115	0.016	0.016	TRUE	0.1975
I3242_07720		restriction endonuclease subunit S		227	198	247	38	66	40	198	238	227	68	52	73	147.11	221	64	0.282	-1.825	-9.319	1.17073e-20	3.53414e-20	0.0042	0.0227	0.0145	0.0145	TRUE	0.2688
I3242_08675	rpsE	30S ribosomal protein S5		14407	9392	14456	1833	5001	1769	12546	11275	13298	3286	3909	3247	8999.69	12373	3481	0.282	-1.828	-17.124	9.80592e-66	1.72228e-64	0.0062	0.0113	0.008	0.008	TRUE	0.096
I3242_08720	rpmC	50S ribosomal protein L29		2009	1400	2212	346	564	266	1749	1681	2035	620	441	488	1318.55	1822	516	0.282	-1.828	-12.924	3.29963e-38	1.99215e-37	0.0145	0.0124	0.0127	0.0127	TRUE	0.23
I3242_08065	prfA	peptide chain release factor 1		1941	1172	1821	273	506	255	1690	1407	1675	489	395	468	1256.71	1591	451	0.281	-1.83	-14.033	9.72799e-45	7.89684e-44	0.008	0.0125	0.0103	0.0103	TRUE	0.1031
I3242_08215	folE	GTP cyclohydrolase I FolE	Folate Biosynthesis	655	507	677	89	233	86	570	609	623	160	182	158	405.94	601	167	0.281	-1.831	-14.019	1.18475e-44	9.49768e-44	0	0.0153	0.0074	0.0074	TRUE	0.0617
I3242_04465		phosphoribosyl-ATP diphosphatase	Histidine Metabolism	894	750	740	119	281	125	778	900	681	213	220	229	563.1	786	221	0.281	-1.832	-12.689	6.82224e-37	3.9345e-36	0.009	0.0142	0.0112	0.0112	TRUE	0.0838
I3242_08430		response regulator transcription factor		2376	2005	2317	410	747	294	2069	2407	2131	735	584	540	1407.21	2202	620	0.281	-1.832	-12.119	8.36598e-34	4.22012e-33	0.0181	0.0123	0.0151	0.0151	TRUE	0.1695
I3242_07635		flippase-like domain-containing protein		1870	1444	1897	196	711	279	1628	1733	1745	351	556	512	1106.77	1702	473	0.28	-1.837	-12.439	1.60934e-35	8.80807e-35	0.0168	0.0127	0.0139	0.0139	TRUE	0.3625
I3242_03080	eno	phosphopyruvate hydratase	Glycolysis/Gluconeogenesis	27961	17766	25505	3499	8133	3575	24348	21327	23462	6272	6356	6562	17638	23046	6397	0.278	-1.849	-14.507	1.09207e-47	9.99943e-47	0.011	0.0112	0.0116	0.0116	TRUE	0.2231
I3242_05210		restriction endonuclease subunit S		166	118	150	14	56	24	145	142	138	25	44	44	89.56	142	38	0.274	-1.866	-8.193	2.54056e-16	6.44987e-16	0	0.0302	0.0167	0.0167	TRUE	0.2454
I3242_08695		type Z 30S ribosomal protein S14		3696	2916	4443	592	1121	557	3218	3500	4087	1061	876	1022	2514.95	3602	986	0.273	-1.874	-15.691	1.75427e-55	2.01741e-54	0.0075	0.0118	0.0094	0.0094	TRUE	0.1131
I3242_01305	atpE	ATP synthase F0 subunit C	Energy Metabolism	2655	1974	2750	323	816	410	2312	2370	2530	579	638	753	1651.27	2404	657	0.273	-1.875	-15.772	4.84909e-56	5.67784e-55	0.0064	0.0122	0.0089	0.0089	TRUE	0.1156
I3242_01800		ABC transporter permease		4200	2778	4066	496	1392	503	3657	3335	3740	889	1088	923	2425.76	3577	967	0.271	-1.881	-17.059	3.01721e-65	5.15863e-64	0.0055	0.0118	0.0079	0.0079	TRUE	0.1028
I3242_06965	thiC	phosphomethylpyrimidine synthase ThiC	Thiamine Metabolism	4207	3031	3828	562	1256	517	3663	3639	3521	1007	982	949	2404.49	3608	979	0.272	-1.881	-22.771	8.85748e-115	1.42605e-112	0.0006	0.0118	0.0041	0.0041	TRUE	0.0105
I3242_06280		DUF5067 domain-containing protein		22924	17513	21598	2656	7228	3317	19962	21023	19868	4761	5649	6088	14260.2	20284	5499	0.271	-1.883	-17.755	1.58307e-70	3.28871e-69	0.0061	0.0112	0.0079	0.0079	TRUE	0.1104
I3242_04480		DUF881 domain-containing protein		723	589	776	119	197	109	630	707	714	213	154	200	463.33	684	189	0.271	-1.884	-13.208	7.86946e-40	5.15383e-39	0.0052	0.0148	0.0102	0.0102	TRUE	0.2508
I3242_04230		amidohydrolase family protein	Purine Pyrimidine Biosynthesis	2634	2043	2559	314	956	324	2294	2453	2354	563	747	595	1546.09	2367	635	0.27	-1.889	-13.342	1.31245e-40	8.89706e-40	0.0136	0.0122	0.0131	0.0131	TRUE	0.2008
I3242_07160		cysteine ABC transporter substrate-binding protein	Transport	1896	1196	1717	189	557	255	1651	1436	1579	339	435	468	1013.03	1555	414	0.267	-1.906	-14.207	8.3066e-46	7.03875e-45	0.0092	0.0128	0.0109	0.0109	TRUE	0.1701
I3242_02205		DNA polymerase III subunit epsilon		2769	1982	2526	334	919	307	2411	2379	2324	599	718	563	1502.32	2371	627	0.266	-1.908	-16.543	1.80772e-61	2.68655e-60	0.006	0.0123	0.0082	0.0082	TRUE	0.1406
I3242_08665	rplO	50S ribosomal protein L15		5764	4362	6646	850	1791	778	5019	5236	6114	1524	1400	1428	3872.83	5456	1451	0.266	-1.913	-18.194	5.75352e-74	1.35559e-72	0.0048	0.0116	0.0074	0.0074	TRUE	0.0905
I3242_07210	carA	glutamine-hydrolyzing carbamoyl-phosphate synthase small subunit	Arginine Proline Metabolism	5727	3991	5173	697	1753	660	4987	4791	4759	1249	1370	1211	3299.68	4846	1277	0.264	-1.92	-19.563	3.18891e-85	1.40022e-83	0.0031	0.0116	0.0063	0.0063	TRUE	0.0422
I3242_02900		argininosuccinate synthase	Arginine Proline Metabolism	3357	2407	3304	450	1062	371	2923	2889	3039	807	830	681	5751.9	2950	773	0.262	-1.931	-11.519	1.06082e-30	4.7442e-30	0.0264	0.0114	0.0191	0.0191	TRUE	0.5816
I3242_01270		inorganic diphosphatase	Anaplerotic Reactions	2718	2176	3190	387	773	424	2367	2612	2935	694	604	778	1904.7	2638	692	0.261	-1.936	-13.327	1.62135e-40	1.09144e-39	0.0146	0.012	0.014	0.014	TRUE	0.1615
I3242_02530		amidophosphoribosyltransferase	Purine Pyrimidine Biosynthesis	5150	3644	4598	682	1369	616	4485	4374	4230	1223	1070	1131	3254.51	4363	1141	0.261	-1.937	-14.176	1.29813e-45	1.09519e-44	0.0124	0.0117	0.0127	0.0127	TRUE	0.1079
I3242_03960		NAD(P)(+) transhydrogenase (Re/Si-specific) subunit beta	Nicotinate and Nicotinamide Metabolism	4553	2783	4824	447	1496	590	3965	3341	4438	801	1169	1083	2774.98	3915	1018	0.261	-1.94	-11.54	8.31598e-31	3.7451e-30	0.0253	0.0117	0.0195	0.0195	TRUE	0.184
I3242_03045		nicotinate-nucleotide adenylyltransferase	Nicotinate and Nicotinamide Metabolism	1679	1181	1377	149	595	182	1462	1418	1267	267	465	334	980.42	1382	355	0.26	-1.943	-10.364	3.62029e-25	1.33227e-24	0.0349	0.0129	0.023	0.023	TRUE	0.5927
I3242_08655		adenylate kinase	Nucleotide Salvage Pathway	5184	3693	4536	661	1478	581	4514	4433	4173	1185	1155	1066	3222.4	4373	1135	0.26	-1.944	-18.956	3.95627e-80	1.31785e-78	0.0037	0.0117	0.0068	0.0068	TRUE	0.0601
I3242_09720		YhgE/Pip domain-containing protein		1685	1199	1586	203	455	230	1467	1439	1459	364	356	422	886.16	1455	381	0.26	-1.946	-18.676	7.78367e-78	2.11804e-76	0	0.0131	0.0056	0.0056	TRUE	0.0613
I3242_00130		DNA starvation/stationary phase protection protein		11901	12182	10837	1441	3774	1927	10363	14624	9969	2583	2950	3537	6607.27	11652	3023	0.259	-1.947	-12.095	1.12288e-33	5.62021e-33	0.0254	0.0114	0.0184	0.0184	TRUE	0.4052
I3242_08680	rplR	50S ribosomal protein L18		9308	6142	9302	1201	2547	1144	8105	7373	8557	2153	1991	2100	5638.33	8012	2081	0.259	-1.947	-21.577	2.9396e-103	2.36638e-101	0.0023	0.0114	0.0055	0.0055	TRUE	0.0394
I3242_04040		dihydrodipicolinate reductase		3166	2665	3296	359	1103	439	2757	3199	3032	644	862	806	1913.36	2996	771	0.258	-1.955	-12.31	7.97121e-35	4.18488e-34	0.0198	0.012	0.0171	0.0171	TRUE	0.29
I3242_02645	rpsG	30S ribosomal protein S7		5154	3285	5097	634	1535	564	4488	3943	4689	1137	1200	1035	3028.34	4373	1124	0.258	-1.957	-18.249	2.10775e-74	5.02737e-73	0.0048	0.0117	0.0075	0.0075	TRUE	0.0596
I3242_06060		hypothetical protein		1508	1284	1391	182	492	185	1313	1541	1280	326	385	340	833.79	1378	350	0.255	-1.97	-11.691	1.42533e-31	6.5879e-31	0.021	0.0132	0.0181	0.0181	TRUE	0.4151
I3242_07195	gmk	guanylate kinase	Nucleotide Salvage Pathway	754	498	664	101	190	82	657	598	611	181	148	151	441.12	622	160	0.255	-1.971	-13.485	1.90988e-41	1.34667e-40	0.0062	0.015	0.0102	0.0102	TRUE	0.0814
I3242_06335		DUF3159 domain-containing protein		975	726	954	102	281	142	849	872	878	183	220	261	589.07	866	221	0.255	-1.972	-14.323	1.57285e-46	1.36267e-45	0.0054	0.014	0.0099	0.0099	TRUE	0.1353
I3242_08630		DNA-directed RNA polymerase subunit alpha		17581	12166	16845	2038	5522	1956	15310	14605	15496	3653	4316	3590	10360.6	15137	3853	0.255	-1.972	-18.474	3.33608e-76	8.59374e-75	0.0062	0.0113	0.008	0.008	TRUE	0.0914
I3242_00885		FIVAR domain-containing protein		28830	19169	26759	2679	9309	3480	25105	23011	24616	4803	7276	6387	15224.4	24244	6155	0.254	-1.977	-14.342	1.18772e-46	1.03831e-45	0.0147	0.0112	0.0136	0.0136	TRUE	0.2989
I3242_01900		glycosyltransferase family 4 protein		1789	1295	1718	183	527	245	1558	1555	1580	328	412	450	938.34	1564	397	0.254	-1.977	-14.068	5.94521e-45	4.88772e-44	0.0124	0.0129	0.0121	0.0121	TRUE	0.1528
I3242_08685	rplF	50S ribosomal protein L6		17970	12009	16979	2186	5296	1918	15648	14416	15619	3919	4139	3520	10751.6	15228	3859	0.254	-1.979	-20.562	6.03146e-94	4.25528e-92	0.004	0.0113	0.0065	0.0065	TRUE	0.0473
I3242_10060		hypothetical protein		3721	2783	3354	377	1215	430	3240	3341	3085	676	950	789	1912.21	3222	805	0.251	-1.992	-15.974	1.9351e-57	2.38129e-56	0.0098	0.012	0.0102	0.0102	TRUE	0.2093
I3242_02860		phenylalanine--tRNA ligase subunit beta	Tyrosine, Tryptophan, Phenylalanine Biosynthesis	7010	4613	6419	848	2069	680	6104	5538	5905	1520	1617	1248	4129.73	5849	1462	0.251	-1.997	-16.657	2.70705e-62	4.25206e-61	0.0087	0.0115	0.0098	0.0098	TRUE	0.1271
I3242_08690	rpsH	30S ribosomal protein S8		7142	4728	7482	841	2054	855	6219	5676	6883	1508	1605	1569	4292.1	6259	1561	0.249	-2.003	-19.001	1.66224e-80	5.73474e-79	0.0048	0.0115	0.0075	0.0075	TRUE	0.0618
I3242_09275	rlmH	23S rRNA (pseudouridine(1915)-N(3))-methyltransferase RlmH		889	682	883	96	289	105	774	819	812	172	226	193	533.13	802	197	0.249	-2.003	-14.087	4.55609e-45	3.76169e-44	0.0066	0.0143	0.0105	0.0105	TRUE	0.1455
I3242_01725		aminoacyltransferase		1153	917	1153	146	326	149	1004	1101	1061	262	255	273	653.37	1055	263	0.249	-2.008	-18.494	2.29247e-76	6.06719e-75	0	0.0137	0.0054	0.0054	TRUE	0.0145
I3242_06325		hypothetical protein		690	514	661	86	187	85	601	617	608	154	146	156	386.81	609	152	0.248	-2.01	-15.873	9.73547e-57	1.15392e-55	0	0.0155	0.0063	0.0063	TRUE	0.0114
I3242_08225	hpt	hypoxanthine phosphoribosyltransferase	Nucleotide Salvage Pathway	3157	2854	3073	444	881	406	2749	3426	2827	796	689	745	1788.98	3001	743	0.247	-2.016	-12.649	1.13923e-36	6.4926e-36	0.0211	0.0121	0.0172	0.0172	TRUE	0.3667
I3242_02535		amino acid ABC transporter ATP-binding protein		1512	1078	1311	142	487	159	1317	1294	1206	255	381	292	871.88	1272	309	0.247	-2.02	-13.725	7.18624e-43	5.42337e-42	0.0128	0.0131	0.0129	0.0129	TRUE	0.3478
I3242_09165		ABC transporter ATP-binding protein		10859	9270	10308	1268	3679	1230	9456	11128	9482	2273	2875	2258	6155.32	10022	2469	0.247	-2.02	-12.372	3.69522e-35	1.97761e-34	0.0265	0.0114	0.0189	0.0189	TRUE	0.4247
I3242_09470		ABC transporter permease		5117	4386	4646	683	1445	580	4456	5265	4274	1224	1129	1065	3006.56	4665	1139	0.244	-2.033	-13.435	3.75132e-41	2.61644e-40	0.0193	0.0117	0.0158	0.0158	TRUE	0.35
I3242_01320		F0F1 ATP synthase subunit alpha	Energy Metabolism	24000	17523	22931	2145	7982	2839	20899	21035	21095	3845	6238	5211	13889	21010	5098	0.243	-2.042	-12.797	1.6992e-37	9.918e-37	0.0231	0.0112	0.0182	0.0182	TRUE	0.3735
I3242_09350		glycosyltransferase family 4 protein		2739	1877	2600	317	757	289	2385	2253	2392	568	592	530	1474.61	2343	563	0.241	-2.051	-20.404	1.52712e-92	8.94061e-91	0.0022	0.0123	0.0058	0.0058	TRUE	0.0365
I3242_01315		F0F1 ATP synthase subunit delta	Energy Metabolism	11641	8332	11298	1004	3898	1354	10137	10002	10393	1800	3047	2485	6771.13	10177	2444	0.241	-2.056	-12.121	8.20037e-34	4.14741e-33	0.0277	0.0114	0.0204	0.0204	TRUE	0.4247
I3242_08670	rpmD	50S ribosomal protein L30		555	441	630	100	125	61	483	529	580	179	98	112	363.03	531	130	0.239	-2.063	-10.307	6.52537e-25	2.3742e-24	0.0313	0.0158	0.0224	0.0224	TRUE	0.6633
I3242_03300		XRE family transcriptional regulator		127	83	110	12	31	16	111	100	101	22	24	29	66.49	104	25	0.239	-2.065	-7.868	3.60794e-15	8.61624e-15	0	0.0368	0.0183	0.0183	TRUE	0.0456
I3242_07695	ilvD	dihydroxy-acid dehydratase	Valine, Leucine, Isoleucine Biosynthesis	10965	9024	10226	994	3772	1281	9548	10833	9407	1782	2948	2351	6136.61	9929	2360	0.238	-2.07	-12.256	1.55456e-34	8.0737e-34	0.0276	0.0114	0.0202	0.0202	TRUE	0.3884
I3242_06330		class I SAM-dependent RNA methyltransferase		2318	1796	2149	240	709	252	2019	2156	1977	430	554	463	1344.5	2051	482	0.238	-2.073	-17.927	7.27461e-72	1.57916e-70	0.0045	0.0124	0.0079	0.0079	TRUE	0.1488
I3242_00820		C69 family dipeptidase		6172	4443	5753	579	1954	662	5375	5334	5292	1038	1527	1215	3534.05	5334	1260	0.237	-2.076	-14.751	3.01196e-49	2.83859e-48	0.0158	0.0116	0.0136	0.0136	TRUE	0.2849
I3242_05785		phosphoglycerate kinase	Glycolysis/Gluconeogenesis	15763	11088	15390	1826	4308	1704	13726	13311	14157	3273	3367	3128	9621.06	13731	3256	0.237	-2.076	-18.368	2.39068e-75	5.99843e-74	0.0069	0.0113	0.0089	0.0089	TRUE	0.1571
I3242_01015		glycosyltransferase		1175	1214	1167	171	333	146	1023	1457	1074	307	260	268	707.77	1185	278	0.234	-2.094	-12.916	3.66283e-38	2.20454e-37	0.0179	0.0135	0.0159	0.0159	TRUE	0.3204
I3242_03700		DUF47 family protein		1003	810	965	122	248	127	873	972	888	219	194	233	575.04	911	215	0.234	-2.095	-14.521	8.88355e-48	8.17287e-47	0.0089	0.0141	0.0112	0.0112	TRUE	0.1317
I3242_03055		UPF0182 family protein		27358	20042	25536	2380	8978	2824	23823	24059	23491	4267	7017	5183	14777.5	23791	5489	0.231	-2.114	-13.872	9.30729e-44	7.22156e-43	0.0217	0.0112	0.0166	0.0166	TRUE	0.4853
I3242_01990	trxA	thioredoxin	Oxidative Phosphorylation	1705	1218	1585	153	453	209	1485	1462	1458	274	354	384	942.52	1468	337	0.231	-2.117	-17.099	1.51456e-65	2.61262e-64	0.0038	0.0129	0.0086	0.0086	TRUE	0.169
I3242_00825		formate--tetrahydrofolate ligase	One Carbon Pool by Folate	6087	4834	5692	628	1795	663	5301	5803	5236	1126	1403	1217	3567.02	5447	1249	0.23	-2.12	-17.692	4.82758e-70	9.81777e-69	0.0083	0.0116	0.0097	0.0097	TRUE	0.0984
I3242_01930		glycosyltransferase		800	654	772	128	124	98	697	785	710	229	97	180	410.94	731	169	0.226	-2.143	-8.827	1.07086e-18	2.99408e-18	0.0659	0.0153	0.0374	0.0374	TRUE	1.1548
I3242_02170		ribonuclease J		8104	5960	7190	841	2209	784	7057	7155	6614	1508	1726	1439	4520.21	6942	1558	0.225	-2.151	-21.968	5.84959e-107	5.6507e-105	0.0038	0.0115	0.0064	0.0064	TRUE	0.0764
I3242_04235	pyrF	orotidine-5'-phosphate decarboxylase	Purine Pyrimidine Biosynthesis	1318	1046	1244	154	343	138	1148	1256	1144	276	268	253	754.7	1183	266	0.225	-2.151	-15.975	1.90871e-57	2.36387e-56	0.0076	0.0134	0.01	0.01	TRUE	0.1369
I3242_01195	gatA	Asp-tRNA(Asn)/Glu-tRNA(Gln) amidotransferase subunit GatA	Alanine Aspartate Metabolism	7736	5228	6994	673	2282	737	6737	6276	6434	1206	1784	1353	4452.66	6482	1448	0.224	-2.158	-14.436	3.08675e-47	2.76092e-46	0.0195	0.0115	0.0155	0.0155	TRUE	0.3397
I3242_02605		phosphoribosylformylglycinamidine synthase	Purine Pyrimidine Biosynthesis	16556	10865	15274	1433	4591	1702	14417	13043	14051	2569	3588	3124	9540.25	13837	3094	0.224	-2.159	-16.192	5.78357e-59	7.60127e-58	0.0133	0.0113	0.0125	0.0125	TRUE	0.1767
I3242_02100		DNA-directed RNA polymerase subunit beta'		21978	15453	21659	2140	6320	2233	19138	18550	19924	3836	4939	4099	12726.6	19204	4291	0.224	-2.16	-20.09	9.06008e-90	4.37602e-88	0.0067	0.0113	0.0081	0.0081	TRUE	0.1442
I3242_03205	glgB	1,4-alpha-glucan branching protein GlgB	Glycogen Metabolism	15959	11561	14249	1183	4780	1787	13897	13878	13108	2121	3736	3280	8384.18	13628	3046	0.224	-2.16	-12.474	1.03924e-35	5.7366e-35	0.0281	0.0113	0.0213	0.0213	TRUE	0.5654
I3242_01905		glycosyltransferase		3484	2844	3264	255	1080	437	3034	3414	3003	457	844	802	1814.41	3150	701	0.223	-2.163	-11.211	3.58793e-29	1.55423e-28	0.0375	0.0121	0.0256	0.0256	TRUE	0.6968
I3242_02650	fusA	elongation factor G		51045	33987	48503	5062	13003	5275	44450	40800	44619	9074	10163	9682	28849.5	43290	9640	0.223	-2.166	-26.015	3.37097e-149	1.62818e-146	0.0022	0.0112	0.0049	0.0049	TRUE	0.0214
I3242_10065		murein biosynthesis integral membrane protein MurJ		1713	1374	1610	168	479	185	1492	1649	1481	301	374	340	914.73	1541	338	0.222	-2.172	-18.772	1.28969e-78	3.83335e-77	0.0029	0.013	0.0073	0.0073	TRUE	0.0784
I3242_08060	prmC	peptide chain release factor N(5)-glutamine methyltransferase		940	664	881	108	218	97	819	797	810	194	170	178	581.54	809	181	0.221	-2.175	-17.951	4.718e-72	1.03582e-70	0	0.0141	0.0062	0.0062	TRUE	0.0245
I3242_00305		FtsW/RodA/SpoVE family cell cycle protein		4453	3320	4298	340	1488	444	3878	3985	3954	610	1163	815	2269.39	3939	863	0.22	-2.183	-11.784	4.71821e-32	2.2179e-31	0.0373	0.0119	0.0238	0.0238	TRUE	0.7576
I3242_01335		F0F1 ATP synthase subunit epsilon	Energy Metabolism	2107	1530	2113	202	596	210	1835	1837	1944	362	466	385	1223.09	1872	404	0.218	-2.197	-16.756	5.11293e-63	8.30099e-62	0.0086	0.0125	0.0104	0.0104	TRUE	0.1521
I3242_04205	metF	methylenetetrahydrofolate reductase [NAD(P)H]	Methionine Metabolism	1964	1261	1761	231	441	161	1710	1514	1620	414	345	296	1066.91	1615	352	0.217	-2.202	-17.528	8.8148e-69	1.72022e-67	0.0053	0.0127	0.0091	0.0091	TRUE	0.1534
I3242_01325		F0F1 ATP synthase subunit gamma	Energy Metabolism	8365	6389	8715	800	2287	946	7284	7670	8017	1434	1787	1736	4913.35	7657	1652	0.216	-2.21	-18.018	1.41503e-72	3.21628e-71	0.0093	0.0115	0.0103	0.0103	TRUE	0.1118
I3242_07545		response regulator transcription factor		4196	4055	3984	497	1173	446	3654	4868	3665	891	917	819	2352.24	4062	876	0.216	-2.213	-12.101	1.04077e-33	5.23638e-33	0.0349	0.0119	0.0231	0.0231	TRUE	0.6147
I3242_05745	tal	transaldolase	Pentose Phosphate Pathway	38471	26131	35071	3341	10334	3718	33501	31369	32262	5989	8077	6824	21428.5	32377	6963	0.215	-2.216	-17.689	5.09514e-70	1.0254e-68	0.0113	0.0112	0.0112	0.0112	TRUE	0.1605
I3242_09160		ABC transporter permease		6852	6174	7042	655	2027	818	5967	7412	6478	1174	1584	1501	3725.67	6619	1420	0.215	-2.219	-12.945	2.49851e-38	1.51321e-37	0.0292	0.0116	0.0206	0.0206	TRUE	0.4421
I3242_01910		capsular polysaccharide synthesis protein		1563	1325	1564	116	500	179	1361	1591	1439	208	391	329	854.88	1464	309	0.214	-2.227	-11.973	4.89333e-33	2.3934e-32	0.0339	0.0131	0.0223	0.0223	TRUE	0.5641
I3242_00215		phosphoenolpyruvate carboxylase	Pyruvate Metabolism; Anaplerotic Reactions	33168	24200	30640	2619	9231	3338	28883	29051	28186	4695	7215	6127	19911.8	28707	6012	0.21	-2.254	-15.052	3.33669e-51	3.35755e-50	0.0192	0.0112	0.016	0.016	TRUE	0.2972
I3242_00290	pknB	Stk1 family PASTA domain-containing Ser/Thr kinase		6753	5455	6486	599	1949	675	5881	6548	5967	1074	1523	1239	3654.3	6132	1279	0.209	-2.255	-17.638	1.26585e-69	2.49553e-68	0.0116	0.0116	0.0111	0.0111	TRUE	0.2335
I3242_01805		ABC transporter ATP-binding protein		3091	2288	2987	294	853	276	2692	2747	2748	527	667	507	1798	2729	567	0.209	-2.255	-17.377	1.22348e-67	2.29492e-66	0.0102	0.0121	0.0107	0.0107	TRUE	0.2022
I3242_01330	atpD	F0F1 ATP synthase subunit beta	Energy Metabolism	14659	10920	14287	1138	4231	1532	12765	13109	13143	2040	3307	2812	8445.64	13006	2720	0.209	-2.256	-14.335	1.32056e-46	1.14925e-45	0.022	0.0113	0.0175	0.0175	TRUE	0.3822
I3242_09475		ATP-binding cassette domain-containing protein		2369	2126	2077	247	650	217	2063	2552	1911	443	508	398	1474.24	2175	450	0.208	-2.265	-15.328	4.9808e-53	5.40613e-52	0.0149	0.0123	0.0139	0.0139	TRUE	0.184
I3242_03850	aroQ	type II 3-dehydroquinate dehydratase	Phenylalanine, tyrosine tryptophan biosynthesis	1006	713	896	89	241	97	876	856	824	160	188	178	605.21	852	175	0.207	-2.271	-14.483	1.5524e-47	1.40151e-46	0.0126	0.0139	0.0132	0.0132	TRUE	0.2331
I3242_02955		HAD family hydrolase		1804	1467	1768	199	426	181	1571	1761	1626	357	333	332	1124.54	1653	341	0.206	-2.28	-17.274	7.3728e-67	1.3566e-65	0.0085	0.0126	0.0102	0.0102	TRUE	0.1571
I3242_01915		glycosyltransferase		1331	1084	1321	150	265	157	1159	1301	1215	269	207	288	695	1225	255	0.205	-2.29	-16.371	3.08749e-60	4.26074e-59	0.0088	0.0136	0.0109	0.0109	TRUE	0.2467
I3242_03240	rpsA	30S ribosomal protein S1		46314	34994	43542	4014	11753	4703	40330	42008	40055	7196	9186	8632	26595.4	40798	8338	0.204	-2.29	-20.365	3.38545e-92	1.92373e-90	0.0075	0.0112	0.009	0.009	TRUE	0.1163
I3242_09715		nitroreductase family protein	0	3033	2298	2651	272	692	312	2641	2759	2439	488	541	573	1708.58	2613	534	0.204	-2.29	-18.797	7.94896e-79	2.43768e-77	0.0072	0.0121	0.0092	0.0092	TRUE	0.1019
I3242_06565		ABC transporter permease	Transport	4399	3320	4371	450	1035	436	3831	3985	4021	807	809	800	2608.67	3946	805	0.204	-2.292	-20.323	8.06269e-92	4.32698e-90	0.0061	0.0118	0.0081	0.0081	TRUE	0.1267
I3242_00300		serine hydrolase		4902	3646	4312	338	1412	456	4269	4377	3967	606	1104	837	2402.78	4204	849	0.203	-2.301	-13.128	2.26581e-39	1.45434e-38	0.031	0.0118	0.0212	0.0212	TRUE	0.5645
I3242_02865		hypothetical protein		1088	858	983	93	293	95	947	1030	904	167	229	174	619.9	960	190	0.202	-2.305	-16.074	3.85292e-58	4.9297e-57	0.0075	0.0139	0.0107	0.0107	TRUE	0.278
I3242_06320		cation-translocating P-type ATPase		14750	14187	13918	1340	4213	1579	12844	17031	12803	2402	3293	2898	8148.63	14226	2864	0.202	-2.311	-13.717	8.0017e-43	6.01529e-42	0.0286	0.0113	0.0202	0.0202	TRUE	0.2666
I3242_00295		serine/threonine protein kinase		2526	2099	2433	216	664	262	2200	2520	2238	387	519	481	1324.41	2319	462	0.201	-2.316	-18.172	8.53254e-74	1.96248e-72	0.0079	0.0124	0.01	0.01	TRUE	0.1443
I3242_02950		hypothetical protein		3764	3096	3947	371	907	405	3278	3717	3631	665	709	743	2278.43	3542	706	0.199	-2.327	-22.397	4.23839e-111	5.45904e-109	0.0037	0.0119	0.0066	0.0066	TRUE	0.0368
I3242_01600		endonuclease/exonuclease/phosphatase family protein		1921	1507	1840	153	462	211	1673	1809	1693	274	361	387	1075.48	1725	341	0.199	-2.332	-18.728	2.91126e-78	8.39485e-77	0.0043	0.0127	0.0088	0.0088	TRUE	0.1865
I3242_08220	ftsH	ATP-dependent zinc metalloprotease FtsH		13430	11071	12973	1316	3337	1239	11695	13290	11934	2359	2608	2274	7388.87	12306	2414	0.196	-2.347	-24.194	2.56256e-129	6.18858e-127	0.0039	0.0114	0.0064	0.0064	TRUE	0.0417
I3242_02510		LTA synthase family protein		24261	20082	21078	2221	5413	2349	21126	24107	19390	3981	4231	4311	12567.1	21541	4174	0.194	-2.367	-15.079	2.24183e-51	2.27959e-50	0.0238	0.0113	0.0176	0.0176	TRUE	0.479
I3242_08570	rbfA	30S ribosome-binding factor RbfA		880	656	770	84	202	65	766	787	708	151	158	119	484.88	754	143	0.192	-2.38	-16.617	5.21912e-62	8.13173e-61	0.0045	0.0146	0.0094	0.0094	TRUE	0.1093
I3242_00975		YhgE/Pip domain-containing protein		651	624	560	65	152	63	567	749	515	117	119	116	275.1	610	117	0.192	-2.383	-4.03	5.57561e-05	7.92647e-05	0.2449	0.0173	0.1083	0.2449	TRUE	3.6759
I3242_09725		YhgE/Pip domain-containing protein		837	767	829	99	195	72	729	921	763	177	152	132	458.17	804	154	0.192	-2.383	-15.986	1.59656e-57	1.99004e-56	0.0073	0.0148	0.0109	0.0109	TRUE	0.1247
I3242_08625	rplQ	50S ribosomal protein L17		6736	4824	7300	619	1516	663	5866	5791	6715	1110	1185	1217	4000.43	6124	1171	0.191	-2.387	-21.8	2.31326e-105	2.03147e-103	0.0053	0.0116	0.0079	0.0079	TRUE	0.0702
I3242_09210		aminotransferase class I/II-fold pyridoxal phosphate-dependent enzyme	Methionine Metabolism	1107	823	1050	109	215	101	964	988	966	195	168	185	668.56	973	183	0.187	-2.419	-13.599	4.05679e-42	2.94651e-41	0.0224	0.0137	0.0184	0.0184	TRUE	0.093
I3242_06560		ABC transporter permease	Transport	4277	3010	3960	351	1034	327	3724	3613	3643	629	808	600	2487.64	3660	679	0.187	-2.421	-16.529	2.25738e-61	3.32921e-60	0.0161	0.0118	0.0143	0.0143	TRUE	0.2301
I3242_00495	fbaA	class II fructose-bisphosphate aldolase	Glycolysis/Gluconeogenesis	1966	2010	1898	203	480	192	1712	2413	1746	364	375	352	982.01	1957	364	0.186	-2.424	-16.319	7.25675e-60	9.80422e-59	0.0143	0.0129	0.0137	0.0137	TRUE	0.3323
I3242_03935		HlyC/CorC family transporter		1404	1178	1369	137	338	112	1223	1414	1259	246	264	206	759.81	1299	239	0.186	-2.43	-17.186	3.39153e-66	6.12376e-65	0.009	0.0134	0.0111	0.0111	TRUE	0.11
I3242_02220		ABC transporter permease		2375	1845	2160	228	516	183	2068	2215	1987	409	403	336	1221.09	2090	383	0.184	-2.442	-21.648	6.3511e-104	5.33492e-102	0.0031	0.0125	0.0071	0.0071	TRUE	0.0741
I3242_03870	sufB	Fe-S cluster assembly protein SufB		4256	3425	3773	370	919	366	3706	4112	3471	663	718	672	2338.73	3763	684	0.182	-2.455	-22.05	9.62356e-108	1.03293e-105	0.0054	0.0119	0.0078	0.0078	TRUE	0.0544
I3242_03425		phosphoketolase	Phosphoketolase pathway	174756	114990	160960	12771	39395	14250	152177	138039	148069	22894	30790	26155	94634.1	146095	26613	0.182	-2.456	-19.558	3.52638e-85	1.51399e-83	0.0114	0.0111	0.0113	0.0113	TRUE	0.1541
I3242_02960		hypothetical protein		88	91	88	12	15	10	77	109	81	22	12	18	61.31	89	17	0.182	-2.459	-7.326	2.36685e-13	5.22601e-13	0.0276	0.0389	0.0343	0.0343	TRUE	0.4626
I3242_06555		ABC transporter ATP-binding protein	Transport	4858	3867	4633	392	1070	459	4230	4642	4262	703	836	842	3115.54	4378	794	0.182	-2.461	-18.775	1.21682e-78	3.67328e-77	0.0103	0.0117	0.0114	0.0114	TRUE	0.1733
I3242_05780		triose-phosphate isomerase	Glycolysis/Gluconeogenesis	3647	2499	3378	280	825	283	3176	3000	3107	502	645	519	1959.92	3094	555	0.181	-2.466	-19.845	1.22391e-87	5.62998e-86	0.0086	0.012	0.0097	0.0097	TRUE	0.1701
I3242_00030	gyrA	DNA gyrase subunit A		5056	3908	4703	444	1064	422	4403	4691	4326	796	832	775	2770.42	4473	801	0.179	-2.478	-26.555	2.27318e-155	2.19589e-152	0.0021	0.0117	0.0053	0.0053	TRUE	0.0281
I3242_09345		glycosyltransferase family 2 protein		2515	1999	2350	226	470	239	2190	2400	2162	405	367	439	1328.2	2251	404	0.178	-2.489	-21.285	1.57948e-100	1.22062e-98	0.0044	0.0124	0.0079	0.0079	TRUE	0.0588
I3242_03320		acetate kinase	Pyruvate Metabolism	15765	10375	14760	1182	3087	1282	13728	12455	13578	2119	2413	2353	8682.07	13254	2295	0.173	-2.529	-23.306	3.86835e-120	7.47365e-118	0.0059	0.0113	0.0081	0.0081	TRUE	0.0944
I3242_03930	ybeY	rRNA maturation RNase YbeY		1239	949	1087	85	285	92	1079	1139	1000	152	223	169	639.26	1073	181	0.173	-2.533	-16.116	1.96623e-58	2.53251e-57	0.0133	0.0138	0.0136	0.0136	TRUE	0.3367
I3242_03195		HAMP domain-containing histidine kinase		2219	1433	1981	201	431	132	1932	1720	1822	360	337	242	1173.77	1825	313	0.172	-2.535	-17.415	6.33542e-68	1.2e-66	0.0129	0.0126	0.0127	0.0127	TRUE	0.2515
I3242_06315	acnA	aconitate hydratase AcnA	Citric Acid Cycle	19585	15954	17452	1554	4185	1552	17055	19152	16054	2786	3271	2849	11052.5	17420	2969	0.171	-2.551	-22.998	4.84235e-117	8.50492e-115	0.007	0.0113	0.0086	0.0086	TRUE	0.066
I3242_02175	pepN	aminopeptidase N	Cysteine Metabolism	9178	6794	7974	760	1855	620	7992	8156	7335	1362	1450	1138	5125.58	7828	1317	0.169	-2.568	-20.432	8.66496e-93	5.23147e-91	0.01	0.0115	0.0108	0.0108	TRUE	0.1136
I3242_08315		low molecular weight phosphotyrosine protein phosphatase		1713	1178	1578	122	308	150	1492	1414	1452	219	241	275	919.39	1453	245	0.168	-2.572	-21.886	3.52523e-106	3.24322e-104	0.002	0.013	0.0068	0.0068	TRUE	0.0652
I3242_07605		cell surface protein		347	330	358	41	75	21	302	396	329	73	59	39	220.34	342	57	0.168	-2.578	-12.589	2.41767e-36	1.36978e-35	0.014	0.0189	0.0169	0.0169	TRUE	0.2606
I3242_07205	carB	carbamoyl-phosphate synthase large subunit	Arginine Proline Metabolism	20219	14712	18746	1328	4367	1512	17607	17661	17245	2381	3413	2775	10691.8	17504	2856	0.163	-2.613	-20.497	2.27777e-93	1.51747e-91	0.012	0.0113	0.0114	0.0114	TRUE	0.2398
I3242_01200	gatB	Asp-tRNA(Asn)/Glu-tRNA(Gln) amidotransferase subunit GatB	Alanine Aspartate Metabolism	7496	5651	7194	501	1585	588	6528	6784	6618	898	1239	1079	4219.25	6643	1072	0.162	-2.626	-19.153	9.11517e-82	3.45304e-80	0.0136	0.0115	0.0128	0.0128	TRUE	0.1567
I3242_09365		ABC transporter ATP-binding protein		3542	2526	3086	271	605	258	3084	3032	2839	486	473	474	1939.93	2985	478	0.16	-2.646	-25.574	2.99776e-144	1.15833e-141	0.0029	0.012	0.0061	0.0061	TRUE	0.0448
I3242_02810	glnA	type I glutamate--ammonia ligase	Glutamate Metabolism	17194	11522	14837	1230	3050	1155	14973	13832	13649	2205	2384	2120	11012.2	14151	2236	0.158	-2.661	-17.118	1.08831e-65	1.89425e-64	0.0193	0.0113	0.0171	0.0171	TRUE	0.4348
I3242_09370		LicD family protein		1843	1414	1683	150	274	141	1605	1697	1548	269	214	259	1005.21	1617	247	0.151	-2.725	-18.476	3.23495e-76	8.44583e-75	0.0122	0.0128	0.0125	0.0125	TRUE	0.1801
I3242_07540		HAMP domain-containing histidine kinase		4477	4238	4186	316	866	347	3899	5087	3851	566	677	637	2443.64	4279	627	0.147	-2.767	-18.689	6.07005e-78	1.69961e-76	0.0162	0.0118	0.0145	0.0145	TRUE	0.221
I3242_03875	sufD	Fe-S cluster assembly protein SufD		3684	2687	3366	224	684	243	3208	3226	3096	402	535	446	1970.93	3177	461	0.146	-2.771	-22.523	2.46102e-112	3.39621e-110	0.0081	0.012	0.0092	0.0092	TRUE	0.1706
I3242_03585		response regulator transcription factor		3224	2915	3371	275	501	258	2807	3499	3101	493	392	474	1749.29	3136	453	0.144	-2.799	-16.338	5.32502e-60	7.24502e-59	0.025	0.0121	0.0194	0.0194	TRUE	0.291
I3242_02465		ABC transporter permease		17502	13941	16034	1152	3145	1157	15241	16735	14750	2065	2458	2124	8568.78	15575	2216	0.142	-2.811	-23.935	1.30852e-126	2.80897e-124	0.0086	0.0113	0.0096	0.0096	TRUE	0.1065
I3242_01920		polysaccharide pyruvyl transferase family protein		1260	1167	1330	107	166	116	1097	1401	1223	192	130	213	647.3	1240	178	0.141	-2.825	-14.151	1.84415e-45	1.54238e-44	0.0335	0.0138	0.0242	0.0242	TRUE	0.2676
I3242_02525		phosphoribosylformylglycinamidine cyclo-ligase	Purine Pyrimidine Biosynthesis	2781	1787	2602	171	411	173	2422	2145	2394	307	321	318	1591.3	2320	315	0.136	-2.879	-20.49	2.65377e-93	1.70903e-91	0.0115	0.0122	0.0118	0.0118	TRUE	0.2132
I3242_02470		ABC transporter permease		14995	12680	13730	934	2586	952	13058	15222	12630	1674	2021	1747	7524.92	13637	1814	0.133	-2.907	-24.877	1.31259e-136	4.22654e-134	0.0082	0.0114	0.0094	0.0094	TRUE	0.0841
I3242_03880	sufC	Fe-S cluster assembly ATPase SufC		2360	1801	2187	166	360	134	2055	2162	2012	298	281	246	1266.45	2076	275	0.133	-2.912	-26.366	3.34871e-153	2.15657e-150	0.0017	0.0125	0.006	0.006	TRUE	0.0484
I3242_03575		ABC transporter ATP-binding protein		9396	7596	8747	593	1342	597	8182	9119	8046	1063	1049	1096	4623.76	8449	1069	0.127	-2.983	-18.847	3.09657e-79	9.97095e-78	0.0225	0.0115	0.0173	0.0173	TRUE	0.5202
I3242_03580		FtsX-like permease family protein		23037	18041	21937	1170	3562	1409	20061	21657	20180	2097	2784	2586	10752.8	20633	2489	0.121	-3.05	-16.891	5.21469e-64	8.68516e-63	0.036	0.0113	0.0232	0.0232	TRUE	0.7207
I3242_02520	purD	phosphoribosylamine--glycine ligase	Purine Metabolism	4527	3297	4113	277	643	202	3942	3958	3784	497	503	371	2637.97	3895	457	0.118	-3.086	-20.334	6.49862e-92	3.58724e-90	0.0171	0.0118	0.0149	0.0149	TRUE	0.234
I3242_03470	pflA	pyruvate formate lyase-activating protein	Pyruvate Metabolism	3071	2808	2951	133	475	223	2674	3371	2715	238	371	409	1685.03	2920	339	0.117	-3.098	-17.719	3.01523e-70	6.19726e-69	0.0305	0.0121	0.0198	0.0198	TRUE	0.4593
I3242_00150		FAD-dependent oxidoreductase	Oxidative Phosphorylation	4089	6163	4211	230	757	352	3561	7398	3874	412	592	646	2247.07	4944	550	0.111	-3.166	-13.175	1.22218e-39	7.92365e-39	0.077	0.0119	0.0402	0.0402	TRUE	1.5297
I3242_09220		FAD-dependent oxidoreductase	Other	15037	12995	13234	587	2371	787	13094	15600	12174	1052	1853	1444	6981.38	13623	1450	0.107	-3.228	-18.282	1.14332e-74	2.76111e-73	0.032	0.0114	0.0219	0.0219	TRUE	0.4841
I3242_08410		alpha/beta hydrolase		13582	12001	11867	836	1493	659	11827	14407	10917	1499	1167	1210	6849.25	12384	1292	0.104	-3.263	-19.108	2.17997e-81	7.94659e-80	0.0297	0.0114	0.0204	0.0204	TRUE	0.4142
I3242_02515		aldehyde dehydrogenase family protein	Glycine, Serine Threonine Metabolism	8346	7687	7677	360	1088	487	7268	9228	7062	645	850	894	4205.07	7853	796	0.102	-3.299	-19.515	8.21211e-85	3.3757e-83	0.0275	0.0115	0.0196	0.0196	TRUE	0.2785
I3242_01925		O-antigen ligase family protein		749	584	777	56	69	33	652	701	715	100	54	61	353.35	689	72	0.1	-3.316	-16.427	1.22754e-60	1.70619e-59	0.0238	0.0159	0.0187	0.0187	TRUE	0.5839
I3242_03465	pflB	formate C-acetyltransferase	Pyruvate Metabolism	254393	190738	236847	7358	33507	12239	221525	228971	217879	13190	26188	22464	122783	222792	20614	0.093	-3.434	-17.454	3.19941e-68	6.12006e-67	0.0394	0.0111	0.0279	0.0279	TRUE	0.8084
I3242_08420		PspC domain-containing protein		65817	60563	61037	2879	4678	1910	57313	72703	56149	5161	3656	3506	31046.2	62055	4108	0.066	-3.918	-19.248	1.45878e-82	5.87158e-81	0.0523	0.0112	0.0297	0.0297	TRUE	0.7092
I3242_06045		pyridoxamine 5'-phosphate oxidase family protein		12490	14467	11788	332	1007	507	10876	17367	10844	595	787	931	5242.95	13029	771	0.059	-4.079	-20.248	3.66343e-91	1.86257e-89	0.0472	0.0115	0.0283	0.0283	TRUE	0.6909
I3242_08415		hypothetical protein		24563	22404	21789	542	1041	433	21389	26895	20044	972	814	795	11229.9	22776	860	0.038	-4.728	-27.871	5.99989e-171	1.15918e-167	0.0284	0.0113	0.0199	0.0199	TRUE	0.4083
I3242_00145	ahpC	peroxiredoxin	Oxidative Phosphorylation	23040	26921	21077	378	1084	613	20063	32317	19389	678	847	1125	8934.26	23923	883	0.037	-4.76	-22.524	2.40403e-112	3.39621e-110	0.0561	0.0113	0.0313	0.0313	TRUE	0.7684

## Sheet: Significant genes
Id	gene	product	Subsytem in iMS520	BB46_early_1	BB46_early_2	BB46_early_3	BB46_stat_1	BB46_stat_2	BB46_stat_3	norm.BB46_early_1	norm.BB46_early_2	norm.BB46_early_3	norm.BB46_stat_1	norm.BB46_stat_2	norm.BB46_stat_3	baseMean	EarlyExp	Stationary	FoldChange	log2FoldChange	stat	pvalue	padj	dispGeneEst	dispFit	dispMAP	dispersion	betaConv	maxCooks
I3242_09050		biotin transporter BioY	Transport	179	126	190	8178	43924	17201	156	151	175	14660	34329	31571	9485.07	161	26853	167.141	7.385	15.91	5.40423e-57	6.56665e-56	0.1521	0.0113	0.071	0.1521	TRUE	0.3843
I3242_02505		metal ABC transporter solute-binding protein		94	83	91	889	14529	5587	82	100	84	1594	11355	10255	2654.55	89	7735	87.541	6.452	9.96	2.27094e-23	7.75169e-23	0.2967	0.0118	0.1236	0.2967	TRUE	0.4494
I3242_05875		peptidase		0	0	1	6	28	5	0	0	1	11	22	9	5.48	0	14	40.864	5.353	3.922	8.77871e-05	0.000122902	0	0.3218	0.293	0.293	TRUE	0.9059
I3242_04850		hypothetical protein		0	0	0	6	6	3	0	0	0	11	5	6	3.02	0	7	37.451	5.227	3.57	0.000357215	0.000481605	0	0.5747	0.4412	0.4412	TRUE	0.3815
I3242_04805		hypothetical protein		1	0	0	10	12	7	1	0	0	18	9	13	5.2	0	13	37.135	5.215	3.775	0.000160174	0.000219473	0.2536	0.3388	0.3211	0.3211	TRUE	0.3993
I3242_05225		DNA polymerase III		1	0	2	18	28	14	1	0	2	32	22	26	9.88	1	27	27.063	4.758	4.972	6.61726e-07	1.05832e-06	0	0.1836	0.1282	0.1282	TRUE	0.1954
I3242_02735		hypothetical protein		3	0	2	28	56	20	3	0	2	50	44	37	17.9	2	44	26.985	4.754	6.454	1.08998e-10	2.12069e-10	0	0.1063	0.0716	0.0716	TRUE	0.1864
I3242_09930		hypothetical protein		0	0	0	4	1	4	0	0	0	7	1	7	1.89	0	5	26.86	4.747	2.661	0.00778529	0.00962943	0	0.9136	1.1463	1.1463	TRUE	1.0781
I3242_05330		HNH endonuclease		0	0	0	6	3	1	0	0	0	11	2	2	2.1	0	5	26.554	4.731	2.813	0.00490154	0.00613328	1.101	0.8233	0.8898	0.8898	TRUE	0.8146
I3242_01955		hypothetical protein		7	1	3	64	85	56	6	1	3	115	66	103	36.21	3	95	26.271	4.715	8.861	7.91416e-19	2.22241e-18	0.0579	0.0582	0.0581	0.0581	TRUE	0.3593
I3242_05395		hypothetical protein		6	1	4	57	106	41	5	1	4	102	83	75	34.43	3	87	24.324	4.604	8.956	3.35275e-19	9.55385e-19	0	0.0606	0.0445	0.0445	TRUE	0.2153
I3242_09045		ATP-grasp domain-containing protein	Fatty Acid Metabolism	2648	1360	2331	21191	71683	28780	2306	1633	2144	37988	56025	52824	20330.3	2028	48946	24.134	4.593	20.435	8.17447e-93	5.09454e-91	0.0558	0.0112	0.0361	0.0361	TRUE	0.6577
I3242_04890		hypothetical protein		0	0	0	3	7	1	0	0	0	5	5	2	1.79	0	4	23.909	4.579	2.884	0.00393051	0.00496324	0	0.9618	0.6551	0.6551	TRUE	0.1497
I3242_08305		AzlC family ABC transporter permease	Transport	903	305	902	9162	19605	8436	786	366	830	16424	15323	15484	5790.83	661	15744	23.81	4.573	12.8	1.6482e-37	9.64944e-37	0.0912	0.0114	0.0494	0.0912	TRUE	1.1829
I3242_04685		cell division protein DivIVA		1	1	2	17	36	18	1	1	2	30	28	33	12.13	1	30	23.297	4.542	5.329	9.89437e-08	1.65649e-07	0	0.1515	0.1244	0.1244	TRUE	0.6831
I3242_08310		branched-chain amino acid transporter permease		83	27	91	782	1919	739	72	32	84	1402	1500	1356	517.5	63	1419	22.469	4.49	11.176	5.32806e-29	2.29772e-28	0.1079	0.0144	0.0472	0.1079	TRUE	1.2465
I3242_00060		pyridoxal phosphate-dependent aminotransferase	Alanine Aspartate Metabolism	17	9	13	187	326	136	15	11	12	335	255	250	311.76	13	280	22.289	4.478	5.642	1.684e-08	2.93371e-08	0.4119	0.0166	0.1722	0.4119	TRUE	0.7803
I3242_06710		LysM peptidoglycan-binding domain-containing protein		40	7	39	350	734	303	35	8	36	627	574	556	218.82	26	586	22.007	4.46	7.462	8.50955e-14	1.90283e-13	0.2375	0.0189	0.086	0.2375	TRUE	2.5857
I3242_05055		prealbumin-like fold domain-containing protein		15	6	5	102	236	103	13	7	5	183	184	189	70.04	8	185	22.003	4.46	11.921	9.16643e-33	4.40536e-32	0.0539	0.0355	0.0387	0.0387	TRUE	0.988
I3242_04800		hypothetical protein		2	0	2	14	35	18	2	0	2	25	27	33	11.71	1	28	21.96	4.457	5.354	8.59756e-08	1.44845e-07	0	0.1567	0.0956	0.0956	TRUE	0.1832
I3242_05365		C40 family peptidase		10	5	9	119	191	83	9	6	8	213	149	152	68.67	8	171	21.93	4.455	11.513	1.13258e-30	5.05346e-30	0	0.0359	0.0406	0.0406	TRUE	0.7377
I3242_03385		hypothetical protein		2	8	3	50	99	60	2	10	3	90	77	110	35.63	5	92	21.16	4.403	8.723	2.70166e-18	7.43534e-18	0.0856	0.0589	0.0624	0.0624	TRUE	0.5576
I3242_05435		adenine-specific methyltransferase EcoRI family protein		8	2	4	62	94	55	7	2	4	111	73	101	37.02	4	95	20.795	4.378	8.968	3.0097e-19	8.62722e-19	0	0.0572	0.0556	0.0556	TRUE	0.2774
I3242_04910	secE	preprotein translocase subunit SecE		0	0	0	2	5	2	0	0	0	4	4	4	1.57	0	4	20.593	4.364	2.719	0.00654484	0.0081316	0	1.0986	0.6686	0.6686	TRUE	0.0868
I3242_05110		hypothetical protein		0	0	1	3	10	4	0	0	1	5	8	7	2.96	0	7	19.59	4.292	2.969	0.00298866	0.00382644	0	0.5867	0.4044	0.4044	TRUE	0.3219
I3242_04515		hypothetical protein		7	2	7	63	112	58	6	2	6	113	88	106	42.1	5	102	19.589	4.292	9.598	8.16736e-22	2.60816e-21	0	0.0516	0.0423	0.0423	TRUE	0.4445
I3242_08530		hypothetical protein		1	0	3	23	25	8	1	0	3	41	20	15	10.26	1	25	19.272	4.268	4.734	2.20228e-06	3.41477e-06	0.1755	0.1773	0.1765	0.1765	TRUE	0.3376
I3242_05530		hypothetical protein		3	2	3	31	60	26	3	2	3	56	47	48	19.42	3	50	19.124	4.257	7.008	2.42112e-12	5.12332e-12	0	0.0989	0.0636	0.0636	TRUE	0.3457
I3242_09730		hypothetical protein		133	53	135	994	2407	1179	116	64	124	1782	1881	2164	749.05	101	1942	19.057	4.252	16.613	5.61106e-62	8.67246e-61	0.0834	0.0134	0.042	0.042	TRUE	1.2279
I3242_03155		hypothetical protein		1	2	1	13	39	10	1	2	1	23	30	18	9.96	1	24	18.69	4.224	4.956	7.19991e-07	1.14771e-06	0	0.1823	0.1223	0.1223	TRUE	0.0927
I3242_04335		MFS transporter		12	5	7	77	196	76	10	6	6	138	153	139	53.75	7	143	18.517	4.211	11.367	6.11942e-30	2.68089e-29	0	0.0428	0.0309	0.0309	TRUE	0.4799
I3242_05235		hypothetical protein		1	0	0	6	5	3	1	0	0	11	4	6	2.78	0	7	18.339	4.197	2.868	0.00413642	0.00520623	0	0.6234	0.435	0.435	TRUE	0.1926
I3242_05360		CHAP domain-containing protein		18	11	19	189	299	127	16	13	17	339	234	233	109.47	15	269	17.171	4.102	13.043	6.99452e-39	4.33122e-38	0.0515	0.0267	0.037	0.037	TRUE	0.7965
I3242_05295		hypothetical protein		12	3	8	74	165	62	10	4	7	133	129	114	49.82	7	125	16.875	4.077	10.817	2.84811e-27	1.14398e-26	0	0.0453	0.0307	0.0307	TRUE	0.3197
I3242_05380		HNH endonuclease		5	4	12	84	128	51	4	5	11	151	100	94	46.02	7	115	16.741	4.065	9.335	1.00642e-20	3.0429e-20	0.0801	0.0482	0.0583	0.0583	TRUE	0.6907
I3242_05355		hypothetical protein		23	10	32	218	452	167	20	12	29	391	353	307	143.7	20	350	16.735	4.065	14.571	4.31966e-48	4.03168e-47	0.0463	0.023	0.0305	0.0305	TRUE	0.2544
I3242_05465		hypothetical protein		11	4	14	105	198	65	10	5	13	188	155	119	61.27	9	154	16.467	4.042	11.123	9.68217e-29	4.12026e-28	0.0361	0.0389	0.038	0.038	TRUE	0.0618
I3242_09735		IS30 family transposase		215	81	173	1213	3323	1266	187	97	159	2174	2597	2324	927.46	148	2365	15.961	3.997	10.376	3.1993e-25	1.17959e-24	0.1033	0.013	0.0495	0.1033	TRUE	1.3672
I3242_05375		hypothetical protein		6	4	8	67	99	42	5	5	7	120	77	77	36.13	6	91	15.526	3.957	8.611	7.2663e-18	1.9717e-17	0	0.0583	0.0603	0.0603	TRUE	0.6896
I3242_09995		ion transporter	Transport	5	1	1	25	34	19	4	1	1	45	27	35	14.59	2	36	15.37	3.942	5.82	5.88843e-09	1.04659e-08	0	0.1279	0.0933	0.0933	TRUE	0.2687
I3242_05350		hypothetical protein		0	2	2	9	27	12	0	2	2	16	21	22	8.38	1	20	14.936	3.901	4.182	2.88504e-05	4.18775e-05	0.2488	0.2145	0.2212	0.2212	TRUE	0.7177
I3242_04340		permease		3	0	2	16	23	14	3	0	2	29	18	26	9.71	2	24	14.737	3.881	4.779	1.7631e-06	2.75146e-06	0	0.1866	0.1397	0.1397	TRUE	0.2175
I3242_05475		DEAD/DEAH box helicase family protein		133	62	157	993	2042	864	116	74	144	1780	1596	1586	653.7	111	1654	14.731	3.881	16.43	1.16249e-60	1.62749e-59	0.0668	0.0137	0.0353	0.0353	TRUE	0.8712
I3242_00880		hypothetical protein		342	202	363	2395	5118	2493	298	242	334	4293	4000	4576	1726.16	291	4290	14.693	3.877	18.803	7.18395e-79	2.23861e-77	0.0488	0.0121	0.0288	0.0288	TRUE	0.7622
I3242_05170		hypothetical protein		33	26	26	242	569	186	29	31	24	434	445	341	169.22	28	407	14.649	3.873	13.952	3.03942e-44	2.38706e-43	0.0555	0.0212	0.036	0.036	TRUE	1.169
I3242_04350		YidC/Oxa1 family membrane protein insertase		4	5	5	40	87	31	3	6	5	72	68	57	25.96	5	66	14.327	3.841	7.849	4.18463e-15	9.93207e-15	0	0.0768	0.0548	0.0548	TRUE	0.2876
I3242_05190		IS21 family transposase		309	143	347	2018	4669	1918	269	172	319	3618	3649	3520	1397.88	253	3596	14.152	3.823	16.529	2.27513e-61	3.32996e-60	0.0676	0.0123	0.0364	0.0364	TRUE	1.0133
I3242_00110		ATP-binding protein		20	9	14	92	284	104	17	11	13	165	222	191	76.47	14	193	13.932	3.8	12.003	3.40627e-33	1.6831e-32	0.0327	0.0334	0.0332	0.0332	TRUE	0.131
I3242_05285		hypothetical protein		10	6	12	83	154	60	9	7	11	149	120	110	53.33	9	126	13.85	3.792	10.868	1.63919e-27	6.68125e-27	0	0.0431	0.0282	0.0282	TRUE	0.1003
I3242_05470		hypothetical protein		94	32	130	708	1287	576	82	38	120	1269	1006	1057	436.09	80	1111	13.822	3.789	9.379	6.66818e-21	2.04491e-20	0.1108	0.015	0.0515	0.1108	TRUE	1.1897
I3242_05320		hypothetical protein		2	1	1	16	15	8	2	1	1	29	12	15	7.18	1	19	13.806	3.787	3.997	6.41814e-05	9.07748e-05	0	0.2483	0.2296	0.2296	TRUE	0.6279
I3242_05415		hypothetical protein		5	8	8	57	126	44	4	10	7	102	98	81	39.05	7	94	13.648	3.771	9.257	2.09485e-20	6.24575e-20	0	0.0548	0.0409	0.0409	TRUE	0.2476
I3242_06720		IS21 family transposase		337	146	375	2074	4734	2025	293	175	345	3718	3700	3717	1443.37	271	3712	13.646	3.77	15.364	2.84269e-53	3.1205e-52	0.0794	0.0123	0.0414	0.0414	TRUE	1.1737
I3242_04845		hypothetical protein		11	4	16	85	146	79	10	5	15	152	114	145	59.07	10	137	13.555	3.761	10.843	2.14231e-27	8.69528e-27	0.0176	0.04	0.0324	0.0324	TRUE	0.4624
I3242_09390		IS21 family transposase		307	130	386	1993	4553	1839	267	156	355	3573	3558	3375	1371.62	259	3502	13.476	3.752	10.544	5.38825e-26	2.05733e-25	0.0891	0.0124	0.0457	0.0891	TRUE	1.0161
I3242_05280		DNA cytosine methyltransferase	Methionine Metabolism	8	7	14	82	151	63	7	8	13	147	118	116	52.06	9	127	13.374	3.741	10.594	3.19254e-26	1.22868e-25	0	0.0439	0.0323	0.0323	TRUE	0.2657
I3242_02500		peptide ABC transporter permease		3	0	2	11	34	9	3	0	2	20	27	17	8.18	2	21	13.343	3.738	4.526	6.02441e-06	9.1431e-06	0	0.2195	0.1524	0.1524	TRUE	0.1951
I3242_05165		hypothetical protein		4	2	6	27	65	31	3	2	6	48	51	57	23.08	4	52	13.329	3.737	7.249	4.18662e-13	9.1603e-13	0	0.0849	0.052	0.052	TRUE	0.1755
I3242_09040		acyl-CoA carboxylase subunit beta	Fatty Acid Metabolism	2289	1305	2156	8821	41337	13810	1993	1567	1983	15813	32308	25347	11047.5	1848	24489	13.253	3.728	15.119	1.20777e-51	1.24117e-50	0.0728	0.0113	0.0435	0.0435	TRUE	0.0387
I3242_00100		IS21 family transposase		320	158	387	2014	4744	1975	279	190	356	3610	3708	3625	1429.61	275	3648	13.245	3.727	15.216	2.76003e-52	2.88237e-51	0.0811	0.0123	0.0412	0.0412	TRUE	1.3002
I3242_05185		ATP-binding protein		196	62	176	1018	2439	907	171	74	162	1825	1906	1665	701.37	136	1799	13.222	3.725	9.225	2.83197e-20	8.3788e-20	0.1134	0.0136	0.055	0.1134	TRUE	1.5647
I3242_05115		hypothetical protein		9	1	17	64	159	53	8	1	16	115	124	97	49.34	8	112	13.029	3.704	9.67	4.03322e-22	1.31181e-21	0.02	0.0457	0.0426	0.0426	TRUE	1.103
I3242_00095		ATP-binding protein		175	87	173	1059	2347	908	152	104	159	1898	1834	1667	703.34	138	1800	12.911	3.69	18.71	4.14116e-78	1.17658e-76	0.0358	0.0135	0.0241	0.0241	TRUE	0.5695
I3242_04810		hypothetical protein		3	1	3	14	30	22	3	1	3	25	23	40	12.43	2	29	12.874	3.686	5.242	1.58956e-07	2.63607e-07	0	0.1482	0.1154	0.1154	TRUE	0.3064
I3242_05425		hypothetical protein		10	1	7	42	94	39	9	1	6	75	73	72	29.75	5	73	12.698	3.667	8.328	8.25527e-17	2.13796e-16	0	0.0684	0.0452	0.0452	TRUE	0.4668
I3242_05155		hypothetical protein		1	6	13	62	102	32	1	7	12	111	80	59	37.28	7	83	12.626	3.658	7.418	1.18677e-13	2.64457e-13	0.21	0.0568	0.0918	0.0918	TRUE	0.2917
I3242_04130		IS3 family transposase		3	1	6	17	63	21	3	1	6	30	49	39	15.89	3	39	12.413	3.634	5.834	5.42268e-09	9.65587e-09	0.08	0.1184	0.1095	0.1095	TRUE	0.1903
I3242_08985		ATP-binding cassette domain-containing protein		43	13	40	214	552	172	37	16	37	384	431	316	148.33	30	377	12.406	3.633	10.975	5.04884e-28	2.10223e-27	0.1389	0.0226	0.0608	0.0608	TRUE	0.4047
I3242_04740		class E sortase		9	4	5	34	93	45	8	5	5	61	73	83	28.35	6	72	12.364	3.628	7.535	4.88747e-14	1.10829e-13	0.076	0.0712	0.0728	0.0728	TRUE	0.4281
I3242_03905		RNA methyltransferase		404	192	362	2152	4665	2089	352	230	333	3858	3646	3834	1548.15	305	3779	12.336	3.625	22.153	9.86833e-109	1.12151e-106	0.0228	0.0122	0.0175	0.0175	TRUE	0.3273
I3242_06715		ATP-binding protein		185	78	200	1006	2543	893	161	94	184	1803	1988	1639	712.58	146	1810	12.316	3.622	15.308	6.78064e-53	7.31855e-52	0.0673	0.0135	0.0366	0.0366	TRUE	0.335
I3242_05480		nucleotidyltransferase domain-containing protein		98	60	126	651	1537	535	85	72	116	1167	1201	982	456.39	91	1117	12.209	3.61	16.589	8.34528e-62	1.27961e-60	0.0441	0.0149	0.0281	0.0281	TRUE	0.6515
I3242_05500		hypothetical protein		12	8	14	80	190	58	10	10	13	143	148	106	53.87	11	132	12.081	3.595	9.259	2.07143e-20	6.18546e-20	0.106	0.0428	0.0586	0.0586	TRUE	0.8723
I3242_00620		ATP-binding protein		13	3	14	77	127	60	11	4	13	138	99	110	46.3	9	116	11.973	3.582	9.048	1.45204e-19	4.19333e-19	0.0777	0.0479	0.0555	0.0555	TRUE	0.492
I3242_04895		hypothetical protein		1	0	1	3	5	8	1	0	1	5	4	15	4.07	1	8	11.967	3.581	2.668	0.00764084	0.00945683	0	0.4297	0.4401	0.4401	TRUE	0.9261
I3242_09395		ATP-binding protein		179	81	201	993	2267	910	156	97	185	1780	1772	1670	683.11	146	1741	11.854	3.567	16.494	4.0585e-61	5.85151e-60	0.0521	0.0136	0.0299	0.0299	TRUE	0.6422
[truncated: 1,487 more rows]

## Sheet: |log2(FC)|>2, p<0.01
Id	gene	product	Subsytem in iMS520	BB46_early_1	BB46_early_2	BB46_early_3	BB46_stat_1	BB46_stat_2	BB46_stat_3	norm.BB46_early_1	norm.BB46_early_2	norm.BB46_early_3	norm.BB46_stat_1	norm.BB46_stat_2	norm.BB46_stat_3	baseMean	EarlyExp	Stationary	FoldChange	log2FoldChange	stat	pvalue	padj	dispGeneEst	dispFit	dispMAP	dispersion	betaConv	maxCooks
[truncated: 474 more rows]
