# Supplementary material for: Novel Insights into the Molecular Mechanisms Underlying Robustness and Stability in Probiotic Bifidobacteria
Source: Appl Environ Microbiol. 2023 Feb 21;89(3):e00082-23. doi: 10.1128/aem.00082-23 (PMC10057886; doi:10.1128/aem.00082-23)
Supplement: Supplemental file 4 — Supplemental material. Download aem.00082-23-s0004.xlsx, XLSX file, 0.5 MB [file aem.00082-23-s0004.xlsx]

## Sheet: All genes
BB-12_proteins.fasta	BB-46_proteins.fasta	BB12_gene	BB12_product	BB46_gene	BB46_product	Subsytem in iMS520 and iAZ480	BB12_early_1	BB12_early_2	BB12_early_3	BB12_stat_1	BB12_stat_2	BB12_stat_3	BB-12_log2FoldChange_(EXP_STAT)	BB46_early_1	BB46_early_2	BB46_early_3	BB46_stat_1	BB46_stat_2	BB46_stat_3	BB-46_log2FoldChange_(EXP_STAT)	baseMean	log2FoldChange	lfcSE	stat	pvalue	padj
BIF_00086	I3242_00060		aminotransferase class I/II-fold pyridoxal phosphate-dependent enzyme		pyridoxal phosphate-dependent aminotransferase	Alanine Aspartate Metabolism	739	691	861	14	7	2	-5.576	17	9	13	187	326	136	4.478	181.848	10.1425	0.427822	23.7073	3.03167e-124	7.30181e-123
BIF_01200	I3242_09050		biotin transporter BioY		biotin transporter BioY	Transport	5702	5400	7576	3142	1827	2578	-0.231	179	126	190	8178	43924	17201	7.385	10556.5	7.71789	0.380656	20.2752	2.12814e-91	3.16981e-90
BIF_00583	I3242_03905		RNA methyltransferase		RNA methyltransferase		862	777	933	79	39	52	-2.865	404	192	362	2152	4665	2089	3.625	1473.61	6.59861	0.210457	31.3538	8.64699e-216	4.89419e-214
BIF_00247	I3242_00880		colicin transporter		hypothetical protein		165	155	152	25	18	17	-1.916	342	202	363	2395	5118	2493	3.877	1560.85	5.90008	0.263222	22.4148	2.82296e-111	5.60631e-110
BIF_00160	I3242_05765		HAD hydrolase family protein		HAD family hydrolase		353	366	428	3	3	2	-6.097	350	255	360	151	284	111	-0.442	196.965	5.7595	0.537416	10.717	8.46983e-27	2.67817e-26
BIF_00426	I3242_05990	tsaB	tRNA (adenosine(37)-N6)-threonylcarbamoyltransferase complex dimerization subunit type 1 TsaB	tsaB	tRNA (adenosine(37)-N6)-threonylcarbamoyltransferase complex dimerization subunit type 1 TsaB		1168	953	1324	34	20	15	-4.579	300	223	307	299	603	242	0.837	359.309	5.52501	0.248102	22.2691	7.36465e-110	1.41302e-108
BIF_01234	I3242_02505		zinc ABC transporter substrate-binding protein		metal ABC transporter solute-binding protein		2130	2183	2805	3425	1629	2298	1.095	94	83	91	889	14529	5587	6.452	3588.76	5.45794	0.782863	6.97178	3.12959e-12	6.34891e-12
BIF_01894	I3242_05435		adenine-specific methyltransferase EcoRI family protein		adenine-specific methyltransferase EcoRI family protein		1125	1264	1436	408	189	318	-1.012	8	2	4	62	94	55	4.378	254.971	5.45154	0.438526	12.4315	1.76235e-35	6.99992e-35
BIF_00896	I3242_00915		helix-turn-helix transcriptional regulator		helix-turn-helix transcriptional regulator		34	41	35	10	2	3	-1.846	492	220	472	2485	5072	2172	3.457	1510.82	5.39018	0.455181	11.8418	2.37211e-32	8.66203e-32
BIF_02076	I3242_05760		aminotransferase class I/II-fold pyridoxal phosphate-dependent enzyme		aminotransferase class I/II-fold pyridoxal phosphate-dependent enzyme	Alanine Aspartate Metabolism	929	855	1036	54	25	45	-3.451	1357	926	1264	2059	4365	1822	1.595	1581.97	5.15249	0.179127	28.7644	5.983e-182	2.94468e-180
BIF_00563	I3242_05665	ruvA	Holliday junction branch migration protein RuvA	ruvA	Holliday junction branch migration protein RuvA		1488	1491	1776	112	57	58	-3.33	489	296	441	826	1317	646	1.633	707.486	5.08033	0.216323	23.485	5.80943e-122	1.3421e-120
BIF_00229	I3242_05660	ruvB	Holliday junction branch migration DNA helicase RuvB	ruvB	Holliday junction branch migration DNA helicase RuvB		1247	1175	1394	69	32	52	-3.583	549	402	535	604	1307	540	1.091	619.775	4.78153	0.172106	27.7824	7.07354e-170	2.96565e-168
BIF_01199	I3242_09045		ATP-grasp domain-containing protein		ATP-grasp domain-containing protein	Fatty Acid Metabolism	29310	28665	38526	17285	11070	14858	-0.071	2648	1360	2331	21191	71683	28780	4.593	24772.7	4.76946	0.195693	24.3721	3.37924e-131	9.10787e-130
BIF_00428	I3242_03775		exodeoxyribonuclease V subunit gamma		UvrD-helicase domain-containing protein		3204	2975	3449	184	81	120	-3.599	967	553	867	988	1886	830	1.046	1107.6	4.75975	0.182725	26.0487	1.39145e-149	5.08104e-148
BIF_00245	I3242_05985	rimI	ribosomal protein S18-alanine N-acetyltransferase	rimI	ribosomal protein S18-alanine N-acetyltransferase		633	445	669	24	7	14	-4.231	144	89	115	91	178	79	0.39	144.207	4.731	0.32664	14.4838	1.53334e-47	8.50856e-47
BIF_00933	I3242_08850		amino acid permease		amino acid permease		10846	11116	13050	1229	665	921	-2.576	1410	772	1297	2260	5556	2051	1.859	3159.61	4.54448	0.13819	32.8858	3.50479e-237	2.83388e-235
BIF_00562	I3242_05670	ruvC	crossover junction endodeoxyribonuclease RuvC	ruvC	crossover junction endodeoxyribonuclease RuvC		885	910	1159	53	29	15	-3.865	444	293	441	306	603	271	0.398	378.662	4.37243	0.218743	19.9889	6.88502e-89	9.74231e-88
BIF_00522	I3242_05685		threonine--tRNA ligase		threonine--tRNA ligase	tRNA Charging	7938	7625	9271	507	263	317	-3.46	7377	4542	6810	5634	13839	5429	0.767	5964.75	4.33687	0.125774	34.4814	1.52362e-260	1.56794e-258
BIF_00872	I3242_05430		DUF262 domain-containing protein		DUF262 domain-containing protein		2062	2217	2308	536	289	366	-1.414	15	7	6	20	86	47	2.803	370.829	4.32387	0.337595	12.8079	1.48113e-37	6.30316e-37
BIF_01198	I3242_09040		acyl-CoA carboxylase subunit beta		acyl-CoA carboxylase subunit beta	Fatty Acid Metabolism	22296	22646	29657	12310	7174	9908	-0.268	2289	1305	2156	8821	41337	13810	3.728	14230.9	4.09881	0.240986	17.0085	7.10288e-65	6.33107e-64
BIF_01807	I3242_09450		glycosyltransferase		glycosyltransferase		2502	2868	2999	354	227	278	-2.214	184	115	163	312	651	256	1.776	590.792	4.09101	0.155736	26.2688	4.35544e-152	1.64345e-150
BIF_00427	I3242_05995	tsaE	tRNA (adenosine(37)-N6)-threonylcarbamoyltransferase complex ATPase subunit type 1 TsaE	tsaE	tRNA (adenosine(37)-N6)-threonylcarbamoyltransferase complex ATPase subunit type 1 TsaE		942	883	1182	25	16	13	-4.731	202	139	161	50	125	54	-0.772	183.325	4.06164	0.272123	14.9257	2.24128e-50	1.31458e-49
BIF_00783	I3242_09035		type I polyketide synthase		DUF1729 domain-containing protein	Membrane Lipid Metabolism	129186	132481	178686	57860	33610	46448	-0.597	17917	10378	17368	47502	246026	78330	3.258	80009.9	3.95643	0.326962	12.1006	1.04857e-33	3.99657e-33
BIF_00560	I3242_05880		chorismate-binding protein	trpE	anthranilate synthase component I	Tyrosine, Tryptophan, Phenylalanine Metabolism	3241	3360	3517	129	69	74	-4.164	2249	1545	2181	772	1992	784	-0.407	1354.31	3.86502	0.149842	25.7939	1.03721e-146	3.45329e-145
BIF_00987	I3242_04500		MerR family transcriptional regulator		MerR family transcriptional regulator		911	1100	1017	64	23	26	-3.705	1852	1336	1711	966	1833	903	0.004	1055.78	3.82499	0.218443	17.5103	1.19646e-68	1.13815e-67
BIF_00278	I3242_05790	whiA	DNA-binding protein WhiA	whiA	DNA-binding protein WhiA		3853	3697	4267	345	200	208	-2.913	1226	825	1126	1190	2128	840	0.785	1349.99	3.81004	0.179356	21.2429	3.83148e-100	6.47349e-99
BIF_01348	I3242_09965	nrdF	class 1b ribonucleoside-diphosphate reductase subunit beta	nrdF	class 1b ribonucleoside-diphosphate reductase subunit beta	Nucleotide Salvage Pathway	1664	2567	3427	342	168	189	-2.381	34	58	57	66	180	51	1.254	383.428	3.73703	0.422172	8.85193	8.602e-19	2.17354e-18
BIF_01074	I3242_05645	sucC	ADP-forming succinate--CoA ligase subunit beta	sucC	ADP-forming succinate--CoA ligase subunit beta	Citric Acid Cycle	8296	8019	9366	210	120	117	-4.786	3565	2598	3394	804	1713	684	-1.212	2167.34	3.68375	0.140152	26.284	2.92038e-152	1.13995e-150
BIF_01276	I3242_04475		CDP-alcohol phosphatidyltransferase family protein		CDP-alcohol phosphatidyltransferase family protein	Glycerophospholipid Metabolism	1454	1707	1686	32	21	27	-4.858	956	763	928	205	419	202	-1.297	511.585	3.6674	0.219778	16.6868	1.63483e-62	1.36075e-61
BIF_01832	I3242_05655	yajC	preprotein translocase subunit YajC		preprotein translocase subunit YajC		2049	1996	2375	85	41	41	-4.208	2106	1309	1889	613	1201	608	-0.711	1018.68	3.61004	0.188082	19.194	4.15233e-82	5.05424e-81
BIF_00246	I3242_05980	tsaD	tRNA (adenosine(37)-N6)-threonylcarbamoyltransferase complex transferase subunit TsaD	tsaD	tRNA (adenosine(37)-N6)-threonylcarbamoyltransferase complex transferase subunit TsaD		1185	1174	1425	72	18	27	-3.972	343	266	350	98	305	125	-0.531	293.068	3.55756	0.232384	15.3089	6.66421e-53	4.26208e-52
BIF_01744	I3242_05720		undecaprenyl-diphosphate phosphatase	uppP	undecaprenyl-diphosphatase UppP	Cell Envelope Biosynthesis	2775	2757	3153	101	48	57	-4.343	594	383	542	153	286	161	-0.918	536.515	3.53283	0.193171	18.2887	1.01864e-74	1.17664e-73
BIF_00331	I3242_06615		D-tyrosyl-tRNA(Tyr) deacylase		D-tyrosyl-tRNA(Tyr) deacylase		320	380	452	112	56	95	-1.064	68	48	55	182	309	156	2.339	176.559	3.50798	0.235229	14.913	2.71234e-50	1.58266e-49
BIF_01073	I3242_05640	sucD	succinate--CoA ligase subunit alpha	sucD	succinate--CoA ligase subunit alpha	Citric Acid Cycle	5536	5458	6657	134	88	54	-4.925	2670	1815	2286	395	1028	395	-1.557	1438.56	3.48186	0.177272	19.6413	6.86025e-86	8.62867e-85
BIF_01075	I3242_05650		adenine phosphoribosyltransferase		adenine phosphoribosyltransferase	Nucleotide Salvage Pathway	4280	3974	4677	180	76	107	-4.111	1687	1039	1554	443	1061	427	-0.784	1101.38	3.4374	0.160323	21.4405	5.60393e-102	1.00693e-100
BIF_00697	I3242_06000	holA	DNA polymerase III subunit delta	holA	DNA polymerase III subunit delta		1050	833	1106	80	18	39	-3.426	362	297	368	195	336	176	-0.125	306.525	3.42648	0.268468	12.7631	2.63587e-37	1.11753e-36
BIF_00171	I3242_07030		nucleoside hydrolase		nucleoside hydrolase	Purine Metabolism	5314	5051	6844	899	623	733	-1.84	138	80	127	171	403	155	1.44	955.443	3.38442	0.164555	20.5671	5.40845e-94	8.62305e-93
BIF_01259	I3242_05885	hisI	phosphoribosyl-AMP cyclohydrolase	hisI	phosphoribosyl-AMP cyclohydrolase	Histidine Metabolism	434	444	437	22	7	10	-4.031	359	221	307	101	200	84	-0.815	176.018	3.31755	0.303314	10.9377	7.61429e-28	2.45566e-27
BIF_01680	I3242_09995		potassium channel family protein		ion transporter	Transport	845	785	1145	929	485	671	0.652	5	1	1	25	34	19	3.942	308.791	3.31741	0.591524	5.60824	2.04398e-08	3.54332e-08
BIF_00005	I3242_07930		very short patch repair endonuclease		very short patch repair endonuclease		724	834	1064	341	202	280	-0.593	59	37	68	182	393	191	2.62	296.272	3.31072	0.193385	17.1199	1.05443e-65	9.62595e-65
BIF_02465	I3242_09980		glutaredoxin family protein		glutaredoxin family protein	Nucleotide Salvage Pathway	5307	5301	9769	264	197	160	-3.904	1644	1403	1556	476	1096	570	-0.724	1446.95	3.30131	0.24272	13.6013	3.93229e-42	1.87821e-41
BIF_01920	I3242_05575		HAD hydrolase-like protein		HAD family hydrolase	Glyoxylate and Dicarboxylate Metabolism	1664	1828	1922	181	87	97	-2.842	323	218	264	210	366	185	0.336	403.945	3.28944	0.19623	16.7632	4.53428e-63	3.85925e-62
BIF_01273	I3242_09595		MarR family transcriptional regulator		MarR family transcriptional regulator		143	174	170	65	46	57	-0.461	84	65	82	362	484	224	2.661	216.528	3.23007	0.293277	11.0137	3.28183e-28	1.07371e-27
BIF_02247	I3242_04470		ATP phosphoribosyltransferase		ATP phosphoribosyltransferase	Histidine Metabolism	5261	4990	6165	144	77	99	-4.62	2950	2216	2751	503	1221	481	-1.5	1549.9	3.22912	0.131762	24.5073	1.23441e-132	3.40818e-131
BIF_00738	I3242_03350	glmU	bifunctional UDP-N-acetylglucosamine diphosphorylase/glucosamine-1-phosphate N-acetyltransferase GlmU	glmU	bifunctional UDP-N-acetylglucosamine diphosphorylase/glucosamine-1-phosphate N-acetyltransferase GlmU	Cell Envelope Biosynthesis	2671	2572	2912	465	250	282	-1.98	1205	776	1134	1245	2731	1146	1.096	1366.02	3.18521	0.136793	23.2849	6.30771e-120	1.37314e-118
BIF_02050	I3242_10105	yidD	membrane protein insertion efficiency factor YidD	yidD	membrane protein insertion efficiency factor YidD		2295	2710	2714	327	204	290	-2.164	609	438	622	709	1125	501	0.91	835.163	3.18247	0.196477	16.1977	5.23714e-59	3.97882e-58
BIF_00739	I3242_03360		ribose-phosphate diphosphokinase		ribose-phosphate diphosphokinase	Pentose phosphate pathwa	2829	2851	3184	182	92	85	-3.576	4486	3085	4083	1610	3180	1417	-0.514	2177.04	3.17651	0.163528	19.4248	4.76187e-84	5.92356e-83
BIF_00065	I3242_03670		DEAD/DEAH box helicase		DEAD/DEAH box helicase		4064	4264	5386	300	217	297	-2.981	2066	1644	2023	1293	2258	1030	0.082	1699.69	3.17331	0.171683	18.4835	2.80184e-76	3.30383e-75
BIF_00819	I3242_09025		holo-ACP synthase		4'-phosphopantetheinyl transferase superfamily protein	Pantothenate and CoA Biosynthesis	4598	5433	6457	2097	1139	1599	-0.702	138	87	116	300	701	312	2.318	1257.46	3.12364	0.138196	22.603	4.05331e-113	8.49694e-112
BIF_01103	I3242_07310		transporter		hypothetical protein		1737	1546	2047	143	72	91	-3.063	1293	843	1233	598	1399	543	-0.048	841.983	3.12333	0.154382	20.2311	5.21031e-91	7.56162e-90
BIF_01905	I3242_10110	rnpA	ribonuclease P protein component	rnpA	ribonuclease P protein component		2298	2625	2825	590	286	375	-1.581	1534	1123	1649	2254	4244	2043	1.401	1999.3	3.09675	0.149849	20.6658	7.03852e-95	1.13823e-93
BIF_01685	I3242_09730		hypothetical protein		hypothetical protein		741	914	1106	1350	792	1074	1.298	133	53	135	994	2407	1179	4.252	1095.49	3.04792	0.198266	15.3728	2.49039e-53	1.60178e-52
BIF_02460	I3242_09975	nrdI	class Ib ribonucleoside-diphosphate reductase assembly flavoprotein NrdI	nrdI	class Ib ribonucleoside-diphosphate reductase assembly flavoprotein NrdI	Nucleotide Salvage Pathway	4433	4841	8309	210	146	115	-4.102	1148	1071	990	217	617	280	-1.204	1069.77	3.01627	0.258613	11.6633	1.96352e-31	6.96774e-31
BIF_01802	I3242_02815		DUF4191 domain-containing protein		DUF4191 domain-containing protein		2138	2199	2404	216	105	142	-2.812	4420	2810	4125	2319	4286	2270	0.081	2506.9	3.00954	0.167569	17.9601	4.00232e-72	4.15654e-71
BIF_00696	I3242_06010		ComEC/Rec2 family competence protein		ComEC/Rec2 family competence protein		85	106	126	36	28	24	-0.762	90	62	96	209	444	184	2.131	160.077	3.00676	0.252526	11.9067	1.09161e-32	4.01202e-32
BIF_00726	I3242_02985		NAD kinase		NAD kinase	Nicotinate and Nicotinamide Metabolism	1256	1471	1506	328	158	225	-1.523	1047	796	1017	1430	3137	1197	1.365	1265.51	2.99761	0.136611	21.9426	1.01858e-106	1.89022e-105
BIF_00385	I3242_07885		long-chain fatty acid--CoA ligase		long-chain fatty acid--CoA ligase	Cell Envelope Biosynthesis	9025	8300	10693	398	213	255	-3.957	1818	1334	1650	344	1068	388	-1.11	1696.96	2.95694	0.145975	20.2565	3.11132e-91	4.57404e-90
BIF_00802	I3242_07615		alpha/beta hydrolase		alpha/beta fold hydrolase		494	492	563	115	80	103	-1.304	100	59	85	145	299	109	1.549	182.142	2.95617	0.208103	14.2053	8.48952e-46	4.55457e-45
BIF_01349	I3242_09970	nrdE	class 1b ribonucleoside-diphosphate reductase subunit alpha	nrdE	class 1b ribonucleoside-diphosphate reductase subunit alpha	Nucleotide Salvage Pathway	7655	9428	15929	649	345	381	-3.498	894	1059	906	285	815	332	-0.71	1701.03	2.89596	0.342341	8.45928	2.69022e-17	6.47942e-17
BIF_00129	I3242_03940	era	GTPase Era	era	GTPase Era		1825	1920	2203	136	48	78	-3.456	2522	1941	2124	784	1658	683	-0.712	1209.34	2.85983	0.166027	17.2251	1.72034e-66	1.59625e-65
BIF_01827	I3242_03985		TRIC cation channel family protein		trimeric intracellular cation channel family protein		3171	3362	3779	544	312	314	-2.079	219	147	216	170	385	161	0.668	624.802	2.85288	0.15854	17.9947	2.14313e-72	2.28871e-71
BIF_01194	I3242_03105		cadmium transporter		cadmium transporter		664	716	763	195	114	111	-1.291	399	223	325	508	960	451	1.436	474.135	2.83726	0.189219	14.9946	7.9676e-51	4.72216e-50
BIF_01532	I3242_06845		DUF4186 domain-containing protein		DUF4186 domain-containing protein		159	216	176	41	23	30	-1.495	146	111	145	173	373	172	1.216	165.062	2.81746	0.25232	11.1662	5.96909e-29	1.99322e-28
BIF_01260	I3242_05890	hisF	imidazole glycerol phosphate synthase subunit HisF	hisF	imidazole glycerol phosphate synthase subunit HisF	Histidine Metabolism	1259	1391	1463	123	69	94	-2.785	431	316	446	237	430	183	-0.094	392.401	2.79487	0.177283	15.765	5.42145e-56	3.78832e-55
BIF_00632	I3242_02155		MFS transporter		MFS transporter		2394	2473	2863	524	323	432	-1.524	1487	970	1550	1740	3653	1476	1.159	1701.05	2.79101	0.134865	20.6949	3.84702e-95	6.31134e-94
BIF_02246	I3242_04465		phosphoribosyl-ATP diphosphatase		phosphoribosyl-ATP diphosphatase	Histidine Metabolism	1797	1740	2133	47	36	39	-4.468	894	750	740	119	281	125	-1.832	478.518	2.73896	0.209258	13.0889	3.80839e-39	1.70399e-38
BIF_01275	I3242_04480		DUF881 domain-containing protein		DUF881 domain-containing protein		1164	1226	1297	33	15	30	-4.505	723	589	776	119	197	109	-1.884	368.785	2.72892	0.24424	11.1731	5.52147e-29	1.8492e-28
BIF_01906	I3242_10115	rpmH	50S ribosomal protein L34	rpmH	50S ribosomal protein L34		1580	1739	2480	410	299	374	-1.316	1047	811	989	1759	2033	1161	1.296	1321.89	2.72142	0.267043	10.191	2.17598e-24	6.41462e-24
BIF_00276	I3242_06015		ComEA family DNA-binding protein		helix-hairpin-helix domain-containing protein		177	179	207	56	26	29	-1.29	38	11	20	31	77	24	1.293	53.729	2.68847	0.358112	7.50734	6.03389e-14	1.3186e-13
BIF_01601	I3242_09620		amino acid permease		amino acid permease	Transport	6627	7456	8727	2277	1236	1670	-1.074	301	165	323	446	858	366	1.492	1604.05	2.66976	0.161206	16.5611	1.33148e-61	1.10017e-60
BIF_00187	I3242_02855	pheS	phenylalanine--tRNA ligase subunit alpha	pheS	phenylalanine--tRNA ligase subunit alpha	Tyrosine, Tryptophan, Phenylalanine Biosynthesis	4984	5317	5973	391	221	270	-3.143	2751	1823	2527	1015	1701	784	-0.594	1742.37	2.66066	0.162511	16.3722	3.02031e-60	2.3743e-59
BIF_01854	I3242_03495		transcriptional regulator		transcriptional regulator		330	333	328	106	43	59	-1.222	60	35	51	81	150	52	1.332	106.834	2.6595	0.278262	9.55753	1.20605e-21	3.25059e-21
BIF_01893	I3242_06595		ROK family transcriptional regulator		ROK family transcriptional regulator	Glycolysis/Gluconeogenesis	2973	3270	4645	577	336	420	-1.947	18554	14064	17135	14474	29826	12834	0.577	12760.5	2.63622	0.132591	19.8824	5.77895e-88	7.60671e-87
BIF_01335	I3242_06395	typA	translational GTPase TypA	typA	translational GTPase TypA		15600	15486	19150	2265	1401	1789	-2.127	3769	2269	3312	2492	4947	1919	0.388	4382.98	2.62471	0.140621	18.6652	9.50962e-78	1.13315e-76
BIF_00988	I3242_04505		C4-dicarboxylate ABC transporter		hypothetical protein		364	331	412	74	37	65	-1.593	133	84	118	124	255	109	0.924	153.093	2.61989	0.216548	12.0984	1.07683e-33	4.09051e-33
BIF_02174	I3242_07020		ABC transporter permease		ABC transporter permease		4549	4073	5796	1453	892	1241	-0.927	665	442	625	1057	2198	777	1.58	1564.45	2.61523	0.159248	16.4225	1.32118e-60	1.06827e-59
BIF_01626	I3242_09490		KUP/HAK/KT family potassium transporter		KUP/HAK/KT family potassium transporter	Transport	8236	8975	10836	2544	1550	1979	-1.13	10421	6705	9601	12023	28206	11836	1.331	11116.1	2.57103	0.0901894	28.507	9.58763e-179	4.52217e-177
BIF_02935	I3242_01160		aquaporin family protein		aquaporin family protein	Transport	6448	7110	9178	1924	1112	1383	-1.288	485	305	385	563	1076	387	1.162	1606.13	2.55851	0.161068	15.8846	8.09711e-57	5.9135e-56
BIF_00363	I3242_02840		ATP-binding cassette domain-containing protein		ABC transporter ATP-binding protein	Transport	15379	16167	19060	3835	2219	2593	-1.482	216	128	199	218	401	165	0.932	2772.26	2.50953	0.147401	17.0252	5.34391e-65	4.80103e-64
BIF_00944	I3242_01885		sugar transferase		sugar transferase		2644	2961	3048	537	261	359	-1.855	659	478	693	544	1007	436	0.516	852.652	2.48441	0.157874	15.7367	8.47771e-56	5.85169e-55
BIF_02024	I3242_01820		ATP-binding cassette domain-containing protein		ATP-binding cassette domain-containing protein		2521	2620	3365	1238	714	1041	-0.433	1386	1087	1315	1956	7474	2592	1.924	2489.53	2.46166	0.185535	13.2679	3.55295e-40	1.62175e-39
BIF_00835	I3242_05960		peptidoglycan DD-metalloendopeptidase family protein		M23 family metallopeptidase		97	138	104	67	70	54	0.283	35	18	44	110	250	103	2.631	105.297	2.46107	0.33785	7.28452	3.22827e-13	6.86918e-13
BIF_00704	I3242_03165		glycosyltransferase family 2 protein		glycosyltransferase family 2 protein		5254	5684	6550	884	502	674	-2.02	3392	2392	3436	1982	5310	1960	0.332	2827.68	2.46076	0.102723	23.9554	8.11967e-127	2.04255e-125
BIF_01060	I3242_03525	nhaA	Na+/H+ antiporter NhaA		Na+/H+ antiporter NhaA	Transport	1868	2020	2354	1729	1004	1380	0.468	1104	580	874	3293	7654	2986	2.816	2793.5	2.456	0.138542	17.7275	2.57289e-70	2.53262e-69
BIF_00740	I3242_10085		ParA family protein		ParA family protein		2962	3120	3643	571	320	428	-1.818	696	486	626	555	884	457	0.508	900.813	2.43543	0.167483	14.5413	6.63038e-48	3.7528e-47
BIF_01117	I3242_07350		ATP-binding cassette domain-containing protein		ATP-binding cassette domain-containing protein	Transport	1849	1969	2350	725	409	501	-0.85	175	120	199	239	603	229	1.463	563.144	2.42083	0.137873	17.5584	5.13017e-69	4.96354e-68
BIF_00308	I3242_07380		MFS transporter		MFS transporter		2408	2693	3110	982	573	641	-0.834	115	81	115	207	313	126	1.472	621.604	2.40927	0.205318	11.7343	8.49833e-32	3.07352e-31
BIF_00568	I3242_01460		helix-turn-helix transcriptional regulator		helix-turn-helix transcriptional regulator		89	111	129	184	81	93	1.166	278	147	361	1535	3605	1496	3.465	1052.89	2.40758	0.253224	9.50774	1.9485e-21	5.20214e-21
BIF_00145	I3242_05870		ABC-F family ATP-binding cassette domain-containing protein		ABC-F family ATP-binding cassette domain-containing protein		1354	1337	1614	362	186	217	-1.438	738	470	647	670	1362	534	0.847	740.421	2.39426	0.151046	15.8513	1.37764e-56	9.99673e-56
BIF_01915	I3242_05915		UMP kinase		UMP kinase	Pyrimidine Metabolism	3096	3076	3736	306	149	130	-3.037	4489	2839	4014	1121	2878	1191	-0.771	2029.55	2.3762	0.176696	13.4479	3.16595e-41	1.46879e-40
BIF_01798	I3242_03340		histidine phosphatase family protein		histidine phosphatase family protein	Glycolysis/Gluconeogenesis	1230	1324	1389	206	91	126	-2.175	129	79	124	67	141	63	0.095	244.711	2.36977	0.202911	11.6789	1.63444e-31	5.83656e-31
BIF_00725	I3242_02990	recN	DNA repair protein RecN	recN	DNA repair protein RecN		1201	1389	1490	260	99	152	-1.959	1110	811	1017	540	1744	617	0.275	817.64	2.34737	0.181005	12.9685	1.8458e-38	8.03631e-38
BIF_01478	I3242_01965		low molecular weight phosphatase family protein		protein tyrosine phosphatase		381	351	428	178	90	161	-0.377	155	83	156	283	526	225	1.803	264.474	2.2853	0.217028	10.53	6.28438e-26	1.95437e-25
BIF_01086	I3242_03225		ABC transporter ATP-binding protein		ABC transporter ATP-binding protein	Transport	863	821	956	455	302	336	-0.197	247	135	219	247	1146	507	1.971	504.412	2.27019	0.277541	8.17967	2.84619e-16	6.67057e-16
BIF_00272	I3242_08795	rplM	50S ribosomal protein L13	rplM	50S ribosomal protein L13		41204	38629	53584	8826	5462	7192	-1.552	24178	16912	21007	17964	38091	16475	0.604	22189.9	2.26623	0.11352	19.9632	1.15068e-88	1.56936e-87
BIF_00130	I3242_02825		DUF3043 domain-containing protein		DUF3043 domain-containing protein		3631	3422	4476	260	118	173	-3.332	2102	1560	1901	454	1023	437	-1.175	1174.28	2.26481	0.131102	17.2751	7.23868e-67	6.82849e-66
BIF_00677	I3242_08860	rpmG	50S ribosomal protein L33	rpmG	50S ribosomal protein L33		17775	17426	21236	9399	6621	9352	-0.059	2724	1833	2408	6296	9612	5259	2.067	8282.92	2.23947	0.19717	11.3581	6.7614e-30	2.31236e-29
BIF_00660	I3242_05615		rRNA pseudouridine synthase		rRNA pseudouridine synthase	Transport	2369	2370	2884	546	260	366	-1.65	1999	1392	1969	1555	2919	1194	0.474	1630.53	2.23745	0.14909	15.0074	6.571e-51	3.93564e-50
BIF_01928	I3242_07565		cold shock domain-containing protein		cold-shock protein		316	320	357	176	104	153	-0.131	2107	1427	2207	4451	7876	4316	1.982	3047.02	2.22514	0.185521	11.994	3.81854e-33	1.4266e-32
BIF_00506	I3242_05630	purH	bifunctional phosphoribosylaminoimidazolecarboxamide formyltransferase/IMP cyclohydrolase	purH	bifunctional phosphoribosylaminoimidazolecarboxamide formyltransferase/IMP cyclohydrolase	Purine Pyrimidine Biosynthesis	8781	8463	10435	1424	700	900	-2.147	11483	8054	10511	4514	13930	5206	-0.039	6881.74	2.21649	0.137543	16.1149	2.00533e-58	1.51335e-57
BIF_01081	I3242_00240	trpS	tryptophan--tRNA ligase	trpS	tryptophan--tRNA ligase	Tyrosine, Tryptophan, Phenylalanine Biosynthesis	3379	3112	3926	541	289	326	-2.116	1173	663	990	503	1095	522	-0.01	1008.29	2.21429	0.160429	13.8023	2.46797e-43	1.22532e-42
BIF_00967	I3242_08765	rpsJ	30S ribosomal protein S10	rpsJ	30S ribosomal protein S10		24302	23967	30366	3400	2000	2717	-2.204	10067	7098	9636	5118	9246	4348	-0.102	8450.79	2.21344	0.131795	16.7945	2.67698e-63	2.31324e-62
BIF_02179	I3242_07800		winged helix-turn-helix transcriptional regulator		MarR family transcriptional regulator		2188	2266	2900	2568	1421	1980	0.767	323	189	306	1436	1749	985	2.86	1552.94	2.20634	0.244713	9.01606	1.94982e-19	5.03925e-19
BIF_02520	I3242_08360		hypothetical protein		DUF2530 domain-containing protein		941	1037	1278	228	119	168	-1.595	527	362	515	324	915	330	0.485	490.425	2.18864	0.143257	15.2777	1.07719e-52	6.81219e-52
BIF_01130	I3242_02370		N-acetyltransferase		N-acetyltransferase		1834	1655	2073	408	258	307	-1.444	347	219	301	258	537	237	0.638	509.26	2.18657	0.152521	14.3362	1.29928e-46	7.10524e-46
BIF_00561	I3242_05675		YebC/PmpR family DNA-binding transcriptional regulator		YebC/PmpR family DNA-binding transcriptional regulator		6091	6407	7181	773	357	395	-2.654	5105	3525	4724	1621	3770	1508	-0.595	2874.48	2.16929	0.144376	15.0253	5.01597e-51	3.03641e-50
BIF_01160	I3242_01730		permease		permease		640	618	832	340	231	283	-0.207	517	334	466	882	1913	819	1.835	782.442	2.15103	0.137578	15.635	4.2019e-55	2.83128e-54
BIF_00968	I3242_08760	rplC	50S ribosomal protein L3	rplC	50S ribosomal protein L3		41315	40674	53087	5026	2924	3762	-2.455	15214	9866	14833	5881	12048	4899	-0.42	12312.6	2.14538	0.119337	17.9775	2.92581e-72	3.09534e-71
BIF_00905	I3242_02235		ABC transporter substrate-binding protein		ABC transporter substrate-binding protein	Transport	3217	3125	3500	1028	608	933	-0.872	1799	1151	1736	1912	4370	1802	1.158	2121.39	2.13871	0.135269	15.8108	2.62009e-56	1.86537e-55
BIF_01196	I3242_03085		septum formation initiator family protein		septum formation initiator family protein		1499	1342	1834	175	108	146	-2.373	897	614	868	381	688	338	-0.343	603.807	2.13836	0.171016	12.5038	7.11381e-36	2.84552e-35
BIF_01572	I3242_01870		Nramp family divalent metal transporter		Nramp family divalent metal transporter	Transport	1237	1313	1535	764	448	524	-0.167	117	70	125	195	509	190	1.863	460.259	2.13779	0.153729	13.9062	5.81092e-44	2.96305e-43
BIF_00743	I3242_07025		ABC transporter substrate-binding protein		ABC transporter substrate-binding protein		7013	6102	8227	1252	719	943	-1.806	3114	1878	2717	1626	3754	1540	0.216	2625.4	2.13101	0.130068	16.3838	2.49806e-60	1.99141e-59
BIF_00758	I3242_03865		L,D-transpeptidase family protein		L,D-transpeptidase family protein		3943	4216	4736	539	293	332	-2.412	1115	786	1037	430	899	395	-0.388	1049.23	2.13095	0.123636	17.2357	1.43383e-66	1.3414e-65
BIF_01247	I3242_01650		ribonuclease III		ribonuclease III		2625	2950	3373	922	534	705	-0.981	535	365	464	627	1027	445	1.039	944.213	2.12864	0.168914	12.6019	2.06186e-36	8.51833e-36
BIF_00998	I3242_09010		VWA domain-containing protein		VWA domain-containing protein		21476	22613	27010	19660	11507	14770	0.441	1317	697	937	2897	6837	2782	2.458	8944.08	2.12501	0.137236	15.4844	4.42264e-54	2.89389e-53
BIF_00741	I3242_10080		ParB/RepB/Spo0J family partition protein		ParB/RepB/Spo0J family partition protein		5416	5204	6165	601	359	492	-2.464	991	739	861	382	751	323	-0.45	1151.95	2.11913	0.135081	15.6878	1.83161e-55	1.24902e-54
BIF_01551	I3242_00115		M48 family metallopeptidase		M48 family metallopeptidase		883	819	1172	442	264	358	-0.357	150	103	150	215	587	208	1.652	374.81	2.11696	0.166128	12.743	3.41175e-37	1.43573e-36
BIF_01462	I3242_09105	nusG	transcription termination/antitermination factor NusG	nusG	transcription termination/antitermination factor NusG		10648	10453	13580	3587	2192	3056	-0.894	5884	3561	5074	5239	13359	5297	1.071	6578.59	2.07288	0.117857	17.5881	3.04038e-69	2.967e-68
BIF_00445	I3242_05950		NADP-dependent isocitrate dehydrogenase		NADP-dependent isocitrate dehydrogenase	Citrate Acid Cycle	4120	3672	4510	465	213	260	-2.675	2071	1283	1919	567	1199	588	-0.754	1282.79	2.03063	0.168465	12.0537	1.85407e-33	6.99601e-33
BIF_00615	I3242_02345		pyridoxal-phosphate dependent enzyme		pyridoxal-phosphate dependent enzyme	Glycine, Serine Threonine Metabolism; Cysteine Metabolism	1070	1026	1224	945	554	790	0.531	468	285	385	1089	2672	1070	2.443	1111.31	2.01764	0.126619	15.9348	3.6342e-57	2.67137e-56
BIF_01880	I3242_03490		chloride channel protein		chloride channel protein	Transport	920	925	1215	246	191	188	-1.197	242	173	247	212	428	191	0.713	343.018	2.01697	0.174875	11.5338	8.91614e-31	3.11515e-30
BIF_01208	I3242_10100	yidC	membrane protein insertase YidC	yidC	membrane protein insertase YidC		8326	8747	10596	1440	831	1112	-1.963	2615	1733	2468	1243	2612	1159	-0.053	2565.5	2.01645	0.10111	19.9431	1.72084e-88	2.31903e-87
BIF_02207	I3242_00905		LysR family transcriptional regulator		LysR family transcriptional regulator		242	249	342	457	166	294	1.168	261	137	294	1088	2386	959	3.067	802.852	2.0085	0.226661	8.86124	7.91283e-19	2.00387e-18
BIF_00236	I3242_05730	dnaJ	molecular chaperone DnaJ	dnaJ	molecular chaperone DnaJ		2809	2809	3023	776	418	471	-1.326	1146	815	1193	870	2089	740	0.568	1232.09	2.00361	0.144777	13.8392	1.47766e-43	7.46748e-43
BIF_01605	I3242_09640		amino acid permease		amino acid permease	Transport	2508	2789	3260	657	357	467	-1.466	410	261	347	241	558	254	0.426	674.985	1.99536	0.124887	15.9773	1.8406e-57	1.36181e-56
BIF_01090	I3242_02565		type VI secretion protein ImpB		Y-family DNA polymerase		3103	3375	4062	4696	2939	4091	1.236	307	154	306	1506	2230	1059	3.116	2298.59	1.98942	0.225698	8.81453	1.2019e-18	3.02346e-18
BIF_01193	I3242_03110		L-serine ammonia-lyase		L-serine ammonia-lyase	Glycine, Serine Threonine Metabolism	2324	2423	2667	1562	918	1234	0.068	603	319	547	1149	2192	924	1.949	1358.58	1.9893	0.164286	12.1088	9.48945e-34	3.65376e-33
BIF_00074	I3242_03765		purine permease		purine permease	Transport	1390	1425	1575	164	87	95	-2.61	1309	887	1401	307	976	418	-0.744	707.717	1.97631	0.187185	10.558	4.66277e-26	1.45808e-25
BIF_02255	I3242_03795	rpsD	30S ribosomal protein S4	rpsD	30S ribosomal protein S4		28484	27083	35118	5736	3151	3791	-1.777	19706	13696	18001	11406	21576	8647	0.084	14532.1	1.97335	0.139879	14.1076	3.4116e-45	1.78793e-44
BIF_01473	I3242_04335		MFS transporter		MFS transporter		162	178	199	547	357	395	2.348	12	5	7	77	196	76	4.211	196.31	1.97092	0.343618	5.73579	9.7058e-09	1.71403e-08
BIF_00273	I3242_08790	rpsI	30S ribosomal protein S9	rpsI	30S ribosomal protein S9		38531	41592	50612	8693	4848	6268	-1.656	18171	13129	17525	10029	23938	9785	0.196	16582.5	1.96154	0.0630965	31.0879	3.50829e-212	1.89114e-210
BIF_01430	I3242_09550		hypothetical protein		hypothetical protein		62	60	85	44	41	62	0.62	78	52	62	214	412	174	2.447	154.108	1.94849	0.277391	7.02433	2.15095e-12	4.411e-12
BIF_02760	I3242_03065		aminoacyl-tRNA hydrolase		aminoacyl-tRNA hydrolase		1547	1433	1939	996	653	841	0.103	205	126	182	400	729	341	1.934	674.208	1.93517	0.169115	11.4429	2.55205e-30	8.88898e-30
BIF_00634	I3242_03830	mltG	endolytic transglycosylase MltG	mltG	endolytic transglycosylase MltG		2227	2311	2703	206	97	154	-2.929	2429	1839	2288	525	1362	520	-1.113	1155.89	1.92451	0.121655	15.8194	2.28622e-56	1.63798e-55
BIF_01825	I3242_03090		DUF501 domain-containing protein		DUF501 domain-containing protein		1580	1598	1910	181	78	119	-2.697	617	435	550	153	390	143	-0.885	437.358	1.92396	0.15163	12.6885	6.84536e-37	2.83844e-36
BIF_00668	I3242_08755	rplD	50S ribosomal protein L4	rplD	50S ribosomal protein L4		43919	38527	58318	5028	2981	3831	-2.492	16412	10205	15014	4902	11182	4154	-0.682	12206.5	1.91943	0.140494	13.662	1.7112e-42	8.31364e-42
BIF_00298	I3242_02160		4-hydroxy-tetrahydrodipicolinate reductase		4-hydroxy-tetrahydrodipicolinate reductase	Lysine Biosynthesis	2361	2282	3058	738	392	408	-1.265	1330	902	1336	834	2281	913	0.516	1261.52	1.88883	0.150435	12.5557	3.69683e-36	1.51076e-35
BIF_01857	I3242_08405		DUF4125 family protein		DUF4125 family protein		285	328	331	102	57	66	-1.009	222	165	203	183	448	159	0.757	212.184	1.87507	0.188662	9.93879	2.82228e-23	8.02718e-23
BIF_00880	I3242_02835		ECF transporter S component		ECF transporter S component	Transport	179	227	185	77	44	60	-0.651	251	189	217	277	562	252	1.114	250.142	1.87258	0.217311	8.61707	6.86913e-18	1.67583e-17
BIF_01743	I3242_05725		fructosamine kinase family protein		fructosamine kinase family protein		313	308	395	240	108	154	0.032	463	374	454	775	1757	857	1.772	679.908	1.84541	0.156041	11.8265	2.84905e-32	1.03702e-31
BIF_01461	I3242_09110	secE	preprotein translocase subunit SecE	secE	preprotein translocase subunit SecE		2664	2730	3536	1006	577	873	-0.789	1661	1028	1478	1503	3090	1469	0.947	1767.57	1.84478	0.135049	13.6601	1.75722e-42	8.50074e-42
BIF_00067	I3242_03915		16S rRNA (uracil(1498)-N(3))-methyltransferase		16S rRNA (uracil(1498)-N(3))-methyltransferase		994	1094	1197	380	246	302	-0.75	223	159	225	202	546	192	0.956	384.046	1.81832	0.150233	12.1033	1.01466e-33	3.88037e-33
BIF_00466	I3242_04000		coproporphyrinogen III oxidase	hemW	radical SAM family heme chaperone HemW	Porphyrin and chlorophyll Metabolism	1091	1309	1284	157	99	129	-2.192	866	685	828	326	714	287	-0.484	547.24	1.81433	0.155548	11.6641	1.94381e-31	6.91949e-31
BIF_01834	I3242_03215		2-C-methyl-D-erythritol 2,4-cyclodiphosphate synthase		2-C-methyl-D-erythritol 2,4-cyclodiphosphate synthase	Terpenoid Biosynthesis	564	698	611	249	131	181	-0.69	43	22	50	50	96	33	1.025	154.678	1.808	0.269113	6.71837	1.8377e-11	3.56212e-11
BIF_01264	I3242_05900	rlmN	23S rRNA (adenine(2503)-C(2))-methyltransferase RlmN	rlmN	23S rRNA (adenine(2503)-C(2))-methyltransferase RlmN		1914	1989	2189	146	73	120	-3.11	3332	2585	3140	604	1462	601	-1.415	1346.81	1.80177	0.131516	13.7	1.01536e-42	4.9757e-42
BIF_01084	I3242_09560	rsmI	16S rRNA (cytidine(1402)-2'-O)-methyltransferase	rsmI	16S rRNA (cytidine(1402)-2'-O)-methyltransferase		1265	1374	1643	829	426	578	-0.165	921	638	802	1265	2908	1145	1.527	1268.38	1.80061	0.105883	17.0057	7.44676e-65	6.58572e-64
BIF_00627	I3242_05610	der	bifunctional cytidylate kinase/GTPase Der	der	bifunctional cytidylate kinase/GTPase Der		5288	5889	6744	1407	600	734	-1.68	4306	2971	4181	2028	5145	1912	0.002	3061.34	1.79127	0.153355	11.6806	1.60208e-31	5.7391e-31
BIF_00919	I3242_02965		TlyA family RNA methyltransferase		TlyA family RNA methyltransferase		2420	2839	2880	182	92	126	-3.291	394	302	380	79	133	59	-1.599	451.614	1.79113	0.183387	9.76695	1.56076e-22	4.33034e-22
BIF_00009	I3242_01875		multidrug efflux MFS transporter		multidrug efflux MFS transporter		1947	1799	2003	1234	693	931	0.047	358	228	410	718	1138	556	1.725	921.704	1.78911	0.204114	8.76526	1.86344e-18	4.66685e-18
BIF_02750	I3242_03150		LCP family protein		LCP family protein		782	768	765	40	37	37	-3.271	2234	1571	2078	346	835	336	-1.602	774.047	1.78365	0.197938	9.01119	2.03833e-19	5.24408e-19
BIF_00603	I3242_05580		RNA polymerase-binding protein RbpA		RNA polymerase-binding protein RbpA		1248	1215	1565	316	152	207	-1.522	960	655	786	555	987	451	0.14	691.51	1.77355	0.166414	10.6575	1.6094e-26	5.06066e-26
BIF_02430	I3242_09155		AEC family transporter		AEC family transporter		600	575	723	374	237	356	0.104	229	151	225	395	745	392	1.762	437.94	1.76455	0.180717	9.76419	1.60383e-22	4.43896e-22
BIF_00324	I3242_03210		CarD family transcriptional regulator		CarD family transcriptional regulator		2155	2544	2488	1072	574	766	-0.522	567	300	475	651	974	491	1.126	912.912	1.75955	0.212753	8.27041	1.335e-16	3.14838e-16
BIF_01280	I3242_04455		prolipoprotein diacylglyceryl transferase		prolipoprotein diacylglyceryl transferase		3328	3284	3791	400	206	229	-2.588	1859	1471	1795	457	1197	453	-0.957	1149.04	1.7424	0.135174	12.8901	5.11982e-38	2.20366e-37
BIF_01325	I3242_08535		ribonuclease HI		ribonuclease HI		1333	1267	1552	514	294	430	-0.68	419	279	356	368	839	370	0.954	576.252	1.73987	0.134123	12.9722	1.75897e-38	7.68785e-38
BIF_00480	I3242_03170		hypothetical protein		hypothetical protein		1868	2196	2201	359	141	213	-2.104	1719	1391	1734	621	1561	590	-0.474	1062.19	1.73906	0.158229	10.9908	4.23294e-28	1.38089e-27
BIF_01141	I3242_01755	lepB	signal peptidase I	lepB	signal peptidase I		3861	4074	5025	2120	1332	1819	-0.217	1197	760	1076	1597	3187	1361	1.414	2101.36	1.73741	0.127786	13.5963	4.21461e-42	2.0046e-41
BIF_01927	I3242_07590		hypothetical protein		hypothetical protein		759	867	1042	93	45	81	-2.54	610	426	567	139	369	158	-0.913	335.352	1.73245	0.167367	10.3512	4.13348e-25	1.23786e-24
BIF_00475	I3242_05805	uvrC	excinuclease ABC subunit UvrC	uvrC	excinuclease ABC subunit UvrC		1509	1573	1816	420	167	233	-1.546	686	579	592	409	788	304	0.055	615.068	1.71756	0.194767	8.81856	1.15937e-18	2.92296e-18
BIF_00020	I3242_03970		50S ribosomal protein L25/general stress protein Ctc		50S ribosomal protein L25/general stress protein Ctc		10548	10794	13294	3645	2022	2559	-1.01	9452	6781	9148	8089	13659	6502	0.582	8251.65	1.70523	0.14687	11.6105	3.64612e-31	1.2858e-30
BIF_00893	I3242_04250	pyrE	orotate phosphoribosyltransferase	pyrE	orotate phosphoribosyltransferase	Purine Pyrimidine Biosynthesis	1786	1822	2123	391	166	226	-1.831	2010	1517	1853	830	1867	826	-0.242	1211.14	1.69834	0.133369	12.7342	3.81882e-37	1.60107e-36
BIF_00474	I3242_05800		shikimate dehydrogenase		shikimate dehydrogenase	Tyrosine, Tryptophan, Phenylalanine Biosynthesis	1277	1271	1457	284	141	149	-1.754	1187	942	1080	508	1335	458	-0.169	769.419	1.69562	0.161197	10.5189	7.0669e-26	2.18572e-25
BIF_02139	I3242_06390		alcohol dehydrogenase		alcohol dehydrogenase		1006	1150	1356	485	269	405	-0.53	163	103	158	178	354	144	1.057	366.109	1.68745	0.162056	10.4127	2.16891e-25	6.58233e-25
BIF_00355	I3242_02995		HAD family phosphatase		HAD family phosphatase		596	744	669	136	76	75	-1.754	559	419	525	231	590	230	-0.173	365.636	1.68566	0.185278	9.09801	9.20024e-20	2.39418e-19
BIF_00104	I3242_03860		CTP synthase		CTP synthase	Purine Pyrimidine Biosynthesis	11151	11589	12939	1078	551	691	-2.893	16641	11770	15370	2552	8429	3261	-1.317	6892.54	1.68538	0.151778	11.1043	1.19599e-28	3.94711e-28
BIF_02094	I3242_03825	ruvX	Holliday junction resolvase RuvX	ruvX	Holliday junction resolvase RuvX		599	646	729	54	28	43	-2.918	470	416	454	118	160	107	-1.344	249.919	1.67935	0.260915	6.4364	1.22341e-10	2.32365e-10
BIF_02600	I3242_07675	serB	phosphoserine phosphatase SerB	serB	phosphoserine phosphatase SerB	Glycine, Serine Threonine Metabolism	1273	1123	1393	287	135	196	-1.57	105	60	111	54	101	54	0.023	245.279	1.67826	0.223455	7.5105	5.89041e-14	1.29224e-13
BIF_00120	I3242_03485		trigger factor		trigger factor		17108	17396	20746	2024	1146	1487	-2.504	10624	6378	10036	2741	5564	2369	-0.942	6064.12	1.67209	0.12771	13.0929	3.61621e-39	1.62442e-38
BIF_00659	I3242_05620		aquaporin		aquaporin	Transport	8218	7331	10027	1442	598	746	-2.173	3162	2271	2937	1088	2042	981	-0.616	2431.59	1.6704	0.182823	9.1367	6.43855e-20	1.68324e-19
BIF_01159	I3242_01810		long-chain fatty acid--CoA ligase		long-chain fatty acid--CoA ligase	Cell Envelope Biosynthesis	13803	13067	16882	3847	2508	3537	-1.059	7391	5795	6909	3937	13080	5726	0.493	7263.71	1.65911	0.178416	9.29911	1.4162e-20	3.74564e-20
BIF_00507	I3242_05635		permease		hypothetical protein		4178	4560	5006	514	270	292	-2.622	1305	861	1144	326	619	252	-1.079	1023.16	1.6529	0.156833	10.5392	5.69814e-26	1.77694e-25
BIF_01077	I3242_06520		UDP-N-acetylmuramoyl-L-alanyl-D-glutamate--2, 6-diaminopimelate ligase		UDP-N-acetylmuramoyl-L-alanyl-D-glutamate--2, 6-diaminopimelate ligase	Cell Envelope Biosynthesis	3285	3054	4011	708	378	546	-1.602	3573	2381	3298	1706	3632	1481	-0.064	2231.41	1.64751	0.120213	13.7049	9.48393e-43	4.66774e-42
BIF_00789	I3242_03565		pyridoxamine kinase		pyridoxamine kinase	Vitamine B6 Metabolism	1437	1332	1476	369	162	175	-1.564	315	213	311	170	262	163	-0.033	375.059	1.64472	0.244295	6.73254	1.66725e-11	3.23726e-11
BIF_02137	I3242_06425		NUDIX hydrolase		NUDIX hydrolase		3244	3534	4014	3258	1993	2803	0.653	243	138	232	615	1045	429	2.187	1517.81	1.64144	0.184357	8.90359	5.40681e-19	1.37539e-18
BIF_01398	I3242_08350		CHAP domain-containing protein		CHAP domain-containing protein		5693	5822	7189	1708	1034	1404	-1.098	2679	1880	2549	1746	3687	1778	0.417	2678.56	1.62448	0.108203	15.0133	6.0103e-51	3.61897e-50
BIF_00939	I3242_06480		thiamine diphosphokinase		thiamine diphosphokinase	Thiamine Metabolism	353	307	366	295	170	266	0.574	170	99	167	334	765	328	2.088	345.884	1.61898	0.181416	8.92412	4.49267e-19	1.14543e-18
BIF_02112	I3242_05945		GuaB3 family IMP dehydrogenase-related protein		GuaB3 family IMP dehydrogenase-related protein	Purine Pyrimidine Biosynthesis	3569	3959	4430	747	363	452	-1.887	2950	2223	2757	940	2974	1052	-0.384	1873.78	1.61457	0.14721	10.9678	5.45964e-28	1.77595e-27
BIF_01817	I3242_03220		metal ABC transporter permease		metal ABC transporter permease	Transport	421	467	514	227	129	149	-0.41	178	94	194	80	602	185	1.099	241.918	1.61149	0.499264	3.22773	0.00124777	0.00168352
BIF_00055	I3242_01340	nucS	endonuclease NucS	nucS	endonuclease NucS		2092	1818	2508	534	277	424	-1.317	452	348	455	281	579	243	0.187	603.328	1.61093	0.153203	10.515	7.36576e-26	2.27195e-25
BIF_01294	I3242_01010		C69 family dipeptidase		C69 family dipeptidase		2841	3043	3755	1749	1061	1217	-0.184	1262	827	1194	1473	3427	1400	1.305	1884.69	1.59738	0.102607	15.5679	1.20313e-54	8.01146e-54
BIF_00254	I3242_04190		tRNA (adenine-N1)-methyltransferase		tRNA (adenine-N1)-methyltransferase		1577	1574	1791	433	208	289	-1.361	1721	1298	1552	977	1962	872	0.121	1182.91	1.59354	0.134135	11.8801	1.50111e-32	5.49922e-32
BIF_01828	I3242_03990	rpsT	30S ribosomal protein S20	rpsT	30S ribosomal protein S20		5092	5748	6528	1003	578	684	-1.872	5628	4036	5645	2612	3566	2133	-0.394	3341.1	1.59325	0.205644	7.74763	9.3626e-15	2.11546e-14
BIF_01664	I3242_07805		glycoside hydrolase family 3 C-terminal domain-containing protein		glycoside hydrolase family 3 C-terminal domain-containing protein		349	334	420	456	242	279	0.882	412	271	410	961	2457	985	2.36	838.423	1.58417	0.13916	11.3838	5.03583e-30	1.73269e-29
BIF_02065	I3242_07480	aspS	aspartate--tRNA ligase	aspS	aspartate--tRNA ligase	Alanine Aspartate Metabolism	13502	13138	16745	979	548	646	-3.255	4921	3445	4767	680	1614	669	-1.787	3194.73	1.57628	0.101954	15.4607	6.38754e-54	4.15557e-53
BIF_01409	I3242_06190	trpD	anthranilate phosphoribosyltransferase	trpD	anthranilate phosphoribosyltransferase	Tyrosine, Tryptophan, Phenylalanine Metabolism	1766	2219	2431	1876	970	1248	0.409	396	218	374	636	1575	601	1.867	1087.8	1.56454	0.148088	10.5649	4.33335e-26	1.35882e-25
BIF_00966	I3242_08770		YwiC-like family protein		YwiC-like family protein		931	976	1229	537	267	434	-0.28	287	176	264	280	669	311	1.173	466.819	1.55856	0.149988	10.3913	2.71681e-25	8.17932e-25
BIF_02615	I3242_07330		ROK family protein		ROK family protein	Glycolysis/Gluconeogenesis	7564	7343	8407	2252	1246	1496	-1.167	4663	3245	4347	2328	6076	2980	0.267	3910.32	1.54476	0.136888	11.2848	1.55983e-29	5.27081e-29
BIF_00851	I3242_02430		anion transporter		anion transporter		1914	2282	2544	682	404	506	-1.01	463	314	457	370	595	271	0.43	673.615	1.54467	0.173494	8.90329	5.4215e-19	1.37604e-18
BIF_02610	I3242_07345		ECF transporter S component		ECF transporter S component	Transport	1027	1024	1368	663	394	443	-0.115	879	568	747	1078	2048	982	1.317	1046.16	1.54246	0.147449	10.461	1.30476e-25	3.97039e-25
BIF_00836	I3242_05955		substrate-binding domain-containing protein		substrate-binding domain-containing protein		1885	1658	2239	388	182	216	-1.833	1624	1201	1511	587	1431	563	-0.402	986.26	1.53708	0.146893	10.464	1.26469e-25	3.85883e-25
BIF_01727	I3242_03665		nitrate reductase		nitrate reductase	Transport	3698	3535	4435	1080	708	900	-1.037	8363	5817	7559	4329	13583	5154	0.392	5555.64	1.535	0.140725	10.9078	1.05814e-27	3.39325e-27
BIF_00539	I3242_05795	rapZ	RNase adapter RapZ	rapZ	RNase adapter RapZ		2362	2236	2612	325	155	258	-2.238	1424	1093	1259	347	991	375	-0.824	862.598	1.52391	0.149759	10.1757	2.54446e-24	7.46199e-24
BIF_02012	I3242_06765	glnA	type I glutamate--ammonia ligase	glnA	type I glutamate--ammonia ligase	Glutamate Metabolism	6096	6146	7125	1296	660	819	-1.753	4023	2768	3657	1434	3558	1440	-0.349	2682.91	1.51326	0.103814	14.5767	3.95161e-48	2.24785e-47
BIF_00472	I3242_07980		single-stranded DNA-binding protein		single-stranded DNA-binding protein		472	524	623	410	291	331	0.439	56	36	59	73	243	109	1.834	229.285	1.50069	0.217988	6.88429	5.80758e-12	1.15743e-11
BIF_01167	I3242_03060		N-acetyltransferase		N-acetyltransferase		597	658	842	407	181	317	-0.157	70	47	63	86	151	81	1.238	221.08	1.49381	0.223665	6.67879	2.40922e-11	4.64607e-11
BIF_02118	I3242_02320		ABC transporter substrate-binding protein		ABC transporter substrate-binding protein	Transport	3806	3891	4924	3470	2376	3218	0.616	286	203	229	621	1078	469	1.999	1709.63	1.49176	0.177556	8.40165	4.40263e-17	1.05365e-16
BIF_00345	I3242_02850		RNA methyltransferase		RNA methyltransferase		1338	1468	1707	255	150	169	-1.908	630	467	601	208	570	172	-0.534	477.676	1.48701	0.154215	9.64249	5.28873e-22	1.45312e-21
BIF_01412	I3242_02315		type III pantothenate kinase		type III pantothenate kinase	Pantothenate and CoA biosynthesis	586	600	797	353	213	272	-0.167	104	60	106	132	241	102	1.216	241.472	1.47824	0.190537	7.75824	8.61168e-15	1.94969e-14
BIF_01470	I3242_07855	nrdG	anaerobic ribonucleoside-triphosphate reductase activating protein	nrdG	anaerobic ribonucleoside-triphosphate reductase activating protein	Purine Metabolism	643	626	719	215	132	173	-0.868	411	308	369	283	616	285	0.5	379.431	1.47266	0.149608	9.84346	7.31499e-23	2.05473e-22
BIF_01625	I3242_09495		TatD family hydrolase		TatD family hydrolase		2877	3051	3785	4037	2329	2839	0.993	691	473	698	1674	4075	1677	2.354	2428.5	1.46831	0.0944344	15.5484	1.63088e-54	1.07335e-53
BIF_00553	I3242_02945		tyrosine--tRNA ligase		tyrosine--tRNA ligase	Tyrosine, Tryptophan, Phenylalanine Metabolism	7699	7926	9090	877	397	556	-2.715	4163	2874	3755	808	1634	753	-1.362	2365.75	1.46418	0.130113	11.2532	2.23433e-29	7.52758e-29
BIF_00913	I3242_01490		U32 family peptidase		U32 family peptidase		3244	3975	4620	1334	780	933	-0.884	726	414	632	465	1023	400	0.466	1117.05	1.45752	0.141434	10.3053	6.66878e-25	1.99184e-24
BIF_01829	I3242_03995	lepA	elongation factor 4	lepA	elongation factor 4		3071	2929	3482	798	441	506	-1.385	2371	1739	2194	1189	2506	1042	-0.04	1685.9	1.45436	0.122061	11.915	9.89e-33	3.64674e-32
BIF_01026	I3242_08295	trmB	tRNA (guanosine(46)-N7)-methyltransferase TrmB	trmB	tRNA (guanosine(46)-N7)-methyltransferase TrmB		610	690	782	603	341	490	0.53	822	575	850	1470	3386	1485	1.87	1300.75	1.44825	0.115966	12.4887	8.60905e-36	3.4315e-35
BIF_00201	I3242_09145		Rne/Rng family ribonuclease		Rne/Rng family ribonuclease		13384	15684	17808	7717	4755	6387	-0.234	6805	4531	6642	6938	16945	6485	1.105	9170.77	1.4476	0.103362	14.005	1.45179e-44	7.50424e-44
BIF_01863	I3242_06980		thiamine-binding protein		thiamine-binding protein		334	331	393	52	29	47	-1.982	591	441	578	176	431	195	-0.641	292.323	1.44513	0.188227	7.67758	1.62126e-14	3.61986e-14
BIF_00669	I3242_08750	rplW	50S ribosomal protein L23	rplW	50S ribosomal protein L23		13860	13665	19005	1569	852	1187	-2.619	4303	2702	3955	874	1957	683	-1.287	3331.79	1.44096	0.1371	10.5103	7.74751e-26	2.3832e-25
BIF_00622	I3242_03885	sufS	SufS family cysteine desulfurase		cysteine desulfurase		4034	4360	5258	485	264	340	-2.583	2001	1392	1722	361	921	398	-1.25	1227.77	1.43995	0.110063	13.0829	4.1229e-39	1.83745e-38
BIF_01872	I3242_04225		aspartate carbamoyltransferase regulatory subunit		aspartate carbamoyltransferase regulatory subunit	Purine Pyrimidine Biosynthesis	408	398	514	41	20	25	-2.877	485	353	446	76	175	87	-1.547	205.609	1.4277	0.223916	6.37605	1.81711e-10	3.42829e-10
BIF_00826	I3242_09285	gluQRS	tRNA glutamyl-Q(34) synthetase GluQRS		glutamyl-Q tRNA(Asp) synthetase	tRNA Charging	954	1124	1287	890	488	595	0.294	188	93	163	277	586	190	1.611	490.019	1.42201	0.187311	7.59172	3.15682e-14	6.93888e-14
BIF_01560	I3242_00840		MFS transporter		MFS transporter		1822	2070	2561	709	382	537	-0.919	1141	857	1157	806	1592	751	0.396	1095.99	1.42136	0.126691	11.2191	3.28619e-29	1.10385e-28
BIF_00700	I3242_01225	rho	transcription termination factor Rho	rho	transcription termination factor Rho		8982	9890	11553	1933	1179	1624	-1.607	6330	4262	6000	2567	5501	2276	-0.305	4327.72	1.41158	0.103757	13.6047	3.75504e-42	1.80114e-41
BIF_00670	I3242_08745	rplB	50S ribosomal protein L2	rplB	50S ribosomal protein L2		48719	47331	66416	5947	3437	4328	-2.491	25514	16168	23485	5197	12048	4832	-1.196	15276.2	1.40476	0.110476	12.7156	4.84554e-37	2.02404e-36
BIF_00574	I3242_03310		ABC transporter permease		ABC transporter permease		504	539	541	249	136	181	-0.429	245	182	218	217	475	216	0.869	293.452	1.40293	0.163765	8.56671	1.06486e-17	2.58674e-17
BIF_00976	I3242_05810	uvrA	excinuclease ABC subunit UvrA	uvrA	excinuclease ABC subunit UvrA		3476	3596	4535	1992	917	1166	-0.468	2242	1667	2168	1924	4692	1850	0.823	2469.61	1.39992	0.122646	11.4143	3.54813e-30	1.22828e-29
BIF_01596	I3242_04020		hypothetical protein		hypothetical protein		20	21	31	37	23	33	1.452	31	14	20	81	189	68	2.734	64.1383	1.39311	0.361604	3.85257	0.000116886	0.000169201
BIF_00360	I3242_00005	dnaA	chromosomal replication initiator protein DnaA	dnaA	chromosomal replication initiator protein DnaA		4109	3887	4773	1599	838	1084	-0.804	2230	1524	2041	1532	3241	1391	0.47	2136.62	1.38438	0.111641	12.4003	2.60338e-35	1.02684e-34
BIF_01603	I3242_09630		ABC transporter ATP-binding protein		ABC transporter ATP-binding protein		717	850	994	1490	839	1101	1.491	28	19	36	109	196	118	2.796	490.439	1.38007	0.229542	6.01228	1.82931e-09	3.3346e-09
BIF_00907	I3242_00795		phosphatase PAP2 family protein		phosphatase PAP2 family protein		4451	4753	5771	2010	1383	1711	-0.461	934	623	1001	806	1890	761	0.799	1719.25	1.36705	0.130248	10.4957	9.04025e-26	2.76583e-25
BIF_00841	I3242_00415		hemolysin III family protein		hemolysin III family protein		918	906	1167	1133	697	921	0.956	550	402	558	1295	2854	1232	2.207	1267.63	1.35847	0.112609	12.0636	1.64379e-33	6.22331e-33
BIF_00954	I3242_01785		gamma-glutamyl-gamma-aminobutyrate hydrolase family protein		gamma-glutamyl-gamma-aminobutyrate hydrolase family protein	Tyrosine, Tryptophan, Phenylalanine Metabolism	212	206	188	117	66	94	-0.078	132	101	109	172	252	140	1.164	162.67	1.35405	0.266094	5.0886	3.60718e-07	6.01374e-07
BIF_00264	I3242_05860		metallopeptidase family protein		metallopeptidase family protein		1415	1654	1698	1279	611	775	0.201	145	89	176	197	434	216	1.449	576.204	1.35392	0.190147	7.12041	1.0761e-12	2.2475e-12
BIF_02475	I3242_08900		GNAT family N-acetyltransferase		GNAT family N-acetyltransferase		599	708	848	729	438	693	0.868	248	194	281	669	1142	524	2.107	661.643	1.3474	0.19198	7.01846	2.24322e-12	4.58362e-12
BIF_01142	I3242_01750	rplS	50S ribosomal protein L19	rplS	50S ribosomal protein L19		17710	21036	23827	6521	3344	4387	-1.079	6151	4962	6307	4122	6749	3384	0.14	7097.7	1.33374	0.162737	8.19569	2.49165e-16	5.85175e-16
BIF_00774	I3242_02080		tRNA (cytidine(34)-2'-O)-methyltransferase		tRNA (cytidine(34)-2'-O)-methyltransferase		1183	1051	1484	174	151	211	-1.687	409	308	398	163	295	152	-0.462	364.191	1.33243	0.222959	5.97614	2.28485e-09	4.14495e-09
BIF_02221	I3242_08995		teichoic acid transporter		hypothetical protein		1102	1200	1377	650	353	498	-0.23	328	261	330	362	724	321	0.996	552.239	1.33205	0.132226	10.0741	7.1948e-24	2.0724e-23
BIF_00495	I3242_02860		phenylalanine--tRNA ligase subunit beta		phenylalanine--tRNA ligase subunit beta	Tyrosine, Tryptophan, Phenylalanine Biosynthesis	15205	15012	18072	1155	622	732	-3.21	7010	4613	6419	848	2069	680	-1.997	3862.97	1.32309	0.133173	9.93519	2.9263e-23	8.30217e-23
BIF_01021	I3242_00250		hypothetical protein		hypothetical protein		306	306	410	102	61	81	-0.993	84	76	102	56	121	58	0.217	114.703	1.31053	0.227822	5.75242	8.79763e-09	1.56096e-08
BIF_00816	I3242_01620		type 1 glutamine amidotransferase		type 1 glutamine amidotransferase	Purine Pyrimidine Biosynthesis	2685	2844	3450	739	480	646	-1.187	1186	941	1122	749	1154	541	0.015	1126.08	1.30922	0.184451	7.09793	1.2664e-12	2.63524e-12
BIF_02134	I3242_00745		aspartate kinase		aspartate kinase	Glycine, Serine Threonine Metabolism	3467	4008	4870	1522	833	1177	-0.736	2627	1823	2343	1687	3946	1647	0.462	2348.7	1.30648	0.0954004	13.6947	1.09245e-42	5.33043e-42
BIF_01845	I3242_07220	efp	elongation factor P	efp	elongation factor P		8145	7701	10118	2000	1094	1468	-1.445	4213	2542	3585	1760	3133	1532	-0.254	3122.4	1.30293	0.151658	8.59128	8.60071e-18	2.09376e-17
BIF_01212	I3242_07625		ECF transporter S component		ECF transporter S component		5483	5653	6964	4924	2780	3894	0.426	186	127	188	301	644	246	1.615	1961.91	1.29289	0.125832	10.2747	9.16112e-25	2.72905e-24
BIF_02450	I3242_09100	rplK	50S ribosomal protein L11	rplK	50S ribosomal protein L11		12976	14220	17770	4277	2458	3373	-1.08	10282	8123	10126	6306	11294	5253	0.087	8217.81	1.27863	0.135327	9.44846	3.43854e-21	9.15867e-21
BIF_00493	I3242_07185		TetM/TetW/TetO/TetS family tetracycline resistance ribosomal protection protein		TetM/TetW/TetO/TetS family tetracycline resistance ribosomal protection protein		5520	6016	7467	3955	2516	3248	0.118	1144	743	1021	1287	3064	1198	1.287	2626.59	1.27744	0.104201	12.2593	1.49786e-34	5.84681e-34
BIF_00191	I3242_03555		YifB family Mg chelatase-like AAA ATPase		YifB family Mg chelatase-like AAA ATPase		64	48	79	33	19	27	-0.202	83	59	99	97	207	66	0.969	85.3073	1.27726	0.30906	4.13271	3.58508e-05	5.37525e-05
BIF_00667	I3242_09940		class C sortase		class C sortase		669	798	916	773	453	588	0.679	41	36	44	93	174	70	1.854	317.49	1.27456	0.202592	6.29124	3.14934e-10	5.9024e-10
BIF_00053	I3242_06220	recA	recombinase RecA	recA	recombinase RecA		5000	5597	6642	5893	3728	5134	0.86	913	553	883	1991	3746	1499	2.024	3278.97	1.27326	0.158543	8.03101	9.66763e-16	2.21983e-15
BIF_02715	I3242_03770		xanthine phosphoribosyltransferase		xanthine phosphoribosyltransferase	Nucleotide Salvage Pathway	445	363	468	76	39	60	-1.811	872	625	818	221	622	304	-0.651	409.006	1.26494	0.205833	6.14546	7.97302e-10	1.47234e-09
BIF_00985	I3242_04490		DUF881 domain-containing protein		DUF881 domain-containing protein		925	1014	1123	135	61	88	-2.376	648	454	548	117	291	141	-1.217	344.697	1.26339	0.168425	7.5012	6.32371e-14	1.37928e-13
BIF_01166	I3242_07585		DUF58 domain-containing protein		DUF58 domain-containing protein		1476	1517	1733	241	137	160	-2.073	710	447	664	206	413	131	-0.918	467.792	1.26291	0.175146	7.2106	5.57041e-13	1.17206e-12
BIF_00600	I3242_00690		type II secretion system F family protein	tadC	Flp pilus assembly protein TadC		11	15	11	19	17	23	1.768	15	13	12	55	130	51	2.906	43.9098	1.2619	0.45647	2.76448	0.00570141	0.00736758
BIF_01029	I3242_02870		N-acetyl-gamma-glutamyl-phosphate reductase		N-acetyl-gamma-glutamyl-phosphate reductase	Proline, Arginine Metabolism; Urea cycle Metabolism of amino groups	1099	1186	1476	399	195	235	-1.126	1036	693	900	591	1055	391	0.021	714.683	1.25946	0.184286	6.83425	8.24323e-12	1.63135e-11
BIF_01965	I3242_08735	rplV	50S ribosomal protein L22	rplV	50S ribosomal protein L22		22036	21226	31177	2585	1637	2042	-2.481	9205	5996	8623	1730	3919	1653	-1.332	6133.63	1.25849	0.124207	10.1322	3.97417e-24	1.15353e-23
BIF_00792	I3242_00990	pgl	6-phosphogluconolactonase		6-phosphogluconolactonase	Pentose Phosphate Pathway	632	741	908	365	190	275	-0.392	334	242	280	314	519	250	0.757	390.072	1.2579	0.182704	6.88495	5.78096e-12	1.15415e-11
BIF_01590	I3242_00430	tgt	tRNA guanosine(34) transglycosylase Tgt	tgt	tRNA guanosine(34) transglycosylase Tgt		2575	2548	3266	971	619	757	-0.759	520	368	567	354	839	305	0.389	848.417	1.25436	0.131777	9.51882	1.75163e-21	4.68757e-21
BIF_00383	I3242_06730		cation transporter		cation transporter	Transport	613	709	774	629	340	439	0.486	289	145	263	468	792	341	1.632	500.498	1.25411	0.201151	6.23466	4.52767e-10	8.4437e-10
BIF_00643	I3242_06545		aminopeptidase P family protein		aminopeptidase P family protein		2584	2349	3015	537	291	391	-1.644	4133	2867	3933	1352	3357	1354	-0.499	2117.71	1.25292	0.110726	11.3156	1.09867e-29	3.72363e-29
BIF_01137	I3242_00440		heavy metal translocating P-type ATPase		heavy metal translocating P-type ATPase		20277	22259	28473	7216	4279	5587	-0.976	1645	1128	1361	850	1862	849	0.167	4982.05	1.25008	0.107654	11.612	3.5796e-31	1.26628e-30
BIF_01799	I3242_03345	rsfS	ribosome silencing factor	rsfS	ribosome silencing factor		486	517	553	113	60	81	-1.557	194	104	185	60	163	58	-0.431	155.73	1.23346	0.217109	5.68129	1.3368e-08	2.33888e-08
BIF_00318	I3242_04445		bifunctional indole-3-glycerol phosphate synthase/tryptophan synthase subunit beta		bifunctional indole-3-glycerol phosphate synthase/tryptophan synthase subunit beta	Tyrosine, Tryptophan, Phenylalanine Metabolism	7258	7937	8893	3687	1768	2241	-0.605	2210	1461	2039	1362	3355	1577	0.518	2932.86	1.23284	0.130679	9.43414	3.94222e-21	1.04756e-20
BIF_01514	I3242_00865		glutamate--tRNA ligase		glutamate--tRNA ligase	tRNA Charging	5479	6199	7143	1200	690	955	-1.656	4454	3016	4095	1372	3445	1419	-0.537	2731.66	1.22706	0.0911806	13.4575	2.78344e-41	1.30201e-40
BIF_00678	I3242_08855		FAD-binding protein		UDP-N-acetylmuramate dehydrogenase	Cell Envelope Biosynthesis	5299	5586	6737	9421	4717	5696	1.219	1199	816	1136	2830	7064	2658	2.334	4510.21	1.22433	0.116385	10.5197	7.0128e-26	2.17493e-25
BIF_00793	I3242_06020		leucine--tRNA ligase		leucine--tRNA ligase	Valine, Leucine, Isoleucine Biosynthesis	8911	8541	9776	1245	681	864	-2.232	8624	5531	7593	1685	4524	1732	-1.117	4049.96	1.22421	0.117712	10.4	2.47816e-25	7.48073e-25
BIF_01056	I3242_01115		ribose-phosphate diphosphokinase		ribose-phosphate diphosphokinase	Pentose phosphate pathwa	7864	8235	10163	1645	898	1276	-1.716	3459	2609	3400	1319	2348	1043	-0.603	2738.03	1.22399	0.136532	8.96483	3.10748e-19	7.95854e-19
BIF_01673	I3242_10050		CCA tRNA nucleotidyltransferase		CCA tRNA nucleotidyltransferase		3100	3337	3887	1104	691	849	-0.89	1055	811	1113	666	1483	573	0.225	1244.14	1.22289	0.109888	11.1285	9.11475e-29	3.01693e-28
BIF_00766	I3242_06465		translation initiation factor IF-3		translation initiation factor IF-3		13085	13663	15484	4596	2992	4150	-0.766	10571	7317	10064	7008	13363	6297	0.343	8785.01	1.2196	0.134419	9.07313	1.15647e-19	3.00259e-19
BIF_01438	I3242_00500		adenylosuccinate synthase		adenylosuccinate synthase	Purine Pyrimidine Biosynthesis	5357	5589	6748	2595	1533	2041	-0.448	3103	1986	2726	2181	5244	2186	0.662	3202.33	1.21889	0.0908117	13.4222	4.4835e-41	2.06314e-40
BIF_00599	I3242_00685		pilus assembly protein	tadB	Flp pilus assembly protein TadB		23	40	32	49	25	35	1.254	14	7	7	36	44	25	2.385	32.4931	1.21159	0.486853	2.48862	0.0128239	0.0160583
BIF_00854	I3242_01240	valS	valine--tRNA ligase	valS	valine--tRNA ligase	Valine, Leucine, Isoleucine Biosynthesis	21676	20781	27591	2240	1278	1596	-2.707	7802	5253	7520	991	3231	1237	-1.604	5321.5	1.21026	0.142952	8.4662	2.53531e-17	6.11934e-17
BIF_02300	I3242_00270	crgA	cell division protein CrgA	crgA	cell division protein CrgA		3155	3040	3811	746	411	528	-1.508	977	648	917	373	682	371	-0.405	929.159	1.20939	0.149181	8.10681	5.19648e-16	1.20789e-15
BIF_00639	I3242_02785		GIY-YIG nuclease family protein		GIY-YIG nuclease family protein		182	188	227	48	21	42	-1.367	1281	957	1109	529	1113	495	-0.27	608.282	1.20061	0.194735	6.16539	7.031e-10	1.30477e-09
BIF_00380	I3242_05935		long-chain fatty acid--CoA ligase		AMP-binding protein	Cell Envelope Biosynthesis	4169	4211	4712	1464	632	732	-1.188	5132	3648	4698	1952	5605	2385	-0.103	3187.81	1.19576	0.175178	6.82599	8.73232e-12	1.72513e-11
BIF_01243	I3242_08325		thymidylate synthase		thymidylate synthase	Nucleotide Salvage Pathway	6198	5935	7877	1051	675	897	-1.849	1996	1522	1875	585	1293	576	-0.765	1742.1	1.19108	0.11725	10.1585	3.03753e-24	8.8393e-24
BIF_00765	I3242_06455	rplT	50S ribosomal protein L20	rplT	50S ribosomal protein L20		13706	14584	17044	2456	1478	1965	-1.869	9535	6989	9070	2661	6220	2625	-0.793	5841.03	1.18566	0.0750279	15.803	2.9676e-56	2.09958e-55
BIF_01240	I3242_09920	rlmB	23S rRNA (guanosine(2251)-2'-O)-methyltransferase RlmB	rlmB	23S rRNA (guanosine(2251)-2'-O)-methyltransferase RlmB		6674	7077	8725	956	516	761	-2.265	1306	1075	1306	267	687	306	-1.2	1477.41	1.17325	0.11682	10.0433	9.83216e-24	2.82488e-23
BIF_00542	I3242_06725	lexA	transcriptional repressor LexA	lexA	transcriptional repressor LexA		8911	8434	11348	13557	8696	11324	1.313	1057	605	1025	2636	5385	2459	2.375	6018.05	1.17016	0.14838	7.88625	3.11406e-15	7.0928e-15
BIF_01235	I3242_08940	rplJ	50S ribosomal protein L10	rplJ	50S ribosomal protein L10		42427	40730	49975	6296	3450	4420	-2.173	25563	19597	24660	6722	11534	5724	-1.117	15201.8	1.16935	0.144914	8.06921	7.07537e-16	1.63123e-15
BIF_00297	I3242_02165	dapA	4-hydroxy-tetrahydrodipicolinate synthase	dapA	4-hydroxy-tetrahydrodipicolinate synthase	Lysine Biosynthesis	6671	7256	8198	1304	612	761	-2.005	4835	3482	4383	1134	2942	1138	-0.949	2769.04	1.16526	0.121726	9.57283	1.04022e-21	2.81705e-21
BIF_00144	I3242_07045		alpha/beta hydrolase		alpha/beta hydrolase		4159	4265	5298	988	562	789	-1.483	3680	2631	3323	1663	2566	1095	-0.431	2269.63	1.16494	0.185994	6.26331	3.76886e-10	7.05182e-10
BIF_00196	I3242_05600		UTP--glucose-1-phosphate uridylyltransferase		UTP--glucose-1-phosphate uridylyltransferase	Nucleotide sugars Metabolism; Galactose Metabolism	3356	3161	3904	767	329	451	-1.718	7687	6118	6981	2237	5484	2509	-0.665	3638.47	1.16441	0.147287	7.90572	2.66395e-15	6.07983e-15
BIF_02252	I3242_03935		HlyC/CorC family transporter		HlyC/CorC family transporter		2132	2157	2421	122	70	97	-3.475	1404	1178	1369	137	338	112	-2.43	661.95	1.15699	0.165203	7.00346	2.49725e-12	5.09349e-12
BIF_01936	I3242_07910		endonuclease/exonuclease/phosphatase family protein		endonuclease/exonuclease/phosphatase family protein		731	811	965	411	267	332	-0.232	251	153	232	232	451	175	0.819	360.57	1.15036	0.162179	7.09318	1.31062e-12	2.71726e-12
BIF_00490	I3242_07005		LacI family DNA-binding transcriptional regulator		LacI family DNA-binding transcriptional regulator		1003	1038	1196	728	405	527	0.099	738	601	846	875	2027	837	1.131	981.089	1.14163	0.119175	9.57943	9.7586e-22	2.6491e-21
BIF_02191	I3242_09325	glf	UDP-galactopyranose mutase	glf	UDP-galactopyranose mutase	Cell Envelope Biosynthesis	3949	3887	4571	1375	735	982	-0.949	1739	1274	1604	908	2116	816	0.083	1643.94	1.13988	0.10029	11.3658	6.19052e-30	2.12353e-29
BIF_00371	I3242_08730	rpsC	30S ribosomal protein S3	rpsC	30S ribosomal protein S3		39126	39695	52351	5061	2710	3638	-2.459	21765	14175	21511	3901	9619	3361	-1.43	12562.3	1.13759	0.118685	9.58494	9.25116e-22	2.51738e-21
BIF_01966	I3242_08740	rpsS	30S ribosomal protein S19	rpsS	30S ribosomal protein S19		13551	14872	18166	1740	921	1288	-2.497	3581	2592	3716	712	1430	597	-1.469	3192.95	1.13576	0.114414	9.92672	3.18573e-23	8.99312e-23
BIF_00443	I3242_08585		hypothetical protein		hypothetical protein		2336	2197	2813	926	516	724	-0.697	350	246	312	217	469	199	0.335	666.414	1.13528	0.131476	8.63483	5.88158e-18	1.44112e-17
BIF_01810	I3242_03920		histidine triad nucleotide-binding protein		histidine triad nucleotide-binding protein		1625	1412	1748	324	148	211	-1.767	1079	845	1025	287	809	315	-0.738	664.429	1.13471	0.158699	7.15008	8.67267e-13	1.81605e-12
BIF_00912	I3242_07755		LacI family DNA-binding transcriptional regulator		LacI family DNA-binding transcriptional regulator		1066	938	1302	1301	770	1035	0.983	269	176	251	543	1069	503	2.006	782.629	1.13023	0.150806	7.49461	6.64973e-14	1.4476e-13
BIF_00750	I3242_06120		alkaline phosphatase family protein		alkaline phosphatase family protein		702	693	841	262	150	178	-0.858	449	250	379	220	496	213	0.169	353.403	1.12999	0.159389	7.08947	1.34631e-12	2.78614e-12
BIF_01848	I3242_06460	rpmI	50S ribosomal protein L35	rpmI	50S ribosomal protein L35		7765	7231	9248	1200	757	947	-1.984	1727	1160	1521	357	1102	371	-0.966	1732.3	1.12718	0.140267	8.03599	9.28228e-16	2.13568e-15
BIF_00453	I3242_07215	nusB	transcription antitermination factor NusB	nusB	transcription antitermination factor NusB		2848	2730	3352	412	215	306	-2.2	2884	1959	2938	654	1391	580	-1.188	1395.62	1.12006	0.127862	8.75986	1.95496e-18	4.88524e-18
BIF_01169	I3242_03070	mfd	transcription-repair coupling factor	mfd	transcription-repair coupling factor		6380	7268	8064	2864	1697	2143	-0.625	1963	1400	1916	1329	2942	1116	0.386	2596.02	1.12004	0.101668	11.0167	3.17647e-28	1.04225e-27
BIF_02226	I3242_08545		AURKAIP1/COX24 domain-containing protein		AURKAIP1/COX24 domain-containing protein		365	450	554	131	77	145	-0.873	160	124	150	120	142	81	0.132	170.936	1.10936	0.290649	3.81685	0.000135164	0.00019516
BIF_00906	I3242_02230	smpB	SsrA-binding protein SmpB	smpB	SsrA-binding protein SmpB		434	595	584	501	305	406	0.661	3089	2167	2836	4781	9554	4792	1.652	3646.62	1.10201	0.150057	7.34395	2.07385e-13	4.44622e-13
BIF_02400	I3242_01380		1-acyl-sn-glycerol-3-phosphate acyltransferase		1-acyl-sn-glycerol-3-phosphate acyltransferase	Glycerophospholipid Metabolism	2067	2230	2491	729	380	548	-0.977	1734	1242	1657	859	1944	822	0.013	1284.6	1.09695	0.100604	10.9037	1.1072e-27	3.54053e-27
BIF_01888	I3242_02365		S-ribosylhomocysteine lyase		S-ribosylhomocysteine lyase	Methionine Metabolism	1947	2090	2500	748	422	552	-0.857	919	610	772	479	959	470	0.132	858.883	1.09555	0.126526	8.65872	4.77078e-18	1.17403e-17
BIF_00732	I3242_07595		VWA domain-containing protein		VWA domain-containing protein		1999	2214	2498	299	209	262	-2.042	932	710	852	246	535	171	-1.055	643.809	1.09554	0.157163	6.9707	3.15372e-12	6.38642e-12
BIF_01477	I3242_01890		DUF4012 domain-containing protein		DUF4012 domain-containing protein		3623	3404	3727	425	254	341	-2.337	424	345	373	71	220	70	-1.361	620.077	1.08922	0.180447	6.03625	1.57732e-09	2.88454e-09
BIF_01849	I3242_06450	xerD	site-specific tyrosine recombinase XerD	xerD	site-specific tyrosine recombinase XerD		752	812	839	457	288	404	0.006	502	337	424	430	1061	458	0.987	574.473	1.08778	0.141917	7.66489	1.78987e-14	3.98062e-14
BIF_00811	I3242_01615		cysteine--tRNA ligase		cysteine--tRNA ligase	Cysteine Metabolism	10470	10621	13922	2249	1325	1704	-1.654	2415	1653	2105	569	1893	666	-0.689	2648.68	1.07435	0.141097	7.61427	2.6519e-14	5.85176e-14
BIF_00604	I3242_05585		DEAD/DEAH box helicase		DEAD/DEAH box helicase		4192	4615	4797	1256	593	818	-1.311	2167	1774	1941	876	2068	731	-0.355	1718.55	1.06786	0.144539	7.38803	1.49024e-13	3.20713e-13
BIF_01997	I3242_07735	ileS	mupirocin-resistant isoleucine--tRNA ligase	ileS	mupirocin-resistant isoleucine--tRNA ligase	Valine, Leucine, Isoleucine Biosynthesis	20400	20867	25865	7360	4558	5669	-0.854	6064	3980	6046	3389	6970	2771	0.088	7224.45	1.05173	0.121108	8.68426	3.81203e-18	9.44249e-18
BIF_00705	I3242_03420	guaA	glutamine-hydrolyzing GMP synthase	guaA	glutamine-hydrolyzing GMP synthase	Purine Pyrimidine Biosynthesis	3457	3371	3712	495	263	333	-2.221	4335	2653	3955	817	1892	760	-1.288	1830.02	1.04157	0.134677	7.73387	1.04328e-14	2.35257e-14
BIF_00843	I3242_06785		hypothetical protein		hypothetical protein		2703	2943	3476	712	414	570	-1.357	1403	907	1403	445	1308	457	-0.433	1078.43	1.03463	0.134968	7.66571	1.77838e-14	3.96285e-14
BIF_00038	I3242_03605	ychF	redox-regulated ATPase YchF	ychF	redox-regulated ATPase YchF		2763	2913	3236	408	238	348	-2.099	2751	2113	2845	584	1447	628	-1.18	1401.36	1.02662	0.116511	8.81133	1.23667e-18	3.10401e-18
BIF_02225	I3242_08710	rplN	50S ribosomal protein L14	rplN	50S ribosomal protein L14		15012	14618	20672	2132	1255	1607	-2.254	5455	4003	5896	1260	2258	1034	-1.342	4131.99	1.02285	0.149896	6.8237	8.87282e-12	1.74983e-11
BIF_01242	I3242_08320		dihydrofolate reductase		dihydrofolate reductase	Folate Biosynthesis	8440	9093	9856	1026	595	756	-2.463	2623	1833	2525	437	996	417	-1.548	2013.33	1.0208	0.102054	10.0026	1.48512e-23	4.24533e-23
BIF_00173	I3242_04245		dihydroorotate dehydrogenase		dihydroorotate dehydrogenase	Purine Pyrimidine Biosynthesis	2286	2440	2794	295	137	156	-2.628	863	628	806	128	304	115	-1.721	579.592	1.0166	0.1536	6.61849	3.62887e-11	6.97434e-11
BIF_01064	I3242_03545		FAD-binding protein		FAD-binding protein	Citric Acid Cycle	4439	4501	5368	756	429	551	-1.978	1959	1511	1845	469	1069	438	-1.071	1376.28	1.01436	0.0997842	10.1656	2.82434e-24	8.24008e-24
BIF_01869	I3242_02360	recQ	DNA helicase RecQ	recQ	DNA helicase RecQ	Folate Biosynthesis	918	929	1153	569	310	396	-0.171	695	487	667	495	1318	584	0.73	713.955	1.00885	0.122492	8.23606	1.77981e-16	4.18865e-16
BIF_01112	I3242_01250	nth	endonuclease III	nth	endonuclease III		3291	3053	4153	1283	837	1148	-0.597	220	216	246	188	341	123	0.295	836.938	0.999039	0.192692	5.18463	2.16444e-07	3.63522e-07
BIF_01456	I3242_00025	gyrB	DNA topoisomerase (ATP-hydrolyzing) subunit B	gyrB	DNA topoisomerase (ATP-hydrolyzing) subunit B		9706	9670	11377	1146	744	979	-2.345	5389	3812	4864	967	2214	839	-1.456	3047.85	0.996833	0.110392	9.02992	1.71802e-19	4.45034e-19
BIF_01826	I3242_03975		branched-chain amino acid aminotransferase		branched-chain amino acid aminotransferase	Valine, leucine isoleucine degradationValine, leucine isoleucine biosynthesis	9799	9255	11816	1480	735	887	-2.266	5369	3790	5018	952	2394	940	-1.383	3105.87	0.993698	0.118755	8.3676	5.88018e-17	1.40134e-16
BIF_01476	I3242_01895		polysaccharide biosynthesis tyrosine autokinase		polysaccharide biosynthesis tyrosine autokinase		6633	6282	7045	934	484	758	-2.147	6372	4103	5475	932	2993	1331	-1.264	2905.18	0.991412	0.176241	5.62533	1.85151e-08	3.21952e-08
BIF_00556	I3242_07325		pyridoxal phosphate-dependent aminotransferase		pyridoxal phosphate-dependent aminotransferase		1756	1822	2019	370	226	273	-1.621	642	508	641	195	448	189	-0.747	543.568	0.979639	0.131176	7.46811	8.13556e-14	1.76765e-13
BIF_00370	I3242_08725	rplP	50S ribosomal protein L16	rplP	50S ribosomal protein L16		22644	21194	30393	2779	1660	2017	-2.444	6533	4331	6906	1088	2578	983	-1.578	5277.85	0.974779	0.133129	7.32204	2.44225e-13	5.22615e-13
BIF_01576	I3242_02415	pdxT	pyridoxal 5'-phosphate synthase glutaminase subunit PdxT	pdxT	pyridoxal 5'-phosphate synthase glutaminase subunit PdxT	Vitamine B6 Metabolism	968	979	1072	316	177	195	-1.077	150	111	147	59	172	49	-0.239	242.617	0.959718	0.197668	4.8552	1.20266e-06	1.95325e-06
BIF_01010	I3242_00220		threonine/serine exporter family protein		threonine/serine exporter family protein		6000	6287	8055	2098	1299	1648	-0.931	1012	589	948	501	903	402	-0.078	1669.47	0.95887	0.154972	6.18739	6.11678e-10	1.13698e-09
BIF_00883	I3242_03035		glutamate-5-semialdehyde dehydrogenase		glutamate-5-semialdehyde dehydrogenase	Arginine Proline Metabolism	2783	3062	3292	735	269	337	-1.761	3415	2400	3239	752	2308	823	-0.918	1691.23	0.951993	0.204111	4.66409	3.09978e-06	4.90077e-06
BIF_00812	I3242_01625		ABC-F family ATP-binding cassette domain-containing protein		ABC-F family ATP-binding cassette domain-containing protein		5967	6441	7809	1415	907	1174	-1.449	1028	692	984	360	675	309	-0.606	1462.43	0.947574	0.13046	7.26331	3.77737e-13	7.97757e-13
BIF_00505	I3242_07420		replication-associated recombination protein A		replication-associated recombination protein A		3102	3530	4332	2721	1504	1963	0.243	556	392	525	519	1320	591	1.084	1441.2	0.947299	0.108585	8.72406	2.68406e-18	6.6777e-18
BIF_01080	I3242_00245		DUF3073 domain-containing protein		DUF3073 domain-containing protein		3128	3264	4016	3233	1773	2608	0.614	1382	903	1261	1964	3678	1648	1.448	2450.54	0.943504	0.133002	7.09393	1.30356e-12	2.70758e-12
BIF_01374	I3242_08895		hypothetical protein		hypothetical protein		14748	15871	18640	8361	4479	5770	-0.346	3091	2176	2919	2079	4914	1980	0.488	5435.52	0.942794	0.0772061	12.2114	2.70221e-34	1.05117e-33
BIF_00547	I3242_07115		glutamate racemase		glutamate racemase	Cell Envelope Biosynthesis	2109	2041	2819	1470	846	1137	0.061	256	193	192	225	483	209	0.884	760.721	0.92973	0.148689	6.25283	4.03076e-10	7.52941e-10
BIF_01224	I3242_06835		N-acetyltransferase		GNAT family N-acetyltransferase		868	708	1037	184	89	139	-1.607	577	444	521	142	399	166	-0.792	352.78	0.924857	0.183215	5.04794	4.46601e-07	7.41278e-07
BIF_02011	I3242_07190		3'-5' exonuclease		3'-5' exonuclease		240	219	217	216	137	210	0.801	371	238	296	571	1034	471	1.609	457.939	0.917451	0.210046	4.36786	1.25469e-05	1.91675e-05
BIF_01563	I3242_00835		GtrA family protein		GtrA family protein		2364	2146	2752	549	334	441	-1.385	674	447	600	250	392	210	-0.571	650.246	0.916665	0.179345	5.11117	3.20166e-07	5.35344e-07
BIF_00886	I3242_07630	purB	adenylosuccinate lyase	purB	adenylosuccinate lyase	Purine Metabolism	8986	8866	10554	1505	854	991	-2.022	7191	5046	6612	1121	4347	1366	-1.214	3712.1	0.913943	0.184483	4.95409	7.26711e-07	1.19396e-06
BIF_00731	I3242_07600		VWA domain-containing protein		VWA domain-containing protein		1244	1300	1465	184	70	121	-2.376	566	456	547	81	219	110	-1.575	360.391	0.907142	0.182277	4.97672	6.46723e-07	1.06719e-06
BIF_01497	I3242_00750		ACT domain-containing protein		ACT domain-containing protein	Glycine, Serine Threonine Metabolism	2482	2468	3009	404	256	353	-1.899	670	455	625	142	362	137	-1.103	606.836	0.905394	0.135558	6.67903	2.40524e-11	4.64607e-11
BIF_00143	I3242_06795		histidinol-phosphate transaminase		histidinol-phosphate transaminase	Histidine Metabolism	8062	7663	10251	2382	1444	1950	-1.091	3072	1946	2903	940	3104	1148	-0.303	2800.62	0.895185	0.154484	5.79469	6.84469e-09	1.22019e-08
BIF_01039	I3242_06540		hypothetical protein		hypothetical protein		26	37	38	55	28	48	1.439	36	20	34	96	164	61	2.232	70.1131	0.893684	0.341857	2.6142	0.00894363	0.0113883
BIF_00016	I3242_07485		histidine--tRNA ligase		histidine--tRNA ligase	Histidine Metabolism	4739	4622	5413	825	448	580	-1.938	2220	1413	2064	503	1080	397	-1.159	1428.97	0.887696	0.131079	6.77224	1.26806e-11	2.47917e-11
BIF_01962	I3242_08650	infA	translation initiation factor IF-1	infA	translation initiation factor IF-1		14086	13890	16984	6056	3454	5008	-0.564	8004	6450	7623	5480	8088	4848	0.204	7604.89	0.882537	0.190492	4.63293	3.6053e-06	5.66046e-06
BIF_00842	I3242_06790	hisB	imidazoleglycerol-phosphate dehydratase HisB	hisB	imidazoleglycerol-phosphate dehydratase HisB	Histidine Metabolism	2856	2728	3645	804	465	666	-1.181	1168	746	1053	364	988	402	-0.411	990.293	0.878228	0.128794	6.81884	9.17795e-12	1.80686e-11
BIF_01381	I3242_08260		glycosyltransferase		glycosyltransferase family 2 protein		2354	2365	2781	1154	558	782	-0.541	834	545	762	547	826	442	0.219	947.966	0.874535	0.186611	4.68641	2.78034e-06	4.40188e-06
BIF_01356	I3242_00965		TetR/AcrR family transcriptional regulator		TetR/AcrR family transcriptional regulator		574	560	633	350	189	217	-0.17	100	67	98	67	173	73	0.598	199.915	0.873816	0.194537	4.49178	7.06296e-06	1.09374e-05
BIF_00711	I3242_00375		esterase		prolyl oligopeptidase family serine peptidase		6832	7629	9182	7378	3717	4560	0.458	105	66	92	131	225	109	1.241	2406.44	0.873541	0.177064	4.93347	8.07802e-07	1.32367e-06
BIF_00844	I3242_06780	hisH	imidazole glycerol phosphate synthase subunit HisH	hisH	imidazole glycerol phosphate synthase subunit HisH	Histidine Metabolism	2832	2872	3727	816	391	633	-1.301	716	539	709	212	649	230	-0.544	810.229	0.872841	0.147289	5.92603	3.10353e-09	5.58537e-09
BIF_00571	I3242_05835		DUF3375 family protein		DUF3375 domain-containing protein		2910	3460	3969	3224	1898	2411	0.617	515	329	450	612	1481	551	1.379	1563.46	0.86936	0.113077	7.68823	1.49182e-14	3.34405e-14
BIF_01606	I3242_07230	fetB	iron export ABC transporter permease subunit FetB	fetB	iron export ABC transporter permease subunit FetB		604	684	837	363	165	232	-0.43	341	229	310	206	451	197	0.334	338.941	0.867711	0.153483	5.65348	1.57233e-08	2.7425e-08
BIF_02150	I3242_01910		polysaccharide biosynthesis protein		capsular polysaccharide synthesis protein		1656	1610	1821	137	72	101	-2.98	1563	1325	1564	116	500	179	-2.227	670.332	0.866815	0.21854	3.96639	7.29704e-05	0.000107137
BIF_00579	I3242_08230	tilS	tRNA lysidine(34) synthetase TilS	tilS	tRNA lysidine(34) synthetase TilS		572	710	775	318	189	244	-0.381	198	165	194	119	343	118	0.368	268.662	0.865538	0.170376	5.08017	3.77089e-07	6.27742e-07
BIF_01455	I3242_00020		DUF721 domain-containing protein		DUF721 domain-containing protein		503	614	634	99	76	99	-1.592	300	157	230	63	192	55	-0.836	183.779	0.863155	0.242362	3.56144	0.000368832	0.000516091
BIF_00683	I3242_06135		DEAD/DEAH box helicase		DEAD/DEAH box helicase		5623	6593	7675	5716	3310	4359	0.501	678	530	699	842	1913	791	1.254	2647.22	0.861599	0.0985809	8.74002	2.33064e-18	5.81119e-18
BIF_01969	I3242_07225		ATP-binding cassette domain-containing protein		ATP-binding cassette domain-containing protein		806	759	1074	560	316	378	-0.003	258	151	240	183	474	194	0.75	383.667	0.859031	0.159419	5.38853	7.1037e-08	1.21105e-07
BIF_01466	I3242_09055		biotin--[acetyl-CoA-carboxylase] ligase		biotin--acetyl-CoA-carboxylase ligase	Biotin Metabolism	2378	2419	2993	2480	1483	1986	0.685	1419	831	1411	1608	4297	1796	1.433	2220.66	0.854438	0.135024	6.32807	2.48246e-10	4.67578e-10
BIF_01964	I3242_08705	rplX	50S ribosomal protein L24	rplX	50S ribosomal protein L24		22550	22153	30479	2856	1703	2114	-2.416	5069	3487	4895	830	1668	725	-1.672	4810.91	0.852769	0.117172	7.27794	3.38948e-13	7.19867e-13
BIF_00335	I3242_06925		signal peptidase II	lspA	signal peptidase II		1056	1025	1261	227	144	208	-1.456	400	231	367	123	226	111	-0.701	320.745	0.852018	0.185565	4.59147	4.40135e-06	6.89119e-06
BIF_00412	I3242_08195		thioesterase family protein		thioesterase family protein	Cell Envelope Biosynthesis	2009	1966	2279	450	246	351	-1.519	643	434	617	198	405	161	-0.773	565.185	0.849396	0.139412	6.0927	1.11023e-09	2.04354e-09
BIF_01850	I3242_06160		hypothetical protein		DUF4192 family protein		33	39	36	50	41	56	1.536	15	1	9	18	56	21	2.293	33.3172	0.845424	0.480672	1.75884	0.0786051	0.0921129
BIF_00209	I3242_08555	radA	DNA repair protein RadA	radA	DNA repair protein RadA		1318	1437	1905	1531	945	1218	0.749	804	501	762	1068	2428	980	1.485	1322.41	0.842806	0.122491	6.88056	5.96195e-12	1.1861e-11
BIF_00107	I3242_06800	hisD	histidinol dehydrogenase	hisD	histidinol dehydrogenase	Histidine Metabolism	8297	8018	10797	3303	1846	2393	-0.777	3436	2202	3447	1317	4270	1540	-0.045	3357.64	0.839652	0.150425	5.58187	2.37944e-08	4.11226e-08
BIF_00399	I3242_02350		cystathionine gamma-synthase		cystathionine gamma-synthase	Methionine Metabolism	1258	1407	1668	1449	840	1171	0.747	428	263	366	523	1247	519	1.481	895.171	0.838238	0.116194	7.21414	5.42761e-13	1.14414e-12
BIF_01450	I3242_01415		CPBP family intramembrane metalloprotease		CPBP family intramembrane metalloprotease		453	518	595	279	175	258	-0.06	418	330	449	372	745	337	0.666	432.277	0.832924	0.156633	5.31767	1.05104e-07	1.77843e-07
BIF_01677	I3242_10030		G5 domain-containing protein		G5 domain-containing protein		5412	4862	6574	2525	1548	2042	-0.385	4654	3145	4277	2688	6630	2645	0.337	3829.18	0.831153	0.109054	7.62147	2.50794e-14	5.5449e-14
BIF_01279	I3242_04460	rpe	ribulose-phosphate 3-epimerase	rpe	ribulose-phosphate 3-epimerase	Pentose Phosphate Pathway	2919	2787	3408	471	245	295	-2.117	2883	2111	2539	459	1413	460	-1.407	1330.34	0.824401	0.151259	5.45025	5.02992e-08	8.62707e-08
BIF_00920	I3242_02980		potassium transporter Trk		potassium transporter Trk	Transport	2477	2653	2745	1258	633	815	-0.497	784	556	739	430	1044	416	0.215	967.906	0.819011	0.125584	6.52162	6.95524e-11	1.32325e-10
BIF_01496	I3242_00755		aspartate-semialdehyde dehydrogenase	asd	aspartate-semialdehyde dehydrogenase	Glycine, Serine Threonine Metabolism	7187	7221	9299	1498	964	1175	-1.621	2413	1620	2141	537	1381	632	-0.91	2038.57	0.818748	0.115758	7.07292	1.51711e-12	3.13388e-12
BIF_00963	I3242_05740		transketolase		transketolase	Phosphoketolase Pathway; Pentose phosphate pathway	61732	59033	79011	8719	4146	4439	-2.488	58499	38636	54943	6737	21775	7633	-1.778	25519.2	0.818207	0.182965	4.47194	7.75126e-06	1.19869e-05
BIF_00870	I3242_09680		YesL family protein		YesL family protein		447	601	640	739	444	591	1.148	171	107	143	246	686	274	1.859	432.322	0.817833	0.164966	4.95759	7.13746e-07	1.17436e-06
BIF_00514	I3242_05820		DUF2399 domain-containing protein		hypothetical protein		970	1091	1206	485	253	346	-0.533	170	126	149	130	173	72	0.181	311.137	0.816427	0.220522	3.70224	0.000213704	0.000304676
BIF_01527	I3242_01595	rpsP	30S ribosomal protein S16	rpsP	30S ribosomal protein S16		47225	45368	63172	13543	8604	11599	-1.118	16854	13174	15346	6649	13152	6111	-0.417	16165.5	0.812291	0.132138	6.14728	7.88249e-10	1.458e-09
BIF_01236	I3242_08935	rplL	50S ribosomal protein L7/L12	rplL	50S ribosomal protein L7/L12		26712	28896	34035	4244	2189	2739	-2.235	11602	8553	11162	2126	4234	1846	-1.545	7707.55	0.801093	0.111463	7.18705	6.62081e-13	1.39049e-12
BIF_02122	I3242_02395	alr	alanine racemase	alr	alanine racemase	Alanine Aspartate Metabolism	2072	2294	2558	778	427	547	-0.921	977	645	842	328	955	382	-0.232	837.83	0.800096	0.125113	6.39499	1.60562e-10	3.0394e-10
BIF_01354	I3242_00475		ATP-binding protein		DUF4143 domain-containing protein		1307	1292	1662	1453	794	1114	0.723	52	30	47	73	127	63	1.448	521.569	0.797449	0.199829	3.99066	6.5891e-05	9.71205e-05
BIF_00366	I3242_03045		nicotinate-nucleotide adenylyltransferase		nicotinate-nucleotide adenylyltransferase	Nicotinate and Nicotinamide Metabolism	1512	1516	1599	160	98	102	-2.625	1679	1181	1377	149	595	182	-1.943	655.588	0.792629	0.216471	3.6616	0.000250649	0.000354669
BIF_00625	I3242_00380		DUF2156 domain-containing protein		DUF2156 domain-containing protein		8626	9971	11547	6859	2990	3772	-0.115	77	85	97	79	159	62	0.563	2397.57	0.789204	0.213015	3.70493	0.000211447	0.000302602
BIF_00848	I3242_04235	pyrF	orotidine-5'-phosphate decarboxylase	pyrF	orotidine-5'-phosphate decarboxylase	Purine Pyrimidine Biosynthesis	1475	1559	1751	161	77	88	-2.822	1318	1046	1244	154	343	138	-2.151	577.779	0.777159	0.155409	5.00074	5.71094e-07	9.45144e-07
BIF_00973	I3242_01345		FKBP-type peptidyl-prolyl cis-trans isomerase		FKBP-type peptidyl-prolyl cis-trans isomerase		3793	3856	4844	643	355	477	-2.016	1419	1015	1245	262	589	266	-1.347	1033.88	0.772274	0.111522	6.92486	4.36403e-12	8.75901e-12
BIF_01372	I3242_08780		ROK family transcriptional regulator		ROK family transcriptional regulator		1856	1969	2571	3460	2027	2994	1.485	202	170	191	476	1031	434	2.149	1368.06	0.771622	0.138819	5.55847	2.7215e-08	4.69625e-08
BIF_00850	I3242_04220	pyrB	aspartate carbamoyltransferase	pyrB	aspartate carbamoyltransferase	Purine Pyrimidine Biosynthesis	3058	3388	3554	1032	556	859	-0.973	4510	3718	4423	2055	3683	1879	-0.318	2739.74	0.768507	0.156126	4.92236	8.55048e-07	1.3967e-06
BIF_00814	I3242_00035		DUF3566 domain-containing protein		DUF3566 domain-containing protein		4462	4333	5599	721	443	520	-2.021	4081	2923	3789	807	1689	731	-1.362	1991.77	0.766819	0.109868	6.97945	2.96347e-12	6.02271e-12
BIF_00411	I3242_08190	ettA	energy-dependent translational throttle protein EttA	ettA	energy-dependent translational throttle protein EttA		10393	10728	13018	2672	1584	1964	-1.385	5296	3376	4840	1481	3379	1433	-0.727	3767.35	0.76622	0.0946779	8.09292	5.82521e-16	1.35126e-15
BIF_00340	I3242_00680	tadA	Flp pilus assembly complex ATPase component TadA	tadA	Flp pilus assembly complex ATPase component TadA		62	60	90	141	72	101	1.631	9	9	8	39	44	13	2.304	54.0705	0.763832	0.443111	1.72379	0.084745	0.0990003
BIF_00691	I3242_03800		acetyltransferase		acetyltransferase		2039	2344	2653	1154	646	919	-0.305	120	66	112	73	167	57	0.354	573.86	0.762598	0.169322	4.50384	6.67378e-06	1.03774e-05
BIF_01809	I3242_03925		PhoH family protein		PhoH family protein		2370	2698	2929	337	180	235	-2.35	2771	2146	2489	412	1048	358	-1.71	1195.28	0.753407	0.131776	5.71734	1.08206e-08	1.902e-08
BIF_00591	I3242_00265		rhomboid family intramembrane serine protease		rhomboid family intramembrane serine protease		2011	2299	2746	1144	641	828	-0.364	224	130	208	114	321	106	0.274	616.411	0.752097	0.151172	4.9751	6.52146e-07	1.07457e-06
BIF_00423	I3242_06215		regulatory protein RecX		RecX family transcriptional regulator		1184	1335	1503	1275	702	1000	0.63	270	146	263	357	591	268	1.277	662.14	0.752072	0.187718	4.00638	6.16554e-05	9.12338e-05
BIF_01061	I3242_03530		TIGR00730 family Rossman fold protein		TIGR00730 family Rossman fold protein		1302	1365	1581	984	630	859	0.297	711	461	608	657	1376	579	0.934	908.675	0.743294	0.129235	5.75149	8.84617e-09	1.56712e-08
BIF_00702	I3242_06385		chorismate mutase		chorismate mutase	Tyrosine, Tryptophan, Phenylalanine Metabolism	1966	2147	2357	698	484	593	-0.784	1131	827	1048	468	1216	464	-0.148	941.091	0.742079	0.122687	6.04858	1.46132e-09	2.68542e-09
BIF_01482	I3242_09875		Na+/H+ antiporter		sodium:proton antiporter	Transport	1620	1674	1914	623	393	518	-0.691	837	600	805	408	882	376	-0.055	750.768	0.740733	0.11769	6.29392	3.09547e-10	5.81107e-10
BIF_01317	I3242_08815		D-2-hydroxyacid dehydrogenase family protein		D-2-hydroxyacid dehydrogenase family protein		1504	1524	1747	1073	702	1013	0.304	688	460	649	583	1595	557	0.928	959.166	0.730173	0.145568	5.01602	5.27527e-07	8.74319e-07
BIF_01431	I3242_01025	ftsY	signal recognition particle-docking protein FtsY	ftsY	signal recognition particle-docking protein FtsY		3273	3686	4212	1281	695	958	-0.866	2423	1814	2269	841	2539	1017	-0.247	1799.82	0.728228	0.121468	5.99524	2.0319e-09	3.69322e-09
BIF_01323	I3242_08480	serS	serine--tRNA ligase	serS	serine--tRNA ligase	tRNA Charging	10325	11019	13251	2081	1192	1470	-1.799	3498	2402	3272	600	1852	768	-1.182	2844.35	0.726431	0.124161	5.85071	4.89489e-09	8.75359e-09
BIF_01202	I3242_08270		class I SAM-dependent methyltransferase		class I SAM-dependent methyltransferase	Cell Envelope Biosynthesis	4978	5017	5920	5180	2760	3691	0.604	125	78	105	150	278	123	1.238	1778.38	0.725796	0.150624	4.8186	1.4457e-06	2.33124e-06
BIF_00213	I3242_08700	rplE	50S ribosomal protein L5	rplE	50S ribosomal protein L5		20875	24780	27997	3416	1654	2237	-2.285	15068	10124	14639	2147	5784	2013	-1.681	7790.95	0.712451	0.125135	5.69348	1.24478e-08	2.18126e-08
BIF_00306	I3242_06930		DivIVA domain-containing protein		DivIVA domain-containing protein		21081	19463	24983	9797	4117	5076	-0.766	10574	7271	10037	4592	9890	4500	-0.166	9039.07	0.712075	0.165858	4.29329	1.76046e-05	2.65712e-05
BIF_01255	I3242_07075		Lon protease		Lon protease		1841	1967	2235	841	481	700	-0.513	576	356	498	257	665	268	0.089	687.876	0.708345	0.127978	5.53488	3.11443e-08	5.36611e-08
BIF_00504	I3242_07425		DUF3516 domain-containing protein		DUF3516 domain-containing protein		3638	3665	4579	1401	724	1001	-0.868	1887	1362	1624	638	1820	750	-0.272	1551	0.706154	0.118543	5.95695	2.56986e-09	4.65453e-09
BIF_01464	I3242_09095	rplA	50S ribosomal protein L1	rplA	50S ribosomal protein L1		21641	23077	28564	6731	3784	4893	-1.181	10540	7969	11193	3681	7951	3533	-0.59	8605.6	0.701359	0.0934042	7.50886	5.9644e-14	1.30594e-13
BIF_01001	I3242_04270		HAD family phosphatase		HAD family phosphatase		273	288	346	98	44	73	-1.018	625	444	562	225	560	183	-0.425	315.193	0.700905	0.177972	3.93828	8.20683e-05	0.000120028
BIF_02073	I3242_04240		dihydroorotate dehydrogenase electron transfer subunit		dihydroorotate dehydrogenase electron transfer subunit	Purine Pyrimidine Biosynthesis	1528	1564	1917	264	129	171	-2.092	858	600	856	155	347	135	-1.498	503.106	0.69973	0.140151	4.99267	5.95505e-07	9.84104e-07
BIF_02265	I3242_06225		DUF3046 domain-containing protein		DUF3046 domain-containing protein		139	166	160	306	211	327	1.944	63	56	66	241	341	198	2.535	235.471	0.698036	0.27623	2.52701	0.0115037	0.0145175
BIF_01745	I3242_05930		peptide deformylase	def	peptide deformylase		1600	1612	1766	648	320	381	-0.84	1505	1113	1504	625	1474	604	-0.252	1015.35	0.696253	0.130626	5.33014	9.81383e-08	1.66306e-07
BIF_01195	I3242_03095		Ppx/GppA family phosphatase		Ppx/GppA family phosphatase	Purine Metabolism	1763	1756	2068	250	145	185	-2.203	627	445	673	104	259	86	-1.617	452.908	0.694786	0.156376	4.44305	8.86939e-06	1.36601e-05
BIF_01386	I3242_08235		D-alanyl-D-alanine carboxypeptidase	dacB	D-alanyl-D-alanine carboxypeptidase/D-alanyl-D-alanine-endopeptidase		3257	3381	4212	1471	860	1145	-0.57	946	638	870	460	1075	408	0.016	1185.06	0.694554	0.102005	6.80905	9.8248e-12	1.9275e-11
BIF_01833	I3242_03145		hypothetical protein		cell division protein FtsK		241	230	230	352	148	218	1.061	117	81	96	183	331	171	1.637	218.138	0.685171	0.227745	3.0085	0.00262538	0.00345573
BIF_02830	I3242_06770		DUF2252 domain-containing protein		DUF2252 domain-containing protein		970	1014	1214	253	151	198	-1.34	597	425	500	151	390	159	-0.773	390.154	0.67457	0.140457	4.80267	1.56565e-06	2.51392e-06
BIF_00341	I3242_02605		phosphoribosylformylglycinamidine synthase		phosphoribosylformylglycinamidine synthase	Purine Pyrimidine Biosynthesis	19942	19560	24964	2095	1207	1358	-2.722	16556	10865	15274	1433	4591	1702	-2.159	7132.32	0.671437	0.144277	4.6538	3.25874e-06	5.13059e-06
BIF_01096	I3242_01550	pstC	phosphate ABC transporter permease subunit PstC	pstC	phosphate ABC transporter permease subunit PstC	Transport	2956	2902	3680	865	504	579	-1.223	478	294	432	110	379	124	-0.673	699.511	0.666599	0.165077	4.03811	5.38836e-05	8.01527e-05
BIF_01454	I3242_00015	recF	DNA replication and repair protein RecF		DNA replication/repair protein RecF		3079	3051	3689	912	439	641	-1.251	523	345	481	151	363	137	-0.696	732.936	0.661972	0.134985	4.90406	9.38778e-07	1.52906e-06
BIF_01316	I3242_08810		YigZ family protein		YigZ family protein		301	393	403	273	147	202	0.244	167	148	150	153	402	107	0.786	224.697	0.659695	0.216756	3.0435	0.00233846	0.00309245
BIF_01919	I3242_04485		small basic family protein		small basic family protein		493	423	503	178	67	80	-1.106	372	328	390	151	276	133	-0.571	250.742	0.6507	0.239492	2.717	0.00658766	0.00844534
BIF_02111	I3242_05920		elongation factor Ts		elongation factor Ts		16658	17204	19571	3100	1480	1794	-2.029	13939	9800	13333	2396	5725	2239	-1.489	6883.53	0.650254	0.121985	5.33063	9.78742e-08	1.66107e-07
BIF_00389	I3242_03930	ybeY	rRNA maturation RNase YbeY	ybeY	rRNA maturation RNase YbeY		1041	1046	1279	98	41	55	-3.061	1239	949	1087	85	285	92	-2.533	458.988	0.648006	0.195238	3.31905	0.000903249	0.00123637
BIF_00845	I3242_06775	priA	bifunctional 1-(5-phosphoribosyl)-5-((5- phosphoribosylamino)methylideneamino)imidazole-4- carboxamide isomerase/phosphoribosylanthranilate isomerase PriA	priA	bifunctional 1-(5-phosphoribosyl)-5-((5- phosphoribosylamino)methylideneamino)imidazole-4- carboxamide isomerase/phosphoribosylanthranilate isomerase PriA	Histidine Metabolism	2198	2596	2946	647	378	437	-1.335	1107	781	1029	274	724	315	-0.798	829.683	0.64487	0.12141	5.31149	1.08733e-07	1.8371e-07
BIF_01602	I3242_09625		FtsX-like permease family protein		FtsX-like permease family protein		1620	1852	2047	2970	1625	1909	1.296	179	130	222	341	879	289	1.827	1066.41	0.642799	0.160814	3.99716	6.41063e-05	9.47367e-05
BIF_00927	I3242_00670		DedA family protein		DedA family protein		1977	1976	2429	532	325	486	-1.174	385	246	322	119	234	113	-0.634	498.945	0.637073	0.161285	3.94998	7.81563e-05	0.000114454
BIF_00215	I3242_08690	rpsH	30S ribosomal protein S8	rpsH	30S ribosomal protein S8		26139	26855	35880	3234	1821	2277	-2.528	7142	4728	7482	841	2054	855	-2.003	5872.93	0.633569	0.116937	5.41805	6.02522e-08	1.03029e-07
BIF_01197	I3242_03080	eno	phosphopyruvate hydratase	eno	phosphopyruvate hydratase	Glycolysis/Gluconeogenesis	35600	35131	44165	5631	2556	2755	-2.361	27961	17766	25505	3499	8133	3575	-1.849	12854.6	0.623084	0.168165	3.70521	0.000211219	0.000302602
BIF_00491	I3242_03050		glycoside hydrolase family 3 protein		glycoside hydrolase family 3 protein	Cell Envelope Biosynthesis	709	575	796	475	289	393	0.225	303	208	307	293	575	193	0.739	401.352	0.620977	0.194848	3.18698	0.00143769	0.00193056
BIF_01417	I3242_02335		ABC transporter ATP-binding protein		ABC transporter ATP-binding protein	Transport	782	916	1128	745	493	618	0.482	258	200	271	254	603	270	0.994	499.9	0.618114	0.143733	4.30042	1.70471e-05	2.58678e-05
BIF_02835	I3242_06960		hydroxyethylthiazole kinase		hydroxyethylthiazole kinase	Thiamine Metabolism	1099	1025	1078	220	138	205	-1.444	988	781	902	272	559	243	-0.943	537.607	0.609551	0.173145	3.52047	0.000430788	0.000601297
BIF_00921	I3242_02975		TrkA family potassium uptake protein		TrkA family potassium uptake protein	Transport	1401	1419	1580	304	202	254	-1.461	221	127	160	39	118	48	-0.959	298.124	0.60661	0.19897	3.04875	0.00229793	0.00304241
BIF_01233	I3242_08950		NCS2 family permease		NCS2 family permease	Transport	19493	18606	22670	5035	2839	3680	-1.333	4712	3115	4314	1163	3043	1145	-0.845	4958.3	0.597065	0.100555	5.93767	2.89096e-09	5.21109e-09
BIF_00329	I3242_03315	aroA	3-phosphoshikimate 1-carboxyvinyltransferase	aroA	3-phosphoshikimate 1-carboxyvinyltransferase	Tyrosine, Tryptophan, Phenylalanine Biosynthesis	1847	1913	1965	886	374	587	-0.606	824	562	798	330	907	353	-0.12	769.854	0.593288	0.160634	3.69341	0.000221268	0.000315063
BIF_01256	I3242_07070		DUF3052 domain-containing protein		DUF3052 domain-containing protein		1764	1865	2125	701	378	581	-0.732	1031	605	884	466	780	332	-0.251	794.042	0.588832	0.180452	3.2631	0.00110202	0.00149758
BIF_01531	I3242_01480	rsmD	16S rRNA (guanine(966)-N(2))-methyltransferase RsmD	rsmD	16S rRNA (guanine(966)-N(2))-methyltransferase RsmD		551	632	701	446	246	298	0.134	318	265	358	265	598	256	0.613	396.947	0.585458	0.143286	4.08594	4.38988e-05	6.55587e-05
BIF_00564	I3242_01715		aminoacyltransferase		aminoacyltransferase	Cell Envelope Biosynthesis	5038	6064	6713	2705	1538	1940	-0.459	2105	1599	2003	1232	2125	976	0.015	2320.2	0.584632	0.146802	3.98245	6.82076e-05	0.000100404
BIF_00960	I3242_08840		succinyldiaminopimelate transaminase	dapC	succinyldiaminopimelate transaminase		3070	3096	3738	4189	2237	2910	0.972	567	356	540	715	1729	666	1.443	1794.8	0.577443	0.108005	5.34645	8.96976e-08	1.52459e-07
BIF_00334	I3242_06920		RluA family pseudouridine synthase		RluA family pseudouridine synthase	Pyrimidine Metabolism	2222	2254	2824	461	284	381	-1.622	643	382	568	145	287	118	-1.142	570.64	0.576231	0.150214	3.83607	0.000125017	0.00018074
BIF_02960	I3242_09545		methionine--tRNA ligase		methionine--tRNA ligase	tRNA Charging	6012	6285	7590	1583	952	1203	-1.339	4288	2989	3815	1027	2631	1087	-0.877	2609.18	0.571282	0.0870361	6.56374	5.2476e-11	1.00173e-10
BIF_01293	I3242_01020		TetR/AcrR family transcriptional regulator		TetR/AcrR family transcriptional regulator		1580	1704	1881	481	281	432	-1.045	301	206	283	85	232	96	-0.584	418.085	0.566385	0.157667	3.59228	0.000327799	0.000460383
BIF_00796	I3242_07895		nucleoside 2-deoxyribosyltransferase		nucleoside 2-deoxyribosyltransferase		1163	1190	1570	5567	2697	3502	2.634	56	33	46	247	417	198	3.098	1390.4	0.564674	0.207091	2.72669	0.00639727	0.00821987
BIF_00392	I3242_03810		DUF948 domain-containing protein		DUF948 domain-containing protein		1506	1519	1716	610	293	330	-0.902	2287	1792	1957	849	1785	783	-0.45	1261.39	0.564234	0.156358	3.6086	0.000307854	0.000433446
BIF_01504	I3242_00330		alpha/beta hydrolase		alpha/beta fold hydrolase		3449	3553	4457	1563	811	1174	-0.631	823	599	754	361	797	338	-0.172	1129.21	0.563404	0.107581	5.237	1.63206e-07	2.74924e-07
BIF_02242	I3242_02640		30S ribosomal protein S12		30S ribosomal protein S12		15961	15254	20353	3601	2309	3041	-1.441	14531	9585	13196	3777	7074	3265	-0.99	7709.47	0.562399	0.137016	4.10462	4.04976e-05	6.05592e-05
BIF_00884	I3242_03040		phosphoribosylglycinamide synthetase		phosphoribosylglycinamide synthetase		763	810	888	146	86	102	-1.818	1106	739	953	132	585	192	-1.368	458.611	0.562376	0.223682	2.51417	0.0119311	0.0150402
BIF_00214	I3242_08695		type Z 30S ribosomal protein S14		type Z 30S ribosomal protein S14		3757	4450	5426	538	333	413	-2.328	3696	2916	4443	592	1121	557	-1.874	1814.89	0.562278	0.160003	3.51418	0.000441122	0.000614207
BIF_01460	I3242_09120		pyridoxal phosphate-dependent aminotransferase		pyridoxal phosphate-dependent aminotransferase	Alanine Aspartate Metabolism	14341	15715	19015	9655	5780	7555	-0.017	2759	1896	2572	1781	3995	1742	0.432	5600.6	0.557681	0.0834521	6.68265	2.34667e-11	4.54091e-11
BIF_01914	I3242_08340		C40 family peptidase		C40 family peptidase		13156	13911	17748	6594	3667	4686	-0.516	1458	1019	1461	759	1351	678	-0.074	3734.93	0.550973	0.135297	4.07231	4.65491e-05	6.93336e-05
BIF_00882	I3242_03025		threonine synthase		threonine synthase	Glycine, Serine Threonine Metabolism	4180	4254	5065	1435	699	873	-1.12	3825	2603	3470	979	2883	1078	-0.685	2222.32	0.544768	0.13167	4.13736	3.51328e-05	5.27458e-05
BIF_01440	I3242_00515		CrcB family protein		CrcB family protein		509	616	779	258	153	190	-0.586	297	222	306	101	358	140	-0.154	271.412	0.544551	0.188014	2.89633	0.00377559	0.0049296
BIF_01274	I3242_09590		ABC transporter ATP-binding protein		ABC transporter ATP-binding protein		932	916	1112	498	320	465	-0.128	1510	1093	1495	1064	2071	767	0.301	1115.91	0.537559	0.162441	3.30926	0.000935424	0.00127732
BIF_02010	I3242_06975	thiD	bifunctional hydroxymethylpyrimidine kinase/phosphomethylpyrimidine kinase	thiD	bifunctional hydroxymethylpyrimidine kinase/phosphomethylpyrimidine kinase	Thiamine Metabolism	1815	1845	2070	552	341	420	-1.057	1228	974	1175	358	1043	355	-0.644	838.26	0.524589	0.135812	3.86261	0.000112182	0.000162599
BIF_00658	I3242_10090	rsmG	16S rRNA (guanine(527)-N(7))-methyltransferase RsmG	rsmG	16S rRNA (guanine(527)-N(7))-methyltransferase RsmG		1187	1386	1530	1014	566	762	0.256	282	166	292	243	481	179	0.67	557.109	0.518239	0.161758	3.20379	0.00135633	0.00182347
BIF_01125	I3242_06955		glycine--tRNA ligase		glycine--tRNA ligase	tRNA Charging	8212	8263	9388	1471	793	1136	-1.871	3679	2206	3201	635	1358	543	-1.461	2316.41	0.517524	0.128599	4.02431	5.71418e-05	8.48879e-05
BIF_01961	I3242_08645	rpmJ	50S ribosomal protein L36	rpmJ	50S ribosomal protein L36		9556	10184	12528	3178	2176	3045	-0.848	3009	2536	3171	1542	2043	1065	-0.445	3373.93	0.516436	0.225206	2.29317	0.0218381	0.0268996
BIF_02105	I3242_01760		ribonuclease HII		ribonuclease HII		1285	1704	1783	758	463	576	-0.333	244	200	238	146	309	108	0.07	476.022	0.511834	0.16707	3.06359	0.002187	0.00290915
BIF_00134	I3242_08685	rplF	50S ribosomal protein L6	rplF	50S ribosomal protein L6		43961	41791	56598	5566	3280	4189	-2.374	17970	12009	16979	2186	5296	1918	-1.979	11274.6	0.50413	0.108231	4.6579	3.1945e-06	5.03645e-06
BIF_00879	I3242_07295		Mrp/NBP35 family ATP-binding protein		Mrp/NBP35 family ATP-binding protein		425	459	579	423	213	299	0.415	721	511	665	622	1351	593	0.813	661.76	0.50336	0.125158	4.02181	5.77529e-05	8.56832e-05
BIF_01486	I3242_09190		arginine--tRNA ligase		arginine--tRNA ligase	Arginine Proline Metabolism	8859	8597	11244	3310	2123	2694	-0.736	3609	2500	3407	1275	3360	1307	-0.342	3382.72	0.503096	0.104791	4.80093	1.57929e-06	2.53223e-06
BIF_01866	I3242_07365		TM2 domain-containing protein		TM2 domain-containing protein		3704	3976	5002	2642	1395	1963	-0.016	2874	2033	2536	1577	4340	1706	0.363	2671.34	0.489324	0.102522	4.77288	1.8161e-06	2.9037e-06
BIF_00446	I3242_04265		LysR family transcriptional regulator		LysR family transcriptional regulator		693	608	791	320	141	196	-0.629	1013	627	891	394	899	358	-0.249	569.545	0.487264	0.160806	3.03013	0.00244449	0.00322889
BIF_01405	I3242_06165		polyprenyl synthetase family protein		polyprenyl synthetase family protein	Terpenoid Biosynthesis	2523	2413	2937	974	709	862	-0.538	463	300	426	194	453	182	-0.156	739.919	0.486484	0.151621	3.20854	0.00133409	0.00179571
BIF_00369	I3242_08720	rpmC	50S ribosomal protein L29	rpmC	50S ribosomal protein L29		4219	4634	5992	657	375	508	-2.194	2009	1400	2212	346	564	266	-1.828	1287.66	0.473029	0.171851	2.75255	0.00591326	0.00763262
BIF_01165	I3242_07580		MoxR family ATPase		MoxR family ATPase		2567	2472	3138	843	479	604	-1.02	1706	1179	1520	477	1237	486	-0.659	1130.05	0.470005	0.107227	4.38329	1.16901e-05	1.78827e-05
BIF_01298	I3242_01855		aldo/keto reductase		aldo/keto reductase		1883	2120	2429	971	589	703	-0.435	1055	741	929	397	1184	475	-0.08	946.134	0.463893	0.125273	3.70305	0.00021302	0.000304468
BIF_00368	I3242_02620		glycosyltransferase		glycosyltransferase		3917	4110	4929	818	501	653	-1.642	842	733	828	196	417	160	-1.287	950.068	0.461112	0.131777	3.4992	0.000466657	0.000647373
BIF_00518	I3242_03595		alpha/beta fold hydrolase		alpha/beta fold hydrolase		1494	1674	1891	751	414	584	-0.468	838	555	794	383	788	366	-0.113	743.358	0.457469	0.123429	3.70632	0.00021029	0.00030171
BIF_00737	I3242_06365		ABC transporter substrate-binding protein		ABC transporter substrate-binding protein	Transport	37820	32494	43598	7038	3746	4413	-1.852	13714	9925	12488	2370	5510	2102	-1.509	9742.31	0.453302	0.12881	3.51914	0.000432945	0.000603564
BIF_00572	I3242_03185		ComF family protein		ComF family protein		1043	1024	1113	869	491	701	0.434	277	219	287	238	547	254	0.781	523.65	0.451807	0.145006	3.11578	0.0018346	0.00244614
BIF_00442	I3242_08580	nusA	transcription termination/antitermination protein NusA	nusA	transcription termination/antitermination protein NusA		8043	8431	10469	2538	1494	2067	-1.069	6064	4737	5840	1751	4280	1841	-0.728	3982.12	0.450354	0.089211	5.04819	4.46014e-07	7.41278e-07
BIF_00901	I3242_08660	secY	preprotein translocase subunit SecY	secY	preprotein translocase subunit SecY		7682	7454	9681	1630	1023	1351	-1.552	9014	5917	8232	1743	4362	1730	-1.213	4190.88	0.447192	0.104125	4.29476	1.7488e-05	2.64657e-05
BIF_01044	I3242_08385	lysS	lysine--tRNA ligase	lysS	lysine--tRNA ligase	Lysine Biosynthesis	8898	9470	11000	3301	1774	2325	-0.93	3493	2481	3424	1130	2574	1098	-0.6	3174.72	0.437655	0.0835837	5.23613	1.63983e-07	2.75822e-07
BIF_00471	I3242_02045		NADH:flavin oxidoreductase/NADH oxidase		tRNA-dihydrouridine synthase		4932	5503	6558	4476	2587	3516	0.388	968	626	849	772	1544	720	0.714	2255.07	0.432846	0.114905	3.767	0.00016522	0.000237649
BIF_01098	I3242_01540		response regulator transcription factor		response regulator transcription factor		774	864	1014	393	286	381	-0.231	127	107	134	83	147	71	0.104	271.962	0.432283	0.201524	2.14507	0.0319475	0.0388866
BIF_00354	I3242_02910	argH	argininosuccinate lyase	argH	argininosuccinate lyase	Arginine Proline Metabolism	5404	5370	6615	1480	810	961	-1.359	2049	1496	2039	455	1169	505	-1.036	1667.8	0.43047	0.10854	3.96602	7.30821e-05	0.000107162
BIF_01452	I3242_00010	dnaN	DNA polymerase III subunit beta	dnaN	DNA polymerase III subunit beta		5560	5543	7149	3729	1958	2474	-0.103	3317	2228	2951	1836	4044	1715	0.213	3183.75	0.425189	0.101512	4.18854	2.80749e-05	4.22617e-05
BIF_00309	I3242_01555	pstA	phosphate ABC transporter permease PstA	pstA	phosphate ABC transporter permease PstA	Transport	3300	3201	3961	760	389	579	-1.541	536	321	482	71	276	110	-1.233	700.324	0.425135	0.177454	2.39574	0.0165867	0.0206558
BIF_02085	I3242_06180		hypothetical protein		hypothetical protein		682	760	867	402	246	274	-0.253	374	271	356	165	416	222	0.066	366.888	0.422444	0.159221	2.65319	0.00797347	0.0101988
BIF_00418	I3242_08960	rpsO	30S ribosomal protein S15	rpsO	30S ribosomal protein S15		10533	10877	14237	3365	2282	3486	-0.868	4461	3444	4550	1729	3029	1523	-0.565	4076.29	0.414412	0.175992	2.35473	0.0185364	0.0229575
BIF_00888	I3242_08030		sugar O-acetyltransferase		sugar O-acetyltransferase	0	215	241	270	133	89	131	0.039	210	145	219	162	257	125	0.349	187.642	0.413803	0.222592	1.85903	0.0630235	0.0743927
BIF_01656	I3242_00135		HlyC/CorC family transporter		HlyC/CorC family transporter		2639	2972	3300	535	294	375	-1.826	1508	1194	1357	232	652	246	-1.525	909.532	0.412907	0.127364	3.24195	0.00118714	0.0016085
BIF_00286	I3242_02405		DNA primase		DNA primase		2973	3204	3596	1861	1057	1360	-0.128	2313	1602	2128	1139	2957	1242	0.172	1988.41	0.408115	0.0921495	4.42884	9.47421e-06	1.45717e-05
BIF_00083	I3242_03440		methionine ABC transporter ATP-binding protein		methionine ABC transporter ATP-binding protein	Transport	3563	3632	4593	2388	1144	1652	-0.135	182	97	145	76	216	81	0.161	989.76	0.406039	0.167678	2.42154	0.015455	0.0192889
BIF_01384	I3242_08245		ABC transporter ATP-binding protein		ABC transporter ATP-binding protein		1189	1336	1577	808	568	685	0.098	766	485	694	428	1197	416	0.39	779.703	0.400634	0.144615	2.77035	0.00559966	0.00724436
BIF_01495	I3242_00760		hypothetical protein		hypothetical protein		1434	1504	1775	840	493	615	-0.206	437	278	331	193	493	186	0.081	558.426	0.396652	0.135018	2.93778	0.00330575	0.00433114
BIF_00260	I3242_03600	proC	pyrroline-5-carboxylate reductase	proC	pyrroline-5-carboxylate reductase	Arginine Proline Metabolism	1089	1306	1312	489	244	339	-0.738	484	348	508	229	378	137	-0.453	447.91	0.395285	0.198332	1.99304	0.0462566	0.0553514
BIF_01627	I3242_09485		class II glutamine amidotransferase		class II glutamine amidotransferase		4019	4697	5517	3945	1836	2923	0.338	1461	1077	1280	1006	2699	999	0.622	2279.58	0.392159	0.131144	2.9903	0.00278706	0.00366004
BIF_00395	I3242_02035		Crp/Fnr family transcriptional regulator		Crp/Fnr family transcriptional regulator		1825	1931	2321	1831	1035	1613	0.629	1773	1193	1689	1582	3450	1635	0.911	1984.82	0.39124	0.124216	3.14966	0.00163459	0.00218719
BIF_00158	I3242_01505		pyroglutamyl-peptidase I		pyroglutamyl-peptidase I		1976	2156	2644	811	397	528	-0.91	1337	912	1242	385	950	421	-0.625	929.073	0.39041	0.116938	3.33861	0.000841974	0.00115529
BIF_00135	I3242_08680	rplR	50S ribosomal protein L18	rplR	50S ribosomal protein L18		17850	17461	24228	2633	1517	1891	-2.226	9308	6142	9302	1201	2547	1144	-1.947	5326.04	0.389303	0.120331	3.23527	0.0012153	0.00164362
BIF_01172	I3242_01360		tetratricopeptide repeat protein		tetratricopeptide repeat protein		7851	9173	10359	4896	2672	3543	-0.238	1211	829	1112	537	1408	592	0.038	2634.9	0.384525	0.0990594	3.88176	0.000103702	0.000150501
BIF_00903	I3242_08675	rpsE	30S ribosomal protein S5	rpsE	30S ribosomal protein S5		37716	39879	51374	6641	3457	4300	-2.103	14407	9392	14456	1833	5001	1769	-1.828	10088.8	0.384413	0.125649	3.05942	0.00221765	0.00294646
BIF_02001	I3242_06535		bifunctional folylpolyglutamate synthase/dihydrofolate synthase		bifunctional folylpolyglutamate synthase/dihydrofolate synthase	Folate Biosynthesis	4487	5129	5687	2746	1585	2185	-0.163	1307	886	1223	651	1592	642	0.111	1845.21	0.382177	0.0971451	3.93409	8.35134e-05	0.000121826
BIF_00535	I3242_03705		response regulator transcription factor		response regulator transcription factor		72	78	78	48	36	43	0.235	127	113	132	99	248	76	0.498	108.494	0.377529	0.261887	1.44157	0.149423	0.169826
BIF_00454	I3242_07210	carA	glutamine-hydrolyzing carbamoyl-phosphate synthase small subunit	carA	glutamine-hydrolyzing carbamoyl-phosphate synthase small subunit	Arginine Proline Metabolism	4549	4181	5497	625	395	463	-2.186	5727	3991	5173	697	1753	660	-1.92	2258.06	0.375524	0.115839	3.24177	0.0011879	0.0016085
BIF_00769	I3242_08015	guaB	IMP dehydrogenase	guaB	IMP dehydrogenase	Purine Pyrimidine Biosynthesis	13796	14157	17740	2642	1513	1914	-1.843	16672	11975	15308	2575	6542	2533	-1.579	7306.66	0.37471	0.0774898	4.83561	1.32741e-06	2.14968e-06
BIF_01311	I3242_08290	galE	UDP-glucose 4-epimerase GalE	galE	UDP-glucose 4-epimerase GalE	Lacto-N-biose; Galacto-N-biose pathway	3146	3205	3997	3704	2146	2669	0.789	652	547	580	636	1555	691	1.046	1739.22	0.367581	0.113725	3.23218	0.00122848	0.00165948
BIF_00142	I3242_01560		phosphate ABC transporter ATP-binding protein		phosphate ABC transporter ATP-binding protein	Transport	3420	3516	4402	749	377	466	-1.776	610	472	577	90	240	119	-1.522	746.197	0.358084	0.144792	2.47309	0.0133949	0.0167548
BIF_00205	I3242_07975		peptidase M13		peptidase M13		7051	6549	8561	1236	668	835	-1.956	3775	2795	3491	441	1492	565	-1.713	2180.22	0.352961	0.150706	2.34206	0.0191778	0.023726
BIF_00628	I3242_09860		ROK family protein		ROK family transcriptional regulator		875	842	1084	868	504	751	0.672	1185	852	1215	1023	2631	1140	0.916	1241.48	0.351618	0.124738	2.81886	0.00481939	0.0062492
BIF_01157	I3242_08640	rpsM	30S ribosomal protein S13	rpsM	30S ribosomal protein S13		22445	23397	27337	6687	4174	5384	-1.094	11719	8710	11698	3628	6615	3051	-0.864	8671.87	0.341437	0.128921	2.64842	0.00808682	0.0103321
BIF_01459	I3242_09125		glutamate 5-kinase		glutamate 5-kinase	Arginine Proline Metabolism	6355	7711	9136	6777	3804	5153	0.511	1957	1441	1897	1576	3948	1466	0.734	3723.39	0.331867	0.101378	3.27356	0.00106203	0.00144497
BIF_00986	I3242_04495		FHA domain-containing protein		FHA domain-containing protein		1191	1109	1283	607	265	338	-0.536	1672	1365	1613	583	1793	665	-0.314	1027.62	0.331005	0.174438	1.89755	0.0577556	0.0683169
BIF_00948	I3242_02525		phosphoribosylformylglycinamidine cyclo-ligase		phosphoribosylformylglycinamidine cyclo-ligase	Purine Pyrimidine Biosynthesis	2719	2535	3302	210	112	160	-3.086	2781	1787	2602	171	411	173	-2.879	1018.71	0.312653	0.144284	2.16693	0.0302402	0.0369276
BIF_00552	I3242_02935		HD domain-containing protein		HD domain-containing protein		451	436	612	272	121	183	-0.326	1728	1477	1647	959	1523	799	-0.134	994.629	0.307458	0.202929	1.5151	0.129747	0.148357
BIF_01607	I3242_07825		glycoside hydrolase family 3 C-terminal domain-containing protein		glycoside hydrolase family 3 C-terminal domain-containing protein	Starch sucrose Metabolism	2353	2774	3647	2844	1603	2205	0.678	219	175	258	214	498	218	0.878	1131.1	0.305287	0.147908	2.06404	0.0390143	0.0469832
BIF_01135	I3242_05840		MptD family putative ECF transporter S component		MptD family putative ECF transporter S component		382	444	506	389	220	287	0.495	182	86	160	128	254	135	0.702	243.172	0.30237	0.198166	1.52584	0.127049	0.145419
BIF_00671	I3242_01235		tubuliform spidroin		hypothetical protein		3357	3792	4268	1322	807	1007	-0.79	651	469	582	215	483	182	-0.597	965.478	0.300321	0.115554	2.59897	0.00935034	0.0118528
BIF_02013	I3242_05905		phosphatidate cytidylyltransferase		phosphatidate cytidylyltransferase	Glycerophospholipid Metabolism	1689	1836	1946	422	153	193	-1.821	3398	2549	3228	498	1382	502	-1.627	1320.91	0.300145	0.192013	1.56315	0.118016	0.135217
BIF_00004	I3242_07920		aminotransferase class I/II-fold pyridoxal phosphate-dependent enzyme		aminotransferase class I/II-fold pyridoxal phosphate-dependent enzyme		2105	2356	2835	1262	710	949	-0.252	630	431	555	266	659	277	-0.07	835.416	0.288588	0.109076	2.64575	0.00815097	0.0104024
BIF_00666	I3242_02070		ACT domain-containing protein		ACT domain-containing protein		1949	1944	2740	1235	811	1027	-0.019	1366	943	1256	749	1463	768	0.158	1257.74	0.285947	0.148456	1.92614	0.0540873	0.064179
BIF_00673	I3242_03820	alaS	alanine--tRNA ligase	alaS	alanine--tRNA ligase	Alanine Aspartate Metabolism	17280	17366	20441	3827	1929	2304	-1.727	10378	7208	9685	1580	4278	1559	-1.555	5890.57	0.280849	0.120343	2.33374	0.0196091	0.0242331
BIF_02096	I3242_01520		3-deoxy-7-phosphoheptulonate synthase		3-deoxy-7-phosphoheptulonate synthase	Tyrosine, Tryptophan, Phenylalanine Metabolism	2716	2776	3597	2569	1654	2164	0.577	1404	913	1284	1163	2384	1044	0.742	1892.76	0.273056	0.122132	2.23575	0.0253681	0.0311123
BIF_01902	I3242_05775	secG	preprotein translocase subunit SecG	secG	preprotein translocase subunit SecG		924	1329	1251	727	371	531	-0.05	4280	3104	3634	2330	4814	2018	0.109	2480.07	0.270137	0.157727	1.71269	0.0867696	0.101261
BIF_01742	I3242_05925	rpsB	30S ribosomal protein S2	rpsB	30S ribosomal protein S2		34398	33323	39203	10676	5852	7345	-1.107	27699	19813	24991	7243	15466	6307	-0.952	15981	0.265755	0.102115	2.60252	0.00925418	0.0117441
BIF_00573	I3242_03180		HAD-IIB family hydrolase		HAD-IIB family hydrolase		1468	1688	1887	1337	781	1119	0.431	1602	1177	1454	1215	2578	1107	0.586	1535.18	0.262947	0.110901	2.37102	0.0177393	0.0219944
BIF_01669	I3242_10070		hypothetical protein		virulence factor MviN		14914	15424	19499	4400	2474	3020	-1.265	4174	3205	4128	1046	2117	923	-1.112	4209.5	0.261385	0.104058	2.51191	0.012008	0.0151202
BIF_00874	I3242_02800		cell division protein FtsK		cell division protein FtsK		29	29	26	83	54	61	2.306	62	48	95	214	500	174	2.457	162.91	0.259518	0.289874	0.895278	0.370638	0.399584
BIF_00689	I3242_09585		ABC transporter ATP-binding protein		ABC transporter ATP-binding protein		1020	1210	1429	702	376	540	-0.111	1026	760	995	559	1240	442	0.036	820.486	0.254667	0.129099	1.97264	0.0485365	0.0579571
BIF_01315	I3242_08805		AbrB family transcriptional regulator		AbrB family transcriptional regulator		867	1086	1259	670	395	532	0.068	666	497	664	363	944	365	0.211	645.766	0.250712	0.12786	1.96084	0.0498981	0.0595202
BIF_01238	I3242_08930		FHA domain-containing protein		FHA domain-containing protein		8440	8541	10326	6801	3525	4519	0.174	2324	1772	2265	1496	3240	1371	0.31	3761.74	0.245679	0.0980274	2.50622	0.0122029	0.0153485
BIF_00672	I3242_03815		hypothetical protein		hypothetical protein		840	824	995	301	148	166	-1.063	1063	788	954	265	680	234	-0.927	537.911	0.245061	0.153797	1.59341	0.111068	0.128034
BIF_00524	I3242_01500		2-C-methyl-D-erythritol 4-phosphate cytidylyltransferase		2-C-methyl-D-erythritol 4-phosphate cytidylyltransferase	Terpenoid Biosynthesis	2843	2926	3881	1384	679	987	-0.604	1313	882	1136	368	1135	426	-0.473	1155.42	0.241997	0.13968	1.73251	0.083182	0.0972748
BIF_00419	I3242_05770		L-lactate dehydrogenase		L-lactate dehydrogenase	Pyruvate Metabolism; Glycolysis / Gluconeogenesis	1322	1311	1621	976	459	620	-0.003	677	420	597	353	757	314	0.129	682.04	0.239821	0.140369	1.7085	0.0875431	0.101954
BIF_00098	I3242_08550		hypothetical protein		hypothetical protein		1413	1464	1702	486	320	480	-0.752	1440	1018	1268	383	1039	473	-0.62	851.467	0.237346	0.150368	1.57843	0.114467	0.13155
BIF_01972	I3242_02655	tuf	elongation factor Tu	tuf	elongation factor Tu		147304	140939	190793	35509	19771	25312	-1.504	132737	89329	122308	22904	57369	23586	-1.376	66414.6	0.237251	0.0921043	2.5759	0.00999798	0.0126596
BIF_01457	I3242_00030	gyrA	DNA gyrase subunit A	gyrA	DNA gyrase subunit A		13041	13181	16186	1370	849	1113	-2.594	5056	3908	4703	444	1064	422	-2.478	3176.61	0.223607	0.0986889	2.26578	0.0234648	0.0288719
BIF_00788	I3242_03560		YraN family protein		YraN family protein		54	28	37	18	8	13	-0.576	59	44	76	27	46	25	-0.452	36.9284	0.222396	0.452721	0.491244	0.623254	0.645493
BIF_01883	I3242_01655	rpmF	50S ribosomal protein L32	rpmF	50S ribosomal protein L32		5807	7087	8431	3088	1869	2818	-0.372	7833	5477	7411	4013	4442	3339	-0.268	5061.12	0.220254	0.264165	0.833772	0.40441	0.431879
BIF_02440	I3242_09130	obgE	GTPase ObgE	obgE	GTPase ObgE		8576	9424	11646	8974	5454	7365	0.637	4150	2938	4099	3144	8618	3225	0.746	6114.88	0.217956	0.102012	2.13657	0.0326327	0.0395929
BIF_00519	I3242_07660		proteasome accessory factor PafA2		proteasome accessory factor PafA2		1559	1674	1903	1044	581	840	0.005	314	185	277	168	319	142	0.102	571.251	0.191057	0.149639	1.27679	0.201677	0.225592
BIF_01655	I3242_00140		carbonic anhydrase		carbonic anhydrase	Nitrogen Metabolism	2293	2471	3287	1995	942	1289	0.123	523	395	480	309	660	279	0.205	972.154	0.190168	0.138289	1.37515	0.169085	0.190642
BIF_01444	I3242_04280		pyridoxal phosphate-dependent aminotransferase		pyridoxal phosphate-dependent aminotransferase	Alanine Aspartate Metabolism	4305	4650	5492	1518	922	1185	-0.921	2432	1903	2311	626	1745	621	-0.842	1800.21	0.189861	0.107849	1.76044	0.0783325	0.0918885
BIF_00943	I3242_09895		dCTP deaminase		dCTP deaminase	Nucleotide Salvage Pathway	2369	2282	2727	1087	540	744	-0.59	1104	815	1032	371	848	385	-0.508	951.407	0.186803	0.118881	1.57134	0.116103	0.13316
BIF_01184	I3242_06740	hflX	GTPase HflX	hflX	GTPase HflX		2274	2340	2928	1220	750	1055	-0.24	394	277	406	160	433	166	-0.163	749.258	0.183925	0.134936	1.36305	0.172868	0.194519
BIF_01185	I3242_06745		class I SAM-dependent methyltransferase		methyltransferase		1135	1086	1330	952	510	680	0.329	236	150	199	135	311	151	0.413	462.995	0.183923	0.147678	1.24543	0.212973	0.237522
BIF_01299	I3242_09180		homoserine dehydrogenase		homoserine dehydrogenase	Glycine, serine threonine Metabolism	6363	6688	8345	2503	1409	1862	-0.821	5885	4244	5378	1556	4107	1646	-0.749	3561.19	0.182913	0.0836893	2.18562	0.0288437	0.0353367
BIF_01950	I3242_09135	rpmA	50S ribosomal protein L27	rpmA	50S ribosomal protein L27		6437	8106	8844	4538	2386	3456	-0.111	2304	1674	2662	1151	2521	1232	-0.04	3055.06	0.180973	0.144756	1.2502	0.211227	0.235807
BIF_01018	I3242_06260	miaB	tRNA (N6-isopentenyl adenosine(37)-C2)-methylthiotransferase MiaB	miaB	tRNA (N6-isopentenyl adenosine(37)-C2)-methylthiotransferase MiaB		2958	2997	3677	1010	658	850	-0.854	996	782	941	251	736	278	-0.787	975.414	0.177467	0.128422	1.3819	0.167001	0.18848
BIF_01529	I3242_01585	rimM	ribosome maturation factor RimM	rimM	ribosome maturation factor RimM		9080	9161	12639	4062	2572	3562	-0.509	1488	1131	1600	604	1328	500	-0.44	2752.82	0.177424	0.135162	1.31268	0.189291	0.212366
BIF_00170	I3242_03135		histidine kinase N-terminal domain-containing protein		histidine kinase N-terminal domain-containing protein		1121	1193	1352	792	379	495	-0.093	2138	1576	2031	932	2615	973	-0.027	1367.59	0.173021	0.124851	1.38583	0.1658	0.187311
BIF_01054	I3242_01125	rpsF	30S ribosomal protein S6	rpsF	30S ribosomal protein S6		13280	11053	15732	3657	2460	3280	-1.003	5502	4017	5359	1570	2970	1317	-0.948	4368.36	0.166616	0.158972	1.04808	0.294601	0.324164
BIF_00637	I3242_03840	aroC	chorismate synthase	aroC	chorismate synthase	Tyrosine, Tryptophan, Phenylalanine Metabolism	1342	1406	1631	1062	500	638	0.05	1631	1153	1455	850	1952	765	0.105	1204.55	0.164426	0.124036	1.32563	0.184962	0.207715
BIF_01415	I3242_02325		ABC transporter permease		ABC transporter permease	Transport	1204	1409	1672	1080	652	872	0.359	273	156	242	155	405	145	0.416	552.673	0.164184	0.148368	1.1066	0.268469	0.297365
BIF_01528	I3242_01590		RNA-binding protein		RNA-binding protein		3066	3618	4025	1029	555	841	-1.078	1303	1145	1591	395	698	383	-1.03	1154.42	0.158607	0.176318	0.899551	0.368359	0.397505
BIF_02143	I3242_06350		ABC transporter ATP-binding protein		ABC transporter ATP-binding protein	Transport	12675	12873	15309	3162	1692	2139	-1.49	2057	1503	2057	355	949	340	-1.446	2780.81	0.156532	0.105651	1.4816	0.138448	0.157828
BIF_01138	I3242_00480		FAD-dependent oxidoreductase		FAD-dependent oxidoreductase	0	7902	7929	9745	2739	1698	2248	-0.859	2798	2110	2628	690	1970	767	-0.815	2623.23	0.152602	0.108757	1.40314	0.160574	0.181952
BIF_00980	I3242_04185		esterase		dienelactone hydrolase family protein		117	141	154	151	60	64	0.446	123	85	97	70	187	80	0.496	111.676	0.15187	0.260871	0.582166	0.560455	0.586354
BIF_00348	I3242_02810	glnA	type I glutamate--ammonia ligase	glnA	type I glutamate--ammonia ligase	Glutamate Metabolism	15364	12427	14955	1582	759	877	-2.702	17194	11522	14837	1230	3050	1155	-2.661	6023.4	0.151374	0.170409	0.888298	0.37438	0.402468
BIF_01376	I3242_08910		zinc ribbon domain-containing protein		zinc ribbon domain-containing protein		720	728	850	589	371	459	0.378	149	100	116	113	153	92	0.438	303.884	0.146861	0.218165	0.673162	0.500844	0.528383
BIF_00314	I3242_06670		UDP-N-acetylmuramyl peptide synthase		hypothetical protein		3103	3109	3829	1552	847	1202	-0.416	1950	1273	1865	789	1469	678	-0.38	1533.39	0.143795	0.133049	1.08077	0.279798	0.309006
BIF_01378	I3242_08920		hypothetical protein		hypothetical protein		1080	1220	1431	392	186	280	-1.064	258	208	268	52	163	69	-1.032	310.235	0.142595	0.170734	0.835192	0.40361	0.431634
BIF_01134	I3242_05845		energy-coupling factor transporter transmembrane protein EcfT		energy-coupling factor transporter transmembrane protein EcfT		624	732	868	512	270	361	0.104	65	38	61	27	80	34	0.138	219.703	0.139824	0.217428	0.643083	0.52017	0.547751
BIF_00108	I3242_04420		VanZ family protein		VanZ family protein		953	904	1324	278	177	223	-1.147	1069	866	996	238	551	258	-1.118	562.567	0.133846	0.154258	0.867677	0.385571	0.413712
BIF_01063	I3242_03540		4Fe-4S dicluster domain-containing protein		4Fe-4S dicluster domain-containing protein	Citric Acid Cycle	1054	1046	1115	519	312	343	-0.392	2004	1396	1869	742	1796	676	-0.367	1096.05	0.132869	0.129561	1.02553	0.305113	0.334678
BIF_01418	I3242_02340		ABC transporter ATP-binding protein		ABC transporter ATP-binding protein	Transport	682	753	910	751	430	603	0.676	244	147	236	195	428	164	0.697	415.495	0.123585	0.145957	0.84672	0.397151	0.425331
BIF_00925	I3242_06525		peptidoglycan bridge formation glycyltransferase FemA/FemB family protein		GNAT family N-acetyltransferase		3083	3106	3893	1234	653	803	-0.847	799	590	781	200	551	213	-0.838	917.4	0.122284	0.120355	1.01603	0.309616	0.339289
BIF_00413	I3242_09140	rplU	50S ribosomal protein L21	rplU	50S ribosomal protein L21		12349	12500	14293	8192	5180	6921	0.129	3817	2933	3672	2237	4354	2083	0.135	5464.45	0.116722	0.123628	0.944142	0.345097	0.374544
BIF_00226	I3242_01575		aldo/keto reductase		aldo/keto reductase		2382	2318	2964	992	551	747	-0.677	1682	1244	1560	565	1113	480	-0.672	1160.36	0.111779	0.118107	0.946417	0.343936	0.373642
BIF_01488	I3242_01375		regulator		regulator		420	346	582	356	250	283	0.497	561	409	616	360	973	425	0.501	508.265	0.111363	0.187794	0.593004	0.553179	0.579277
BIF_01614	I3242_00625	dnaK	molecular chaperone DnaK	dnaK	molecular chaperone DnaK		24477	26908	34871	30891	17042	20522	0.736	5965	3751	5648	5294	9745	4190	0.735	13610.9	0.111304	0.147145	0.756426	0.449394	0.476324
BIF_01163	I3242_07570		LytR C-terminal domain-containing protein		LytR C-terminal domain-containing protein		2997	2900	3653	1067	514	730	-0.997	1798	1325	1674	427	980	451	-0.995	1204.28	0.108194	0.117316	0.922239	0.356404	0.386076
BIF_01973	I3242_07205	carB	carbamoyl-phosphate synthase large subunit	carB	carbamoyl-phosphate synthase large subunit	Arginine Proline Metabolism	13046	12882	15728	1454	795	1022	-2.61	20219	14712	18746	1328	4367	1512	-2.613	7007.05	0.105951	0.137762	0.769087	0.441842	0.469198
BIF_00193	I3242_08575	infB	translation initiation factor IF-2	infB	translation initiation factor IF-2		46957	47089	61871	12954	8044	10154	-1.241	14101	10589	14285	2969	7256	2715	-1.254	13400.8	0.0959328	0.0957118	1.00231	0.316194	0.345161
BIF_01209	I3242_10095		hypothetical protein		KH domain-containing protein		5464	5849	7141	2077	1128	1489	-0.911	1502	1101	1337	403	722	414	-0.926	1644.25	0.0921314	0.145063	0.635115	0.525353	0.552182
BIF_00999	I3242_09945		isopeptide-forming domain-containing fimbrial protein		SpaH/EbpB family LPXTG-anchored major pilin		43115	40924	57011	57939	34829	44622	1.042	289	177	238	291	536	254	1.032	18443.2	0.0908357	0.149066	0.609364	0.542283	0.56892
BIF_00037	I3242_07790		ABC transporter ATP-binding protein		ABC transporter ATP-binding protein		5645	6472	7654	8720	4818	6100	1.056	1113	832	1031	1147	2288	1170	1.037	3496.16	0.0894239	0.120444	0.742453	0.457813	0.48434
BIF_01214	I3242_08130		peptide deformylase		peptide deformylase		1867	1791	2312	1659	1013	1389	0.521	140	111	122	109	197	98	0.514	693.67	0.087064	0.167871	0.518638	0.604013	0.627287
BIF_00046	I3242_03710		histidine kinase		two-component sensor histidine kinase		110	130	172	106	46	90	0.294	649	457	602	355	951	343	0.278	400.796	0.0869602	0.182155	0.477397	0.63308	0.653874
BIF_01983	I3242_02170		ribonuclease J		ribonuclease J		16075	17146	21249	2705	1466	1821	-2.121	8104	5960	7190	841	2209	784	-2.151	4704.59	0.0805086	0.103024	0.781458	0.434533	0.461879
BIF_01753	I3242_03125		hemolysin III family protein		hemolysin III family protein		306	326	388	1150	714	869	2.499	286	213	328	887	1754	827	2.47	876.948	0.0790781	0.148052	0.534123	0.593256	0.617816
BIF_00473	I3242_07985		proline--tRNA ligase		proline--tRNA ligase	Arginine Proline Metabolism	8785	8992	10391	2469	1334	1664	-1.308	5209	3528	4654	872	2420	920	-1.341	3158.94	0.0788144	0.105358	0.748062	0.454423	0.481204
BIF_01363	I3242_06690	mraZ	division/cell wall cluster transcriptional repressor MraZ	mraZ	division/cell wall cluster transcriptional repressor MraZ		3449	3874	4362	2789	1610	2318	0.271	1133	743	1081	637	1411	631	0.242	1679.73	0.0765485	0.112121	0.68273	0.494777	0.52247
BIF_00580	I3242_02245		amino acid ABC transporter permease		amino acid ABC transporter permease	Transport	4762	5037	5635	2341	1332	1773	-0.439	2259	1610	2193	776	1916	743	-0.475	2032.06	0.0748849	0.089698	0.834856	0.403799	0.431634
BIF_01963	I3242_08670	rpmD	50S ribosomal protein L30	rpmD	50S ribosomal protein L30		2073	2418	2648	384	188	266	-2.034	555	441	630	100	125	61	-2.063	504.438	0.0706905	0.21501	0.328777	0.742324	0.760462
BIF_00311	I3242_07745		MFS transporter		MFS transporter	Transport	20	22	34	102	53	65	2.599	53	31	50	154	302	144	2.573	122.621	0.0702019	0.291674	0.240686	0.809798	0.824363
BIF_01407	I3242_06170		PASTA domain-containing protein		PASTA domain-containing protein		5506	5591	6670	1879	1172	1717	-0.82	2066	1489	1973	578	1223	534	-0.865	1865.74	0.0627717	0.121306	0.517466	0.604831	0.627561
BIF_01553	I3242_07890	mscL	large conductance mechanosensitive channel protein MscL	mscL	large conductance mechanosensitive channel protein MscL		3845	4220	4882	12685	6054	8157	2.097	116	72	99	205	432	252	2.057	3153.48	0.0561837	0.177609	0.316334	0.751749	0.768032
BIF_00179	I3242_07300	ligA	NAD-dependent DNA ligase LigA	ligA	NAD-dependent DNA ligase LigA		1696	1869	2047	1159	453	545	-0.367	2103	1506	2053	726	1988	685	-0.421	1312.61	0.0525352	0.191306	0.274613	0.783613	0.799145
BIF_01471	I3242_07860	nrdD	anaerobic ribonucleoside-triphosphate reductase	nrdD	anaerobic ribonucleoside-triphosphate reductase	Purine Metabolism	24523	26541	37377	5259	3388	4007	-1.709	14597	13651	13327	2053	5556	2250	-1.766	9047.95	0.0523401	0.161616	0.323855	0.746048	0.762896
BIF_02980	I3242_10020		disulfide bond formation protein DsbA		disulfide bond formation protein DsbA		5771	5444	7621	3196	1844	2517	-0.243	1169	769	1023	425	981	448	-0.297	1889.98	0.0523181	0.12094	0.432597	0.665308	0.685909
BIF_00285	I3242_07870		exodeoxyribonuclease VII large subunit		exodeoxyribonuclease VII large subunit		1089	1172	1691	1056	617	770	0.389	1014	733	995	558	1517	632	0.324	970.824	0.043977	0.134648	0.326607	0.743965	0.761455
BIF_00860	I3242_07110	dapF	diaminopimelate epimerase	dapF	diaminopimelate epimerase	Threonine Lysine Metabolism	4353	4858	5988	3765	2195	2981	0.31	519	399	524	328	669	313	0.247	1702.12	0.0412127	0.116688	0.353189	0.723947	0.742981
BIF_01445	I3242_02940		putative ABC transporter permease		putative ABC transporter permease		3130	3270	3910	1027	625	837	-0.977	657	469	624	142	380	146	-1.049	835.739	0.0392976	0.118505	0.33161	0.740184	0.758957
BIF_01803	I3242_02820		FAD-dependent oxidoreductase		FAD-dependent oxidoreductase	Glycine, serine threonine Metabolism	1452	1496	1708	544	241	296	-1.071	1388	967	1204	274	769	256	-1.14	724.764	0.0377931	0.163986	0.230466	0.81773	0.831689
BIF_01395	I3242_00565		MHS family MFS transporter		MHS family MFS transporter	Transport	1372	1516	1901	8330	4347	5404	2.976	190	110	140	520	1416	629	2.901	2288.23	0.032028	0.150905	0.212239	0.83192	0.844604
BIF_00421	I3242_06490	ybaK	Cys-tRNA(Pro) deacylase	ybaK	Cys-tRNA(Pro) deacylase		581	642	775	566	350	493	0.574	125	92	133	114	186	76	0.504	290.421	0.0247946	0.191524	0.129459	0.896994	0.90904
BIF_01204	I3242_07700		DNA-directed RNA polymerase subunit omega		DNA-directed RNA polymerase subunit omega		3940	4679	4794	2767	1526	2124	-0.004	1803	1286	1596	989	1298	824	-0.096	1952.35	0.0224885	0.216302	0.103968	0.917195	0.924545
BIF_01629	I3242_09475		ABC transporter ATP-binding protein		ATP-binding cassette domain-containing protein		4838	4414	5711	672	416	486	-2.177	2369	2126	2077	247	650	217	-2.265	1361.66	0.0211769	0.168019	0.126039	0.899701	0.910968
BIF_00775	I3242_02085		A/G-specific adenine glycosylase		A/G-specific adenine glycosylase		2491	2726	3428	2283	1422	1877	0.452	348	219	330	248	507	151	0.365	1042.61	0.0200502	0.170974	0.117271	0.906645	0.916359
BIF_00777	I3242_07460		ABC transporter permease subunit		ABC transporter permease subunit	Transport	2377	2141	2579	472	281	386	-1.575	2310	1552	1999	258	931	328	-1.665	1027.37	0.020012	0.175912	0.113761	0.909427	0.918351
BIF_01467	I3242_07850		2-hydroxyacyl-CoA dehydratase		2-hydroxyacyl-CoA dehydratase		6510	6428	7827	2639	1438	1955	-0.723	9066	6916	8853	2137	6753	2532	-0.822	4844.34	0.00934598	0.128703	0.0726164	0.942111	0.947973
BIF_01216	I3242_08055		ABC transporter substrate-binding protein		ABC transporter substrate-binding protein	Transport	1357	1369	1877	1239	783	1081	0.517	2190	1311	2153	1269	3104	1422	0.42	1737.92	0.00931207	0.148223	0.0628249	0.949906	0.954968
BIF_00566	I3242_03005		ABC transporter ATP-binding protein		ABC transporter ATP-binding protein		154	110	159	149	87	108	0.766	242	194	215	208	384	191	0.666	216.851	0.00893084	0.217435	0.0410737	0.967237	0.971003
BIF_00902	I3242_08665	rplO	50S ribosomal protein L15	rplO	50S ribosomal protein L15		29105	31193	40172	6401	3385	3961	-1.808	5764	4362	6646	850	1791	778	-1.913	6654.57	0.00556055	0.136779	0.0406536	0.967572	0.971003
BIF_02083	I3242_03550		DNA-protecting protein DprA		DNA-protecting protein DprA		32	26	42	23	15	13	0.106	112	95	105	62	125	54	-0.003	68.5177	0.00166943	0.338177	0.00493654	0.996061	0.996595
BIF_02415	I3242_01690		permease		Pr6Pr family membrane protein		2180	2397	2963	1901	956	1293	0.195	271	208	312	174	339	136	0.092	815.798	0.000633824	0.148537	0.0042671	0.996595	0.996595
BIF_00072	I3242_03645		SPFH domain-containing protein		SPFH domain-containing protein		108	114	112	98	51	92	0.585	407	237	384	261	604	244	0.481	273.372	-0.00165028	0.204382	-0.00807448	0.993558	0.995316
BIF_01153	I3242_08620	truA	tRNA pseudouridine(38-40) synthase TruA	truA	tRNA pseudouridine(38-40) synthase TruA	Pyrimidine Metabolism	2706	2776	3510	2195	1418	1806	0.354	193	95	151	104	200	92	0.26	935.967	-0.00269599	0.170749	-0.0157891	0.987403	0.990026
BIF_00707	I3242_01605	ffh	signal recognition particle protein	ffh	signal recognition particle protein		10229	11138	13192	3869	2110	2764	-0.92	2724	1942	2700	620	1557	634	-1.039	3032.67	-0.00994415	0.0844625	-0.117735	0.906278	0.916359
BIF_00269	I3242_07200	pyrF	orotidine-5'-phosphate decarboxylase	pyrF	orotidine-5'-phosphate decarboxylase	Purine Pyrimidine Biosynthesis	4120	4138	5129	839	590	742	-1.536	3035	2192	2902	472	1068	461	-1.653	1615.49	-0.010981	0.118143	-0.0929463	0.925946	0.932537
BIF_00367	I3242_02615	purT	formate-dependent phosphoribosylglycinamide formyltransferase	purT	formate-dependent phosphoribosylglycinamide formyltransferase	Purine Pyrimidine Biosynthesis	2106	2067	2486	1154	696	840	-0.238	1323	967	1302	427	1269	527	-0.361	1089.06	-0.0139195	0.125654	-0.110777	0.911794	0.91992
BIF_02171	I3242_06705	nrdR	transcriptional repressor NrdR	nrdR	transcriptional repressor NrdR		3211	3851	4167	6729	4197	5863	1.66	569	412	505	832	1531	818	1.523	2621.57	-0.0283059	0.153722	-0.184137	0.853906	0.866149
BIF_00642	I3242_06550		NUDIX domain-containing protein		NUDIX domain-containing protein		925	982	1005	194	111	161	-1.584	460	338	481	65	187	56	-1.736	290.789	-0.0404151	0.186375	-0.216848	0.828327	0.841711
BIF_01250	I3242_01670	coaD	pantetheine-phosphate adenylyltransferase	coaD	pantetheine-phosphate adenylyltransferase	Pantothenate and CoA biosynthesis	1050	965	1162	283	179	255	-1.077	888	698	764	168	474	166	-1.229	480.435	-0.0440872	0.165729	-0.26602	0.790224	0.80516
BIF_00801	I3242_06850	dnaE	DNA polymerase III subunit alpha	dnaE	DNA polymerase III subunit alpha		6292	6848	8355	4097	2486	3225	-0.054	5191	4057	4829	2168	5151	2194	-0.212	4184.17	-0.0483778	0.0862482	-0.560914	0.574856	0.599758
BIF_00032	I3242_02645	rpsG	30S ribosomal protein S7	rpsG	30S ribosomal protein S7		14406	13276	18260	2621	1588	2048	-1.799	5154	3285	5097	634	1535	564	-1.957	3665.84	-0.0508442	0.128993	-0.394162	0.693461	0.712987
BIF_00320	I3242_07740		pyridoxal phosphate-dependent aminotransferase		aminotransferase class I/II-fold pyridoxal phosphate-dependent enzyme	Methionine Metabolism	994	1125	1180	1012	601	893	0.673	292	170	243	181	413	178	0.508	525.117	-0.0607308	0.156424	-0.388245	0.697835	0.716832
BIF_01385	I3242_08240		transporter		ABC transporter permease		756	906	1103	756	456	542	0.421	689	463	625	328	1013	364	0.249	639.218	-0.0607925	0.146421	-0.415189	0.678004	0.697727
BIF_00770	I3242_08020		undecaprenyl/decaprenyl-phosphate alpha-N-acetylglucosaminyl 1-phosphate transferase		undecaprenyl/decaprenyl-phosphate alpha-N-acetylglucosaminyl 1-phosphate transferase	Cell Envelope Biosynthesis	2574	2736	3424	1023	563	729	-0.849	696	433	673	175	396	127	-1.019	767.388	-0.0608139	0.141793	-0.428892	0.668002	0.68806
BIF_01038	I3242_02250		amino acid ABC transporter ATP-binding protein		amino acid ABC transporter ATP-binding protein	Transport	3760	4058	4433	1780	1004	1350	-0.505	2284	1639	2199	601	1736	698	-0.684	1736.91	-0.0673506	0.11095	-0.607033	0.543829	0.570013
BIF_01241	I3242_08315		low molecular weight phosphotyrosine protein phosphatase		low molecular weight phosphotyrosine protein phosphatase		6903	7099	8084	790	518	675	-2.401	1713	1178	1578	122	308	150	-2.572	1409.93	-0.0698996	0.131537	-0.531406	0.595138	0.619206
BIF_01099	I3242_01535		two-component sensor histidine kinase		two-component sensor histidine kinase		1720	2226	2387	1103	585	864	-0.248	347	284	342	131	300	132	-0.428	625.349	-0.07452	0.152006	-0.490243	0.623962	0.645635
BIF_01028	I3242_02865		DUF4190 domain-containing protein		hypothetical protein		4105	4351	4965	710	371	414	-2.113	1088	858	983	93	293	95	-2.305	913.771	-0.0785206	0.162033	-0.484595	0.627964	0.649182
BIF_01434	I3242_01040		nucleotidyltransferase domain-containing protein		nucleotidyltransferase domain-containing protein		1115	1146	1560	693	453	584	-0.055	415	296	349	154	356	180	-0.238	487.27	-0.0797801	0.154561	-0.516174	0.605733	0.627921
BIF_01174	I3242_01350		GTPase		hypothetical protein		13466	14721	17010	10733	6410	7886	0.22	2696	2278	2651	1328	3495	1390	0.03	5489.66	-0.0799874	0.100566	-0.795376	0.426395	0.454072
BIF_01609	I3242_00665		HAD family phosphatase		HAD family hydrolase		910	1085	1203	592	329	439	-0.168	652	469	605	254	562	232	-0.354	530.11	-0.0812667	0.123537	-0.657834	0.510645	0.538221
BIF_01344	I3242_07645		proteasome accessory factor PafA2 family protein	pafA	Pup--protein ligase		2111	2304	2484	785	337	497	-1.057	1174	851	1100	219	669	191	-1.255	786.638	-0.0835635	0.176664	-0.473007	0.636208	0.656506
BIF_02110	I3242_03175		metallopeptidase family protein		metallopeptidase family protein		645	744	780	518	311	375	0.218	262	187	265	120	305	140	0.028	330.198	-0.0864638	0.15198	-0.568916	0.569413	0.595176
BIF_00810	I3242_02875	argJ	bifunctional glutamate N-acetyltransferase/amino-acid acetyltransferase ArgJ	argJ	bifunctional glutamate N-acetyltransferase/amino-acid acetyltransferase ArgJ	Arginine Proline Metabolism	1463	1551	1730	668	366	443	-0.625	1271	922	1225	349	864	315	-0.827	793.247	-0.0882796	0.116419	-0.758295	0.448275	0.475583
BIF_00082	I3242_03450		amidohydrolase		amidohydrolase		1126	1143	1306	609	235	382	-0.519	511	387	467	156	330	152	-0.719	441.643	-0.0932225	0.176435	-0.528367	0.597245	0.620827
BIF_01784	I3242_03895		metal-sulfur cluster assembly factor		metal-sulfur cluster assembly factor		1117	1430	1491	853	415	509	-0.136	868	584	864	318	763	336	-0.338	695.642	-0.093595	0.150993	-0.619865	0.535347	0.562164
BIF_01433	I3242_01035		P-II family nitrogen regulator		P-II family nitrogen regulator		2529	2759	3103	1172	596	855	-0.623	329	228	336	78	183	120	-0.81	673.465	-0.0935957	0.172731	-0.541859	0.587916	0.612818
BIF_02086	I3242_06265		GTP pyrophosphokinase family protein		GTP pyrophosphokinase family protein		601	562	739	229	135	228	-0.61	1360	965	1273	361	861	372	-0.811	636.888	-0.093682	0.146036	-0.641499	0.521199	0.548324
BIF_01309	I3242_00400		(deoxy)nucleoside triphosphate pyrophosphohydrolase		(deoxy)nucleoside triphosphate pyrophosphohydrolase		24	38	27	43	46	41	1.663	152	81	133	205	433	139	1.446	154.403	-0.0939306	0.322956	-0.290846	0.771169	0.787162
BIF_00408	I3242_03245	coaE	dephospho-CoA kinase		dephospho-CoA kinase	Pantothenate and CoA biosynthesis	817	888	1098	503	298	417	-0.128	368	257	312	142	286	139	-0.333	373.9	-0.107309	0.149212	-0.719173	0.472034	0.49892
BIF_00131	I3242_02830		dipeptidase		dipeptidase		1305	1261	1446	741	393	493	-0.249	1669	984	1468	509	1266	537	-0.465	948.73	-0.107466	0.137523	-0.781443	0.434542	0.461879
BIF_00489	I3242_07010		MFS transporter		MFS transporter	Transport	677	715	793	1400	740	909	1.534	8953	5885	8318	10598	25479	9361	1.317	8576.89	-0.107807	0.116097	-0.928591	0.353101	0.382865
BIF_01610	I3242_00640		helix-turn-helix transcriptional regulator		helix-turn-helix transcriptional regulator		1328	1714	1817	1345	703	922	0.348	930	671	907	543	1086	473	0.131	959.227	-0.107978	0.135503	-0.79687	0.425527	0.453575
BIF_01364	I3242_06695		AAA family ATPase		AAA family ATPase		2614	2538	3272	1369	817	1154	-0.26	2435	1705	2316	903	1865	787	-0.48	1644.64	-0.111979	0.116112	-0.964409	0.334841	0.364111
BIF_00695	I3242_03875	sufD	Fe-S cluster assembly protein SufD	sufD	Fe-S cluster assembly protein SufD		3545	3784	4646	445	248	289	-2.542	3684	2687	3366	224	684	243	-2.771	1443.74	-0.114345	0.128653	-0.88879	0.374116	0.402468
BIF_01053	I3242_01130		single-stranded DNA-binding protein		single-stranded DNA-binding protein		25855	25781	33052	7472	4824	6154	-1.113	9770	7157	9425	1965	4403	1722	-1.347	8013.18	-0.125306	0.10086	-1.24238	0.214097	0.238541
BIF_01058	I3242_00310		serine/threonine-protein phosphatase		protein phosphatase 2C domain-containing protein		9763	9870	12316	2473	1493	1883	-1.375	5157	3537	4758	648	2113	790	-1.616	3236.02	-0.133081	0.132226	-1.00646	0.314193	0.343308
BIF_00040	I3242_06355		ABC transporter permease		ABC transporter permease	Transport	4500	4525	5135	1419	742	885	-1.166	1552	880	1381	265	614	232	-1.412	1245.74	-0.136219	0.150901	-0.902705	0.366683	0.396451
BIF_00947	I3242_02520	purD	phosphoribosylamine--glycine ligase	purD	phosphoribosylamine--glycine ligase	Purine Metabolism	3975	4036	4935	404	197	273	-2.832	4527	3297	4113	277	643	202	-3.086	1640.65	-0.137555	0.136317	-1.00908	0.312938	0.342267
BIF_00602	I3242_08025		threonylcarbamoyl-AMP synthase		threonylcarbamoyl-AMP synthase		2600	3195	3793	2749	1535	2166	0.5	1298	804	1281	750	1685	680	0.255	1666.16	-0.13781	0.130726	-1.05419	0.291798	0.321631
BIF_02195	I3242_09510		ABC transporter ATP-binding protein		ABC transporter ATP-binding protein		619	710	986	513	325	438	0.232	1681	1164	1555	786	1848	754	-0.017	1034.83	-0.139665	0.133276	-1.04794	0.294668	0.324164
BIF_00162	I3242_03945		long-chain fatty acid--CoA ligase		AMP-binding protein	Cell Envelope Biosynthesis	17974	17722	23164	11160	4706	6099	-0.395	16269	11270	15034	4535	11991	4936	-0.644	10501.8	-0.139666	0.151962	-0.919088	0.35805	0.387488
BIF_00809	I3242_02880	argB	acetylglutamate kinase	argB	acetylglutamate kinase	Proline, Arginine Metabolism; Urea cycle Metabolism of amino groups	946	1108	1118	369	188	233	-0.954	566	454	527	115	304	114	-1.214	384.816	-0.141909	0.160228	-0.885673	0.375794	0.403604
BIF_01031	I3242_06155		RNA polymerase sigma factor		RNA polymerase sigma factor		6087	6608	7366	7298	4510	6389	0.935	3914	2625	3702	3592	5823	2704	0.678	5102.16	-0.145091	0.169966	-0.853643	0.393303	0.421609
BIF_01186	I3242_06750	hrpA	ATP-dependent RNA helicase HrpA	hrpA	ATP-dependent RNA helicase HrpA		7493	8078	9570	3419	2067	2699	-0.544	2042	1614	1928	629	1385	510	-0.801	2479.46	-0.147426	0.106331	-1.38647	0.165602	0.187274
BIF_02099	I3242_08775	adhE	bifunctional acetaldehyde-CoA/alcohol dehydrogenase	adhE	bifunctional acetaldehyde-CoA/alcohol dehydrogenase	Pyruvate Metabolism	11911	11336	13985	12974	5843	8116	0.565	20892	14346	19407	10810	31043	12123	0.307	15653.1	-0.149806	0.136898	-1.09429	0.273828	0.303004
BIF_01151	I3242_06635		FtsQ-type POTRA domain-containing protein		FtsQ-type POTRA domain-containing protein		4986	4932	6038	1845	1116	1645	-0.718	557	404	485	152	287	125	-0.974	1206.04	-0.154481	0.146355	-1.05552	0.291187	0.321271
BIF_00570	I3242_05830		DUF4194 domain-containing protein		DUF4194 domain-containing protein		1197	1241	1618	1009	606	873	0.374	138	106	151	68	171	91	0.12	462.5	-0.156087	0.173205	-0.90117	0.367498	0.396954
BIF_01091	I3242_02530		amidophosphoribosyltransferase		amidophosphoribosyltransferase	Purine Pyrimidine Biosynthesis	2495	2458	2873	524	289	364	-1.674	5150	3644	4598	682	1369	616	-1.937	1839.41	-0.157111	0.120068	-1.30851	0.1907	0.213735
BIF_01334	I3242_06400		MFS transporter		MFS transporter	Transport	3106	3316	4079	2983	1796	2450	0.538	212	155	200	124	310	106	0.264	1188.3	-0.160557	0.134799	-1.19109	0.233619	0.259018
BIF_00523	I3242_01495		laccase domain-containing protein		laccase domain-containing protein		4936	4773	6444	2436	1255	1686	-0.528	682	492	624	173	488	166	-0.803	1334.85	-0.160992	0.131728	-1.22216	0.221647	0.246711
BIF_00961	I3242_08835	dinB	DNA polymerase IV	dinB	DNA polymerase IV		4052	4215	5521	3422	2346	2962	0.437	163	101	142	77	206	76	0.166	1419.9	-0.161932	0.167276	-0.968053	0.333018	0.362826
BIF_01059	I3242_00315		FHA domain-containing protein		FHA domain-containing protein		4729	4778	6335	1825	1127	1400	-0.783	1681	1095	1535	296	1009	374	-1.056	1544.65	-0.162563	0.149361	-1.08839	0.276423	0.305577
BIF_02140	I3242_06375		hypothetical protein		hypothetical protein		167	188	226	148	100	109	0.378	572	460	558	264	711	356	0.106	373.458	-0.162981	0.18278	-0.891681	0.372564	0.401277
BIF_00606	I3242_07060		DivIVA domain-containing protein		DivIVA domain-containing protein		6817	6558	8054	3410	1850	2594	-0.388	3895	2789	3638	1171	2665	1184	-0.667	3049.1	-0.170947	0.0940067	-1.81845	0.0689948	0.0811029
BIF_01512	I3242_09240		IclR family transcriptional regulator		IclR family transcriptional regulator		1691	1774	2303	2527	1614	2208	1.225	2711	1829	2508	2635	5312	2352	0.941	2880.08	-0.17432	0.124576	-1.3993	0.161723	0.18307
BIF_00398	I3242_01475		ATP-dependent DNA helicase RecG		ATP-dependent DNA helicase RecG		5160	5874	7324	8193	5199	6605	1.211	2223	1652	2192	2165	4815	1974	0.925	4350.77	-0.176889	0.101587	-1.74126	0.0816388	0.0955689
BIF_00372	I3242_07040	recO	DNA repair protein RecO	recO	DNA repair protein RecO		761	877	949	196	116	164	-1.374	435	405	455	75	168	76	-1.665	287.327	-0.1879	0.181285	-1.03649	0.299973	0.329679
BIF_00177	I3242_06945	ftsZ	cell division protein FtsZ	ftsZ	cell division protein FtsZ		13572	14266	17175	5762	3170	4369	-0.695	5556	4450	5210	1273	3459	1370	-0.995	4925.69	-0.190196	0.0970249	-1.96028	0.0499635	0.0595354
BIF_01164	I3242_07575		uracil-DNA glycosylase		uracil-DNA glycosylase		777	670	920	396	208	257	-0.401	637	495	562	168	463	193	-0.703	416.072	-0.193928	0.160567	-1.20777	0.227134	0.252569
BIF_00839	I3242_06230		helix-turn-helix transcriptional regulator		helix-turn-helix transcriptional regulator		1028	1567	1249	1660	953	1342	1.102	1835	1706	2046	2025	3724	1643	0.79	2055.11	-0.199486	0.20658	-0.965659	0.334215	0.36378
BIF_00554	I3242_04050	gltB	glutamate synthase large subunit	gltB	glutamate synthase large subunit	Glutamate Metabolism	10300	10583	12421	4954	2134	2581	-0.76	13125	9915	11887	2905	7794	2721	-1.071	6704.7	-0.201871	0.161139	-1.25278	0.210287	0.23499
BIF_00862	I3242_02885		acetylornithine transaminase		acetylornithine transaminase	Arginine Proline Metabolism	1722	2014	2525	819	398	481	-0.826	2086	1417	2025	447	1067	440	-1.139	1093.55	-0.203204	0.135922	-1.495	0.134914	0.153955
BIF_00694	I3242_03870	sufB	Fe-S cluster assembly protein SufB	sufB	Fe-S cluster assembly protein SufB		5449	5453	7761	936	471	620	-2.14	4256	3425	3773	370	919	366	-2.455	1992.95	-0.206028	0.136629	-1.50793	0.131572	0.150293
BIF_01865	I3242_07015		GH32 C-terminal domain-containing protein		glycoside hydrolase family 32 protein	Galactose Metabolism	980	940	1129	1391	776	939	1.087	9483	6824	8987	7987	19194	7000	0.771	7207.23	-0.206485	0.107355	-1.92338	0.0544325	0.064521
BIF_00918	I3242_02955		HAD-IIA family hydrolase		HAD family hydrolase		5892	6152	6948	1359	492	591	-1.962	1804	1467	1768	199	426	181	-2.28	1412.29	-0.20977	0.216662	-0.968191	0.332949	0.362826
BIF_00451	I3242_02140		serine/threonine protein kinase		serine/threonine protein kinase		1443	1507	2084	2882	1658	1896	1.43	1387	909	1349	1423	3119	1451	1.11	1953.48	-0.210374	0.12993	-1.61914	0.105418	0.121769
BIF_00928	I3242_09910		alpha/beta hydrolase		alpha/beta hydrolase		632	537	795	333	222	262	-0.181	1706	1158	1565	339	1616	647	-0.494	845.097	-0.211868	0.262162	-0.808157	0.419	0.447039
BIF_00778	I3242_07465		glutamate ABC transporter substrate-binding protein		glutamate ABC transporter substrate-binding protein	Transport	3203	3156	3383	868	459	622	-1.272	4256	2969	3801	524	1919	607	-1.594	1806.74	-0.21235	0.177562	-1.19592	0.231728	0.257172
BIF_00300	I3242_03255		TerC family protein		TerC family protein		1401	1351	1533	373	186	300	-1.266	1820	1327	1708	290	666	297	-1.584	798.676	-0.212971	0.133424	-1.5962	0.110444	0.127444
BIF_01530	I3242_01485	trmD	tRNA (guanosine(37)-N1)-methyltransferase TrmD	trmD	tRNA (guanosine(37)-N1)-methyltransferase TrmD		9524	9346	12816	4202	2785	3521	-0.5	619	484	588	178	409	161	-0.824	2377.19	-0.218869	0.134404	-1.62843	0.103433	0.119597
BIF_02157	I3242_01180		orotate phosphoribosyltransferase		orotate phosphoribosyltransferase	Purine Pyrimidine Biosynthesis	2043	2091	2664	877	493	626	-0.7	804	639	841	211	454	203	-1.023	737.958	-0.220518	0.12048	-1.83032	0.0672014	0.0791592
BIF_01422	I3242_00555		MFS transporter		MFS transporter	Transport	35371	36048	40937	17602	9450	12038	-0.469	2899	2198	2931	788	2155	761	-0.802	8853.05	-0.221172	0.107435	-2.05867	0.0395259	0.0475487
BIF_00859	I3242_07105		vitamin K epoxide reductase family protein		vitamin K epoxide reductase family protein		794	831	1072	543	319	415	-0.005	366	266	373	154	321	141	-0.328	386.834	-0.221924	0.139469	-1.59121	0.111562	0.128472
BIF_00530	I3242_02195		phosphoglucosamine mutase		phosphoglucosamine mutase	Lacto-N-biose; Galacto-N-biose pathway	5880	6138	7430	3365	1786	2325	-0.321	3422	2348	3322	947	2675	991	-0.656	2753.1	-0.224939	0.105264	-2.13691	0.0326054	0.0395929
BIF_01297	I3242_00215		phosphoenolpyruvate carboxylase		phosphoenolpyruvate carboxylase	Pyruvate Metabolism; Anaplerotic Reactions	23611	24083	29441	4673	2466	2667	-1.922	33168	24200	30640	2619	9231	3338	-2.254	12670.9	-0.225095	0.173563	-1.2969	0.194664	0.217963
BIF_00526	I3242_07090		phosphotransferase		phosphotransferase		10217	10727	13131	4641	2763	3901	-0.517	2816	2074	2602	645	1997	727	-0.851	3345.86	-0.225323	0.123823	-1.81972	0.0688011	0.0809593
BIF_00623	I3242_03880	sufC	Fe-S cluster assembly ATPase SufC	sufC	Fe-S cluster assembly ATPase SufC		1762	1894	2217	216	107	148	-2.58	2360	1801	2187	166	360	134	-2.912	849.863	-0.226123	0.134393	-1.68256	0.092461	0.10724
BIF_00806	I3242_06200	secA	preprotein translocase subunit SecA	secA	preprotein translocase subunit SecA		8708	8594	10748	5372	3438	4827	0.043	12266	8263	11758	4602	11564	4551	-0.293	7777.94	-0.227108	0.111537	-2.03617	0.0417331	0.0500974
BIF_00548	I3242_07120		patatin family protein		patatin family protein		2157	2166	2682	890	480	592	-0.775	1142	1010	1128	267	625	291	-1.112	867.862	-0.229624	0.134646	-1.7054	0.0881205	0.10252
BIF_00646	I3242_06640	murC	UDP-N-acetylmuramate--L-alanine ligase	murC	UDP-N-acetylmuramate--L-alanine ligase	Cell Envelope Biosynthesis	6057	6272	8051	3180	1916	2523	-0.341	1406	1139	1392	434	1111	411	-0.683	2039.08	-0.230225	0.105922	-2.17353	0.0297405	0.0363567
BIF_01788	I3242_03290		NUDIX hydrolase		NUDIX hydrolase		465	515	549	226	118	174	-0.503	849	642	804	193	545	262	-0.843	428.267	-0.232936	0.15903	-1.46473	0.142995	0.162683
BIF_01133	I3242_05850		ATP-binding cassette domain-containing protein		energy-coupling factor ABC transporter ATP-binding protein		1876	2226	2715	1424	940	1155	0.137	158	105	148	56	159	65	-0.207	653.502	-0.234189	0.170669	-1.37218	0.170007	0.191491
BIF_01432	I3242_01030		ammonium transporter		ammonium transporter	Transport	11092	10391	13818	4613	2756	3518	-0.623	2577	1884	2433	573	1629	619	-0.966	3230.2	-0.234639	0.11106	-2.11272	0.0346243	0.0418747
BIF_01156	I3242_08635	rpsK	30S ribosomal protein S11	rpsK	30S ribosomal protein S11		24574	20999	30569	5128	3652	4856	-1.381	10480	6975	9307	1412	3540	1395	-1.728	7020.11	-0.239349	0.151016	-1.58493	0.112982	0.129975
BIF_01513	I3242_09245		metallophosphoesterase		metallophosphoesterase family protein		2080	2635	2725	3130	1575	2210	0.946	1587	1243	1516	1018	2902	1282	0.596	1998.78	-0.240291	0.142135	-1.69059	0.0909152	0.105555
BIF_00736	I3242_06370		tyrosine recombinase XerC		tyrosine recombinase XerC		826	894	985	701	449	620	0.465	813	669	751	381	1103	452	0.115	716.193	-0.240981	0.146108	-1.64934	0.099078	0.114679
BIF_00776	I3242_07455		amino acid ABC transporter permease		amino acid ABC transporter permease	Transport	4094	4088	4666	1053	569	730	-1.393	2586	1934	2529	287	1093	367	-1.749	1469.61	-0.241177	0.170767	-1.41232	0.157856	0.179052
BIF_00804	I3242_07605		cell surface protein		cell surface protein		767	927	936	120	74	74	-2.23	347	330	358	41	75	21	-2.578	221.468	-0.242229	0.239997	-1.0093	0.31283	0.342267
BIF_01192	I3242_03115		FKBP-type peptidyl-prolyl cis-trans isomerase		FKBP-type peptidyl-prolyl cis-trans isomerase		1828	2261	2522	1883	970	1388	0.418	2752	1920	2581	1369	3052	1405	0.066	2055	-0.24298	0.112436	-2.16105	0.0306917	0.0373983
BIF_00512	I3242_06245		DNA translocase FtsK 4TM domain-containing protein		DNA translocase FtsK 4TM domain-containing protein		8502	9104	10447	3683	2154	3000	-0.597	3223	2403	3106	734	2102	789	-0.951	3035.13	-0.243876	0.104542	-2.33281	0.019658	0.0242671
BIF_02570	I3242_07965	map	type I methionyl aminopeptidase	map	type I methionyl aminopeptidase		3891	3949	4901	3350	1610	2276	0.231	3074	2316	2853	650	4024	1704	-0.119	2630.85	-0.244623	0.433834	-0.563864	0.572846	0.598212
BIF_01654	I3242_01765		LacI family DNA-binding transcriptional regulator		LacI family DNA-binding transcriptional regulator		1172	1295	1523	996	648	865	0.414	579	374	500	249	722	244	0.056	665.082	-0.247317	0.144724	-1.70888	0.0874724	0.101954
BIF_01228	I3242_01205		GNAT family N-acetyltransferase		GNAT family N-acetyltransferase		4649	4895	5792	3367	2118	2808	0.192	4820	3823	4595	2377	4798	1926	-0.173	3715.57	-0.255112	0.120892	-2.11025	0.0348366	0.0420865
BIF_00028	I3242_07490		DUF349 domain-containing protein		DUF349 domain-containing protein		11893	12245	13974	7867	4102	5401	-0.082	9073	6198	8519	2940	7400	3213	-0.451	6808.74	-0.259545	0.0948751	-2.73565	0.00622573	0.00800855
BIF_00962	I3242_05735	hrcA	heat-inducible transcriptional repressor HrcA	hrcA	heat-inducible transcriptional repressor HrcA		687	591	718	1333	720	801	1.566	461	346	478	500	1293	527	1.197	772.042	-0.261303	0.153842	-1.69852	0.0894105	0.103914
BIF_00342	I3242_02610		phosphoribosylaminoimidazolesuccinocarboxamide synthase		phosphoribosylaminoimidazolesuccinocarboxamide synthase	Purine Metabolism	10888	10956	14220	4434	2533	3187	-0.758	3419	2129	3164	770	1497	720	-1.129	3368.54	-0.263131	0.126824	-2.07478	0.0380068	0.0458186
BIF_02097	I3242_01525		3-deoxy-7-phosphoheptulonate synthase		3-deoxy-7-phosphoheptulonate synthase	Tyrosine, Tryptophan, Phenylalanine Metabolism	4139	4358	5638	3505	2234	2959	0.386	676	495	667	357	726	338	0.017	1695.54	-0.26341	0.124612	-2.11385	0.0345285	0.0418035
BIF_01423	I3242_00560		LacI family DNA-binding transcriptional regulator		LacI family DNA-binding transcriptional regulator		2634	2645	3564	2068	1227	1698	0.254	2358	1770	2123	1061	2356	1033	-0.121	1931.55	-0.266371	0.107997	-2.46646	0.0136455	0.0170493
BIF_02470	I3242_08905		5-formyltetrahydrofolate cyclo-ligase		5-formyltetrahydrofolate cyclo-ligase	One Carbon Pool by Folate	567	680	666	1110	591	865	1.479	55	30	69	46	159	58	1.095	360.701	-0.268456	0.224305	-1.19684	0.231371	0.257028
BIF_01017	I3242_06255	miaA	tRNA (adenosine(37)-N6)-dimethylallyltransferase MiaA	miaA	tRNA (adenosine(37)-N6)-dimethylallyltransferase MiaA		1683	1937	2184	583	361	473	-0.959	820	714	784	145	439	158	-1.342	628.82	-0.27017	0.150658	-1.79327	0.0729299	0.0856396
BIF_00373	I3242_07035		isoprenyl transferase		isoprenyl transferase	Terpenoid Biosynthesis	2533	2708	3108	1337	681	807	-0.512	948	691	968	244	619	240	-0.895	923.726	-0.274462	0.128587	-2.13446	0.0328055	0.03976
BIF_00301	I3242_03250	uvrB	excinuclease ABC subunit UvrB	uvrB	excinuclease ABC subunit UvrB		2641	2692	3471	1604	849	1214	-0.2	859	572	749	252	621	262	-0.581	993.152	-0.275119	0.11406	-2.41204	0.0158634	0.0197768
BIF_01573	I3242_01860		HNH endonuclease		HNH endonuclease		797	928	1227	527	277	382	-0.246	517	362	471	149	385	151	-0.632	419.23	-0.279409	0.146725	-1.9043	0.0568712	0.0673412
BIF_01379	I3242_08925		helicase		helicase		16903	17389	21313	8679	4253	5473	-0.548	7360	5565	6871	1527	5168	1824	-0.937	6421.48	-0.280492	0.152464	-1.83973	0.0658072	0.0775977
BIF_00154	I3242_07955	dapD	2,3,4,5-tetrahydropyridine-2,6-dicarboxylate N-succinyltransferase	dapD	2,3,4,5-tetrahydropyridine-2,6-dicarboxylate N-succinyltransferase	Threonine Lysine Metabolism	2397	2508	2927	1328	706	848	-0.386	1905	1405	1786	423	1385	571	-0.784	1283.37	-0.28719	0.148234	-1.93741	0.0526954	0.0625931
BIF_00122	I3242_03965		alpha/beta hydrolase		alpha/beta hydrolase		1379	1511	1678	883	446	606	-0.186	1545	1216	1438	436	1145	587	-0.585	993.037	-0.288551	0.147259	-1.95948	0.0500568	0.0595838
BIF_00849	I3242_04230		amidohydrolase family protein		amidohydrolase family protein	Purine Pyrimidine Biosynthesis	2839	2628	3171	629	374	474	-1.483	2634	2043	2559	314	956	324	-1.889	1239.32	-0.292965	0.13968	-2.09741	0.0359575	0.0433943
BIF_00898	I3242_06495		4-hydroxy-3-methylbut-2-enyl diphosphate reductase		4-hydroxy-3-methylbut-2-enyl diphosphate reductase	Terpenoid Biosynthesis	2544	3094	3262	1605	851	1244	-0.207	1190	1175	1305	433	992	450	-0.617	1233.75	-0.299903	0.154387	-1.94255	0.0520708	0.0619162
BIF_00378	I3242_06665		UDP-N-acetylmuramoyl-tripeptide--D-alanyl-D- alanine ligase		UDP-N-acetylmuramoyl-tripeptide--D-alanyl-D- alanine ligase	Cell Envelope Biosynthesis	5238	5392	6314	2611	1402	2014	-0.432	2202	1499	2201	606	1435	536	-0.844	2002.94	-0.303854	0.106714	-2.84737	0.00440817	0.0057291
BIF_01173	I3242_01355		hypothetical protein		hypothetical protein		7783	8177	9559	4802	2956	3696	-0.081	2122	1681	1982	658	1845	766	-0.494	2927.86	-0.304376	0.108233	-2.81222	0.00492011	0.00637249
BIF_00830	I3242_08080		ROK family transcriptional regulator		ROK family transcriptional regulator		635	748	782	2235	1189	1717	2.305	415	246	379	751	1548	648	1.894	1076.53	-0.306161	0.140413	-2.18042	0.029226	0.0357663
BIF_00267	I3242_08540	rpiA	ribose-5-phosphate isomerase RpiA	rpiA	ribose-5-phosphate isomerase RpiA	Pentose phosphate pathway	3642	3873	4549	1806	854	1134	-0.624	4357	3672	4243	1051	2510	1105	-1.043	2432.28	-0.307888	0.123256	-2.49795	0.0124914	0.0156766
BIF_01346	I3242_07635		flippase-like domain-containing protein		flippase-like domain-containing protein		3737	3897	4656	998	522	695	-1.413	1870	1444	1897	196	711	279	-1.837	1218.85	-0.309448	0.154684	-2.00052	0.0454445	0.0544372
BIF_01533	I3242_07795		ABC transporter ATP-binding protein		ABC transporter ATP-binding protein		5820	6032	7634	9995	5474	6958	1.267	554	413	584	540	1142	471	0.845	3265.33	-0.315699	0.107844	-2.92736	0.0034185	0.0044737
BIF_00686	I3242_00435		trypsin-like peptidase domain-containing protein		trypsin-like peptidase domain-containing protein		10366	10196	12602	4780	2581	3324	-0.575	5928	4993	5666	1793	3583	1170	-1.004	4445.68	-0.316954	0.167198	-1.89568	0.0580023	0.0685372
BIF_01127	I3242_08375		phosphoglyceromutase		phosphoglyceromutase	Glycolysis/Gluconeogenesis	14103	13734	16868	7598	3850	4718	-0.419	22612	17706	20843	4905	16121	6533	-0.848	11773.4	-0.32051	0.159476	-2.00977	0.0444558	0.0533092
BIF_00052	I3242_03445		ABC transporter permease		ABC transporter permease	Transport	1045	1017	1116	726	326	525	0.026	129	86	132	32	131	47	-0.417	316.47	-0.322375	0.219254	-1.47033	0.141473	0.161115
BIF_01946	I3242_01470		50S ribosomal protein L28		50S ribosomal protein L28		8209	10894	11694	11535	7323	10338	1.01	3260	2287	3521	2646	5096	2417	0.576	6137.58	-0.322493	0.158143	-2.03925	0.0414247	0.04978
BIF_00305	I3242_06935		YggT family protein		YggT family protein		516	582	644	158	94	134	-1.105	532	429	535	120	148	103	-1.534	277.291	-0.327885	0.241042	-1.36028	0.173742	0.195308
BIF_02390	I3242_09235	leuC	3-isopropylmalate dehydratase large subunit	leuC	3-isopropylmalate dehydratase large subunit	Valine, Leucine, Isoleucine Metabolism	2243	2185	2869	2160	1211	1568	0.504	2589	1758	2428	1098	3075	1383	0.067	2051.39	-0.328875	0.124793	-2.63537	0.00840458	0.0107139
BIF_01267	I3242_09260		hypothetical protein		hypothetical protein		2294	2422	3147	1058	697	766	-0.552	601	385	561	134	360	121	-1	727.472	-0.333916	0.148681	-2.24585	0.0247134	0.0303423
BIF_01143	I3242_01165		heavy metal translocating P-type ATPase		HAD-IC family P-type ATPase	Transport	4560	5018	6213	5160	2910	4323	0.722	593	481	592	406	806	336	0.268	2104.59	-0.348056	0.129282	-2.69221	0.00709802	0.00908932
BIF_01676	I3242_10035	rsmA	16S rRNA (adenine(1518)-N(6)/adenine(1519)-N(6))- dimethyltransferase RsmA	rsmA	16S rRNA (adenine(1518)-N(6)/adenine(1519)-N(6))- dimethyltransferase RsmA		2679	2964	3664	2630	1470	1949	0.448	1254	870	1053	555	1429	509	-0.024	1505.34	-0.35902	0.10926	-3.28592	0.00101649	0.00138468
BIF_00045	I3242_02650	fusA	elongation factor G	fusA	elongation factor G		83514	81402	105735	16834	9834	12999	-1.698	51045	33987	48503	5062	13003	5275	-2.166	27150.1	-0.359928	0.0922169	-3.90306	9.49842e-05	0.000138026
BIF_02254	I3242_03835		prepilin peptidase		prepilin peptidase		32	52	51	67	32	58	1.279	40	31	53	28	111	38	0.809	52.8897	-0.36147	0.351155	-1.02937	0.303304	0.333017
BIF_01318	I3242_09290	clpB	ATP-dependent chaperone ClpB	clpB	ATP-dependent chaperone ClpB		24953	26765	32962	75479	41693	50646	2.052	1010	678	1032	1663	3169	1329	1.577	20163.6	-0.36425	0.133065	-2.73738	0.00619298	0.00797549
BIF_02264	I3242_06175		1-acyl-sn-glycerol-3-phosphate acyltransferase		1-acyl-sn-glycerol-3-phosphate acyltransferase	Glycerophospholipid Metabolism	1089	1243	1157	824	491	639	0.225	905	605	714	381	704	328	-0.248	697.876	-0.364897	0.168471	-2.16593	0.0303163	0.0369807
BIF_01447	I3242_01435		DUF2974 domain-containing protein		DUF2974 domain-containing protein		3439	3586	4216	2979	1725	2111	0.345	831	615	809	343	900	377	-0.13	1459.63	-0.365489	0.099406	-3.67673	0.000236243	0.000335542
BIF_00377	I3242_04215		bifunctional [glutamine synthetase] adenylyltransferase/[glutamine synthetase]-adenylyl-L-tyrosine phosphorylase		bifunctional [glutamine synthetase] adenylyltransferase/[glutamine synthetase]-adenylyl-L-tyrosine phosphorylase		1817	2134	2273	1026	442	653	-0.518	8173	6248	7809	1850	5068	1989	-0.995	3426.78	-0.367908	0.135249	-2.72023	0.00652364	0.00837274
BIF_01113	I3242_01255		response regulator transcription factor		response regulator transcription factor		1323	1468	1750	1015	485	740	0.033	2721	2183	2602	1084	2237	945	-0.445	1588.18	-0.368599	0.12496	-2.94973	0.00318051	0.00417189
BIF_00613	I3242_03285		Nif3-like dinuclear metal center hexameric protein		Nif3-like dinuclear metal center hexameric protein		1181	1256	1269	875	496	570	0.123	1672	1250	1569	569	1513	669	-0.357	1064.51	-0.370903	0.135342	-2.74048	0.0061349	0.00790969
BIF_01042	I3242_00730		class C sortase		class C sortase		444	456	570	774	389	467	1.202	477	360	445	366	856	409	0.722	544.583	-0.373053	0.143333	-2.60271	0.00924898	0.0117441
BIF_01427	I3242_09255		NUDIX hydrolase		NUDIX hydrolase		1898	1911	2576	1719	1011	1446	0.465	1848	1484	1837	974	2019	917	-0.023	1609.39	-0.379049	0.122431	-3.09602	0.00196137	0.00261208
BIF_00605	I3242_07055		1-deoxy-D-xylulose-5-phosphate reductoisomerase		1-deoxy-D-xylulose-5-phosphate reductoisomerase	Terpenoid Biosynthesis	4061	4074	4782	1324	748	999	-1.009	1985	1382	1771	305	814	315	-1.504	1357.72	-0.38266	0.104245	-3.67078	0.000241815	0.000343026
BIF_01546	I3242_09785		Sir2 family NAD-dependent protein deacetylase		NAD-dependent protein deacetylase		637	656	837	1007	666	808	1.306	257	213	258	205	602	221	0.808	516.211	-0.3836	0.149047	-2.57369	0.010062	0.0127122
BIF_02176	I3242_07085		ATP-dependent helicase		ATP-dependent helicase		617	652	880	748	448	596	0.817	615	450	563	340	888	374	0.325	604	-0.384292	0.125707	-3.05705	0.00223528	0.0029664
BIF_00756	I3242_08005		AAA family ATPase		AAA family ATPase		1386	1575	1868	1555	874	1143	0.633	450	311	499	227	621	242	0.133	763.904	-0.391994	0.130679	-2.99968	0.0027026	0.00355325
BIF_00693	I3242_03320		acetate kinase		acetate kinase	Pyruvate Metabolism	12051	10806	14292	1948	1083	1340	-2.025	15765	10375	14760	1182	3087	1282	-2.529	5731.45	-0.394703	0.117137	-3.36958	0.000752826	0.00103674
BIF_02885	I3242_02090		hypothetical protein		hypothetical protein		1583	1791	2030	1260	684	970	0.172	512	367	461	202	447	181	-0.328	694.515	-0.395304	0.119402	-3.3107	0.000930626	0.0012723
BIF_00601	I3242_08060	prmC	peptide chain release factor N(5)-glutamine methyltransferase	prmC	peptide chain release factor N(5)-glutamine methyltransferase		3463	3530	4183	657	416	584	-1.678	940	664	881	108	218	97	-2.175	813.482	-0.397228	0.139051	-2.8567	0.0042807	0.00557624
BIF_01640	I3242_09360		ABC transporter permease		ABC transporter permease		1699	1777	2321	665	378	527	-0.812	2676	1756	2325	563	1046	444	-1.32	1188.29	-0.401027	0.14045	-2.85529	0.00429978	0.00559466
BIF_00315	I3242_06675		penicillin-binding protein 2		penicillin-binding protein 2	Cell Envelope Biosynthesis	7326	7490	8691	3782	2137	3079	-0.321	3425	2160	3012	760	2139	898	-0.832	2904	-0.40287	0.121829	-3.30686	0.000943494	0.00128679
BIF_01682	I3242_09705		histidine phosphatase family protein		histidine phosphatase family protein	Glycolysis/Gluconeogenesis	2478	2939	3825	5479	2991	4074	1.514	807	645	889	777	2124	830	1	2231.14	-0.405601	0.129343	-3.13585	0.00171357	0.00229016
BIF_01217	I3242_08035		ABC transporter ATP-binding protein		ABC transporter ATP-binding protein	Transport	497	591	740	364	213	283	-0.012	270	169	263	89	200	88	-0.514	256.362	-0.406347	0.170191	-2.3876	0.0169589	0.0210961
BIF_01611	I3242_00635		J domain-containing protein		DnaJ domain-containing protein		3965	4655	5355	3421	1795	2340	0.172	1839	1328	1776	870	1495	586	-0.347	2036.9	-0.407108	0.162947	-2.49841	0.0124753	0.0156737
BIF_00608	I3242_07050	ispG	flavodoxin-dependent (E)-4-hydroxy-3-methylbut-2-enyl-diphosphate synthase	ispG	flavodoxin-dependent (E)-4-hydroxy-3-methylbut-2-enyl-diphosphate synthase	Terpenoid Biosynthesis	2954	3363	3576	932	495	748	-1.127	3068	2169	2819	490	1122	413	-1.643	1480.83	-0.407716	0.11803	-3.45433	0.000551671	0.000763437
BIF_01584	I3242_01440		methylated-DNA--[protein]-cysteine S-methyltransferase		methylated-DNA--[protein]-cysteine S-methyltransferase		247	297	444	1446	667	930	2.681	104	59	108	211	514	217	2.167	476.308	-0.408494	0.205522	-1.98759	0.0468568	0.0560105
BIF_01310	I3242_00395		DEAD/DEAH box helicase		DEAD/DEAH box helicase		375	344	358	209	111	166	-0.099	1549	1244	1363	548	1067	469	-0.616	721.794	-0.409311	0.17727	-2.30897	0.0209454	0.0258281
BIF_00081	I3242_05825		ATP-binding protein		hypothetical protein		4165	4634	5352	2181	1399	1813	-0.31	1063	828	922	285	698	268	-0.831	1423.17	-0.412226	0.119963	-3.43626	0.000589802	0.000814215
BIF_01362	I3242_06685	rsmH	16S rRNA (cytosine(1402)-N(4))-methyltransferase RsmH	rsmH	16S rRNA (cytosine(1402)-N(4))-methyltransferase RsmH		4309	5200	5727	3104	1731	2619	0.036	1677	1107	1645	517	1395	569	-0.489	1949.62	-0.417038	0.127993	-3.25829	0.00112085	0.00152135
BIF_00333	I3242_03725		ABC transporter permease		ABC transporter permease		42	30	35	62	20	30	1.073	167	121	165	109	330	106	0.57	123.458	-0.421995	0.296332	-1.42406	0.154428	0.175339
BIF_00713	I3242_03480		HRDC domain-containing protein		HRDC domain-containing protein		813	968	915	1227	746	941	1.179	904	690	866	782	1527	639	0.642	1002.51	-0.426611	0.146182	-2.91836	0.00351875	0.00459957
BIF_01399	I3242_08355		phosphoserine transaminase		phosphoserine transaminase	Glycine, Serine Threonine Metabolism	3225	3109	4094	2408	1341	1703	0.131	1695	1198	1623	499	1643	617	-0.408	1622.63	-0.428063	0.140124	-3.0549	0.00225139	0.00298427
BIF_00825	I3242_02225		CHAP domain-containing protein		CHAP domain-containing protein		21303	22746	28489	11088	6727	8148	-0.403	11284	9786	10981	3007	6924	3085	-0.944	9497.89	-0.430206	0.109796	-3.91825	8.91954e-05	0.000129947
BIF_00397	I3242_05595		WYL domain-containing protein		WYL domain-containing protein		6942	7411	8534	5763	2756	3473	0.109	12226	9204	12456	4783	9992	4374	-0.442	7406.62	-0.438685	0.122426	-3.58326	0.000339336	0.000475995
BIF_00304	I3242_06940		cell division protein SepF		cell division protein SepF		6826	7171	7830	2696	1411	1889	-0.813	2018	1652	1806	356	1005	354	-1.373	2016.89	-0.447114	0.130893	-3.41587	0.000635788	0.000876629
BIF_01226	I3242_01220		NAD(P)/FAD-dependent oxidoreductase		NAD(P)/FAD-dependent oxidoreductase	Porphyrin and chlorophyll Metabolism	10279	11112	12939	4869	3197	4197	-0.4	9917	6500	8869	2287	5544	2303	-0.958	5838.49	-0.449301	0.103135	-4.35646	1.32183e-05	2.01388e-05
BIF_01567	I3242_00285		glutamine amidotransferase		glutamine amidotransferase	Tyrosine, Tryptophan, Phenylalanine Metabolism	1405	1452	1701	738	446	596	-0.286	1045	795	1061	260	636	343	-0.84	744.47	-0.450638	0.14162	-3.18202	0.00146253	0.0019616
BIF_01541	I3242_09425	rfbB	dTDP-glucose 4,6-dehydratase	rfbB	dTDP-glucose 4,6-dehydratase	Cell Envelope Biosynthesis	4369	4622	5273	3706	1657	2257	0.128	3491	2526	3198	1157	2948	1245	-0.435	2707.22	-0.453867	0.125932	-3.60407	0.000313269	0.000440523
BIF_01251	I3242_02510		sulfatase-like hydrolase/transferase		LTA synthase family protein		2897	2672	3380	513	287	426	-1.803	24261	20082	21078	2221	5413	2349	-2.367	7091.68	-0.454722	0.136673	-3.32708	0.000877598	0.00120271
BIF_01181	I3242_02490	purK	5-(carboxyamino)imidazole ribonucleotide synthase	purK	5-(carboxyamino)imidazole ribonucleotide synthase	Purine Metabolism	1894	1976	2315	992	515	717	-0.418	3045	2123	2771	664	1904	665	-0.985	1500.92	-0.455385	0.116667	-3.9033	9.48899e-05	0.000138026
BIF_00088	I3242_01515		C1 family peptidase		C1 family peptidase		6842	7298	9064	5675	3105	4062	0.212	1420	984	1321	530	1308	463	-0.359	2660.55	-0.459583	0.0974297	-4.71708	2.39259e-06	3.79861e-06
BIF_01012	I3242_01185		RNA methyltransferase		RNA methyltransferase		2837	2957	3716	1030	576	809	-0.909	661	480	648	126	277	98	-1.484	778.603	-0.467373	0.12551	-3.72379	0.000196253	0.000281927
BIF_01518	I3242_01280		hypothetical protein		cell surface protein		83	79	98	191	119	144	1.877	98	81	131	136	351	121	1.298	161.942	-0.467676	0.21873	-2.13815	0.0325049	0.0395226
BIF_01867	I3242_02010	gcvH	glycine cleavage system protein GcvH	gcvH	glycine cleavage system protein GcvH	Glycine, serine threonine Metabolism	959	924	1213	701	365	505	0.082	900	701	922	291	765	346	-0.493	658.746	-0.468133	0.128695	-3.63753	0.00027526	0.000388521
BIF_01547	I3242_01075		LacI family DNA-binding transcriptional regulator		LacI family DNA-binding transcriptional regulator		465	462	550	1289	800	1035	2.156	860	588	747	1142	2862	1144	1.577	1255.24	-0.469982	0.110158	-4.26642	1.98638e-05	2.99411e-05
BIF_01300	I3242_09175	thrB	homoserine kinase		homoserine kinase	Glycine, Serine Threonine Metabolism	4012	4032	5110	2015	1089	1422	-0.477	1754	1249	1650	348	1046	392	-1.066	1509.22	-0.474583	0.114462	-4.1462	3.38042e-05	5.08186e-05
BIF_01051	I3242_01140	rplI	50S ribosomal protein L9	rplI	50S ribosomal protein L9		12604	14176	15553	4272	2453	2942	-1.066	6208	4744	6493	1038	2301	961	-1.655	4423.14	-0.47985	0.0996248	-4.81657	1.46047e-06	2.34837e-06
BIF_01052	I3242_01135		30S ribosomal protein S18		30S ribosomal protein S18		8452	6981	10587	2181	1621	2039	-1.05	2832	2069	2809	469	1019	425	-1.641	2375.14	-0.482467	0.166858	-2.89147	0.00383442	0.00500065
BIF_00807	I3242_08400		DUF4037 domain-containing protein		DUF4037 domain-containing protein		2142	2026	2677	1110	675	909	-0.269	2587	2866	2613	792	2079	766	-0.861	1663.37	-0.483782	0.187885	-2.57488	0.0100274	0.0126827
BIF_00105	I3242_03425		phosphoketolase		phosphoketolase	Phosphoketolase pathway	136770	122529	169655	28056	14035	15008	-1.862	174756	114990	160960	12771	39395	14250	-2.456	65050.7	-0.486312	0.171929	-2.82857	0.00467571	0.00606984
BIF_02565	I3242_08065	prfA	peptide chain release factor 1	prfA	peptide chain release factor 1		4519	4717	5525	1238	694	1063	-1.235	1941	1172	1821	273	506	255	-1.83	1349.42	-0.490058	0.154876	-3.16419	0.00155517	0.00208337
BIF_00440	I3242_03715		ABC transporter ATP-binding protein		ABC transporter ATP-binding protein		15	11	33	36	11	23	1.297	366	247	334	252	737	258	0.711	253.777	-0.490355	0.310839	-1.57752	0.114676	0.131656
BIF_01368	I3242_01390		D-alanine--D-alanine ligase		D-alanine--D-alanine ligase	Cell Envelope Biosynthesis	4293	4779	5767	2022	1283	1708	-0.483	1495	1145	1517	333	845	361	-1.082	1556.88	-0.492229	0.110721	-4.44566	8.76217e-06	1.35133e-05
BIF_01155	I3242_08630		DNA-directed RNA polymerase subunit alpha		DNA-directed RNA polymerase subunit alpha		37702	37659	47930	9522	5702	7444	-1.368	17581	12166	16845	2038	5522	1956	-1.972	11518.5	-0.495232	0.100383	-4.93342	8.08001e-07	1.32367e-06
BIF_01674	I3242_10045		LytR C-terminal domain-containing protein		LytR C-terminal domain-containing protein		2783	3032	3695	1880	1121	1416	-0.032	1655	1281	1549	556	1153	510	-0.638	1440.34	-0.500997	0.10388	-4.82285	1.41521e-06	2.28859e-06
BIF_01675	I3242_10040		4-(cytidine 5'-diphospho)-2-C-methyl-D-erythritol kinase		4-diphosphocytidyl-2C-methyl-D-erythritol kinase	Terpenoid Biosynthesis	1541	1724	2088	1040	639	837	-0.011	1544	1199	1501	439	1389	444	-0.626	1074.24	-0.502212	0.143567	-3.49811	0.000468566	0.000649225
BIF_01921	I3242_05590		hypothetical protein		hypothetical protein		1415	1434	1485	713	315	425	-0.548	1047	811	939	220	558	214	-1.161	651.862	-0.504165	0.161211	-3.12737	0.00176378	0.00235448
BIF_00093	I3242_02015		DUF2183 domain-containing protein		DUF2183 domain-containing protein		4970	5277	6433	3158	1791	2353	-0.123	4335	3081	3967	1092	3232	1169	-0.743	2942.84	-0.509709	0.107173	-4.75593	1.97535e-06	3.15387e-06
BIF_00853	I3242_01245		ABC transporter substrate-binding protein		ABC transporter substrate-binding protein		862	827	997	844	432	566	0.509	776	518	679	275	853	328	-0.117	626.008	-0.515308	0.145493	-3.54181	0.000397389	0.000555363
BIF_01179	I3242_02475		1-deoxy-D-xylulose-5-phosphate synthase		1-deoxy-D-xylulose-5-phosphate synthase	Terpenoid Biosynthesis	1304	1173	1399	967	500	780	0.266	1758	1145	1622	690	1350	615	-0.364	1098.08	-0.52237	0.149243	-3.50013	0.000465023	0.000645897
BIF_01342	I3242_07655		inositol monophosphatase family protein		inositol monophosphatase family protein	Cell Envelope Biosynthesis	1504	1498	1877	1194	606	815	0.156	2609	2033	2498	773	2510	906	-0.48	1557.33	-0.525559	0.143288	-3.66784	0.000244609	0.000346554
BIF_01283	I3242_07680		primosomal protein N'		primosomal protein N'		1224	1464	1620	2447	1259	1593	1.353	1090	780	1040	861	2056	829	0.718	1417.92	-0.526408	0.109273	-4.81738	1.45455e-06	2.34218e-06
BIF_01401	I3242_08365		histidine kinase		ATPase		1473	1748	2079	1551	832	1169	0.489	420	325	400	192	395	204	-0.139	733.972	-0.527733	0.138345	-3.81461	0.000136399	0.000196692
BIF_00168	I3242_02020		S9 family peptidase		S9 family peptidase		3456	3952	4536	1916	1225	1606	-0.249	2378	1732	2253	506	1574	650	-0.898	1764.46	-0.540957	0.134843	-4.01176	6.02687e-05	8.92987e-05
BIF_00197	I3242_00055		Lrp/AsnC family transcriptional regulator		Lrp/AsnC family transcriptional regulator		1587	1641	2104	4337	2452	3335	1.995	242	155	166	274	559	260	1.349	1365.31	-0.544085	0.144039	-3.77734	0.000158515	0.000228294
BIF_01088	I3242_03235		bifunctional methylenetetrahydrofolate dehydrogenase/methenyltetrahydrofolate cyclohydrolase		bifunctional methylenetetrahydrofolate dehydrogenase/methenyltetrahydrofolate cyclohydrolase	One Carbon Pool by Folate	1167	1216	1451	955	506	674	0.215	1126	706	970	383	847	361	-0.438	788.398	-0.548184	0.117682	-4.6582	3.18993e-06	5.03626e-06
BIF_01057	I3242_00305		FtsW/RodA/SpoVE family cell cycle protein		FtsW/RodA/SpoVE family cell cycle protein		5602	5821	7127	1486	702	936	-1.523	4453	3320	4298	340	1488	444	-2.183	2197.67	-0.549718	0.211095	-2.60413	0.0092109	0.0117154
BIF_01332	I3242_06440		ParA family protein		ParA family protein		3894	4190	4733	3433	1875	2655	0.374	1379	1033	1343	543	1353	518	-0.298	1852.63	-0.561646	0.0949835	-5.9131	3.35737e-09	6.02305e-09
BIF_01818	I3242_01230		chorismate mutase		chorismate mutase	Tyrosine, Tryptophan, Phenylalanine Metabolism	1997	1999	2337	1813	891	1161	0.333	493	381	490	178	444	214	-0.339	818.672	-0.565942	0.137812	-4.10663	4.0147e-05	6.01143e-05
BIF_01436	I3242_01050	dnaB	replicative DNA helicase	dnaB	replicative DNA helicase		6428	6870	8139	5402	3313	4504	0.38	1298	922	1197	491	1233	470	-0.297	2614.14	-0.568389	0.0986477	-5.76181	8.32175e-09	1.47884e-08
BIF_00982	I3242_01960		hypothetical protein		hypothetical protein	0	2980	3405	3901	2592	1541	2137	0.36	2485	1998	2430	1125	2087	973	-0.326	2138.22	-0.576113	0.131912	-4.36741	1.25726e-05	1.91809e-05
BIF_02435	I3242_09150		succinyl-diaminopimelate desuccinylase		succinyl-diaminopimelate desuccinylase	Threonine Lysine Metabolism	1722	1885	2383	1527	977	1247	0.41	1287	938	1173	445	1363	472	-0.276	1154.32	-0.577563	0.133878	-4.3141	1.60254e-05	2.43501e-05
BIF_01792	I3242_07430		polyphosphate kinase 2 family protein		polyphosphate kinase 2 family protein		355	516	528	500	212	338	0.628	1264	971	1178	563	1388	612	-0.057	785.141	-0.577616	0.167792	-3.44246	0.000576456	0.000796762
BIF_00779	I3242_07470		amino acid ABC transporter ATP-binding protein		amino acid ABC transporter ATP-binding protein	Transport	4091	4320	4692	2151	1044	1472	-0.446	4110	2969	3739	793	2240	888	-1.138	2308.7	-0.580751	0.12002	-4.83878	1.30641e-06	2.1187e-06
BIF_00749	I3242_06115		DUF3071 domain-containing protein		DUF3071 domain-containing protein		1304	1320	1578	698	389	516	-0.327	1409	1221	1302	344	866	333	-1.025	833.763	-0.586847	0.130462	-4.49821	6.8528e-06	1.06411e-05
BIF_01519	I3242_01275		DUF3416 domain-containing protein		alpha-1,4-glucan--maltose-1-phosphate maltosyltransferase	Starch sucrose Metabolism	7387	7416	9417	3446	1871	2339	-0.599	8445	6227	8076	1409	4380	1677	-1.3	4412.48	-0.591552	0.124706	-4.74356	2.09992e-06	3.34333e-06
BIF_00827	I3242_01110		YggS family pyridoxal phosphate-dependent enzyme		YggS family pyridoxal phosphate-dependent enzyme		1069	1286	1547	1823	1001	1303	1.149	412	316	444	299	668	274	0.446	802.832	-0.597242	0.12613	-4.73513	2.18909e-06	3.48041e-06
BIF_01361	I3242_06680		hypothetical protein		hypothetical protein		1821	1954	2138	1008	710	933	-0.07	809	487	740	177	546	219	-0.775	758.996	-0.597732	0.167587	-3.56671	0.000361497	0.000506454
BIF_02900	I3242_02025		3-isopropylmalate dehydrogenase		3-isopropylmalate dehydrogenase	Valine, Leucine, Isoleucine Metabolism	2207	2245	2934	1369	749	1058	-0.15	3139	2000	2821	661	1950	844	-0.859	1674.11	-0.600547	0.136036	-4.41462	1.01189e-05	1.55211e-05
BIF_02605	I3242_07670		DedA family protein		DedA family protein	Thiamine Metabolism	578	633	740	263	160	195	-0.587	1114	709	1015	223	462	198	-1.296	479.703	-0.608365	0.141615	-4.29591	1.73979e-05	2.63648e-05
BIF_01575	I3242_02410	pdxS	pyridoxal 5'-phosphate synthase lyase subunit PdxS	pdxS	pyridoxal 5'-phosphate synthase lyase subunit PdxS	Vitamine B6 Metabolism	1599	1758	2180	1821	979	1291	0.628	280	226	329	148	319	140	-0.088	739.685	-0.613155	0.13755	-4.45769	8.28483e-06	1.27946e-05
BIF_00748	I3242_06110		DUF4193 domain-containing protein		DUF4193 domain-containing protein		386	491	539	423	199	363	0.532	379	222	353	156	320	153	-0.199	310.267	-0.623916	0.194372	-3.2099	0.0013278	0.00178937
BIF_00762	I3242_08560		bifunctional riboflavin kinase/FMN adenylyltransferase		bifunctional riboflavin kinase/FMN adenylyltransferase	Riboflavin Metabolism	3988	4516	5491	3873	2133	2737	0.388	731	597	772	345	634	284	-0.342	1682.56	-0.624966	0.13158	-4.74969	2.03731e-06	3.24822e-06
BIF_00076	I3242_08715	rpsQ	30S ribosomal protein S17	rpsQ	30S ribosomal protein S17		8621	9719	11684	3480	1808	2562	-0.875	4552	2984	4686	819	1549	656	-1.613	3206.38	-0.628514	0.139423	-4.50795	6.54565e-06	1.01921e-05
BIF_01087	I3242_03230		zinc ABC transporter substrate-binding protein		zinc ABC transporter substrate-binding protein	Transport	1028	886	1245	895	560	596	0.454	2830	2070	2479	982	2748	1094	-0.286	1568.26	-0.631637	0.145135	-4.35206	1.34867e-05	2.052e-05
BIF_01871	I3242_04070		tripartite tricarboxylate transporter TctB family protein		tripartite tricarboxylate transporter TctB family protein		295	288	283	317	166	198	0.697	1634	1176	1560	735	1618	825	-0.064	908.468	-0.652794	0.164418	-3.97034	7.17707e-05	0.000105512
BIF_01630	I3242_09470		ABC transporter permease		ABC transporter permease		5535	4923	6609	1415	843	1107	-1.271	5117	4386	4646	683	1445	580	-2.033	2448.75	-0.653899	0.142654	-4.58382	4.56549e-06	7.1383e-06
BIF_01522	I3242_09345		glycosyltransferase family 2 protein		glycosyltransferase family 2 protein		1598	1809	1882	317	181	267	-1.726	2515	1999	2350	226	470	239	-2.489	945.444	-0.658706	0.146581	-4.49379	6.9968e-06	1.08498e-05
BIF_02725	I3242_03000		GntR family transcriptional regulator		GntR family transcriptional regulator		38	45	73	96	57	83	1.683	128	93	135	156	247	102	0.919	131.683	-0.66009	0.27837	-2.37127	0.017727	0.0219944
BIF_02184	I3242_09170	maf	septum formation protein Maf		Maf family protein		3059	3429	3748	1638	902	1172	-0.403	1134	925	1130	271	625	221	-1.179	1128.05	-0.663838	0.118149	-5.61868	1.92427e-08	3.34091e-08
BIF_00682	I3242_02895		arginine repressor	argR	arginine repressor		524	558	701	209	86	136	-0.998	751	590	706	85	311	96	-1.789	330.603	-0.66619	0.198976	-3.3481	0.000813687	0.00111783
BIF_01219	I3242_08045		branched-chain amino acid ABC transporter permease		branched-chain amino acid ABC transporter permease	Transport	662	633	908	438	294	370	0.089	793	411	656	182	567	183	-0.684	455.125	-0.668057	0.199161	-3.35435	0.000795505	0.00109418
BIF_00118	I3242_02030		lipoate--protein ligase family protein		lipoate--protein ligase family protein		1644	2018	2359	2024	1028	1427	0.632	515	299	443	213	468	195	-0.138	861.69	-0.668502	0.144453	-4.62781	3.69558e-06	5.79418e-06
BIF_01564	I3242_06040		RsmD family RNA methyltransferase		SAM-dependent methyltransferase		538	722	833	623	331	569	0.613	326	222	265	121	326	123	-0.174	362.931	-0.682491	0.188962	-3.61178	0.000304098	0.00042869
BIF_01981	I3242_02125		DUF58 domain-containing protein		DUF58 domain-containing protein		582	650	800	382	193	230	-0.277	417	316	399	69	278	94	-1.079	295.779	-0.684107	0.194931	-3.50948	0.000448978	0.000624378
BIF_01785	I3242_03890		SUF system NifU family Fe-S cluster assembly protein		SUF system NifU family Fe-S cluster assembly protein		1683	1798	2098	599	339	409	-0.986	615	513	611	88	206	99	-1.78	521.646	-0.69353	0.141109	-4.91485	8.88517e-07	1.44928e-06
BIF_01147	I3242_00985	gndA	NADP-dependent phosphogluconate dehydrogenase	gndA	NADP-dependent phosphogluconate dehydrogenase	Pentose Phosphate Pathway	12711	13643	16368	7431	4415	5548	-0.223	4687	3468	4719	1003	2821	1180	-1.026	4902.97	-0.694568	0.100249	-6.92841	4.25587e-12	8.5571e-12
BIF_01180	I3242_02485	purE	5-(carboxyamino)imidazole ribonucleotide mutase	purE	5-(carboxyamino)imidazole ribonucleotide mutase	Purine Metabolism	938	938	1260	897	498	624	0.433	1336	924	1330	502	1205	467	-0.37	893.95	-0.695783	0.115198	-6.0399	1.54214e-09	2.82476e-09
BIF_01337	I3242_01300	atpB	F0F1 ATP synthase subunit A	atpB	F0F1 ATP synthase subunit A	Energy Metabolism	10523	11052	13202	7262	3718	4464	-0.12	4010	2923	3994	979	2539	1018	-0.926	4194.77	-0.697102	0.1085	-6.42488	1.31978e-10	2.50249e-10
BIF_02930	I3242_01190	gatC	Asp-tRNA(Asn)/Glu-tRNA(Gln) amidotransferase subunit GatC	gatC	Asp-tRNA(Asn)/Glu-tRNA(Gln) amidotransferase subunit GatC	Alanine Aspartate Metabolism	1146	1184	1513	557	296	382	-0.575	1372	928	1282	280	494	255	-1.377	690.148	-0.698669	0.148887	-4.69262	2.69732e-06	4.27643e-06
BIF_01100	I3242_01530	mtnN	5'-methylthioadenosine/S-adenosylhomocysteine nucleosidase	mtnN	5'-methylthioadenosine/S-adenosylhomocysteine nucleosidase	Arginine Proline Metabolism	2734	2547	3470	1397	943	1281	-0.182	840	647	815	240	494	173	-0.99	973.636	-0.701874	0.158497	-4.42831	9.49749e-06	1.45877e-05
BIF_00509	I3242_06655	murD	UDP-N-acetylmuramoyl-L-alanine--D-glutamate ligase	murD	UDP-N-acetylmuramoyl-L-alanine--D-glutamate ligase	Cell Envelope Biosynthesis	5151	5716	6485	2622	1411	1902	-0.488	2383	1553	2192	428	1016	471	-1.299	1937.81	-0.705104	0.104529	-6.74554	1.52456e-11	2.9704e-11
BIF_01570	I3242_00300		penicillin-binding protein 2		serine hydrolase		6581	6592	7974	1612	871	1148	-1.482	4902	3646	4312	338	1412	456	-2.301	2402.79	-0.708955	0.191477	-3.70255	0.000213441	0.000304676
BIF_01500	I3242_00720	dnaX	DNA polymerase III subunit gamma/tau		DNA polymerase III subunit gamma and tau		4816	4680	6375	2968	1702	2216	-0.132	3073	2260	2669	633	1936	756	-0.954	2313.41	-0.713652	0.129729	-5.50109	3.77456e-08	6.48377e-08
BIF_01383	I3242_08250		glycosyltransferase		glycosyltransferase family 2 protein		3732	3910	4541	2480	1342	1802	-0.055	1181	888	1098	276	743	325	-0.888	1409.57	-0.724295	0.103173	-7.02017	2.21599e-12	4.53616e-12
BIF_01543	I3242_09415		sugar nucleotide-binding protein		bifunctional dTDP-4-dehydrorhamnose 3,5-epimerase family protein/NAD(P)-dependent oxidoreductase	Cell Envelope Biosynthesis	4618	4764	5644	2242	1144	1465	-0.579	2286	1934	2310	396	1159	425	-1.419	1784.47	-0.726757	0.128851	-5.6403	1.69749e-08	2.95625e-08
BIF_00263	I3242_06295		GNAT family N-acetyltransferase		GNAT family N-acetyltransferase		5772	6206	6807	9086	4867	5951	1.137	368	293	407	272	553	197	0.294	2794.96	-0.734153	0.142358	-5.15707	2.5084e-07	4.20668e-07
BIF_02227	I3242_08330		OsmC family protein		OsmC family protein		1660	1604	2221	2977	1677	2104	1.372	1277	924	1209	900	1919	922	0.525	1658.97	-0.738355	0.116822	-6.32036	2.60951e-10	4.90691e-10
BIF_02022	I3242_09185		diaminopimelate decarboxylase		diaminopimelate decarboxylase	Threonine Lysine Metabolism	7040	7345	9269	2551	1649	2172	-0.806	2800	2168	2671	398	1162	405	-1.655	2327.37	-0.738699	0.124261	-5.94471	2.76944e-09	5.00002e-09
BIF_01481	I3242_09870		nucleoside deaminase		nucleoside deaminase		842	1077	1275	980	648	811	0.702	380	313	407	168	430	184	-0.145	548.241	-0.739055	0.154627	-4.77961	1.75632e-06	2.8121e-06
BIF_00501	I3242_08110	xylA	xylose isomerase	xylA	xylose isomerase	Fructose and Mannose Metabolism	524	477	705	961	609	802	1.561	368	210	326	259	628	262	0.716	524.465	-0.740246	0.159083	-4.65322	3.26799e-06	5.138e-06
BIF_01940	I3242_02055		DeoR/GlpR transcriptional regulator		DeoR/GlpR transcriptional regulator		1591	2145	2372	1904	1100	1475	0.628	2373	1992	2497	1047	2483	1063	-0.227	1849.58	-0.745152	0.130152	-5.72522	1.03297e-08	1.82039e-08
BIF_01465	I3242_09065		helix-turn-helix domain-containing protein		helix-turn-helix domain-containing protein		998	1086	1399	695	410	579	0.028	743	566	696	182	535	188	-0.835	567.807	-0.751824	0.138639	-5.42289	5.86434e-08	1.0043e-07
BIF_01510	I3242_09230	leuD	3-isopropylmalate dehydratase small subunit	leuD	3-isopropylmalate dehydratase small subunit	Valine, Leucine, Isoleucine Metabolism	1212	1453	1533	1000	495	715	0.126	1587	1230	1499	436	1174	451	-0.741	988.524	-0.755839	0.123997	-6.09564	1.09003e-09	2.00964e-09
BIF_01034	I3242_02095	rpoB	DNA-directed RNA polymerase subunit beta		DNA-directed RNA polymerase subunit beta		71397	72483	96889	40034	25409	34296	-0.183	28418	19414	26373	6335	15781	5947	-1.063	27933.9	-0.771187	0.106015	-7.2743	3.4821e-13	7.36773e-13
BIF_02395	I3242_09215	murA	UDP-N-acetylglucosamine 1-carboxyvinyltransferase	murA	UDP-N-acetylglucosamine 1-carboxyvinyltransferase	Cell Envelope Biosynthesis	9827	11044	12809	9523	5442	7245	0.468	3781	2727	3605	1237	3440	1349	-0.418	4962.01	-0.776749	0.0909717	-8.53835	1.36151e-17	3.30027e-17
BIF_00018	I3242_06240	pgsA	CDP-diacylglycerol--glycerol-3-phosphate 3-phosphatidyltransferase	pgsA	CDP-diacylglycerol--glycerol-3-phosphate 3-phosphatidyltransferase	Glycerophospholipid Metabolism	2089	2189	2519	1089	538	795	-0.436	1268	1127	1241	254	658	248	-1.329	923.326	-0.77931	0.137513	-5.66717	1.45178e-08	2.53614e-08
BIF_01416	I3242_02330		ABC transporter permease		ABC transporter permease	Transport	493	627	672	511	277	391	0.461	108	61	107	43	88	28	-0.428	219.963	-0.787428	0.213664	-3.68536	0.000228382	0.000324785
BIF_02258	I3242_03140		WhiB family transcriptional regulator		WhiB family transcriptional regulator		970	1382	1461	3526	1833	3026	2.201	428	317	464	581	1020	589	1.3	1364.57	-0.789104	0.200396	-3.93773	8.22555e-05	0.000120146
BIF_01227	I3242_01210		DUF2469 domain-containing protein		DUF2469 domain-containing protein		812	868	1043	380	246	287	-0.499	554	560	567	124	259	117	-1.393	393.225	-0.790348	0.180301	-4.38349	1.16792e-05	1.78827e-05
BIF_01203	I3242_07705		methionine adenosyltransferase		methionine adenosyltransferase	Methionine Metabolism	6762	7198	8232	7646	4123	5562	0.702	1588	1127	1492	804	1341	596	-0.201	3182.71	-0.792538	0.149386	-5.3053	1.1249e-07	1.89775e-07
BIF_01760	I3242_02625		aminotransferase class I/II-fold pyridoxal phosphate-dependent enzyme		aminotransferase class I/II-fold pyridoxal phosphate-dependent enzyme	Glycine, Serine Threonine Metabolism	1819	1886	2423	4416	1908	2514	1.561	1395	960	1208	987	2335	1031	0.657	1948.16	-0.794383	0.147035	-5.40267	6.56566e-08	1.12101e-07
BIF_00588	I3242_08010	orn	oligoribonuclease	orn	oligoribonuclease		993	1016	1273	1645	919	1221	1.272	454	305	445	264	650	287	0.364	745.335	-0.804736	0.115481	-6.96857	3.20174e-12	6.46056e-12
BIF_01805	I3242_00805	tmk	dTMP kinase	tmk	dTMP kinase	Nucleotide Salvage Pathway	1099	1174	1510	1143	781	962	0.702	570	408	507	218	585	216	-0.211	674.228	-0.804966	0.137075	-5.87245	4.2941e-09	7.69133e-09
BIF_01394	I3242_04600		DUF1778 domain-containing protein		DUF1778 domain-containing protein		730	682	976	1727	1284	2000	2.177	128	104	137	175	341	160	1.263	707.47	-0.80596	0.221344	-3.6412	0.000271365	0.000383502
BIF_01615	I3242_00605		LacI family DNA-binding transcriptional regulator		LacI family DNA-binding transcriptional regulator		791	1089	1217	2434	1246	1744	1.87	582	437	560	518	1390	529	0.954	1089.97	-0.806816	0.141131	-5.71677	1.08569e-08	1.90542e-08
BIF_01393	I3242_04605		GNAT family N-acetyltransferase		GNAT family N-acetyltransferase		1049	1097	1373	1929	1212	1752	1.558	469	369	407	359	774	359	0.636	915.897	-0.815177	0.141763	-5.75029	8.90887e-09	1.57576e-08
BIF_00379	I3242_06660		phospho-N-acetylmuramoyl-pentapeptide- transferase		phospho-N-acetylmuramoyl-pentapeptide- transferase	Cell Envelope Biosynthesis	5026	5173	6118	2309	1249	1760	-0.557	2023	1230	1852	315	793	318	-1.479	1686.05	-0.815187	0.116959	-6.96987	3.17237e-12	6.41273e-12
BIF_01449	I3242_01420		mechanosensitive ion channel		mechanosensitive ion channel		3741	4133	4844	3403	1933	2369	0.344	692	574	604	198	585	220	-0.592	1475.48	-0.818796	0.132004	-6.20283	5.54569e-10	1.03252e-09
BIF_00217	I3242_07125		SPFH domain-containing protein		SPFH domain-containing protein		1322	1514	1784	2934	1764	2450	1.707	2799	1930	2523	1546	6154	2471	0.777	2802.65	-0.825199	0.202306	-4.07897	4.52363e-05	6.74671e-05
BIF_01078	I3242_06515		sigma-70 family RNA polymerase sigma factor		sigma-70 family RNA polymerase sigma factor		4805	5378	6176	2561	1499	2108	-0.336	1303	1068	1100	284	596	239	-1.278	1609.86	-0.835174	0.135732	-6.15311	7.59766e-10	1.40762e-09
BIF_00031	I3242_04450		tryptophan synthase subunit alpha		tryptophan synthase subunit alpha	Tyrosine, Tryptophan, Phenylalanine Metabolism	2626	2841	3306	2117	955	1252	0.016	1328	924	1313	278	955	307	-0.934	1201.66	-0.835667	0.17331	-4.82179	1.42276e-06	2.29753e-06
BIF_00994	I3242_02135		cadherin-like domain-containing protein		tandem-95 repeat protein		5260	5572	7005	5530	2865	3308	0.448	2583	1850	2323	811	2179	818	-0.5	2804.08	-0.838861	0.121824	-6.88583	5.74529e-12	1.14906e-11
BIF_00146	I3242_06380		prephenate dehydrogenase/arogenate dehydrogenase family protein		prephenate dehydrogenase/arogenate dehydrogenase family protein	Tyrosine, Tryptophan, Phenylalanine Biosynthesis	3354	3485	3882	2011	1186	1565	-0.104	1047	779	1009	187	712	232	-1.059	1212.69	-0.840909	0.164438	-5.11385	3.15666e-07	5.28601e-07
BIF_02330	I3242_08040		ABC transporter ATP-binding protein		ABC transporter ATP-binding protein	Transport	674	832	990	603	350	445	0.238	552	375	500	134	424	134	-0.75	427.578	-0.868262	0.16115	-5.38793	7.12753e-08	1.21329e-07
BIF_00861	I3242_02890	argF	ornithine carbamoyltransferase	argF	ornithine carbamoyltransferase	Arginine Proline Metabolism	1259	1404	1591	648	275	327	-0.736	2514	1806	2332	302	935	379	-1.72	1016.56	-0.873082	0.178416	-4.89351	9.90533e-07	1.61104e-06
BIF_01884	I3242_07095		DUF3107 domain-containing protein		DUF3107 domain-containing protein		1403	1616	1684	989	587	715	0.029	1093	751	1022	284	575	271	-0.951	779.442	-0.873885	0.128323	-6.81004	9.7569e-12	1.9175e-11
BIF_02825	I3242_06645	murG	undecaprenyldiphospho-muramoylpentapeptide beta-N-acetylglucosaminyltransferase		UDP-N-acetylglucosamine--N-acetylmuramyl- (pentapeptide) pyrophosphoryl-undecaprenol N-acetylglucosamine transferase	Cell Envelope Biosynthesis	4460	4979	5627	3390	1824	2509	0.096	1651	1201	1641	392	1093	427	-0.9	1891.5	-0.885086	0.102035	-8.67435	4.15903e-18	1.02795e-17
BIF_00337	I3242_05715		PAC2 family protein		PAC2 family protein		41	55	53	56	38	70	1.222	960	684	831	537	1123	537	0.219	539.644	-0.886444	0.222056	-3.99198	6.55235e-05	9.67049e-05
BIF_01023	I3242_00800	topA	type I DNA topoisomerase	topA	type I DNA topoisomerase		11126	12811	14907	9972	5726	7415	0.322	5789	4269	5559	1529	4550	1777	-0.675	5913.77	-0.887398	0.109656	-8.09254	5.84311e-16	1.35264e-15
BIF_01102	I3242_07305		hypothetical protein		tetratricopeptide repeat protein		1845	1930	2278	1493	654	752	-0.033	4198	3281	3964	974	2561	950	-1.03	2019	-0.888718	0.161527	-5.50197	3.75579e-08	6.46132e-08
BIF_00831	I3242_08070	rpmE	50S ribosomal protein L31	rpmE	50S ribosomal protein L31		12363	13487	14902	16451	8428	11680	0.893	3267	2604	3254	1905	2649	1519	-0.118	6591.82	-0.896284	0.197335	-4.54194	5.57391e-06	8.70298e-06
BIF_02745	I3242_03240	rpsA	30S ribosomal protein S1	rpsA	30S ribosomal protein S1		38987	45446	50595	11782	6416	8529	-1.275	46314	34994	43542	4014	11753	4703	-2.29	20068.5	-0.90603	0.111534	-8.12335	4.53496e-16	1.06066e-15
BIF_01347	I3242_01570		DUF2207 domain-containing protein		DUF2207 domain-containing protein		1619	1765	2189	974	560	812	-0.175	925	619	909	136	535	202	-1.194	732.111	-0.90836	0.178365	-5.09271	3.52972e-07	5.89329e-07
BIF_00176	I3242_02670		putative sulfate exporter family transporter		putative sulfate exporter family transporter		4499	4487	5533	10960	5195	6695	1.695	347	183	303	236	520	252	0.682	2879.78	-0.910934	0.163176	-5.5825	2.37079e-08	4.10357e-08
BIF_00287	I3242_05745	tal	transaldolase	tal	transaldolase	Pentose Phosphate Pathway	38554	37772	47502	12603	6061	7586	-1.195	38471	26131	35071	3341	10334	3718	-2.216	17079.4	-0.912682	0.142911	-6.38635	1.69888e-10	3.21057e-10
BIF_00717	I3242_02145		PD-(D/E)XK nuclease family protein		PD-(D/E)XK nuclease family protein		2237	2707	3417	5115	2612	3619	1.504	1769	1206	1659	1001	2974	1167	0.474	2449.92	-0.921466	0.135692	-6.79087	1.11458e-11	2.18289e-11
BIF_01328	I3242_06345		endonuclease/exonuclease/phosphatase family protein		exodeoxyribonuclease III		2269	2504	2900	2581	1551	2118	0.778	454	347	441	219	402	177	-0.248	1090.95	-0.92631	0.131836	-7.02625	2.12157e-12	4.35865e-12
BIF_00582	I3242_02120		transglutaminase domain-containing protein		transglutaminase domain-containing protein		1143	1314	1650	880	420	461	-0.172	1008	716	972	162	612	194	-1.208	650.418	-0.927129	0.205327	-4.51537	6.32062e-06	9.85529e-06
BIF_00438	I3242_03720		ABC transporter permease		ABC transporter permease		17	14	27	43	12	36	1.684	250	199	216	190	495	165	0.668	180.606	-0.931304	0.30928	-3.0112	0.00260214	0.00342913
BIF_01005	I3242_09275	rlmH	23S rRNA (pseudouridine(1915)-N(3))-methyltransferase RlmH	rlmH	23S rRNA (pseudouridine(1915)-N(3))-methyltransferase RlmH		260	284	280	91	49	64	-0.959	889	682	883	96	289	105	-2.003	310.636	-0.935676	0.189893	-4.92738	8.33381e-07	1.36328e-06
BIF_00555	I3242_07320		ATP-binding cassette domain-containing protein		energy-coupling factor ABC transporter ATP-binding protein	Transport	703	680	851	1140	603	767	1.226	540	451	531	322	670	323	0.171	632.803	-0.948037	0.136589	-6.9408	3.89884e-12	7.85318e-12
BIF_01561	I3242_00845		histidine phosphatase family protein		histidine phosphatase family protein		690	709	884	815	507	658	0.872	472	366	469	222	475	195	-0.186	504.581	-0.95292	0.128264	-7.42934	1.09139e-13	2.36224e-13
BIF_01008	I3242_00230		DUF559 domain-containing protein		hypothetical protein		29	32	45	56	28	58	1.493	140	79	116	61	183	102	0.434	93.5292	-0.955213	0.317038	-3.01293	0.00258741	0.00341369
BIF_01671	I3242_10060		hypothetical protein		hypothetical protein		7242	7284	9206	2350	1526	2008	-0.927	3721	2783	3354	377	1215	430	-1.992	2464.9	-0.956	0.139201	-6.86776	6.52159e-12	1.29516e-11
BIF_01797	I3242_06060		hypothetical protein		hypothetical protein		2516	2487	3033	907	489	680	-0.892	1508	1284	1391	182	492	185	-1.97	936.199	-0.961218	0.134436	-7.14998	8.67916e-13	1.81605e-12
BIF_01365	I3242_06700	serA	phosphoglycerate dehydrogenase	serA	phosphoglycerate dehydrogenase	Glycine, Serine Threonine Metabolism	2857	2724	3536	1380	668	870	-0.595	3203	2114	2947	415	1089	512	-1.665	1536.38	-0.961525	0.137752	-6.98013	2.94902e-12	6.00412e-12
BIF_00152	I3242_01805		ABC transporter ATP-binding protein		ABC transporter ATP-binding protein		7	16	15	6	1	1	-1.227	3091	2288	2987	294	853	276	-2.255	858.085	-0.962232	0.580613	-1.65727	0.0974652	0.112928
BIF_01067	I3242_00320		FHA domain-containing protein		FHA domain-containing protein		10201	9695	13002	7172	4124	5177	0.073	4608	3306	4282	885	2835	1173	-0.999	4383.2	-0.963532	0.140732	-6.84659	7.56298e-12	1.49935e-11
BIF_01846	I3242_07195	gmk	guanylate kinase	gmk	guanylate kinase	Nucleotide Salvage Pathway	2302	2699	2876	839	525	630	-0.909	754	498	664	101	190	82	-1.971	677.036	-0.966272	0.147501	-6.55095	5.71709e-11	1.08952e-10
BIF_01154	I3242_08625	rplQ	50S ribosomal protein L17	rplQ	50S ribosomal protein L17		17566	19738	22750	4988	2871	3685	-1.31	6736	4824	7300	619	1516	663	-2.387	5112.28	-0.969208	0.10522	-9.21125	3.22361e-20	8.44705e-20
BIF_00763	I3242_00785		penicillin-binding protein		penicillin-binding protein		12044	12209	15809	5563	3114	4145	-0.575	3999	2974	3562	581	1571	536	-1.659	3844.51	-0.973263	0.10796	-9.01502	1.96834e-19	5.07554e-19
BIF_01612	I3242_00630	grpE	nucleotide exchange factor GrpE	grpE	nucleotide exchange factor GrpE		9749	11028	13753	18046	10369	12852	1.331	2067	1449	2029	1446	2293	1094	0.239	6347.64	-0.979871	0.165432	-5.9231	3.15935e-09	5.67679e-09
BIF_00970	I3242_06145		MFS transporter		MFS transporter		163	169	204	311	195	303	1.673	93	71	112	92	160	64	0.586	165.84	-0.986304	0.229723	-4.29345	1.75917e-05	2.65712e-05
BIF_01302	I3242_01705		non-canonical purine NTP pyrophosphatase		non-canonical purine NTP pyrophosphatase	Purine Metabolism	4598	4454	5900	2670	1511	1931	-0.222	1148	899	1296	215	656	215	-1.325	1524.37	-0.989146	0.142898	-6.92203	4.45214e-12	8.92005e-12
BIF_01097	I3242_01545		phosphate ABC transporter substrate-binding protein PstS	pstS	phosphate ABC transporter substrate-binding protein PstS	Transport	6073	6177	8133	2897	1655	2340	-0.491	381	328	372	72	144	64	-1.581	1506.22	-0.991027	0.150394	-6.58953	4.41229e-11	8.45129e-11
BIF_00935	I3242_07535		cold shock domain-containing protein		cold-shock protein		2083	2393	2862	3430	2310	3120	1.365	1135	894	1264	770	1493	727	0.264	1827.77	-0.991984	0.149977	-6.61422	3.73509e-11	7.16632e-11
BIF_01907	I3242_04195		histidine phosphatase family protein		histidine phosphatase family protein		405	490	452	753	404	547	1.393	489	369	453	287	651	300	0.29	494.191	-0.995928	0.147689	-6.74343	1.54693e-11	3.0088e-11
BIF_00391	I3242_03805		histidine phosphatase family protein		histidine phosphatase family protein	Glycolysis/Gluconeogenesis	914	1023	1236	1255	652	728	0.789	892	632	795	306	798	352	-0.316	752.488	-0.996523	0.14095	-7.07007	1.54856e-12	3.19301e-12
BIF_01062	I3242_03535		methyltransferase		class I SAM-dependent methyltransferase		640	695	757	416	205	296	-0.138	926	687	869	187	476	168	-1.246	473.306	-0.998789	0.136511	-7.31652	2.54484e-13	5.43539e-13
BIF_02173	I3242_06950	dusB	tRNA dihydrouridine synthase DusB	dusB	tRNA dihydrouridine synthase DusB		1918	2269	2471	863	529	776	-0.543	863	603	775	165	270	108	-1.646	702.485	-1.00101	0.171421	-5.83948	5.23637e-09	9.34947e-09
BIF_01491	I3242_07340		glycosyltransferase		glycosyltransferase family 2 protein		2762	2853	3625	2299	1268	1778	0.278	1465	1078	1387	357	954	413	-0.84	1392.83	-1.00935	0.103236	-9.77712	1.41175e-22	3.92653e-22
BIF_01598	I3242_09790		threonine ammonia-lyase		threonine ammonia-lyase	Glycine, Serine Threonine Metabolism	5864	6902	8418	6588	3494	4735	0.549	2259	1697	2242	667	1906	750	-0.575	3111.13	-1.0139	0.11292	-8.97893	2.73407e-19	7.01807e-19
BIF_01679	I3242_10015		protein kinase		protein kinase		4134	4114	5469	5155	2974	3794	0.871	1822	1302	1622	599	1938	683	-0.267	2441.52	-1.02799	0.134564	-7.63941	2.18224e-14	4.84371e-14
BIF_02222	I3242_01565		LemA family protein		LemA family protein		1706	1684	2356	1613	922	1139	0.428	419	275	400	101	303	119	-0.725	712.855	-1.04455	0.14681	-7.11497	1.11935e-12	2.33352e-12
BIF_00729	I3242_03055		UPF0182 family protein		UPF0182 family protein		5429	5318	7037	1819	1086	1423	-0.963	27358	20042	25536	2380	8978	2824	-2.114	8690.39	-1.04731	0.175995	-5.9508	2.66838e-09	4.82524e-09
BIF_01144	I3242_00385	msrB	peptide-methionine (R)-S-oxide reductase MsrB	msrB	peptide-methionine (R)-S-oxide reductase MsrB	Methionine Metabolism	2311	2573	3015	3905	1843	2334	1.076	300	268	338	147	358	163	-0.083	1208.3	-1.0509	0.157407	-6.6763	2.45054e-11	4.7177e-11
BIF_01751	I3242_07355	yhbY	ribosome assembly RNA-binding protein YhbY		YhbY family RNA-binding protein		1244	1429	1658	1742	885	1015	0.803	424	282	442	168	308	184	-0.362	688.48	-1.05797	0.184796	-5.72505	1.03402e-08	1.82039e-08
BIF_02032	I3242_00910		flavodoxin		flavodoxin		567	604	869	1423	1247	1601	2.201	14	3	4	5	22	7	1.012	504.746	-1.05972	0.467996	-2.26437	0.0235514	0.028947
BIF_00638	I3242_03845		bifunctional shikimate kinase/3-dehydroquinate synthase		bifunctional shikimate kinase/3-dehydroquinate synthase	Tyrosine, Tryptophan, Phenylalanine Metabolism	2223	2520	2715	1205	562	754	-0.523	2156	1422	1953	300	746	294	-1.693	1125.67	-1.06041	0.130615	-8.11855	4.71791e-16	1.10117e-15
BIF_00243	I3242_00700		pilus assembly protein		pilus assembly protein		9	19	24	83	37	51	2.774	14	16	18	25	70	22	1.589	37.6301	-1.06708	0.428439	-2.49062	0.0127522	0.0159861
BIF_00321	I3242_03510	clpX	ATP-dependent Clp protease ATP-binding subunit ClpX	clpX	ATP-dependent Clp protease ATP-binding subunit ClpX		967	1018	1139	1283	749	1066	1.055	1147	722	990	416	1080	527	-0.12	925.338	-1.06947	0.140665	-7.60299	2.89367e-14	6.37283e-14
BIF_00746	I3242_09690		sugar ABC transporter permease		sugar ABC transporter permease	Transport	722	1019	1077	3598	2019	2520	2.599	600	386	623	752	1768	776	1.411	1479.23	-1.07911	0.14805	-7.28882	3.12687e-13	6.66595e-13
BIF_01568	I3242_00290	pknB	Stk1 family PASTA domain-containing Ser/Thr kinase	pknB	Stk1 family PASTA domain-containing Ser/Thr kinase		8885	8920	11006	3109	1612	1930	-1.061	6753	5455	6486	599	1949	675	-2.255	3572.51	-1.08443	0.147508	-7.3517	1.95698e-13	4.2036e-13
BIF_00447	I3242_01195	gatA	Asp-tRNA(Asn)/Glu-tRNA(Gln) amidotransferase subunit GatA	gatA	Asp-tRNA(Asn)/Glu-tRNA(Gln) amidotransferase subunit GatA	Alanine Aspartate Metabolism	9720	9865	12210	3530	1900	2412	-0.959	7736	5228	6994	673	2282	737	-2.158	3936.39	-1.08844	0.14703	-7.40288	1.33265e-13	2.87346e-13
BIF_01569	I3242_00295		serine/threonine protein kinase		serine/threonine protein kinase		3209	3215	3996	1063	576	667	-1.116	2526	2099	2433	216	664	262	-2.316	1308.13	-1.08892	0.141466	-7.69743	1.38827e-14	3.11809e-14
BIF_00650	I3242_06025		transporter substrate-binding domain-containing protein		glutamate ABC transporter substrate-binding protein		961	1043	1025	1427	841	1022	1.18	237	136	208	105	247	94	-0.017	533.197	-1.09294	0.166362	-6.56965	5.04335e-11	9.6437e-11
BIF_02895	I3242_02050		quinone-dependent dihydroorotate dehydrogenase		quinone-dependent dihydroorotate dehydrogenase	Purine Pyrimidine Biosynthesis	3142	3198	3831	3032	1783	2456	0.586	1791	1419	1638	527	1372	591	-0.618	1799.66	-1.09558	0.107628	-10.1794	2.45159e-24	7.20831e-24
BIF_01410	I3242_02260		23S rRNA pseudouridylate synthase		23S rRNA pseudouridylate synthase		6505	6293	7893	5846	3905	5216	0.621	524	394	562	164	416	189	-0.582	2418.2	-1.0972	0.142071	-7.72287	1.13738e-14	2.55968e-14
BIF_00665	I3242_02075		PFL family protein		PFL family protein		7559	8286	9685	4558	2665	3410	-0.193	3113	2256	3062	587	1417	503	-1.413	2941.4	-1.10868	0.0927231	-11.9569	5.9724e-33	2.21664e-32
BIF_00102	I3242_03280	polA	DNA polymerase I	polA	DNA polymerase I		4151	4210	5006	3394	1900	2390	0.264	2937	2060	2531	683	1825	611	-0.958	2233.53	-1.11072	0.113424	-9.79265	1.21077e-22	3.39254e-22
BIF_02305	I3242_00275		DUF881 domain-containing protein		DUF881 domain-containing protein		1746	1983	2299	1893	1077	1400	0.604	1108	823	1012	414	725	313	-0.62	1080.6	-1.11892	0.138586	-8.07383	6.8129e-16	1.57392e-15
BIF_01355	I3242_00970		YhgE/Pip domain-containing protein		YhgE/Pip domain-containing protein		3807	3890	4591	2757	1596	1975	0.109	407	294	297	91	187	79	-1.112	1173.66	-1.12113	0.151431	-7.40359	1.32548e-13	2.86344e-13
BIF_01373	I3242_08785	glgX	glycogen debranching protein GlgX	glgX	glycogen debranching protein GlgX	Glycogen Metabolism	5205	4984	6510	4723	2793	3478	0.47	2251	1975	2077	620	1704	657	-0.77	2568.46	-1.12984	0.130922	-8.62988	6.14168e-18	1.5016e-17
BIF_01790	I3242_06105	dut	dUTP diphosphatase	dut	dUTP diphosphatase	Nucleotide Salvage Pathway	1628	1653	1951	1177	718	994	0.217	799	479	762	161	399	204	-1.023	735.196	-1.13776	0.152376	-7.46683	8.21511e-14	1.78151e-13
BIF_00866	I3242_06125		DNA topoisomerase IV subunit A		DNA topoisomerase IV subunit A		2657	2609	3230	2688	1585	2198	0.678	1548	1047	1530	447	1282	468	-0.585	1551.86	-1.15429	0.121131	-9.52926	1.58406e-21	4.24918e-21
BIF_02880	I3242_02130		MoxR family ATPase		MoxR family ATPase		928	907	1102	870	416	467	0.297	834	619	771	165	585	187	-0.971	569.634	-1.15836	0.192187	-6.02728	1.66743e-09	3.0444e-09
BIF_01048	I3242_06650		cell division protein FtsW	ftsW	putative lipid II flippase FtsW		4177	4636	5120	2294	1270	1670	-0.351	660	542	706	123	268	97	-1.618	1214.55	-1.15871	0.127276	-9.1039	8.71411e-20	2.2729e-19
BIF_01483	I3242_09885		esterase		esterase		5864	6321	7565	3851	2003	2504	-0.185	5663	5363	5237	1056	2598	1073	-1.457	3472.09	-1.16115	0.145678	-7.97064	1.57858e-15	3.61001e-15
BIF_00745	I3242_09695		LacI family DNA-binding transcriptional regulator		LacI family DNA-binding transcriptional regulator		689	707	872	1684	875	1110	1.751	674	655	708	540	1148	516	0.475	913.726	-1.16411	0.14837	-7.846	4.29518e-15	9.74377e-15
BIF_01935	I3242_07875		exodeoxyribonuclease VII small subunit		exodeoxyribonuclease VII small subunit		311	348	396	317	134	202	0.351	368	345	381	92	284	92	-0.936	249.23	-1.17345	0.202845	-5.78499	7.25162e-09	1.2907e-08
BIF_01628	I3242_09480		HD domain-containing protein		HD domain-containing protein		1461	1712	1921	1566	905	1244	0.615	161	116	148	69	83	47	-0.644	602.349	-1.18647	0.197904	-5.99518	2.03257e-09	3.69322e-09
BIF_00137	I3242_02210	prfB	peptide chain release factor 2	prfB	peptide chain release factor 2		5711	6122	7216	4119	2466	3568	0.167	4669	3144	4466	1120	2220	941	-1.129	3244.32	-1.18741	0.122842	-9.66617	4.19784e-22	1.15619e-21
BIF_01442	I3242_08050		branched-chain amino acid ABC transporter permease		branched-chain amino acid ABC transporter permease	Transport	1105	1294	1647	1147	549	790	0.354	653	414	607	152	401	135	-0.954	603.143	-1.19303	0.155364	-7.67892	1.60432e-14	3.58912e-14
BIF_00330	I3242_06600		carbohydrate kinase		carbohydrate kinase	Glycolysis/Gluconeogenesis	6306	6163	8163	3795	2308	2867	-0.123	25968	17652	23686	4327	11113	4243	-1.436	9661.36	-1.20342	0.094384	-12.7503	3.10617e-37	1.31201e-36
BIF_00394	I3242_02040		penicillin-binding protein		penicillin-binding protein		13007	13999	16142	8452	5226	6940	0.012	9921	6805	9255	1662	4737	1955	-1.301	6738.7	-1.20403	0.10994	-10.9517	6.51838e-28	2.11315e-27
BIF_00224	I3242_03500		ATP-dependent Clp protease proteolytic subunit		ATP-dependent Clp protease proteolytic subunit		2171	2224	2874	1674	1023	1368	0.24	2243	1356	1910	526	1008	445	-1.072	1371.8	-1.20634	0.13858	-8.70499	3.176e-18	7.88428e-18
BIF_00486	I3242_08200		DUF3180 domain-containing protein		DUF3180 domain-containing protein		1691	1684	2073	1068	632	884	-0.005	1237	966	1260	259	597	229	-1.324	870.399	-1.21277	0.116519	-10.4083	2.27164e-25	6.87567e-25
BIF_01303	I3242_01700	rph	ribonuclease PH	rph	ribonuclease PH		5658	5957	7267	4806	2756	3445	0.29	1882	1399	1834	408	1152	432	-1.039	2403.89	-1.21434	0.0971139	-12.5043	7.07466e-36	2.8399e-35
BIF_01033	I3242_06150		type IIA DNA topoisomerase subunit B		type IIA DNA topoisomerase subunit B		3952	3968	4683	3282	2078	2989	0.485	2587	1928	2310	756	1537	617	-0.86	2219.11	-1.23622	0.133529	-9.25806	2.08185e-20	5.46788e-20
BIF_00430	I3242_02660		DUF4391 domain-containing protein		DUF4391 domain-containing protein		976	1202	1342	1268	613	886	0.705	760	624	801	279	537	254	-0.639	717.871	-1.23721	0.149513	-8.27493	1.28533e-16	3.03755e-16
BIF_00517	I3242_03590		two-component sensor histidine kinase		sensor histidine kinase		2035	2154	2480	1702	951	1201	0.272	3885	3140	3633	791	2301	953	-1.077	2019.47	-1.23829	0.121762	-10.1698	2.70587e-24	7.91486e-24
BIF_01396	I3242_00575	ilvC	ketol-acid reductoisomerase	ilvC	ketol-acid reductoisomerase	Valine, Leucine, Isoleucine Biosynthesis	22483	23391	31027	15137	7686	9702	-0.184	19871	14832	18028	2702	8590	3383	-1.54	11990.5	-1.24733	0.14385	-8.67107	4.28094e-18	1.05578e-17
BIF_00531	I3242_02200		peptide deformylase		peptide deformylase		1957	2347	2631	1424	819	1044	-0.007	1776	1305	1557	273	816	343	-1.366	1128.03	-1.24754	0.127499	-9.78465	1.31052e-22	3.65396e-22
BIF_01639	I3242_09365		ABC transporter ATP-binding protein		ABC transporter ATP-binding protein		2938	2893	3493	744	456	616	-1.288	3542	2526	3086	271	605	258	-2.646	1393.17	-1.25289	0.114785	-10.9151	9.76576e-28	3.14058e-27
BIF_00611	I3242_03295	glgX	glycogen debranching protein GlgX	glgX	glycogen debranching protein GlgX	Glycogen Metabolism	13683	13696	16531	9749	5101	6089	-0.016	6644	4964	6047	1042	3059	1263	-1.394	5691.38	-1.26838	0.127754	-9.92828	3.13631e-23	8.87577e-23
BIF_01382	I3242_08255		AI-2E family transporter		AI-2E family transporter		4378	4322	5420	6144	2992	4031	0.946	1769	1190	1719	556	1583	601	-0.442	2492.05	-1.27942	0.124748	-10.2561	1.11158e-24	3.30264e-24
BIF_00675	I3242_08890	groES	co-chaperone GroES	groES	co-chaperone GroES		12797	12855	15556	14678	9419	12832	0.924	6636	4690	6126	2523	4377	2352	-0.477	7826.87	-1.28929	0.151937	-8.48572	2.14387e-17	5.1856e-17
BIF_02095	I3242_07360		phage holin family protein		phage holin family protein		297	291	302	233	110	161	0.222	415	374	428	73	232	118	-1.184	236.919	-1.2963	0.214523	-6.04273	1.51529e-09	2.78008e-09
BIF_00621	I3242_02150		UvrD-helicase domain-containing protein		UvrD-helicase domain-containing protein		1513	1725	2158	3164	1570	1847	1.34	2091	1542	1918	885	2378	946	-0.066	1841.93	-1.29709	0.132483	-9.79062	1.23534e-22	3.45284e-22
BIF_02975	I3242_09710		DUF4235 domain-containing protein		DUF4235 domain-containing protein		1559	1612	2080	1918	961	1155	0.673	691	529	688	207	471	211	-0.733	846.513	-1.30026	0.136267	-9.54201	1.40094e-21	3.7669e-21
BIF_01978	I3242_02060	galT	galactose-1-phosphate uridylyltransferase	galT	galactose-1-phosphate uridylyltransferase	Lacto-N-biose; Galacto-N-biose pathway	2914	3535	4127	2576	1444	1889	0.23	6227	5212	5987	1150	3888	1339	-1.182	3188.31	-1.30491	0.156421	-8.34232	7.28488e-17	1.73245e-16
BIF_01925	I3242_02270		LacI family DNA-binding transcriptional regulator		LacI family DNA-binding transcriptional regulator		435	503	511	2061	1217	1696	2.848	977	757	958	1367	2875	1289	1.419	1550.7	-1.31934	0.122854	-10.7391	6.66664e-27	2.1139e-26
BIF_01589	I3242_00485	htpX	zinc metalloprotease HtpX	htpX	zinc metalloprotease HtpX		4136	4527	5632	4410	2192	2875	0.461	5791	4673	5091	1405	3564	1355	-0.975	3529.01	-1.32567	0.119931	-11.0536	2.10488e-28	6.92652e-28
BIF_00934	I3242_07530		DUF3027 domain-containing protein		DUF3027 domain-containing protein		5365	5793	6372	6025	3606	4745	0.784	2213	1859	2323	727	1771	690	-0.668	2968.38	-1.34188	0.104587	-12.8302	1.11021e-37	4.76044e-37
BIF_01114	I3242_01260		transporter		hypothetical protein		1975	2413	2728	2867	1472	1952	0.879	618	445	615	198	482	202	-0.569	1106.99	-1.3421	0.124652	-10.7668	4.9401e-27	1.57084e-26
BIF_00887	I3242_09505		ABC transporter ATP-binding protein		ABC transporter ATP-binding protein		318	345	443	224	117	147	-0.116	975	777	969	155	438	140	-1.585	401.414	-1.3579	0.16287	-8.33734	7.59773e-17	1.80307e-16
BIF_00940	I3242_06485	gap	type I glyceraldehyde-3-phosphate dehydrogenase	gap	type I glyceraldehyde-3-phosphate dehydrogenase	Glycolysis/Gluconeogenesis	42099	36290	50540	28606	15628	18155	0.013	54922	38148	49219	8822	22895	9235	-1.455	27516.5	-1.35815	0.125491	-10.8226	2.68989e-27	8.57734e-27
BIF_00863	I3242_01645		acetolactate synthase large subunit		acetolactate synthase large subunit	Valine, Leucine, Isoleucine Biosynthesis	7148	7430	9704	5177	2809	3697	0.011	5873	4345	5663	908	2754	1003	-1.463	3867.11	-1.36395	0.116268	-11.7311	8.83476e-32	3.18502e-31
BIF_00733	I3242_07155		aminotransferase class I/II-fold pyridoxal phosphate-dependent enzyme		PLP-dependent transferase	Cysteine Metabolism	161	158	211	203	99	128	0.755	609	430	535	174	407	166	-0.716	290.351	-1.36821	0.164115	-8.33687	7.62838e-17	1.80655e-16
BIF_00242	I3242_00695		DUF4244 domain-containing protein		DUF4244 domain-containing protein		6	2	3	22	16	25	3.596	28	12	20	43	113	47	2.121	39.887	-1.36977	0.575838	-2.37874	0.0173721	0.0215863
BIF_02198	I3242_10075	trxB	thioredoxin-disulfide reductase		thioredoxin-disulfide reductase	Oxidative Phosphorylation	4670	4794	6523	7005	3800	4734	1.026	839	593	774	344	604	271	-0.451	2401.41	-1.37078	0.142484	-9.62059	6.54576e-22	1.79414e-21
BIF_00577	I3242_08225	hpt	hypoxanthine phosphoribosyltransferase	hpt	hypoxanthine phosphoribosyltransferase	Nucleotide Salvage Pathway	1628	1898	2098	794	442	615	-0.538	3157	2854	3073	444	881	406	-2.016	1358.9	-1.37081	0.145918	-9.39434	5.75788e-21	1.52645e-20
BIF_01979	I3242_02065	galK	galactokinase	galK	galactokinase	Galactose Metabolism	2398	2873	3521	2192	1233	1616	0.27	3963	3137	3756	705	2285	842	-1.212	2178.3	-1.37305	0.142785	-9.61618	6.83216e-22	1.86812e-21
BIF_01305	I3242_01695		nicotinate phosphoribosyltransferase		nicotinate phosphoribosyltransferase	Nicotinate and Nicotinamide Metabolism	5941	5856	8107	8665	4789	5988	1.035	1038	738	1029	321	838	427	-0.444	3011.39	-1.37319	0.137503	-9.98661	1.74444e-23	4.97408e-23
BIF_01284	I3242_07690	fmt	methionyl-tRNA formyltransferase		methionyl-tRNA formyltransferase	Folate Metabolism	2588	2946	3521	3757	1863	2423	0.882	1674	1174	1596	470	1341	509	-0.611	1752.96	-1.38342	0.121247	-11.41	3.72902e-30	1.28697e-29
BIF_01789	I3242_06100		bifunctional (p)ppGpp synthetase/guanosine-3',5'-bis(diphosphate) 3'-pyrophosphohydrolase		bifunctional (p)ppGpp synthetase/guanosine-3',5'-bis(diphosphate) 3'-pyrophosphohydrolase	Porphyrin and chlorophyll Metabolism	7134	7552	8848	5916	3109	4246	0.23	5535	4230	5203	903	2769	1205	-1.291	3966.8	-1.41145	0.132304	-10.6683	1.43238e-26	4.51658e-26
BIF_00593	I3242_03455		NAD+ synthase		NAD+ synthase	Glutamate Metabolism; Nicotinate nicotinamide Metabolism	4183	4555	5196	4293	2141	2890	0.47	3258	2380	2999	527	2174	775	-1.051	2522.14	-1.41291	0.194215	-7.27495	3.46537e-13	7.34608e-13
BIF_00755	I3242_02255	glmS	glutamine--fructose-6-phosphate transaminase (isomerizing)	glmS	glutamine--fructose-6-phosphate transaminase (isomerizing)	Glutamate Metabolism; Aminosugars Metabolism	19917	22972	26725	25331	15278	20157	0.882	4929	3310	4477	1333	3852	1351	-0.65	10222.8	-1.42219	0.112886	-12.5985	2.15198e-36	8.85833e-36
BIF_01538	I3242_01915		glycosyltransferase		glycosyltransferase		1570	1638	1778	707	326	415	-0.746	1331	1084	1321	150	265	157	-2.29	697.486	-1.43327	0.182012	-7.87461	3.41819e-15	7.76986e-15
BIF_01191	I3242_03120		transcription elongation factor GreA		transcription elongation factor GreA		1910	2038	2265	3960	2094	3026	1.602	2065	1376	1948	998	2273	1040	0.061	2135.68	-1.43468	0.106554	-13.4643	2.53574e-41	1.19106e-40
BIF_01426	I3242_09250		RNA degradosome polyphosphate kinase		RNA degradosome polyphosphate kinase	Purine Metabolism	9041	8950	11640	8677	4271	5125	0.335	7333	5249	6442	1169	4237	1435	-1.208	5171.43	-1.43576	0.177062	-8.10884	5.11057e-16	1.19036e-15
BIF_00840	I3242_06235		CinA family protein		CinA family protein	Nicotinate and Nicotinamide Metabolism	214	204	205	118	89	129	0.189	454	376	462	89	217	89	-1.359	214.438	-1.44358	0.213191	-6.77129	1.27643e-11	2.49124e-11
BIF_00644	I3242_04095		peroxiredoxin		peroxiredoxin	Oxidative Phosphorylation	12514	14910	15560	33161	17477	23645	1.843	258	171	228	167	307	136	0.291	8750.17	-1.45508	0.144371	-10.0788	6.85846e-24	1.98055e-23
BIF_00871	I3242_00255		glycogen/starch/alpha-glucan phosphorylase		glycogen/starch/alpha-glucan phosphorylase	Glycogen Metabolism	23039	22085	28980	34990	16008	19698	0.968	9318	6682	8642	2895	6876	2840	-0.61	12994.4	-1.46809	0.134054	-10.9515	6.5336e-28	2.11315e-27
BIF_01336	I3242_01295		homoserine O-succinyltransferase		homoserine O-succinyltransferase	Methionine Metabolism	1602	1734	2058	3612	1920	2530	1.639	827	697	793	405	1043	456	0.06	1415.7	-1.46871	0.113079	-12.9883	1.42486e-38	6.25171e-38
BIF_00790	I3242_01000		glucose-6-phosphate dehydrogenase		glucose-6-phosphate dehydrogenase	Pentose Phosphate Pathway	6603	6680	8641	5447	2393	3157	0.039	2806	2330	2591	387	1279	491	-1.549	2712.22	-1.47943	0.175331	-8.43791	3.23067e-17	7.74814e-17
BIF_02268	I3242_00580		glycoside hydrolase family 13 protein		glycoside hydrolase family 13 protein	Starch sucrose Metabolism	1921	1889	2603	5401	2665	3052	1.845	713	445	724	408	938	389	0.256	1672	-1.47949	0.159635	-9.26796	1.89736e-20	4.99492e-20
BIF_01003	I3242_07960		citrate synthase		citrate synthase	Citric Acid Cycle	2523	2520	3137	3868	2318	3139	1.263	1449	1178	1463	555	1307	648	-0.328	1880.55	-1.48521	0.119638	-12.4142	2.1897e-35	8.66693e-35
BIF_01319	I3242_09310		fumarylacetoacetate hydrolase family protein		fumarylacetoacetate hydrolase family protein		3444	3964	4760	6325	3508	4339	1.287	2789	2056	2483	943	2640	1099	-0.313	3023.39	-1.49068	0.11096	-13.4344	3.8035e-41	1.75737e-40
BIF_00400	I3242_07560	groL	chaperonin GroEL	groL	chaperonin GroEL		47053	48990	57374	34341	19111	25293	0.1	28713	17714	26261	5079	9732	4324	-1.515	21479.9	-1.50388	0.125506	-11.9825	4.38808e-33	1.63398e-32
BIF_01287	I3242_02000		alpha/beta hydrolase		alpha/beta hydrolase		1024	1282	1437	1120	605	790	0.491	507	338	503	86	320	96	-1.144	543.956	-1.51549	0.179299	-8.45233	2.85541e-17	6.86268e-17
BIF_00833	I3242_09535		C1 family peptidase		aminopeptidase		4653	5576	6944	12778	6778	7692	1.73	457	306	399	228	499	223	0.089	3426.8	-1.53455	0.1477	-10.3897	2.76296e-25	8.29621e-25
BIF_00651	I3242_06030		magnesium transporter CorA family protein		magnesium transporter CorA family protein	Transport	2356	2572	2836	6689	3524	4319	1.957	706	495	645	479	810	406	0.303	2060.72	-1.54462	0.153003	-10.0953	5.79424e-24	1.67751e-23
BIF_01353	I3242_00825		formate--tetrahydrofolate ligase		formate--tetrahydrofolate ligase	One Carbon Pool by Folate	8663	9534	11775	4555	2502	3326	-0.462	6087	4834	5692	628	1795	663	-2.12	3796.09	-1.54592	0.107769	-14.3448	1.14912e-46	6.31456e-46
BIF_00823	I3242_02215	ftsE	cell division ATP-binding protein FtsE	ftsE	cell division ATP-binding protein FtsE		7812	8093	9852	4356	2867	3927	-0.121	3440	2469	3259	500	1144	434	-1.788	3014.47	-1.56047	0.116876	-13.3514	1.1619e-40	5.32497e-40
BIF_02905	I3242_01995		NUDIX hydrolase family protein		NUDIX hydrolase family protein		742	931	1071	1363	785	1018	1.279	648	500	656	257	594	224	-0.398	696.311	-1.56974	0.126773	-12.3822	3.2617e-35	1.28203e-34
BIF_00203	I3242_00810		DNA polymerase III subunit delta'		DNA polymerase III subunit delta'		2901	3166	4135	3718	2019	2726	0.799	866	647	792	190	567	233	-0.889	1488.29	-1.57701	0.123085	-12.8124	1.39792e-37	5.97148e-37
BIF_00124	I3242_03275		response regulator		response regulator		3396	3786	4446	6460	3470	4667	1.39	4888	3352	4148	1691	4317	1873	-0.297	3905.2	-1.57729	0.0963831	-16.3648	3.41259e-60	2.66417e-59
BIF_00629	I3242_02005	nudC	NAD(+) diphosphatase	nudC	NAD(+) diphosphatase	Nicotinate and Nicotinamide Metabolism	1757	2005	2285	1311	756	908	0.045	641	486	618	88	250	102	-1.649	698.922	-1.58032	0.129683	-12.186	3.6904e-34	1.43066e-33
BIF_02405	I3242_01385		NAD(P)-dependent glycerol-3-phosphate dehydrogenase		NAD(P)-dependent glycerol-3-phosphate dehydrogenase	Glycerophospholipid Metabolism	10013	10737	13692	10731	5778	7656	0.554	1681	1299	1712	371	856	419	-1.132	4131.41	-1.5815	0.107468	-14.716	5.09014e-49	2.93981e-48
BIF_00924	I3242_01200	gatB	Asp-tRNA(Asn)/Glu-tRNA(Gln) amidotransferase subunit GatB	gatB	Asp-tRNA(Asn)/Glu-tRNA(Gln) amidotransferase subunit GatB	Alanine Aspartate Metabolism	11210	11603	14343	4168	2352	2817	-0.926	7496	5651	7194	501	1585	588	-2.626	4182.21	-1.5876	0.122832	-12.9249	3.25583e-38	1.41211e-37
BIF_00250	I3242_09905		cation-translocating P-type ATPase		cation-translocating P-type ATPase		17324	18208	23206	16855	8029	9603	0.276	5142	3918	4907	888	2480	840	-1.428	6999.56	-1.59592	0.143303	-11.1367	8.31409e-29	2.75999e-28
BIF_00681	I3242_02900		argininosuccinate synthase		argininosuccinate synthase	Arginine Proline Metabolism	2457	2787	3056	1790	773	931	-0.221	3357	2407	3304	450	1062	371	-1.931	1599.46	-1.59839	0.167002	-9.57109	1.05789e-21	2.85807e-21
BIF_00125	I3242_03260	pyk	pyruvate kinase	pyk	pyruvate kinase	Glycolysis/Gluconeogenesis	22258	20908	28124	17843	9161	11767	0.176	37039	25684	34105	5362	15183	6038	-1.536	17547.3	-1.60346	0.118095	-13.5778	5.42496e-42	2.56948e-41
BIF_00099	I3242_08955		polyribonucleotide nucleotidyltransferase		polyribonucleotide nucleotidyltransferase		42267	42065	55154	32807	19177	25305	0.223	22514	15937	20747	3635	9563	3573	-1.491	19371.5	-1.60525	0.088458	-18.147	1.35661e-73	1.49096e-72
BIF_01322	I3242_08485		NAD(+)/NADH kinase		NAD(+)/NADH kinase		2693	2955	3763	3577	2127	2825	0.937	3858	2776	3393	936	2718	997	-0.8	2588.73	-1.62467	0.114437	-14.197	9.55879e-46	5.10403e-45
BIF_01769	I3242_01640	ilvN	acetolactate synthase small subunit	ilvN	acetolactate synthase small subunit	Valine, Leucine, Isoleucine Biosynthesis	1659	1798	2088	1455	722	872	0.186	1502	1159	1499	215	616	282	-1.555	971.879	-1.6322	0.142802	-11.4298	2.96868e-30	1.03084e-29
BIF_00857	I3242_07765		ribokinase		ribokinase	Pentose phosphate pathway	837	1238	1369	16905	9497	11102	4.518	82	43	89	284	566	259	2.791	3896.31	-1.63265	0.204096	-7.99941	1.25015e-15	2.86472e-15
BIF_00211	I3242_02100		DNA-directed RNA polymerase subunit beta'		DNA-directed RNA polymerase subunit beta'		74603	77495	101839	37527	22626	29752	-0.417	21978	15453	21659	2140	6320	2233	-2.16	23728.6	-1.6351	0.116791	-14.0002	1.55393e-44	7.99569e-44
BIF_00332	I3242_07520		ATP-dependent Clp protease ATP-binding subunit		ATP-dependent Clp protease ATP-binding subunit		20511	21323	24415	15781	9328	11755	0.223	11062	7923	10580	1853	4446	1730	-1.533	9368.65	-1.64579	0.0767394	-21.4465	4.92022e-102	8.98337e-101
BIF_00932	I3242_08845		ferredoxin family protein		ferredoxin family protein		1399	1394	1974	3413	1870	2265	1.732	858	635	825	403	921	431	-0.026	1327.28	-1.64996	0.126005	-13.0943	3.54739e-39	1.59986e-38
BIF_01494	I3242_00780	leuA	2-isopropylmalate synthase	leuA	2-isopropylmalate synthase	Valine, Leucine, Isoleucine Metabolism	5290	5842	7091	12414	5506	7136	1.494	6402	4833	5855	1924	6731	2752	-0.284	5909.53	-1.67002	0.186799	-8.9402	3.88463e-19	9.92641e-19
BIF_01566	I3242_00280		class E sortase		class E sortase		2378	2751	3123	1852	996	1372	0.095	1765	1192	1635	221	639	263	-1.689	1213.05	-1.67478	0.115597	-14.4881	1.44154e-47	8.03856e-47
BIF_01110	I3242_08425		PspC domain-containing protein		PspC domain-containing protein		1503	1628	2025	1165	677	922	0.174	10388	8557	9914	2080	3481	1515	-1.624	3803.58	-1.68714	0.165393	-10.2008	1.9673e-24	5.81459e-24
BIF_00858	I3242_07100		PHP domain-containing protein		PHP domain-containing protein		1209	1367	1571	2473	1358	1810	1.508	956	838	920	328	1013	428	-0.304	1150.17	-1.70095	0.145339	-11.7033	1.22551e-31	4.40404e-31
BIF_01400	I3242_08370	phoU	phosphate signaling complex protein PhoU	phoU	phosphate signaling complex protein PhoU		2187	2326	3041	3640	1995	2582	1.19	4716	3484	4614	1296	3570	1633	-0.627	2989.91	-1.70806	0.121038	-14.1118	3.21192e-45	1.69111e-44
BIF_00786	I3242_01055		DUF1727 domain-containing protein		DUF1727 domain-containing protein		3268	3446	4210	2847	1627	2196	0.358	1716	1283	1468	259	765	276	-1.47	1559.48	-1.71441	0.118593	-14.4563	2.28793e-47	1.26338e-46
BIF_01290	I3242_01985		G5 domain-containing protein		G5 domain-containing protein		17431	17589	23431	12361	7192	9590	0.072	5141	3843	4783	774	1694	697	-1.757	6406.48	-1.72122	0.0947908	-18.1581	1.10749e-73	1.24127e-72
BIF_00785	I3242_01060		glutamine amidotransferase		glutamine amidotransferase		961	1075	1393	954	504	826	0.483	637	542	693	117	310	146	-1.353	569.941	-1.73203	0.164933	-10.5014	8.51243e-26	2.6114e-25
BIF_00225	I3242_03505		ATP-dependent Clp protease proteolytic subunit		ATP-dependent Clp protease proteolytic subunit		4460	4516	5434	3252	2015	2601	0.203	3096	1925	2768	456	1099	395	-1.65	2155.74	-1.74361	0.116979	-14.9053	3.04411e-50	1.76714e-49
BIF_02090	I3242_00550		sucrose phosphorylase		sucrose phosphorylase	Starch sucrose Metabolism	20234	18148	23645	21018	11809	14845	0.683	19699	13762	17298	4048	9929	3812	-1.171	13284.3	-1.7444	0.103449	-16.8624	8.50462e-64	7.40556e-63
BIF_01111	I3242_08430		response regulator transcription factor		response regulator transcription factor		586	631	779	370	238	369	0.052	2376	2005	2317	410	747	294	-1.832	912.279	-1.77809	0.179938	-9.88172	4.99699e-23	1.40711e-22
BIF_00325	I3242_08655		adenylate kinase		adenylate kinase	Nucleotide Salvage Pathway	3722	3839	5333	2732	1368	1935	-0.034	5184	3693	4536	661	1478	581	-1.944	2474.99	-1.80162	0.119532	-15.0723	2.46368e-51	1.50751e-50
BIF_00869	I3242_00590	malQ	4-alpha-glucanotransferase	malQ	4-alpha-glucanotransferase	Starch Sucrose Metabolism	753	813	1020	4307	2803	3360	3.105	243	170	255	280	662	249	1.185	1330.85	-1.81221	0.133531	-13.5715	5.91252e-42	2.78874e-41
BIF_00467	I3242_07695	ilvD	dihydroxy-acid dehydratase	ilvD	dihydroxy-acid dehydratase	Valine, Leucine, Isoleucine Biosynthesis	12417	13170	16530	8600	4417	5432	-0.135	10965	9024	10226	994	3772	1281	-2.07	6448.7	-1.82742	0.18198	-10.0419	9.97732e-24	2.85932e-23
BIF_01329	I3242_06340		DUF3710 domain-containing protein		DUF3710 domain-containing protein		4695	4742	6023	4114	2409	3215	0.406	2889	2277	2763	456	1232	487	-1.536	2417.88	-1.83234	0.0993379	-18.4455	5.6629e-76	6.60867e-75
BIF_01924	I3242_08220	ftsH	ATP-dependent zinc metalloprotease FtsH	ftsH	ATP-dependent zinc metalloprotease FtsH		20568	22182	26618	11415	5940	7843	-0.404	13430	11071	12973	1316	3337	1239	-2.347	8654.84	-1.83305	0.101078	-18.1349	1.6891e-73	1.83852e-72
BIF_01145	I3242_05750	brnQ	branched-chain amino acid transport system II carrier protein	brnQ	branched-chain amino acid transport system II carrier protein	Transport	1821	1758	2090	3785	2137	2901	1.701	1160	937	1026	437	1144	496	-0.247	1592.25	-1.83872	0.120636	-15.2419	1.86406e-52	1.16581e-51
BIF_00351	I3242_07935		GNAT family N-acetyltransferase		GNAT family N-acetyltransferase		1054	1394	1598	1889	1156	1227	1.161	245	163	179	72	134	55	-0.784	639.209	-1.84502	0.198922	-9.27506	1.77518e-20	4.68415e-20
BIF_00791	I3242_00995		glucose-6-phosphate dehydrogenase assembly protein OpcA		glucose-6-phosphate dehydrogenase assembly protein OpcA		4543	4330	5817	3762	1857	2448	0.187	1374	1147	1276	163	530	208	-1.77	1707.9	-1.84594	0.15492	-11.9155	9.83194e-33	3.63717e-32
BIF_01115	I3242_01270		inorganic diphosphatase		inorganic diphosphatase	Anaplerotic Reactions	4532	4944	5973	3478	1726	2358	0.022	2718	2176	3190	387	773	424	-1.936	2138.37	-1.85121	0.152892	-12.108	9.5849e-34	3.678e-33
BIF_00460	I3242_03200		response regulator transcription factor		response regulator transcription factor		2658	2992	3705	4377	2104	2636	1.012	6673	4846	6163	1771	3509	1630	-0.959	3605.98	-1.85882	0.132989	-13.9773	2.1456e-44	1.09901e-43
BIF_01330	I3242_06335		DUF3159 domain-containing protein		DUF3159 domain-containing protein		2349	2723	2979	1585	943	1322	0.007	975	726	954	102	281	142	-1.972	941.767	-1.87707	0.136154	-13.7864	3.07841e-43	1.52173e-42
BIF_00616	I3242_07175		amino acid ABC transporter permease		amino acid ABC transporter permease	Transport	2267	2593	3036	3224	1995	2881	1.118	693	485	664	197	403	171	-0.878	1321.06	-1.89222	0.134878	-14.0291	1.03412e-44	5.36986e-44
BIF_00993	I3242_02690		zinc-dependent alcohol dehydrogenase family protein		zinc-dependent alcohol dehydrogenase family protein	Pyruvate Metabolism	2459	3137	3840	5121	3397	4280	1.538	545	432	541	176	482	209	-0.464	1821.75	-1.89441	0.151225	-12.5271	5.30443e-36	2.13687e-35
BIF_01746	I3242_06065		peptidylprolyl isomerase		peptidylprolyl isomerase		4058	4441	5311	7513	3984	5388	1.35	4947	3422	4113	1411	3298	1440	-0.655	3969.19	-1.89592	0.0948754	-19.9832	7.7104e-89	1.07755e-87
BIF_02765	I3242_03690		YbdD/YjiX family protein		YbdD/YjiX family protein		92	116	132	99	65	85	0.632	214	130	168	32	93	30	-1.395	97.4899	-1.90943	0.250472	-7.62332	2.47224e-14	5.47667e-14
BIF_00899	I3242_06500		aldose 1-epimerase family protein		aldose 1-epimerase family protein	Glycolysis/Gluconeogenesis	1263	1160	1710	1718	807	1058	0.843	5835	4011	5300	1077	3004	1226	-1.176	2421.57	-1.91115	0.145546	-13.1309	2.19094e-39	9.92059e-39
BIF_00249	I3242_02110		hypothetical protein		hypothetical protein		2715	2689	3851	3481	2189	2814	0.964	511	335	447	89	276	123	-1.058	1317.67	-1.91371	0.154788	-12.3634	4.12187e-35	1.61452e-34
BIF_01314	I3242_08800	malQ	4-alpha-glucanotransferase	malQ	4-alpha-glucanotransferase	Starch Sucrose Metabolism	13262	14973	18088	21160	10596	13145	1.007	6156	4735	5806	1211	3973	1512	-1.023	8126.74	-1.9217	0.148967	-12.9002	4.48886e-38	1.93946e-37
BIF_02104	I3242_01745	pgi	glucose-6-phosphate isomerase	pgi	glucose-6-phosphate isomerase	Glycolysis/Gluconeogenesis	39599	37333	50318	39481	18769	22947	0.395	10563	7729	9803	1538	4162	1514	-1.643	15355.6	-1.92894	0.136196	-14.163	1.55271e-45	8.25196e-45
BIF_00771	I3242_06275		Bax inhibitor-1/YccA family protein		Bax inhibitor-1 family protein		3849	4454	4784	3844	2016	2546	0.415	22217	17440	21170	2931	9275	3635	-1.639	8281.04	-1.94508	0.140623	-13.8319	1.63694e-43	8.19917e-43
BIF_01182	I3242_02495		transcriptional repressor		transcriptional repressor		1372	1623	1712	1589	894	1258	0.733	1429	1180	1393	289	720	263	-1.326	1022.86	-1.94868	0.12469	-15.6282	4.67746e-55	3.13307e-54
BIF_01306	I3242_01680		aldo/keto reductase		aldo/keto reductase		4601	4682	6473	9674	5309	6145	1.492	1047	752	858	291	833	306	-0.577	2980.58	-1.95834	0.141604	-13.8297	1.68781e-43	8.41677e-43
BIF_01331	I3242_06330		class I SAM-dependent RNA methyltransferase		class I SAM-dependent RNA methyltransferase		2998	3292	3777	1995	1194	1600	0	2318	1796	2149	240	709	252	-2.073	1480.11	-1.96054	0.117373	-16.7035	1.23544e-62	1.03594e-61
BIF_01499	I3242_00725	recR	recombination protein RecR	recR	recombination protein RecR		1085	1139	1377	984	644	813	0.521	408	380	415	81	167	67	-1.581	506.662	-1.99856	0.164778	-12.1288	7.43235e-34	2.87147e-33
BIF_00761	I3242_08565	truB	tRNA pseudouridine(55) synthase TruB		tRNA pseudouridine(55) synthase TruB	Pyrimidine Metabolism	3096	3441	4312	3395	1890	2311	0.555	1679	1326	1550	353	640	211	-1.559	1644.68	-2.00403	0.169653	-11.8126	3.361e-32	1.21944e-31
BIF_01360	I3242_02740		sugar O-acetyltransferase		sugar O-acetyltransferase		553	652	816	1768	883	1185	1.983	876	659	786	390	787	396	-0.165	852.084	-2.0394	0.142509	-14.3106	1.87772e-46	1.02191e-45
BIF_00057	I3242_06315	acnA	aconitate hydratase AcnA	acnA	aconitate hydratase AcnA	Citric Acid Cycle	9488	9724	11566	5369	2550	3408	-0.401	19585	15954	17452	1554	4185	1552	-2.551	7398.87	-2.04078	0.128844	-15.8392	1.6701e-56	1.20418e-55
BIF_00824	I3242_02220		ABC transporter permease		ABC transporter permease		3043	3469	3708	1613	947	1416	-0.293	2375	1845	2160	228	516	183	-2.442	1383.26	-2.04223	0.135754	-15.0437	3.7996e-51	2.31244e-50
BIF_01688	I3242_07370		glycerophosphodiester phosphodiesterase		glycerophosphodiester phosphodiesterase		2140	2231	3101	12604	7782	10062	3.114	267	215	222	286	462	265	0.961	3423.97	-2.04774	0.18379	-11.1417	7.85957e-29	2.61678e-28
BIF_01046	I3242_09925		DUF4032 domain-containing protein		DUF4032 domain-containing protein		4260	4966	5676	7610	3836	5231	1.216	5654	4232	5311	1308	3567	1416	-0.943	4194.49	-2.04933	0.103856	-19.7324	1.13671e-86	1.44579e-85
BIF_01897	I3242_01335		F0F1 ATP synthase subunit epsilon		F0F1 ATP synthase subunit epsilon	Energy Metabolism	3897	4475	5353	3249	1520	1954	0.015	2107	1530	2113	202	596	210	-2.197	1708.01	-2.10058	0.144971	-14.4896	1.40879e-47	7.89483e-47
BIF_01448	I3242_01430		TetR/AcrR family transcriptional regulator		TetR/AcrR family transcriptional regulator		3015	3351	4089	7540	4239	5058	1.756	611	386	515	196	467	188	-0.467	2222.11	-2.11667	0.120799	-17.5222	9.70802e-69	9.31311e-68
BIF_00415	I3242_06035		histidine phosphatase family protein		histidine phosphatase family protein	Glycolysis/Gluconeogenesis	5331	5944	6750	18694	10802	12659	2.293	846	609	829	484	966	385	0.061	5135.55	-2.12521	0.1186	-17.9192	8.35272e-72	8.5957e-71
BIF_02370	I3242_00675		septum formation initiator		P-loop NTPase		39	46	59	272	166	171	3.157	67	42	66	62	133	57	0.905	114.023	-2.14931	0.256397	-8.38272	5.17169e-17	1.2351e-16
BIF_01268	I3242_09270	upp	uracil phosphoribosyltransferase	upp	uracil phosphoribosyltransferase	Nucleotide Salvage Pathway	6555	6695	8630	9767	5853	7254	1.141	4195	3257	3922	823	2522	891	-1.132	4459.94	-2.16283	0.121594	-17.7874	8.85344e-71	8.9483e-70
BIF_00054	I3242_03195		HAMP domain-containing histidine kinase		HAMP domain-containing histidine kinase		1550	1671	1873	892	492	666	-0.252	2219	1433	1981	201	431	132	-2.535	926.679	-2.17306	0.142609	-15.2379	1.98138e-52	1.23237e-51
BIF_01562	I3242_00850		hypothetical protein		hypothetical protein		2267	2265	3095	4077	2533	3183	1.445	1368	1342	1346	397	893	462	-0.841	1801.22	-2.17811	0.166824	-13.0563	5.85041e-39	2.58698e-38
BIF_00327	I3242_01330		F0F1 ATP synthase subunit beta	atpD	F0F1 ATP synthase subunit beta	Energy Metabolism	23263	23404	30853	17814	9050	11333	0.034	14659	10920	14287	1138	4231	1532	-2.256	10435.2	-2.18215	0.173926	-12.5464	4.16029e-36	1.68797e-35
BIF_01139	I3242_09165		ABC transporter ATP-binding protein		ABC transporter ATP-binding protein		1003	1126	1333	769	551	638	0.27	10859	9270	10308	1268	3679	1230	-2.02	3590.13	-2.18321	0.153125	-14.2577	4.01274e-46	2.17341e-45
BIF_00248	I3242_02105		FHA domain-containing protein		FHA domain-containing protein		311	314	415	483	271	365	1.175	1092	719	1013	186	593	251	-1.119	509.338	-2.18525	0.155262	-14.0746	5.43808e-45	2.83682e-44
BIF_00617	I3242_07170		amino acid ABC transporter permease		amino acid ABC transporter permease	Transport	1923	2078	2422	2474	1503	2198	1.019	257	136	245	41	104	56	-1.266	903.506	-2.19487	0.18969	-11.5708	5.79109e-31	2.02957e-30
BIF_01901	I3242_05780		triose-phosphate isomerase		triose-phosphate isomerase	Glycolysis/Gluconeogenesis	3286	3337	4257	2171	1149	1444	-0.131	3647	2499	3378	280	825	283	-2.466	1777.97	-2.22058	0.121926	-18.2125	4.10383e-74	4.67085e-73
BIF_00240	I3242_01610		cation transporter		cation transporter		1631	1704	2075	2324	1296	1696	1.04	715	486	685	172	278	132	-1.278	936.892	-2.2225	0.143875	-15.4474	7.85501e-54	5.08107e-53
BIF_00241	I3242_06320		HAD-IC family P-type ATPase		cation-translocating P-type ATPase		2768	3203	3517	1980	1132	1484	0.021	14750	14187	13918	1340	4213	1579	-2.311	5208.07	-2.22332	0.167764	-13.2526	4.35563e-40	1.98015e-39
BIF_00111	I3242_03950		NAD(P) transhydrogenase subunit alpha		NAD(P) transhydrogenase subunit alpha	Nicotinate and Nicotinamide Metabolism	2429	2505	3243	4297	2036	2379	1.136	6763	4199	6456	1292	3282	1324	-1.206	3306.13	-2.23126	0.148803	-14.9948	7.93984e-51	4.72216e-50
BIF_01652	I3242_08175		sugar ABC transporter ATP-binding protein		sugar ABC transporter ATP-binding protein	Transport	155	246	255	219	161	195	0.909	409	382	406	69	208	79	-1.44	224.833	-2.24325	0.232033	-9.66779	4.13191e-22	1.14081e-21
BIF_00498	I3242_04275		bifunctional ADP-dependent NAD(P)H-hydrate dehydratase/NAD(P)H-hydrate epimerase		bifunctional ADP-dependent NAD(P)H-hydrate dehydratase/NAD(P)H-hydrate epimerase		1699	1826	2263	5226	2442	3024	1.928	1548	1238	1550	535	1498	558	-0.426	1913.74	-2.24611	0.142326	-15.7814	4.17808e-56	2.93763e-55
BIF_00795	I3242_01425		aspartate ammonia-lyase		aspartate ammonia-lyase	Alanine Aspartate Metabolism	1169	1099	1487	1305	723	1041	0.777	1081	956	990	164	441	193	-1.589	782.501	-2.25828	0.153624	-14.7	6.44845e-49	3.7054e-48
BIF_01651	I3242_08095		hypothetical protein		hypothetical protein		51	70	83	90	68	113	1.512	405	266	390	82	285	104	-0.856	181.076	-2.26279	0.261571	-8.65074	5.11657e-18	1.25639e-17
BIF_01548	I3242_01095		glycoside hydrolase family 127 protein	hypBA1	beta-L-arabinofuranosidase		102	108	154	688	414	512	3.228	383	353	407	359	904	349	0.823	486.88	-2.29228	0.160877	-14.2486	4.57051e-46	2.46372e-45
BIF_00149	I3242_03685		carbon starvation protein A		carbon starvation protein A		161	160	176	222	135	174	1.163	3288	1932	2953	492	1588	615	-1.278	1078.29	-2.33213	0.186004	-12.5381	4.61887e-36	1.86734e-35
BIF_01882	I3242_01675		DUF3039 domain-containing protein		DUF3039 domain-containing protein		414	600	597	1489	720	1153	2.113	533	409	520	178	441	263	-0.33	622.503	-2.33436	0.205534	-11.3575	6.80297e-30	2.31957e-29
BIF_01338	I3242_01310		F0F1 ATP synthase subunit B		F0F1 ATP synthase subunit B	Energy Metabolism	8671	8878	10858	10299	5222	5946	0.645	7876	5324	7127	845	2791	1072	-1.804	5283.55	-2.33946	0.15959	-14.6593	1.17562e-48	6.72125e-48
BIF_02800	I3242_06325		sugar ABC transporter substrate-binding protein		hypothetical protein		793	791	993	676	417	561	0.436	690	514	661	86	187	85	-2.01	450.912	-2.34533	0.141759	-16.5445	1.75488e-61	1.43951e-60
BIF_01254	I3242_07080		zinc-dependent metalloprotease		zinc-dependent metalloprotease		3996	4228	4957	5855	3498	4842	1.18	2822	1946	2526	511	1337	510	-1.291	2742.81	-2.36182	0.098712	-23.9263	1.63039e-126	4.01217e-125
BIF_00719	I3242_07525		universal stress protein		universal stress protein		2253	2495	2973	3540	1713	2291	1.015	3508	2510	3399	496	1636	625	-1.467	2106.54	-2.37172	0.146126	-16.2307	3.05881e-59	2.35549e-58
BIF_01649	I3242_08595		alpha-L-arabinofuranosidase		alpha-N-arabinofuranosidase	Amino sugar and nucleotide sugar Metabolism	1545	1758	2215	22025	11243	13974	4.155	108	68	92	159	335	162	1.684	4800.31	-2.37175	0.163623	-14.4953	1.2979e-47	7.30958e-47
BIF_01249	I3242_01665		cell division protein		cell division protein		1298	1430	1578	1844	1073	1354	1.055	3074	2426	2814	446	1538	558	-1.428	1569.18	-2.37284	0.151741	-15.6374	4.04742e-55	2.74352e-54
BIF_01653	I3242_08150		carbon starvation protein		hypothetical protein		13	20	24	72	51	69	2.846	86	63	57	43	120	45	0.343	66.1044	-2.38886	0.338414	-7.05899	1.67717e-12	3.45193e-12
BIF_00544	I3242_01325		F0F1 ATP synthase subunit gamma		F0F1 ATP synthase subunit gamma	Energy Metabolism	12022	13874	16098	12335	5646	7073	0.293	8365	6389	8715	800	2287	946	-2.21	6254.75	-2.39337	0.147037	-16.2773	1.43015e-59	1.10885e-58
BIF_01389	I3242_07835		gamma-glutamylcysteine synthetase		gamma-glutamylcysteine synthetase	Glutamate Metabolism	985	1084	1268	4017	1358	2091	2.16	1019	705	984	359	1019	346	-0.338	1250	-2.39376	0.211133	-11.3377	8.53609e-30	2.90176e-29
BIF_01525	I3242_01600		endonuclease/exonuclease/phosphatase family protein		endonuclease/exonuclease/phosphatase family protein		1735	1700	2291	1292	776	985	0.17	1921	1507	1840	153	462	211	-2.332	1031.3	-2.39462	0.134471	-17.8077	6.15798e-71	6.28003e-70
BIF_01691	I3242_02720		excinuclease ABC subunit UvrA		ATP-binding cassette domain-containing protein		578	709	867	1267	694	965	1.512	827	691	919	229	530	205	-0.992	686.601	-2.39577	0.13914	-17.2184	1.9327e-66	1.77871e-65
BIF_00653	I3242_03585		response regulator transcription factor		response regulator transcription factor		1776	1795	2211	930	561	758	-0.289	3224	2915	3371	275	501	258	-2.799	1337.83	-2.40974	0.154795	-15.5673	1.21337e-54	8.03239e-54
BIF_00406	I3242_04055		glutamate synthase subunit beta		glutamate synthase subunit beta	Glutamate Metabolism	3986	3971	4991	5732	2764	3163	0.891	4682	3500	4423	629	1921	713	-1.645	3003.1	-2.42632	0.153931	-15.7623	5.65057e-56	3.9242e-55
BIF_00958	I3242_09160		FtsX-like permease family protein		ABC transporter permease		528	644	735	493	264	385	0.326	6852	6174	7042	655	2027	818	-2.219	2268.2	-2.43513	0.162466	-14.9885	8.72383e-51	5.14342e-50
BIF_01557	I3242_00050	gdhA	NADP-specific glutamate dehydrogenase	gdhA	NADP-specific glutamate dehydrogenase	Glutamate Metabolism	5663	6184	7770	8876	4686	6071	1.063	4506	3145	4451	664	1867	848	-1.487	3995.36	-2.44078	0.122494	-19.9256	2.43997e-88	3.24947e-87
BIF_00455	I3242_07160		cysteine ABC transporter substrate-binding protein		cysteine ABC transporter substrate-binding protein	Transport	4937	5143	6493	5050	3096	4299	0.667	1896	1196	1717	189	557	255	-1.906	2307.68	-2.46697	0.137354	-17.9607	3.96082e-72	4.15153e-71
BIF_00829	I3242_08085		xylulose kinase		xylulose kinase	Pentose and Glucoronate Metabolism	172	193	289	817	485	602	2.624	655	438	640	255	852	312	0.018	535.568	-2.49983	0.180661	-13.8371	1.52144e-43	7.65455e-43
BIF_01340	I3242_01320		F0F1 ATP synthase subunit alpha		F0F1 ATP synthase subunit alpha	Energy Metabolism	29003	29592	37808	32849	16177	20081	0.568	24000	17523	22931	2145	7982	2839	-2.042	16770.4	-2.50356	0.177373	-14.1147	3.08204e-45	1.63031e-44
BIF_01248	I3242_01660		DUF177 domain-containing protein		DUF177 domain-containing protein		1429	1575	1898	1882	1090	1430	0.916	786	644	795	116	285	135	-1.691	850.82	-2.50525	0.122668	-20.4231	1.0426e-92	1.59489e-91
BIF_00936	I3242_07540		HAMP domain-containing histidine kinase		HAMP domain-containing histidine kinase		4087	4064	4544	2275	1406	1770	-0.15	4477	4238	4186	316	866	347	-2.767	2230.59	-2.50811	0.156862	-15.9893	1.51821e-57	1.13066e-56
BIF_00664	I3242_02205		DNA polymerase III		DNA polymerase III subunit epsilon		1739	1989	2357	1969	1274	1502	0.726	2769	1982	2526	334	919	307	-1.908	1465.26	-2.52258	0.12296	-20.5154	1.56824e-93	2.43185e-92
BIF_01747	I3242_03435		ABC transporter substrate-binding protein		ABC transporter substrate-binding protein	Transport	2507	2493	3003	11006	3996	6552	2.436	310	274	287	113	319	162	-0.2	2426.61	-2.5292	0.218186	-11.592	4.52598e-31	1.59112e-30
BIF_00892	I3242_07545		response regulator transcription factor		response regulator transcription factor		2377	2519	2820	2198	1149	1664	0.432	4196	4055	3984	497	1173	446	-2.213	2036.5	-2.53312	0.15446	-16.3999	1.91656e-60	1.53869e-59
BIF_00132	I3242_03205	glgB	1,4-alpha-glucan branching protein GlgB	glgB	1,4-alpha-glucan branching protein GlgB	Glycogen Metabolism	8347	8862	11241	9811	4367	5474	0.502	15959	11561	14249	1183	4780	1787	-2.16	7187.41	-2.55553	0.212998	-11.9979	3.64411e-33	1.36594e-32
BIF_00008	I3242_03325	pta	phosphate acetyltransferase	pta	phosphate acetyltransferase	Pyruvate Metabolism	2506	2679	4471	4390	2367	3029	1.103	10294	6782	9316	1437	4030	1563	-1.577	4326.64	-2.57181	0.16825	-15.2857	9.52484e-53	6.05737e-52
BIF_02515	I3242_08380	menA	1,4-dihydroxy-2-naphthoate octaprenyltransferase	menA	1,4-dihydroxy-2-naphthoate octaprenyltransferase	Ubiquinone Metabolism	393	545	605	999	511	645	1.542	628	474	665	157	347	118	-1.158	486.428	-2.59351	0.170285	-15.2304	2.22233e-52	1.36722e-51
BIF_01896	I3242_01305	atpE	ATP synthase F0 subunit C	atpE	ATP synthase F0 subunit C	Energy Metabolism	2280	2509	2994	3165	1635	2012	0.863	2655	1974	2750	323	816	410	-1.875	1730.03	-2.63121	0.131798	-19.964	1.1332e-88	1.56437e-87
BIF_00747	I3242_09685		carbohydrate ABC transporter permease		carbohydrate ABC transporter permease	Transport	245	375	502	3575	1858	2245	3.849	346	230	372	325	904	370	1.099	1067.99	-2.64169	0.20261	-13.0383	7.40752e-39	3.26277e-38
BIF_00216	I3242_00815		YbhB/YbcL family Raf kinase inhibitor-like protein		YbhB/YbcL family Raf kinase inhibitor-like protein		2045	2294	2763	4389	2384	3160	1.548	1740	1312	1505	308	907	354	-1.219	1779.88	-2.65556	0.117614	-22.5786	7.03054e-113	1.44701e-111
BIF_00521	I3242_02175	pepN	aminopeptidase N	pepN	aminopeptidase N	Cysteine Metabolism	26035	26472	34023	21585	11604	14560	0.204	9178	6794	7974	760	1855	620	-2.568	9953.36	-2.66107	0.118342	-22.4863	5.64916e-112	1.14194e-110
BIF_01093	I3242_00820		C69 family dipeptidase		C69 family dipeptidase		2254	2277	2893	2331	1402	1964	0.695	6172	4443	5753	579	1954	662	-2.076	2537.14	-2.66215	0.146694	-18.1477	1.33975e-73	1.48686e-72
BIF_01650	I3242_08590		LacI family DNA-binding transcriptional regulator		LacI family DNA-binding transcriptional regulator		474	614	695	3042	1623	2026	2.971	394	307	363	244	447	229	0.197	923.761	-2.66853	0.159053	-16.7776	3.55715e-63	3.05052e-62
BIF_00619	I3242_07165		amino acid ABC transporter ATP-binding protein		amino acid ABC transporter ATP-binding protein	Transport	3145	3637	4317	4610	2781	4076	1.127	499	312	491	74	175	71	-1.655	1647.72	-2.67989	0.156886	-17.0818	2.02757e-65	1.83617e-64
BIF_01270	I3242_01070		AarF/ABC1/UbiB kinase family protein		AarF/ABC1/UbiB kinase family protein		5398	5724	7131	8959	5048	6171	1.213	11601	9863	11189	1496	5405	1921	-1.626	6372.32	-2.73127	0.168299	-16.2286	3.16347e-59	2.41963e-58
BIF_00112	I3242_03955		NAD(P) transhydrogenase subunit alpha		NAD(P) transhydrogenase subunit alpha		321	298	410	536	242	283	1.085	755	500	894	102	294	108	-1.754	373.515	-2.73191	0.215081	-12.7018	5.78054e-37	2.40573e-36
BIF_00078	I3242_03575		ABC transporter ATP-binding protein		ABC transporter ATP-binding protein		85	93	84	44	15	57	-0.138	9396	7596	8747	593	1342	597	-2.983	2437.9	-2.75494	0.219562	-12.5475	4.10416e-36	1.67119e-35
BIF_01945	I3242_01465		sugar kinase		sugar kinase		1398	1598	2207	8222	4331	5588	2.871	3025	2184	2787	1283	3347	1581	0	3435.4	-2.76202	0.137592	-20.0739	1.24803e-89	1.78831e-88
BIF_01339	I3242_01315		F0F1 ATP synthase subunit delta		F0F1 ATP synthase subunit delta	Energy Metabolism	13250	13989	16659	17494	8801	11030	0.815	11641	8332	11298	1004	3898	1354	-2.056	8392.54	-2.7637	0.181425	-15.2332	2.12772e-52	1.31617e-51
BIF_00277	I3242_05785		phosphoglycerate kinase		phosphoglycerate kinase	Glycolysis/Gluconeogenesis	13710	16008	17374	18703	9230	12254	0.817	15763	11088	15390	1826	4308	1704	-2.076	9917.97	-2.7831	0.104766	-26.565	1.72461e-155	6.97235e-154
BIF_00126	I3242_04080		ATP-binding cassette domain-containing protein		ATP-binding cassette domain-containing protein	Transport	306	371	484	749	362	451	1.485	1422	1095	1319	218	613	251	-1.493	644.447	-2.87011	0.157592	-18.2123	4.12619e-74	4.67085e-73
BIF_00382	I3242_06735		L-lactate dehydrogenase		L-lactate dehydrogenase	Pyruvate Metabolism; Glycolysis / Gluconeogenesis	9430	9189	11325	17454	9403	11499	1.414	8644	7032	7863	1316	3587	1382	-1.589	7474.63	-2.89348	0.116449	-24.8477	2.73916e-136	7.95058e-135
BIF_01926	I3242_02275		sugar ABC transporter permease		sugar ABC transporter permease	Transport	309	356	663	2667	1711	2367	3.462	1379	997	1437	801	2386	930	0.432	1572.83	-2.92268	0.217251	-13.453	2.95725e-41	1.37762e-40
BIF_01352	I3242_00830		hypothetical protein		hypothetical protein		1505	1446	2170	8613	5944	7296	3.197	863	667	782	378	1102	507	0.123	2783.95	-2.96595	0.167028	-17.7572	1.51561e-70	1.50497e-69
BIF_01116	I3242_06815		aldo/keto reductase		aldo/keto reductase	Pentose and Glucoronate Interconversions	3377	4204	4981	9383	4609	5565	1.691	1644	1186	1550	266	697	334	-1.389	2823.27	-2.97224	0.150121	-19.799	3.03703e-87	3.90673e-86
BIF_00532	I3242_08410		hypothetical protein		alpha/beta hydrolase		9360	9967	12355	5414	3345	4496	-0.176	13582	12001	11867	836	1493	659	-3.263	5848.09	-2.97736	0.164538	-18.0952	3.47469e-73	3.74605e-72
BIF_01916	I3242_05910	frr	ribosome recycling factor	frr	ribosome recycling factor		4750	5019	6129	10845	5960	7509	1.676	4837	3413	4395	773	1984	843	-1.46	4398.42	-3.02779	0.0854354	-35.4396	4.19987e-275	5.2825e-273
BIF_00441	I3242_03960		NAD(P)(+) transhydrogenase (Re/Si-specific) subunit beta		NAD(P)(+) transhydrogenase (Re/Si-specific) subunit beta	Nicotinate and Nicotinamide Metabolism	2157	2456	2803	4311	1868	2357	1.232	4553	2783	4824	447	1496	590	-1.94	2356.78	-3.06356	0.200621	-15.2704	1.20424e-52	7.57331e-52
BIF_00208	I3242_03265		NUDIX hydrolase		NUDIX hydrolase	Purine Metabolism	2678	2887	3161	7709	4170	5111	2.016	2251	1541	2049	406	1084	518	-1.173	2681	-3.08163	0.123899	-24.872	1.49405e-136	4.4507e-135
BIF_01804	I3242_03460		hypothetical protein		hypothetical protein		350	466	509	891	465	649	1.659	418	318	408	57	150	95	-1.526	373.466	-3.08862	0.188529	-16.3827	2.54036e-60	2.01097e-59
BIF_00645	I3242_04075	glgA	glycogen synthase	glgA	glycogen synthase	Glycogen Metabolism	2422	3071	3502	8171	4303	5378	2.05	3848	2805	3470	760	2067	784	-1.162	3322.58	-3.10234	0.120255	-25.7981	9.32414e-147	3.19846e-145
BIF_01269	I3242_09280		glycerophosphodiester phosphodiesterase		glycerophosphodiester phosphodiesterase	Glycerophospholipid Metabolism	5349	6184	7489	28971	17197	21610	2.911	1426	1091	1412	529	1352	587	-0.318	7871.66	-3.12136	0.0980557	-31.8326	2.29507e-222	1.52825e-220
BIF_00469	I3242_09700		ABC transporter substrate-binding protein		ABC transporter substrate-binding protein	Transport	1739	2089	2458	16273	8461	9731	3.512	2254	1800	2063	1154	3394	1385	0.273	4812.19	-3.13006	0.147187	-21.2658	2.35303e-100	4.09789e-99
BIF_01321	I3242_08505		alpha-D-glucose phosphate-specific phosphoglucomutase		alpha-D-glucose phosphate-specific phosphoglucomutase	Glycolysis/Gluconeogenesis	9037	9711	12608	32125	16399	19012	2.163	17413	13572	16559	3040	11318	4277	-1.075	13805.8	-3.13159	0.187167	-16.7315	7.72877e-63	6.52908e-62
BIF_01684	I3242_09715		nitroreductase family protein		nitroreductase family protein	0	8770	9108	11580	12656	6833	8374	0.982	3033	2298	2651	272	692	312	-2.29	4514.37	-3.16506	0.113477	-27.8915	3.37873e-171	1.47105e-169
BIF_00525	I3242_09865		alpha-galactosidase		alpha-galactosidase	Galactose Metabolism	2027	2122	2915	10223	4028	4249	2.407	14433	11436	14563	2875	11138	4079	-0.894	7589.72	-3.19392	0.254181	-12.5655	3.26781e-36	1.34028e-35
BIF_00322	I3242_03580		FtsX-like permease family protein		FtsX-like permease family protein		447	486	560	373	214	297	0.312	23037	18041	21937	1170	3562	1409	-3.05	5998.47	-3.25234	0.138795	-23.4327	1.98541e-121	4.49498e-120
BIF_00219	I3242_08570	rbfA	30S ribosome-binding factor RbfA	rbfA	30S ribosome-binding factor RbfA		2176	2407	2877	3179	1842	2216	1.027	880	656	770	84	202	65	-2.38	1190.52	-3.29364	0.132564	-24.8456	2.88518e-136	8.16507e-135
BIF_01752	I3242_03610		YccF domain-containing protein		YccF domain-containing protein		140	139	160	342	154	219	1.745	2573	2219	2420	478	758	404	-1.707	910.316	-3.34189	0.208761	-16.0082	1.12025e-57	8.39816e-57
BIF_00207	I3242_04210		choloylglycine hydrolase family protein		choloylglycine hydrolase family protein	Bile acid biosynthesis	31215	30726	38781	81798	43865	55797	1.908	3428	2516	3327	581	1372	515	-1.563	21966.1	-3.36223	0.0945176	-35.5725	3.72649e-277	5.27299e-275
BIF_01823	I3242_03850		3-dehydroquinate dehydratase	aroQ	type II 3-dehydroquinate dehydratase	Phenylalanine, tyrosine tryptophan biosynthesis	1287	1484	1546	2253	1124	1462	1.211	1006	713	896	89	241	97	-2.271	878.461	-3.3706	0.142487	-23.6555	1.03587e-123	2.44292e-122
BIF_01149	I3242_06565		ABC transporter permease		ABC transporter permease	Transport	91	109	154	167	93	128	1.208	4399	3320	4371	450	1035	436	-2.292	1283.23	-3.38969	0.151231	-22.414	2.87315e-111	5.6076e-110
BIF_00275	I3242_04200	metE	5-methyltetrahydropteroyltriglutamate-- homocysteine S-methyltransferase	metE	5-methyltetrahydropteroyltriglutamate-- homocysteine S-methyltransferase	Methionine Metabolism	1553	1589	1997	9477	3291	4640	2.759	6052	3398	5329	1688	3384	1434	-0.781	3874.83	-3.42802	0.218118	-15.7164	1.16832e-55	8.01536e-55
BIF_00647	I3242_07750		DUF4981 domain-containing protein		DUF4981 domain-containing protein	Galactose Metabolism	99	113	109	371	196	265	2.43	1347	993	1214	311	607	291	-1.161	551.385	-3.48663	0.163445	-21.3321	5.72054e-101	1.01182e-99
BIF_01648	I3242_01770		FGGY-family carbohydrate kinase		FGGY-family carbohydrate kinase	Pentose and Glucoronate Interconversions	305	334	440	2894	1569	1960	3.639	5195	3555	4692	1985	6557	2312	-0.018	3181.93	-3.55105	0.15347	-23.1384	1.90224e-118	4.0629e-117
BIF_01955	I3242_00260		hypothetical protein		hypothetical protein		3242	4173	5123	29809	15728	22900	3.518	516	406	457	200	434	276	-0.178	7226.47	-3.59333	0.186419	-19.2755	8.62231e-83	1.06092e-81
BIF_01595	I3242_09800		alpha-galactosidase		alpha-galactosidase		322	412	514	5385	2149	1955	3.946	603	376	556	334	690	281	0.148	1226.21	-3.68221	0.265491	-13.8695	9.69948e-44	4.92368e-43
BIF_00784	I3242_01065		phasin family protein		phasin family protein		6779	8197	8983	49510	29261	37190	3.348	2934	2501	2735	1057	2330	1091	-0.498	13337.3	-3.73627	0.120922	-30.8982	1.26205e-209	6.49384e-208
BIF_00931	I3242_00975		YhgE/Pip domain-containing protein		YhgE/Pip domain-containing protein		7074	6696	8330	11915	7553	9703	1.48	651	624	560	65	152	63	-2.383	3802.13	-3.75069	0.18374	-20.4131	1.28006e-92	1.93204e-91
BIF_01657	I3242_00130		DNA starvation/stationary phase protection protein		DNA starvation/stationary phase protection protein		26627	33729	41440	81007	47329	56530	1.942	11901	12182	10837	1441	3774	1927	-1.947	25224.7	-3.777	0.201078	-18.7837	1.02602e-78	1.23559e-77
BIF_01289	I3242_01990	trxA	thioredoxin	trxA	thioredoxin	Oxidative Phosphorylation	8645	8911	11422	22809	12895	15184	1.881	1705	1218	1585	153	453	209	-2.117	6373.16	-3.88979	0.122737	-31.692	2.0016e-220	1.25879e-218
BIF_01148	I3242_06560		ABC transporter permease		ABC transporter permease	Transport	84	89	92	147	108	123	1.596	4277	3010	3960	351	1034	327	-2.421	1167.29	-3.90144	0.186458	-20.9239	3.2446e-97	5.4013e-96
BIF_00317	I3242_04205	metF	methylenetetrahydrofolate reductase [NAD(P)H]	metF	methylenetetrahydrofolate reductase [NAD(P)H]	Methionine Metabolism	412	385	498	1335	459	628	1.903	1964	1261	1761	231	441	161	-2.202	779.357	-3.99299	0.235934	-16.9242	2.9839e-64	2.61843e-63
BIF_00071	I3242_02280		carbohydrate ABC transporter permease		ABC transporter permease subunit	Transport	271	300	571	4027	2409	3083	4.166	1339	946	1398	572	1652	638	-0.036	1646.02	-4.09434	0.206017	-19.8738	6.85775e-88	8.92296e-87
BIF_02006	I3242_08335		universal stress protein		universal stress protein		2215	2341	3162	16099	8046	10207	3.211	5721	4412	5828	1222	3350	1440	-1.068	5643.13	-4.1697	0.128194	-32.5264	4.51394e-232	3.40652e-230
BIF_00293	I3242_06555		ABC transporter ATP-binding protein		ABC transporter ATP-binding protein	Transport	98	122	170	261	165	223	1.823	4858	3867	4633	392	1070	459	-2.461	1411.09	-4.17077	0.160824	-25.9338	2.77086e-148	9.80193e-147
BIF_01437	I3242_00495	fbaA	class II fructose-bisphosphate aldolase	fbaA	class II fructose-bisphosphate aldolase	Glycolysis/Gluconeogenesis	2902	3351	3945	8307	4249	5313	1.864	1966	2010	1898	203	480	192	-2.424	2656.46	-4.17821	0.172776	-24.1828	3.3741e-129	8.88252e-128
BIF_01895	I3242_07775		nucleoside hydrolase	rihC	ribonucleoside hydrolase RihC	Purine Metabolism	922	1228	1676	88474	51334	64576	6.827	441	226	458	1093	2540	1096	2.466	20580.2	-4.25666	0.192802	-22.0779	5.1529e-108	9.7218e-107
BIF_00641	I3242_00150		FAD-dependent oxidoreductase		FAD-dependent oxidoreductase	Oxidative Phosphorylation	16053	19389	25632	31634	15852	20058	1.207	4089	6163	4211	230	757	352	-3.166	9926.86	-4.26517	0.416815	-10.2328	1.41413e-24	4.19057e-24
BIF_01681	I3242_09955	ugpC	sn-glycerol-3-phosphate ABC transporter ATP-binding protein UgpC	ugpC	sn-glycerol-3-phosphate ABC transporter ATP-binding protein UgpC	Transport	43131	44781	64250	321560	185777	230769	3.359	371228	295979	347935	77510	226200	86869	-1.071	211243	-4.32217	0.130232	-33.1884	1.58425e-241	1.37951e-239
BIF_02535	I3242_02305		sugar ABC transporter substrate-binding protein		sugar ABC transporter substrate-binding protein	Transport	1229	1282	2171	25730	14465	17178	4.703	3687	2628	3181	1731	5199	1941	0.21	7637.69	-4.38546	0.175974	-24.9211	4.39601e-137	1.34494e-135
BIF_00155	I3242_03465	pflB	formate C-acetyltransferase	pflB	formate C-acetyltransferase	Pyruvate Metabolism	29069	36294	52382	52545	29869	33949	1.07	254393	190738	236847	7358	33507	12239	-3.434	76385.4	-4.39837	0.247542	-17.7682	1.24736e-70	1.24957e-69
BIF_00956	I3242_06840		oleate hydratase		oleate hydratase		9447	10789	13631	51051	29598	37017	2.874	2791	2353	2883	376	1070	455	-1.752	13422.5	-4.51296	0.1226	-36.8103	1.26231e-296	2.04133e-294
BIF_01840	I3242_07970		DUF308 domain-containing protein		DUF308 domain-containing protein		6602	8020	8880	50823	27707	33501	3.315	1005	866	1026	212	453	210	-1.355	11900.8	-4.56605	0.132338	-34.5029	7.26204e-261	8.22063e-259
BIF_01597	I3242_09795		alpha-glucosidase		alpha-glucosidase	Starch sucrose Metabolism	456	516	561	7027	2298	2207	3.886	12493	9718	11900	3177	8431	3790	-0.799	5996.08	-4.57317	0.380273	-12.026	2.59363e-33	9.75411e-33
BIF_01345	I3242_07640		HU family DNA-binding protein		HU family DNA-binding protein		13579	13054	17107	80624	47505	60534	3.182	20475	15395	19512	3142	7020	3290	-1.662	26085.5	-4.73398	0.0953663	-49.64	0	0
BIF_01083	I3242_09220		FAD-dependent oxidoreductase		FAD-dependent oxidoreductase	Other	2579	2466	3237	5543	2895	3770	1.617	15037	12995	13234	587	2371	787	-3.228	5256.97	-4.73763	0.203349	-23.298	4.63979e-120	1.02985e-118
BIF_00257	I3242_09815		sugar ABC transporter permease		sugar ABC transporter permease		181	219	222	1955	956	1257	3.79	965	603	902	159	585	205	-1.083	737.534	-4.76189	0.190495	-24.9975	6.50843e-138	2.04654e-136
BIF_00244	I3242_03900	glgC	glucose-1-phosphate adenylyltransferase	glgC	glucose-1-phosphate adenylyltransferase	Starch sucrose Metabolism	721	689	933	9753	5508	7124	4.325	6980	4454	5866	1683	5142	2148	-0.615	4843.46	-4.83194	0.143053	-33.7774	4.23866e-250	3.99847e-248
BIF_00609	I3242_08420		PspC domain-containing protein		PspC domain-containing protein		627	636	740	884	471	611	1.031	65817	60563	61037	2879	4678	1910	-3.918	16735.9	-4.8327	0.201417	-23.9935	3.2534e-127	8.37012e-126
BIF_00712	I3242_03470	pflA	pyruvate formate lyase-activating protein	pflA	pyruvate formate lyase-activating protein	Pyruvate Metabolism	1068	1296	1614	3142	1715	2356	1.929	3071	2808	2951	133	475	223	-3.098	1655.28	-4.91931	0.193647	-25.4034	2.31186e-142	7.47721e-141
BIF_00890	I3242_07555		WXG100 family type VII secretion target		WXG100 family type VII secretion target		4	4	11	230	88	153	5.668	15	9	17	13	22	9	0.499	54.1101	-5.08352	0.529496	-9.60067	7.94268e-22	2.16653e-21
BIF_01646	I3242_01780	araA	L-arabinose isomerase	araA	L-arabinose isomerase	Pentose and Glucoronate Interconversions	352	352	420	4788	2472	3108	4.257	8503	5845	7778	1399	4926	1647	-1.2	3838.51	-5.34874	0.167173	-31.9953	1.26815e-224	8.97216e-223
BIF_00799	I3242_02285		beta-galactosidase		beta-galactosidase	Galactose Metabolism	570	576	767	12316	7102	8704	4.95	3108	2400	3207	997	2599	1118	-0.539	4132.31	-5.37972	0.106894	-50.3274	0	0
BIF_01647	I3242_01775		L-ribulose-5-phosphate 4-epimerase		L-ribulose-5-phosphate 4-epimerase	Pentose and Glucoronate Interconversions	112	121	179	2871	1358	1745	4.908	3661	2635	3276	768	2518	919	-0.893	1907.91	-5.69373	0.180842	-31.4845	1.41643e-217	8.43893e-216
BIF_00497	I3242_00145	ahpC	peroxiredoxin	ahpC	peroxiredoxin	Oxidative Phosphorylation	11590	14046	18624	19810	10306	14078	1.067	23040	26921	21077	378	1084	613	-4.76	11867.9	-5.71637	0.347008	-16.4733	5.70624e-61	4.64709e-60
BIF_00013	I3242_06205	raiA	ribosome-associated translation inhibitor RaiA	raiA	ribosome-associated translation inhibitor RaiA		5289	5559	7219	98225	64127	80353	4.839	19439	16427	20008	3742	10112	4839	-1.229	31410.8	-5.95827	0.142454	-41.8259	0	0
BIF_00679	I3242_01580		nucleoside hydrolase		nucleoside hydrolase	Purine Metabolism	1014	1518	1615	29783	18390	20205	5.128	1201	910	1250	242	611	226	-1.299	7179.23	-6.32253	0.164978	-38.3235	0	0
BIF_00414	I3242_06045		pyridoxamine 5'-phosphate oxidase family protein		pyridoxamine 5'-phosphate oxidase family protein		12135	13913	15695	46990	28521	35872	2.492	12490	14467	11788	332	1007	507	-4.079	15670.6	-6.46131	0.231035	-27.9668	4.12184e-172	1.86637e-170
BIF_02266	I3242_04040		dihydrodipicolinate reductase		dihydrodipicolinate reductase		868	1243	1638	39698	19899	23442	5.537	3166	2665	3296	359	1103	439	-1.955	8991.03	-7.38246	0.194513	-37.9535	0	0
BIF_01593	I3242_09850		sugar ABC transporter permease		sugar ABC transporter permease	Transport	104	89	125	16344	4567	3325	7.198	22085	15804	20418	5302	20028	8239	-0.5	11337.5	-7.58879	0.556357	-13.6401	2.31108e-42	1.11325e-41
BIF_01592	I3242_09855		carbohydrate ABC transporter substrate-binding protein		extracellular solute-binding protein	Transport	126	138	226	25053	6763	5208	7.205	39889	28855	36962	9784	38637	13678	-0.505	19909.6	-7.60074	0.581575	-13.0692	4.93585e-39	2.19113e-38
BIF_00034	I3242_03570		O-acetylhomoserine aminocarboxypropyltransferase/cysteine synthase		O-acetylhomoserine aminocarboxypropyltransferase/cysteine synthase	Methionine Metabolism	83	90	117	6185	1828	2567	6.169	3356	2196	2903	390	1302	511	-1.626	1930.33	-7.69129	0.361899	-21.2526	3.11827e-100	5.3483e-99
BIF_02081	I3242_00660		acetoin reductase		SDR family oxidoreductase	Cell Envelope Biosynthesis	133	112	188	16843	9470	13018	7.576	327	268	332	126	352	131	-0.28	3953.05	-7.74562	0.156842	-49.3849	0	0
BIF_01594	I3242_09845		carbohydrate ABC transporter permease		carbohydrate ABC transporter permease	Transport	69	67	86	18190	6202	5216	8.041	23708	16838	23048	5651	22127	7947	-0.562	12476.4	-8.49514	0.413353	-20.5518	7.41725e-94	1.16616e-92

## Sheet: Significant genes
BB-12_proteins.fasta	BB-46_proteins.fasta	BB12_gene	BB12_product	BB46_gene	BB46_product	Subsytem in iMS520 and iAZ480	BB12_early_1	BB12_early_2	BB12_early_3	BB12_stat_1	BB12_stat_2	BB12_stat_3	BB-12_log2FoldChange_(EXP_STAT)	BB46_early_1	BB46_early_2	BB46_early_3	BB46_stat_1	BB46_stat_2	BB46_stat_3	BB-46_log2FoldChange_(EXP_STAT)	baseMean	log2FoldChange	lfcSE	stat	pvalue	padj
BIF_00086	I3242_00060		aminotransferase class I/II-fold pyridoxal phosphate-dependent enzyme		pyridoxal phosphate-dependent aminotransferase	Alanine Aspartate Metabolism	739	691	861	14	7	2	-5.576	17	9	13	187	326	136	4.478	181.848	10.1425	0.427822	23.7073	3.03167e-124	7.30181e-123
BIF_01200	I3242_09050		biotin transporter BioY		biotin transporter BioY	Transport	5702	5400	7576	3142	1827	2578	-0.231	179	126	190	8178	43924	17201	7.385	10556.5	7.71789	0.380656	20.2752	2.12814e-91	3.16981e-90
BIF_00583	I3242_03905		RNA methyltransferase		RNA methyltransferase		862	777	933	79	39	52	-2.865	404	192	362	2152	4665	2089	3.625	1473.61	6.59861	0.210457	31.3538	8.64699e-216	4.89419e-214
BIF_00247	I3242_00880		colicin transporter		hypothetical protein		165	155	152	25	18	17	-1.916	342	202	363	2395	5118	2493	3.877	1560.85	5.90008	0.263222	22.4148	2.82296e-111	5.60631e-110
BIF_00160	I3242_05765		HAD hydrolase family protein		HAD family hydrolase		353	366	428	3	3	2	-6.097	350	255	360	151	284	111	-0.442	196.965	5.7595	0.537416	10.717	8.46983e-27	2.67817e-26
BIF_00426	I3242_05990	tsaB	tRNA (adenosine(37)-N6)-threonylcarbamoyltransferase complex dimerization subunit type 1 TsaB	tsaB	tRNA (adenosine(37)-N6)-threonylcarbamoyltransferase complex dimerization subunit type 1 TsaB		1168	953	1324	34	20	15	-4.579	300	223	307	299	603	242	0.837	359.309	5.52501	0.248102	22.2691	7.36465e-110	1.41302e-108
BIF_01234	I3242_02505		zinc ABC transporter substrate-binding protein		metal ABC transporter solute-binding protein		2130	2183	2805	3425	1629	2298	1.095	94	83	91	889	14529	5587	6.452	3588.76	5.45794	0.782863	6.97178	3.12959e-12	6.34891e-12
BIF_01894	I3242_05435		adenine-specific methyltransferase EcoRI family protein		adenine-specific methyltransferase EcoRI family protein		1125	1264	1436	408	189	318	-1.012	8	2	4	62	94	55	4.378	254.971	5.45154	0.438526	12.4315	1.76235e-35	6.99992e-35
BIF_00896	I3242_00915		helix-turn-helix transcriptional regulator		helix-turn-helix transcriptional regulator		34	41	35	10	2	3	-1.846	492	220	472	2485	5072	2172	3.457	1510.82	5.39018	0.455181	11.8418	2.37211e-32	8.66203e-32
BIF_02076	I3242_05760		aminotransferase class I/II-fold pyridoxal phosphate-dependent enzyme		aminotransferase class I/II-fold pyridoxal phosphate-dependent enzyme	Alanine Aspartate Metabolism	929	855	1036	54	25	45	-3.451	1357	926	1264	2059	4365	1822	1.595	1581.97	5.15249	0.179127	28.7644	5.983e-182	2.94468e-180
BIF_00563	I3242_05665	ruvA	Holliday junction branch migration protein RuvA	ruvA	Holliday junction branch migration protein RuvA		1488	1491	1776	112	57	58	-3.33	489	296	441	826	1317	646	1.633	707.486	5.08033	0.216323	23.485	5.80943e-122	1.3421e-120
BIF_00229	I3242_05660	ruvB	Holliday junction branch migration DNA helicase RuvB	ruvB	Holliday junction branch migration DNA helicase RuvB		1247	1175	1394	69	32	52	-3.583	549	402	535	604	1307	540	1.091	619.775	4.78153	0.172106	27.7824	7.07354e-170	2.96565e-168
BIF_01199	I3242_09045		ATP-grasp domain-containing protein		ATP-grasp domain-containing protein	Fatty Acid Metabolism	29310	28665	38526	17285	11070	14858	-0.071	2648	1360	2331	21191	71683	28780	4.593	24772.7	4.76946	0.195693	24.3721	3.37924e-131	9.10787e-130
BIF_00428	I3242_03775		exodeoxyribonuclease V subunit gamma		UvrD-helicase domain-containing protein		3204	2975	3449	184	81	120	-3.599	967	553	867	988	1886	830	1.046	1107.6	4.75975	0.182725	26.0487	1.39145e-149	5.08104e-148
BIF_00245	I3242_05985	rimI	ribosomal protein S18-alanine N-acetyltransferase	rimI	ribosomal protein S18-alanine N-acetyltransferase		633	445	669	24	7	14	-4.231	144	89	115	91	178	79	0.39	144.207	4.731	0.32664	14.4838	1.53334e-47	8.50856e-47
BIF_00933	I3242_08850		amino acid permease		amino acid permease		10846	11116	13050	1229	665	921	-2.576	1410	772	1297	2260	5556	2051	1.859	3159.61	4.54448	0.13819	32.8858	3.50479e-237	2.83388e-235
BIF_00562	I3242_05670	ruvC	crossover junction endodeoxyribonuclease RuvC	ruvC	crossover junction endodeoxyribonuclease RuvC		885	910	1159	53	29	15	-3.865	444	293	441	306	603	271	0.398	378.662	4.37243	0.218743	19.9889	6.88502e-89	9.74231e-88
BIF_00522	I3242_05685		threonine--tRNA ligase		threonine--tRNA ligase	tRNA Charging	7938	7625	9271	507	263	317	-3.46	7377	4542	6810	5634	13839	5429	0.767	5964.75	4.33687	0.125774	34.4814	1.52362e-260	1.56794e-258
BIF_00872	I3242_05430		DUF262 domain-containing protein		DUF262 domain-containing protein		2062	2217	2308	536	289	366	-1.414	15	7	6	20	86	47	2.803	370.829	4.32387	0.337595	12.8079	1.48113e-37	6.30316e-37
BIF_01198	I3242_09040		acyl-CoA carboxylase subunit beta		acyl-CoA carboxylase subunit beta	Fatty Acid Metabolism	22296	22646	29657	12310	7174	9908	-0.268	2289	1305	2156	8821	41337	13810	3.728	14230.9	4.09881	0.240986	17.0085	7.10288e-65	6.33107e-64
BIF_01807	I3242_09450		glycosyltransferase		glycosyltransferase		2502	2868	2999	354	227	278	-2.214	184	115	163	312	651	256	1.776	590.792	4.09101	0.155736	26.2688	4.35544e-152	1.64345e-150
BIF_00427	I3242_05995	tsaE	tRNA (adenosine(37)-N6)-threonylcarbamoyltransferase complex ATPase subunit type 1 TsaE	tsaE	tRNA (adenosine(37)-N6)-threonylcarbamoyltransferase complex ATPase subunit type 1 TsaE		942	883	1182	25	16	13	-4.731	202	139	161	50	125	54	-0.772	183.325	4.06164	0.272123	14.9257	2.24128e-50	1.31458e-49
BIF_00783	I3242_09035		type I polyketide synthase		DUF1729 domain-containing protein	Membrane Lipid Metabolism	129186	132481	178686	57860	33610	46448	-0.597	17917	10378	17368	47502	246026	78330	3.258	80009.9	3.95643	0.326962	12.1006	1.04857e-33	3.99657e-33
BIF_00560	I3242_05880		chorismate-binding protein	trpE	anthranilate synthase component I	Tyrosine, Tryptophan, Phenylalanine Metabolism	3241	3360	3517	129	69	74	-4.164	2249	1545	2181	772	1992	784	-0.407	1354.31	3.86502	0.149842	25.7939	1.03721e-146	3.45329e-145
BIF_00987	I3242_04500		MerR family transcriptional regulator		MerR family transcriptional regulator		911	1100	1017	64	23	26	-3.705	1852	1336	1711	966	1833	903	0.004	1055.78	3.82499	0.218443	17.5103	1.19646e-68	1.13815e-67
BIF_00278	I3242_05790	whiA	DNA-binding protein WhiA	whiA	DNA-binding protein WhiA		3853	3697	4267	345	200	208	-2.913	1226	825	1126	1190	2128	840	0.785	1349.99	3.81004	0.179356	21.2429	3.83148e-100	6.47349e-99
BIF_01348	I3242_09965	nrdF	class 1b ribonucleoside-diphosphate reductase subunit beta	nrdF	class 1b ribonucleoside-diphosphate reductase subunit beta	Nucleotide Salvage Pathway	1664	2567	3427	342	168	189	-2.381	34	58	57	66	180	51	1.254	383.428	3.73703	0.422172	8.85193	8.602e-19	2.17354e-18
BIF_01074	I3242_05645	sucC	ADP-forming succinate--CoA ligase subunit beta	sucC	ADP-forming succinate--CoA ligase subunit beta	Citric Acid Cycle	8296	8019	9366	210	120	117	-4.786	3565	2598	3394	804	1713	684	-1.212	2167.34	3.68375	0.140152	26.284	2.92038e-152	1.13995e-150
BIF_01276	I3242_04475		CDP-alcohol phosphatidyltransferase family protein		CDP-alcohol phosphatidyltransferase family protein	Glycerophospholipid Metabolism	1454	1707	1686	32	21	27	-4.858	956	763	928	205	419	202	-1.297	511.585	3.6674	0.219778	16.6868	1.63483e-62	1.36075e-61
BIF_01832	I3242_05655	yajC	preprotein translocase subunit YajC		preprotein translocase subunit YajC		2049	1996	2375	85	41	41	-4.208	2106	1309	1889	613	1201	608	-0.711	1018.68	3.61004	0.188082	19.194	4.15233e-82	5.05424e-81
BIF_00246	I3242_05980	tsaD	tRNA (adenosine(37)-N6)-threonylcarbamoyltransferase complex transferase subunit TsaD	tsaD	tRNA (adenosine(37)-N6)-threonylcarbamoyltransferase complex transferase subunit TsaD		1185	1174	1425	72	18	27	-3.972	343	266	350	98	305	125	-0.531	293.068	3.55756	0.232384	15.3089	6.66421e-53	4.26208e-52
BIF_01744	I3242_05720		undecaprenyl-diphosphate phosphatase	uppP	undecaprenyl-diphosphatase UppP	Cell Envelope Biosynthesis	2775	2757	3153	101	48	57	-4.343	594	383	542	153	286	161	-0.918	536.515	3.53283	0.193171	18.2887	1.01864e-74	1.17664e-73
BIF_00331	I3242_06615		D-tyrosyl-tRNA(Tyr) deacylase		D-tyrosyl-tRNA(Tyr) deacylase		320	380	452	112	56	95	-1.064	68	48	55	182	309	156	2.339	176.559	3.50798	0.235229	14.913	2.71234e-50	1.58266e-49
BIF_01073	I3242_05640	sucD	succinate--CoA ligase subunit alpha	sucD	succinate--CoA ligase subunit alpha	Citric Acid Cycle	5536	5458	6657	134	88	54	-4.925	2670	1815	2286	395	1028	395	-1.557	1438.56	3.48186	0.177272	19.6413	6.86025e-86	8.62867e-85
BIF_01075	I3242_05650		adenine phosphoribosyltransferase		adenine phosphoribosyltransferase	Nucleotide Salvage Pathway	4280	3974	4677	180	76	107	-4.111	1687	1039	1554	443	1061	427	-0.784	1101.38	3.4374	0.160323	21.4405	5.60393e-102	1.00693e-100
BIF_00697	I3242_06000	holA	DNA polymerase III subunit delta	holA	DNA polymerase III subunit delta		1050	833	1106	80	18	39	-3.426	362	297	368	195	336	176	-0.125	306.525	3.42648	0.268468	12.7631	2.63587e-37	1.11753e-36
BIF_00171	I3242_07030		nucleoside hydrolase		nucleoside hydrolase	Purine Metabolism	5314	5051	6844	899	623	733	-1.84	138	80	127	171	403	155	1.44	955.443	3.38442	0.164555	20.5671	5.40845e-94	8.62305e-93
BIF_01259	I3242_05885	hisI	phosphoribosyl-AMP cyclohydrolase	hisI	phosphoribosyl-AMP cyclohydrolase	Histidine Metabolism	434	444	437	22	7	10	-4.031	359	221	307	101	200	84	-0.815	176.018	3.31755	0.303314	10.9377	7.61429e-28	2.45566e-27
BIF_01680	I3242_09995		potassium channel family protein		ion transporter	Transport	845	785	1145	929	485	671	0.652	5	1	1	25	34	19	3.942	308.791	3.31741	0.591524	5.60824	2.04398e-08	3.54332e-08
BIF_00005	I3242_07930		very short patch repair endonuclease		very short patch repair endonuclease		724	834	1064	341	202	280	-0.593	59	37	68	182	393	191	2.62	296.272	3.31072	0.193385	17.1199	1.05443e-65	9.62595e-65
BIF_02465	I3242_09980		glutaredoxin family protein		glutaredoxin family protein	Nucleotide Salvage Pathway	5307	5301	9769	264	197	160	-3.904	1644	1403	1556	476	1096	570	-0.724	1446.95	3.30131	0.24272	13.6013	3.93229e-42	1.87821e-41
BIF_01920	I3242_05575		HAD hydrolase-like protein		HAD family hydrolase	Glyoxylate and Dicarboxylate Metabolism	1664	1828	1922	181	87	97	-2.842	323	218	264	210	366	185	0.336	403.945	3.28944	0.19623	16.7632	4.53428e-63	3.85925e-62
BIF_01273	I3242_09595		MarR family transcriptional regulator		MarR family transcriptional regulator		143	174	170	65	46	57	-0.461	84	65	82	362	484	224	2.661	216.528	3.23007	0.293277	11.0137	3.28183e-28	1.07371e-27
BIF_02247	I3242_04470		ATP phosphoribosyltransferase		ATP phosphoribosyltransferase	Histidine Metabolism	5261	4990	6165	144	77	99	-4.62	2950	2216	2751	503	1221	481	-1.5	1549.9	3.22912	0.131762	24.5073	1.23441e-132	3.40818e-131
BIF_00738	I3242_03350	glmU	bifunctional UDP-N-acetylglucosamine diphosphorylase/glucosamine-1-phosphate N-acetyltransferase GlmU	glmU	bifunctional UDP-N-acetylglucosamine diphosphorylase/glucosamine-1-phosphate N-acetyltransferase GlmU	Cell Envelope Biosynthesis	2671	2572	2912	465	250	282	-1.98	1205	776	1134	1245	2731	1146	1.096	1366.02	3.18521	0.136793	23.2849	6.30771e-120	1.37314e-118
BIF_02050	I3242_10105	yidD	membrane protein insertion efficiency factor YidD	yidD	membrane protein insertion efficiency factor YidD		2295	2710	2714	327	204	290	-2.164	609	438	622	709	1125	501	0.91	835.163	3.18247	0.196477	16.1977	5.23714e-59	3.97882e-58
BIF_00739	I3242_03360		ribose-phosphate diphosphokinase		ribose-phosphate diphosphokinase	Pentose phosphate pathwa	2829	2851	3184	182	92	85	-3.576	4486	3085	4083	1610	3180	1417	-0.514	2177.04	3.17651	0.163528	19.4248	4.76187e-84	5.92356e-83
BIF_00065	I3242_03670		DEAD/DEAH box helicase		DEAD/DEAH box helicase		4064	4264	5386	300	217	297	-2.981	2066	1644	2023	1293	2258	1030	0.082	1699.69	3.17331	0.171683	18.4835	2.80184e-76	3.30383e-75
BIF_00819	I3242_09025		holo-ACP synthase		4'-phosphopantetheinyl transferase superfamily protein	Pantothenate and CoA Biosynthesis	4598	5433	6457	2097	1139	1599	-0.702	138	87	116	300	701	312	2.318	1257.46	3.12364	0.138196	22.603	4.05331e-113	8.49694e-112
BIF_01103	I3242_07310		transporter		hypothetical protein		1737	1546	2047	143	72	91	-3.063	1293	843	1233	598	1399	543	-0.048	841.983	3.12333	0.154382	20.2311	5.21031e-91	7.56162e-90
BIF_01905	I3242_10110	rnpA	ribonuclease P protein component	rnpA	ribonuclease P protein component		2298	2625	2825	590	286	375	-1.581	1534	1123	1649	2254	4244	2043	1.401	1999.3	3.09675	0.149849	20.6658	7.03852e-95	1.13823e-93
BIF_01685	I3242_09730		hypothetical protein		hypothetical protein		741	914	1106	1350	792	1074	1.298	133	53	135	994	2407	1179	4.252	1095.49	3.04792	0.198266	15.3728	2.49039e-53	1.60178e-52
BIF_02460	I3242_09975	nrdI	class Ib ribonucleoside-diphosphate reductase assembly flavoprotein NrdI	nrdI	class Ib ribonucleoside-diphosphate reductase assembly flavoprotein NrdI	Nucleotide Salvage Pathway	4433	4841	8309	210	146	115	-4.102	1148	1071	990	217	617	280	-1.204	1069.77	3.01627	0.258613	11.6633	1.96352e-31	6.96774e-31
BIF_01802	I3242_02815		DUF4191 domain-containing protein		DUF4191 domain-containing protein		2138	2199	2404	216	105	142	-2.812	4420	2810	4125	2319	4286	2270	0.081	2506.9	3.00954	0.167569	17.9601	4.00232e-72	4.15654e-71
BIF_00696	I3242_06010		ComEC/Rec2 family competence protein		ComEC/Rec2 family competence protein		85	106	126	36	28	24	-0.762	90	62	96	209	444	184	2.131	160.077	3.00676	0.252526	11.9067	1.09161e-32	4.01202e-32
BIF_00726	I3242_02985		NAD kinase		NAD kinase	Nicotinate and Nicotinamide Metabolism	1256	1471	1506	328	158	225	-1.523	1047	796	1017	1430	3137	1197	1.365	1265.51	2.99761	0.136611	21.9426	1.01858e-106	1.89022e-105
BIF_00385	I3242_07885		long-chain fatty acid--CoA ligase		long-chain fatty acid--CoA ligase	Cell Envelope Biosynthesis	9025	8300	10693	398	213	255	-3.957	1818	1334	1650	344	1068	388	-1.11	1696.96	2.95694	0.145975	20.2565	3.11132e-91	4.57404e-90
BIF_00802	I3242_07615		alpha/beta hydrolase		alpha/beta fold hydrolase		494	492	563	115	80	103	-1.304	100	59	85	145	299	109	1.549	182.142	2.95617	0.208103	14.2053	8.48952e-46	4.55457e-45
BIF_01349	I3242_09970	nrdE	class 1b ribonucleoside-diphosphate reductase subunit alpha	nrdE	class 1b ribonucleoside-diphosphate reductase subunit alpha	Nucleotide Salvage Pathway	7655	9428	15929	649	345	381	-3.498	894	1059	906	285	815	332	-0.71	1701.03	2.89596	0.342341	8.45928	2.69022e-17	6.47942e-17
BIF_00129	I3242_03940	era	GTPase Era	era	GTPase Era		1825	1920	2203	136	48	78	-3.456	2522	1941	2124	784	1658	683	-0.712	1209.34	2.85983	0.166027	17.2251	1.72034e-66	1.59625e-65
BIF_01827	I3242_03985		TRIC cation channel family protein		trimeric intracellular cation channel family protein		3171	3362	3779	544	312	314	-2.079	219	147	216	170	385	161	0.668	624.802	2.85288	0.15854	17.9947	2.14313e-72	2.28871e-71
BIF_01194	I3242_03105		cadmium transporter		cadmium transporter		664	716	763	195	114	111	-1.291	399	223	325	508	960	451	1.436	474.135	2.83726	0.189219	14.9946	7.9676e-51	4.72216e-50
BIF_01532	I3242_06845		DUF4186 domain-containing protein		DUF4186 domain-containing protein		159	216	176	41	23	30	-1.495	146	111	145	173	373	172	1.216	165.062	2.81746	0.25232	11.1662	5.96909e-29	1.99322e-28
BIF_01260	I3242_05890	hisF	imidazole glycerol phosphate synthase subunit HisF	hisF	imidazole glycerol phosphate synthase subunit HisF	Histidine Metabolism	1259	1391	1463	123	69	94	-2.785	431	316	446	237	430	183	-0.094	392.401	2.79487	0.177283	15.765	5.42145e-56	3.78832e-55
BIF_00632	I3242_02155		MFS transporter		MFS transporter		2394	2473	2863	524	323	432	-1.524	1487	970	1550	1740	3653	1476	1.159	1701.05	2.79101	0.134865	20.6949	3.84702e-95	6.31134e-94
BIF_02246	I3242_04465		phosphoribosyl-ATP diphosphatase		phosphoribosyl-ATP diphosphatase	Histidine Metabolism	1797	1740	2133	47	36	39	-4.468	894	750	740	119	281	125	-1.832	478.518	2.73896	0.209258	13.0889	3.80839e-39	1.70399e-38
BIF_01275	I3242_04480		DUF881 domain-containing protein		DUF881 domain-containing protein		1164	1226	1297	33	15	30	-4.505	723	589	776	119	197	109	-1.884	368.785	2.72892	0.24424	11.1731	5.52147e-29	1.8492e-28
BIF_01906	I3242_10115	rpmH	50S ribosomal protein L34	rpmH	50S ribosomal protein L34		1580	1739	2480	410	299	374	-1.316	1047	811	989	1759	2033	1161	1.296	1321.89	2.72142	0.267043	10.191	2.17598e-24	6.41462e-24
BIF_00276	I3242_06015		ComEA family DNA-binding protein		helix-hairpin-helix domain-containing protein		177	179	207	56	26	29	-1.29	38	11	20	31	77	24	1.293	53.729	2.68847	0.358112	7.50734	6.03389e-14	1.3186e-13
BIF_01601	I3242_09620		amino acid permease		amino acid permease	Transport	6627	7456	8727	2277	1236	1670	-1.074	301	165	323	446	858	366	1.492	1604.05	2.66976	0.161206	16.5611	1.33148e-61	1.10017e-60
BIF_00187	I3242_02855	pheS	phenylalanine--tRNA ligase subunit alpha	pheS	phenylalanine--tRNA ligase subunit alpha	Tyrosine, Tryptophan, Phenylalanine Biosynthesis	4984	5317	5973	391	221	270	-3.143	2751	1823	2527	1015	1701	784	-0.594	1742.37	2.66066	0.162511	16.3722	3.02031e-60	2.3743e-59
BIF_01854	I3242_03495		transcriptional regulator		transcriptional regulator		330	333	328	106	43	59	-1.222	60	35	51	81	150	52	1.332	106.834	2.6595	0.278262	9.55753	1.20605e-21	3.25059e-21
BIF_01893	I3242_06595		ROK family transcriptional regulator		ROK family transcriptional regulator	Glycolysis/Gluconeogenesis	2973	3270	4645	577	336	420	-1.947	18554	14064	17135	14474	29826	12834	0.577	12760.5	2.63622	0.132591	19.8824	5.77895e-88	7.60671e-87
BIF_01335	I3242_06395	typA	translational GTPase TypA	typA	translational GTPase TypA		15600	15486	19150	2265	1401	1789	-2.127	3769	2269	3312	2492	4947	1919	0.388	4382.98	2.62471	0.140621	18.6652	9.50962e-78	1.13315e-76
BIF_00988	I3242_04505		C4-dicarboxylate ABC transporter		hypothetical protein		364	331	412	74	37	65	-1.593	133	84	118	124	255	109	0.924	153.093	2.61989	0.216548	12.0984	1.07683e-33	4.09051e-33
BIF_02174	I3242_07020		ABC transporter permease		ABC transporter permease		4549	4073	5796	1453	892	1241	-0.927	665	442	625	1057	2198	777	1.58	1564.45	2.61523	0.159248	16.4225	1.32118e-60	1.06827e-59
BIF_01626	I3242_09490		KUP/HAK/KT family potassium transporter		KUP/HAK/KT family potassium transporter	Transport	8236	8975	10836	2544	1550	1979	-1.13	10421	6705	9601	12023	28206	11836	1.331	11116.1	2.57103	0.0901894	28.507	9.58763e-179	4.52217e-177
BIF_02935	I3242_01160		aquaporin family protein		aquaporin family protein	Transport	6448	7110	9178	1924	1112	1383	-1.288	485	305	385	563	1076	387	1.162	1606.13	2.55851	0.161068	15.8846	8.09711e-57	5.9135e-56
BIF_00363	I3242_02840		ATP-binding cassette domain-containing protein		ABC transporter ATP-binding protein	Transport	15379	16167	19060	3835	2219	2593	-1.482	216	128	199	218	401	165	0.932	2772.26	2.50953	0.147401	17.0252	5.34391e-65	4.80103e-64
BIF_00944	I3242_01885		sugar transferase		sugar transferase		2644	2961	3048	537	261	359	-1.855	659	478	693	544	1007	436	0.516	852.652	2.48441	0.157874	15.7367	8.47771e-56	5.85169e-55
BIF_02024	I3242_01820		ATP-binding cassette domain-containing protein		ATP-binding cassette domain-containing protein		2521	2620	3365	1238	714	1041	-0.433	1386	1087	1315	1956	7474	2592	1.924	2489.53	2.46166	0.185535	13.2679	3.55295e-40	1.62175e-39
BIF_00835	I3242_05960		peptidoglycan DD-metalloendopeptidase family protein		M23 family metallopeptidase		97	138	104	67	70	54	0.283	35	18	44	110	250	103	2.631	105.297	2.46107	0.33785	7.28452	3.22827e-13	6.86918e-13
BIF_00704	I3242_03165		glycosyltransferase family 2 protein		glycosyltransferase family 2 protein		5254	5684	6550	884	502	674	-2.02	3392	2392	3436	1982	5310	1960	0.332	2827.68	2.46076	0.102723	23.9554	8.11967e-127	2.04255e-125
BIF_01060	I3242_03525	nhaA	Na+/H+ antiporter NhaA		Na+/H+ antiporter NhaA	Transport	1868	2020	2354	1729	1004	1380	0.468	1104	580	874	3293	7654	2986	2.816	2793.5	2.456	0.138542	17.7275	2.57289e-70	2.53262e-69
BIF_00740	I3242_10085		ParA family protein		ParA family protein		2962	3120	3643	571	320	428	-1.818	696	486	626	555	884	457	0.508	900.813	2.43543	0.167483	14.5413	6.63038e-48	3.7528e-47
BIF_01117	I3242_07350		ATP-binding cassette domain-containing protein		ATP-binding cassette domain-containing protein	Transport	1849	1969	2350	725	409	501	-0.85	175	120	199	239	603	229	1.463	563.144	2.42083	0.137873	17.5584	5.13017e-69	4.96354e-68
BIF_00308	I3242_07380		MFS transporter		MFS transporter		2408	2693	3110	982	573	641	-0.834	115	81	115	207	313	126	1.472	621.604	2.40927	0.205318	11.7343	8.49833e-32	3.07352e-31
BIF_00568	I3242_01460		helix-turn-helix transcriptional regulator		helix-turn-helix transcriptional regulator		89	111	129	184	81	93	1.166	278	147	361	1535	3605	1496	3.465	1052.89	2.40758	0.253224	9.50774	1.9485e-21	5.20214e-21
BIF_00145	I3242_05870		ABC-F family ATP-binding cassette domain-containing protein		ABC-F family ATP-binding cassette domain-containing protein		1354	1337	1614	362	186	217	-1.438	738	470	647	670	1362	534	0.847	740.421	2.39426	0.151046	15.8513	1.37764e-56	9.99673e-56
BIF_01915	I3242_05915		UMP kinase		UMP kinase	Pyrimidine Metabolism	3096	3076	3736	306	149	130	-3.037	4489	2839	4014	1121	2878	1191	-0.771	2029.55	2.3762	0.176696	13.4479	3.16595e-41	1.46879e-40
BIF_01798	I3242_03340		histidine phosphatase family protein		histidine phosphatase family protein	Glycolysis/Gluconeogenesis	1230	1324	1389	206	91	126	-2.175	129	79	124	67	141	63	0.095	244.711	2.36977	0.202911	11.6789	1.63444e-31	5.83656e-31
BIF_00725	I3242_02990	recN	DNA repair protein RecN	recN	DNA repair protein RecN		1201	1389	1490	260	99	152	-1.959	1110	811	1017	540	1744	617	0.275	817.64	2.34737	0.181005	12.9685	1.8458e-38	8.03631e-38
BIF_01478	I3242_01965		low molecular weight phosphatase family protein		protein tyrosine phosphatase		381	351	428	178	90	161	-0.377	155	83	156	283	526	225	1.803	264.474	2.2853	0.217028	10.53	6.28438e-26	1.95437e-25
BIF_01086	I3242_03225		ABC transporter ATP-binding protein		ABC transporter ATP-binding protein	Transport	863	821	956	455	302	336	-0.197	247	135	219	247	1146	507	1.971	504.412	2.27019	0.277541	8.17967	2.84619e-16	6.67057e-16
BIF_00272	I3242_08795	rplM	50S ribosomal protein L13	rplM	50S ribosomal protein L13		41204	38629	53584	8826	5462	7192	-1.552	24178	16912	21007	17964	38091	16475	0.604	22189.9	2.26623	0.11352	19.9632	1.15068e-88	1.56936e-87
BIF_00130	I3242_02825		DUF3043 domain-containing protein		DUF3043 domain-containing protein		3631	3422	4476	260	118	173	-3.332	2102	1560	1901	454	1023	437	-1.175	1174.28	2.26481	0.131102	17.2751	7.23868e-67	6.82849e-66
BIF_00677	I3242_08860	rpmG	50S ribosomal protein L33	rpmG	50S ribosomal protein L33		17775	17426	21236	9399	6621	9352	-0.059	2724	1833	2408	6296	9612	5259	2.067	8282.92	2.23947	0.19717	11.3581	6.7614e-30	2.31236e-29
BIF_00660	I3242_05615		rRNA pseudouridine synthase		rRNA pseudouridine synthase	Transport	2369	2370	2884	546	260	366	-1.65	1999	1392	1969	1555	2919	1194	0.474	1630.53	2.23745	0.14909	15.0074	6.571e-51	3.93564e-50
BIF_01928	I3242_07565		cold shock domain-containing protein		cold-shock protein		316	320	357	176	104	153	-0.131	2107	1427	2207	4451	7876	4316	1.982	3047.02	2.22514	0.185521	11.994	3.81854e-33	1.4266e-32
BIF_00506	I3242_05630	purH	bifunctional phosphoribosylaminoimidazolecarboxamide formyltransferase/IMP cyclohydrolase	purH	bifunctional phosphoribosylaminoimidazolecarboxamide formyltransferase/IMP cyclohydrolase	Purine Pyrimidine Biosynthesis	8781	8463	10435	1424	700	900	-2.147	11483	8054	10511	4514	13930	5206	-0.039	6881.74	2.21649	0.137543	16.1149	2.00533e-58	1.51335e-57
BIF_01081	I3242_00240	trpS	tryptophan--tRNA ligase	trpS	tryptophan--tRNA ligase	Tyrosine, Tryptophan, Phenylalanine Biosynthesis	3379	3112	3926	541	289	326	-2.116	1173	663	990	503	1095	522	-0.01	1008.29	2.21429	0.160429	13.8023	2.46797e-43	1.22532e-42
BIF_00967	I3242_08765	rpsJ	30S ribosomal protein S10	rpsJ	30S ribosomal protein S10		24302	23967	30366	3400	2000	2717	-2.204	10067	7098	9636	5118	9246	4348	-0.102	8450.79	2.21344	0.131795	16.7945	2.67698e-63	2.31324e-62
BIF_02179	I3242_07800		winged helix-turn-helix transcriptional regulator		MarR family transcriptional regulator		2188	2266	2900	2568	1421	1980	0.767	323	189	306	1436	1749	985	2.86	1552.94	2.20634	0.244713	9.01606	1.94982e-19	5.03925e-19
BIF_02520	I3242_08360		hypothetical protein		DUF2530 domain-containing protein		941	1037	1278	228	119	168	-1.595	527	362	515	324	915	330	0.485	490.425	2.18864	0.143257	15.2777	1.07719e-52	6.81219e-52
BIF_01130	I3242_02370		N-acetyltransferase		N-acetyltransferase		1834	1655	2073	408	258	307	-1.444	347	219	301	258	537	237	0.638	509.26	2.18657	0.152521	14.3362	1.29928e-46	7.10524e-46
BIF_00561	I3242_05675		YebC/PmpR family DNA-binding transcriptional regulator		YebC/PmpR family DNA-binding transcriptional regulator		6091	6407	7181	773	357	395	-2.654	5105	3525	4724	1621	3770	1508	-0.595	2874.48	2.16929	0.144376	15.0253	5.01597e-51	3.03641e-50
BIF_01160	I3242_01730		permease		permease		640	618	832	340	231	283	-0.207	517	334	466	882	1913	819	1.835	782.442	2.15103	0.137578	15.635	4.2019e-55	2.83128e-54
BIF_00968	I3242_08760	rplC	50S ribosomal protein L3	rplC	50S ribosomal protein L3		41315	40674	53087	5026	2924	3762	-2.455	15214	9866	14833	5881	12048	4899	-0.42	12312.6	2.14538	0.119337	17.9775	2.92581e-72	3.09534e-71
BIF_00905	I3242_02235		ABC transporter substrate-binding protein		ABC transporter substrate-binding protein	Transport	3217	3125	3500	1028	608	933	-0.872	1799	1151	1736	1912	4370	1802	1.158	2121.39	2.13871	0.135269	15.8108	2.62009e-56	1.86537e-55
BIF_01196	I3242_03085		septum formation initiator family protein		septum formation initiator family protein		1499	1342	1834	175	108	146	-2.373	897	614	868	381	688	338	-0.343	603.807	2.13836	0.171016	12.5038	7.11381e-36	2.84552e-35
BIF_01572	I3242_01870		Nramp family divalent metal transporter		Nramp family divalent metal transporter	Transport	1237	1313	1535	764	448	524	-0.167	117	70	125	195	509	190	1.863	460.259	2.13779	0.153729	13.9062	5.81092e-44	2.96305e-43
BIF_00743	I3242_07025		ABC transporter substrate-binding protein		ABC transporter substrate-binding protein		7013	6102	8227	1252	719	943	-1.806	3114	1878	2717	1626	3754	1540	0.216	2625.4	2.13101	0.130068	16.3838	2.49806e-60	1.99141e-59
BIF_00758	I3242_03865		L,D-transpeptidase family protein		L,D-transpeptidase family protein		3943	4216	4736	539	293	332	-2.412	1115	786	1037	430	899	395	-0.388	1049.23	2.13095	0.123636	17.2357	1.43383e-66	1.3414e-65
BIF_01247	I3242_01650		ribonuclease III		ribonuclease III		2625	2950	3373	922	534	705	-0.981	535	365	464	627	1027	445	1.039	944.213	2.12864	0.168914	12.6019	2.06186e-36	8.51833e-36
BIF_00998	I3242_09010		VWA domain-containing protein		VWA domain-containing protein		21476	22613	27010	19660	11507	14770	0.441	1317	697	937	2897	6837	2782	2.458	8944.08	2.12501	0.137236	15.4844	4.42264e-54	2.89389e-53
BIF_00741	I3242_10080		ParB/RepB/Spo0J family partition protein		ParB/RepB/Spo0J family partition protein		5416	5204	6165	601	359	492	-2.464	991	739	861	382	751	323	-0.45	1151.95	2.11913	0.135081	15.6878	1.83161e-55	1.24902e-54
BIF_01551	I3242_00115		M48 family metallopeptidase		M48 family metallopeptidase		883	819	1172	442	264	358	-0.357	150	103	150	215	587	208	1.652	374.81	2.11696	0.166128	12.743	3.41175e-37	1.43573e-36
BIF_01462	I3242_09105	nusG	transcription termination/antitermination factor NusG	nusG	transcription termination/antitermination factor NusG		10648	10453	13580	3587	2192	3056	-0.894	5884	3561	5074	5239	13359	5297	1.071	6578.59	2.07288	0.117857	17.5881	3.04038e-69	2.967e-68
BIF_00445	I3242_05950		NADP-dependent isocitrate dehydrogenase		NADP-dependent isocitrate dehydrogenase	Citrate Acid Cycle	4120	3672	4510	465	213	260	-2.675	2071	1283	1919	567	1199	588	-0.754	1282.79	2.03063	0.168465	12.0537	1.85407e-33	6.99601e-33
BIF_00615	I3242_02345		pyridoxal-phosphate dependent enzyme		pyridoxal-phosphate dependent enzyme	Glycine, Serine Threonine Metabolism; Cysteine Metabolism	1070	1026	1224	945	554	790	0.531	468	285	385	1089	2672	1070	2.443	1111.31	2.01764	0.126619	15.9348	3.6342e-57	2.67137e-56
BIF_01880	I3242_03490		chloride channel protein		chloride channel protein	Transport	920	925	1215	246	191	188	-1.197	242	173	247	212	428	191	0.713	343.018	2.01697	0.174875	11.5338	8.91614e-31	3.11515e-30
BIF_01208	I3242_10100	yidC	membrane protein insertase YidC	yidC	membrane protein insertase YidC		8326	8747	10596	1440	831	1112	-1.963	2615	1733	2468	1243	2612	1159	-0.053	2565.5	2.01645	0.10111	19.9431	1.72084e-88	2.31903e-87
BIF_02207	I3242_00905		LysR family transcriptional regulator		LysR family transcriptional regulator		242	249	342	457	166	294	1.168	261	137	294	1088	2386	959	3.067	802.852	2.0085	0.226661	8.86124	7.91283e-19	2.00387e-18
BIF_00236	I3242_05730	dnaJ	molecular chaperone DnaJ	dnaJ	molecular chaperone DnaJ		2809	2809	3023	776	418	471	-1.326	1146	815	1193	870	2089	740	0.568	1232.09	2.00361	0.144777	13.8392	1.47766e-43	7.46748e-43
BIF_01605	I3242_09640		amino acid permease		amino acid permease	Transport	2508	2789	3260	657	357	467	-1.466	410	261	347	241	558	254	0.426	674.985	1.99536	0.124887	15.9773	1.8406e-57	1.36181e-56
BIF_01090	I3242_02565		type VI secretion protein ImpB		Y-family DNA polymerase		3103	3375	4062	4696	2939	4091	1.236	307	154	306	1506	2230	1059	3.116	2298.59	1.98942	0.225698	8.81453	1.2019e-18	3.02346e-18
BIF_01193	I3242_03110		L-serine ammonia-lyase		L-serine ammonia-lyase	Glycine, Serine Threonine Metabolism	2324	2423	2667	1562	918	1234	0.068	603	319	547	1149	2192	924	1.949	1358.58	1.9893	0.164286	12.1088	9.48945e-34	3.65376e-33
BIF_00074	I3242_03765		purine permease		purine permease	Transport	1390	1425	1575	164	87	95	-2.61	1309	887	1401	307	976	418	-0.744	707.717	1.97631	0.187185	10.558	4.66277e-26	1.45808e-25
BIF_02255	I3242_03795	rpsD	30S ribosomal protein S4	rpsD	30S ribosomal protein S4		28484	27083	35118	5736	3151	3791	-1.777	19706	13696	18001	11406	21576	8647	0.084	14532.1	1.97335	0.139879	14.1076	3.4116e-45	1.78793e-44
BIF_01473	I3242_04335		MFS transporter		MFS transporter		162	178	199	547	357	395	2.348	12	5	7	77	196	76	4.211	196.31	1.97092	0.343618	5.73579	9.7058e-09	1.71403e-08
BIF_00273	I3242_08790	rpsI	30S ribosomal protein S9	rpsI	30S ribosomal protein S9		38531	41592	50612	8693	4848	6268	-1.656	18171	13129	17525	10029	23938	9785	0.196	16582.5	1.96154	0.0630965	31.0879	3.50829e-212	1.89114e-210
BIF_01430	I3242_09550		hypothetical protein		hypothetical protein		62	60	85	44	41	62	0.62	78	52	62	214	412	174	2.447	154.108	1.94849	0.277391	7.02433	2.15095e-12	4.411e-12
BIF_02760	I3242_03065		aminoacyl-tRNA hydrolase		aminoacyl-tRNA hydrolase		1547	1433	1939	996	653	841	0.103	205	126	182	400	729	341	1.934	674.208	1.93517	0.169115	11.4429	2.55205e-30	8.88898e-30
BIF_00634	I3242_03830	mltG	endolytic transglycosylase MltG	mltG	endolytic transglycosylase MltG		2227	2311	2703	206	97	154	-2.929	2429	1839	2288	525	1362	520	-1.113	1155.89	1.92451	0.121655	15.8194	2.28622e-56	1.63798e-55
BIF_01825	I3242_03090		DUF501 domain-containing protein		DUF501 domain-containing protein		1580	1598	1910	181	78	119	-2.697	617	435	550	153	390	143	-0.885	437.358	1.92396	0.15163	12.6885	6.84536e-37	2.83844e-36
BIF_00668	I3242_08755	rplD	50S ribosomal protein L4	rplD	50S ribosomal protein L4		43919	38527	58318	5028	2981	3831	-2.492	16412	10205	15014	4902	11182	4154	-0.682	12206.5	1.91943	0.140494	13.662	1.7112e-42	8.31364e-42
BIF_00298	I3242_02160		4-hydroxy-tetrahydrodipicolinate reductase		4-hydroxy-tetrahydrodipicolinate reductase	Lysine Biosynthesis	2361	2282	3058	738	392	408	-1.265	1330	902	1336	834	2281	913	0.516	1261.52	1.88883	0.150435	12.5557	3.69683e-36	1.51076e-35
BIF_01857	I3242_08405		DUF4125 family protein		DUF4125 family protein		285	328	331	102	57	66	-1.009	222	165	203	183	448	159	0.757	212.184	1.87507	0.188662	9.93879	2.82228e-23	8.02718e-23
BIF_00880	I3242_02835		ECF transporter S component		ECF transporter S component	Transport	179	227	185	77	44	60	-0.651	251	189	217	277	562	252	1.114	250.142	1.87258	0.217311	8.61707	6.86913e-18	1.67583e-17
BIF_01743	I3242_05725		fructosamine kinase family protein		fructosamine kinase family protein		313	308	395	240	108	154	0.032	463	374	454	775	1757	857	1.772	679.908	1.84541	0.156041	11.8265	2.84905e-32	1.03702e-31
BIF_01461	I3242_09110	secE	preprotein translocase subunit SecE	secE	preprotein translocase subunit SecE		2664	2730	3536	1006	577	873	-0.789	1661	1028	1478	1503	3090	1469	0.947	1767.57	1.84478	0.135049	13.6601	1.75722e-42	8.50074e-42
BIF_00067	I3242_03915		16S rRNA (uracil(1498)-N(3))-methyltransferase		16S rRNA (uracil(1498)-N(3))-methyltransferase		994	1094	1197	380	246	302	-0.75	223	159	225	202	546	192	0.956	384.046	1.81832	0.150233	12.1033	1.01466e-33	3.88037e-33
BIF_00466	I3242_04000		coproporphyrinogen III oxidase	hemW	radical SAM family heme chaperone HemW	Porphyrin and chlorophyll Metabolism	1091	1309	1284	157	99	129	-2.192	866	685	828	326	714	287	-0.484	547.24	1.81433	0.155548	11.6641	1.94381e-31	6.91949e-31
BIF_01834	I3242_03215		2-C-methyl-D-erythritol 2,4-cyclodiphosphate synthase		2-C-methyl-D-erythritol 2,4-cyclodiphosphate synthase	Terpenoid Biosynthesis	564	698	611	249	131	181	-0.69	43	22	50	50	96	33	1.025	154.678	1.808	0.269113	6.71837	1.8377e-11	3.56212e-11
BIF_01264	I3242_05900	rlmN	23S rRNA (adenine(2503)-C(2))-methyltransferase RlmN	rlmN	23S rRNA (adenine(2503)-C(2))-methyltransferase RlmN		1914	1989	2189	146	73	120	-3.11	3332	2585	3140	604	1462	601	-1.415	1346.81	1.80177	0.131516	13.7	1.01536e-42	4.9757e-42
BIF_01084	I3242_09560	rsmI	16S rRNA (cytidine(1402)-2'-O)-methyltransferase	rsmI	16S rRNA (cytidine(1402)-2'-O)-methyltransferase		1265	1374	1643	829	426	578	-0.165	921	638	802	1265	2908	1145	1.527	1268.38	1.80061	0.105883	17.0057	7.44676e-65	6.58572e-64
BIF_00627	I3242_05610	der	bifunctional cytidylate kinase/GTPase Der	der	bifunctional cytidylate kinase/GTPase Der		5288	5889	6744	1407	600	734	-1.68	4306	2971	4181	2028	5145	1912	0.002	3061.34	1.79127	0.153355	11.6806	1.60208e-31	5.7391e-31
BIF_00919	I3242_02965		TlyA family RNA methyltransferase		TlyA family RNA methyltransferase		2420	2839	2880	182	92	126	-3.291	394	302	380	79	133	59	-1.599	451.614	1.79113	0.183387	9.76695	1.56076e-22	4.33034e-22
BIF_00009	I3242_01875		multidrug efflux MFS transporter		multidrug efflux MFS transporter		1947	1799	2003	1234	693	931	0.047	358	228	410	718	1138	556	1.725	921.704	1.78911	0.204114	8.76526	1.86344e-18	4.66685e-18
BIF_02750	I3242_03150		LCP family protein		LCP family protein		782	768	765	40	37	37	-3.271	2234	1571	2078	346	835	336	-1.602	774.047	1.78365	0.197938	9.01119	2.03833e-19	5.24408e-19
BIF_00603	I3242_05580		RNA polymerase-binding protein RbpA		RNA polymerase-binding protein RbpA		1248	1215	1565	316	152	207	-1.522	960	655	786	555	987	451	0.14	691.51	1.77355	0.166414	10.6575	1.6094e-26	5.06066e-26
BIF_02430	I3242_09155		AEC family transporter		AEC family transporter		600	575	723	374	237	356	0.104	229	151	225	395	745	392	1.762	437.94	1.76455	0.180717	9.76419	1.60383e-22	4.43896e-22
BIF_00324	I3242_03210		CarD family transcriptional regulator		CarD family transcriptional regulator		2155	2544	2488	1072	574	766	-0.522	567	300	475	651	974	491	1.126	912.912	1.75955	0.212753	8.27041	1.335e-16	3.14838e-16
BIF_01280	I3242_04455		prolipoprotein diacylglyceryl transferase		prolipoprotein diacylglyceryl transferase		3328	3284	3791	400	206	229	-2.588	1859	1471	1795	457	1197	453	-0.957	1149.04	1.7424	0.135174	12.8901	5.11982e-38	2.20366e-37
BIF_01325	I3242_08535		ribonuclease HI		ribonuclease HI		1333	1267	1552	514	294	430	-0.68	419	279	356	368	839	370	0.954	576.252	1.73987	0.134123	12.9722	1.75897e-38	7.68785e-38
BIF_00480	I3242_03170		hypothetical protein		hypothetical protein		1868	2196	2201	359	141	213	-2.104	1719	1391	1734	621	1561	590	-0.474	1062.19	1.73906	0.158229	10.9908	4.23294e-28	1.38089e-27
BIF_01141	I3242_01755	lepB	signal peptidase I	lepB	signal peptidase I		3861	4074	5025	2120	1332	1819	-0.217	1197	760	1076	1597	3187	1361	1.414	2101.36	1.73741	0.127786	13.5963	4.21461e-42	2.0046e-41
BIF_01927	I3242_07590		hypothetical protein		hypothetical protein		759	867	1042	93	45	81	-2.54	610	426	567	139	369	158	-0.913	335.352	1.73245	0.167367	10.3512	4.13348e-25	1.23786e-24
BIF_00475	I3242_05805	uvrC	excinuclease ABC subunit UvrC	uvrC	excinuclease ABC subunit UvrC		1509	1573	1816	420	167	233	-1.546	686	579	592	409	788	304	0.055	615.068	1.71756	0.194767	8.81856	1.15937e-18	2.92296e-18
BIF_00020	I3242_03970		50S ribosomal protein L25/general stress protein Ctc		50S ribosomal protein L25/general stress protein Ctc		10548	10794	13294	3645	2022	2559	-1.01	9452	6781	9148	8089	13659	6502	0.582	8251.65	1.70523	0.14687	11.6105	3.64612e-31	1.2858e-30
BIF_00893	I3242_04250	pyrE	orotate phosphoribosyltransferase	pyrE	orotate phosphoribosyltransferase	Purine Pyrimidine Biosynthesis	1786	1822	2123	391	166	226	-1.831	2010	1517	1853	830	1867	826	-0.242	1211.14	1.69834	0.133369	12.7342	3.81882e-37	1.60107e-36
BIF_00474	I3242_05800		shikimate dehydrogenase		shikimate dehydrogenase	Tyrosine, Tryptophan, Phenylalanine Biosynthesis	1277	1271	1457	284	141	149	-1.754	1187	942	1080	508	1335	458	-0.169	769.419	1.69562	0.161197	10.5189	7.0669e-26	2.18572e-25
BIF_02139	I3242_06390		alcohol dehydrogenase		alcohol dehydrogenase		1006	1150	1356	485	269	405	-0.53	163	103	158	178	354	144	1.057	366.109	1.68745	0.162056	10.4127	2.16891e-25	6.58233e-25
BIF_00355	I3242_02995		HAD family phosphatase		HAD family phosphatase		596	744	669	136	76	75	-1.754	559	419	525	231	590	230	-0.173	365.636	1.68566	0.185278	9.09801	9.20024e-20	2.39418e-19
BIF_00104	I3242_03860		CTP synthase		CTP synthase	Purine Pyrimidine Biosynthesis	11151	11589	12939	1078	551	691	-2.893	16641	11770	15370	2552	8429	3261	-1.317	6892.54	1.68538	0.151778	11.1043	1.19599e-28	3.94711e-28
BIF_02094	I3242_03825	ruvX	Holliday junction resolvase RuvX	ruvX	Holliday junction resolvase RuvX		599	646	729	54	28	43	-2.918	470	416	454	118	160	107	-1.344	249.919	1.67935	0.260915	6.4364	1.22341e-10	2.32365e-10
BIF_02600	I3242_07675	serB	phosphoserine phosphatase SerB	serB	phosphoserine phosphatase SerB	Glycine, Serine Threonine Metabolism	1273	1123	1393	287	135	196	-1.57	105	60	111	54	101	54	0.023	245.279	1.67826	0.223455	7.5105	5.89041e-14	1.29224e-13
BIF_00120	I3242_03485		trigger factor		trigger factor		17108	17396	20746	2024	1146	1487	-2.504	10624	6378	10036	2741	5564	2369	-0.942	6064.12	1.67209	0.12771	13.0929	3.61621e-39	1.62442e-38
BIF_00659	I3242_05620		aquaporin		aquaporin	Transport	8218	7331	10027	1442	598	746	-2.173	3162	2271	2937	1088	2042	981	-0.616	2431.59	1.6704	0.182823	9.1367	6.43855e-20	1.68324e-19
BIF_01159	I3242_01810		long-chain fatty acid--CoA ligase		long-chain fatty acid--CoA ligase	Cell Envelope Biosynthesis	13803	13067	16882	3847	2508	3537	-1.059	7391	5795	6909	3937	13080	5726	0.493	7263.71	1.65911	0.178416	9.29911	1.4162e-20	3.74564e-20
BIF_00507	I3242_05635		permease		hypothetical protein		4178	4560	5006	514	270	292	-2.622	1305	861	1144	326	619	252	-1.079	1023.16	1.6529	0.156833	10.5392	5.69814e-26	1.77694e-25
BIF_01077	I3242_06520		UDP-N-acetylmuramoyl-L-alanyl-D-glutamate--2, 6-diaminopimelate ligase		UDP-N-acetylmuramoyl-L-alanyl-D-glutamate--2, 6-diaminopimelate ligase	Cell Envelope Biosynthesis	3285	3054	4011	708	378	546	-1.602	3573	2381	3298	1706	3632	1481	-0.064	2231.41	1.64751	0.120213	13.7049	9.48393e-43	4.66774e-42
BIF_00789	I3242_03565		pyridoxamine kinase		pyridoxamine kinase	Vitamine B6 Metabolism	1437	1332	1476	369	162	175	-1.564	315	213	311	170	262	163	-0.033	375.059	1.64472	0.244295	6.73254	1.66725e-11	3.23726e-11
BIF_02137	I3242_06425		NUDIX hydrolase		NUDIX hydrolase		3244	3534	4014	3258	1993	2803	0.653	243	138	232	615	1045	429	2.187	1517.81	1.64144	0.184357	8.90359	5.40681e-19	1.37539e-18
BIF_01398	I3242_08350		CHAP domain-containing protein		CHAP domain-containing protein		5693	5822	7189	1708	1034	1404	-1.098	2679	1880	2549	1746	3687	1778	0.417	2678.56	1.62448	0.108203	15.0133	6.0103e-51	3.61897e-50
BIF_00939	I3242_06480		thiamine diphosphokinase		thiamine diphosphokinase	Thiamine Metabolism	353	307	366	295	170	266	0.574	170	99	167	334	765	328	2.088	345.884	1.61898	0.181416	8.92412	4.49267e-19	1.14543e-18
BIF_02112	I3242_05945		GuaB3 family IMP dehydrogenase-related protein		GuaB3 family IMP dehydrogenase-related protein	Purine Pyrimidine Biosynthesis	3569	3959	4430	747	363	452	-1.887	2950	2223	2757	940	2974	1052	-0.384	1873.78	1.61457	0.14721	10.9678	5.45964e-28	1.77595e-27
BIF_01817	I3242_03220		metal ABC transporter permease		metal ABC transporter permease	Transport	421	467	514	227	129	149	-0.41	178	94	194	80	602	185	1.099	241.918	1.61149	0.499264	3.22773	0.00124777	0.00168352
BIF_00055	I3242_01340	nucS	endonuclease NucS	nucS	endonuclease NucS		2092	1818	2508	534	277	424	-1.317	452	348	455	281	579	243	0.187	603.328	1.61093	0.153203	10.515	7.36576e-26	2.27195e-25
BIF_01294	I3242_01010		C69 family dipeptidase		C69 family dipeptidase		2841	3043	3755	1749	1061	1217	-0.184	1262	827	1194	1473	3427	1400	1.305	1884.69	1.59738	0.102607	15.5679	1.20313e-54	8.01146e-54
BIF_00254	I3242_04190		tRNA (adenine-N1)-methyltransferase		tRNA (adenine-N1)-methyltransferase		1577	1574	1791	433	208	289	-1.361	1721	1298	1552	977	1962	872	0.121	1182.91	1.59354	0.134135	11.8801	1.50111e-32	5.49922e-32
BIF_01828	I3242_03990	rpsT	30S ribosomal protein S20	rpsT	30S ribosomal protein S20		5092	5748	6528	1003	578	684	-1.872	5628	4036	5645	2612	3566	2133	-0.394	3341.1	1.59325	0.205644	7.74763	9.3626e-15	2.11546e-14
BIF_01664	I3242_07805		glycoside hydrolase family 3 C-terminal domain-containing protein		glycoside hydrolase family 3 C-terminal domain-containing protein		349	334	420	456	242	279	0.882	412	271	410	961	2457	985	2.36	838.423	1.58417	0.13916	11.3838	5.03583e-30	1.73269e-29
BIF_02065	I3242_07480	aspS	aspartate--tRNA ligase	aspS	aspartate--tRNA ligase	Alanine Aspartate Metabolism	13502	13138	16745	979	548	646	-3.255	4921	3445	4767	680	1614	669	-1.787	3194.73	1.57628	0.101954	15.4607	6.38754e-54	4.15557e-53
BIF_01409	I3242_06190	trpD	anthranilate phosphoribosyltransferase	trpD	anthranilate phosphoribosyltransferase	Tyrosine, Tryptophan, Phenylalanine Metabolism	1766	2219	2431	1876	970	1248	0.409	396	218	374	636	1575	601	1.867	1087.8	1.56454	0.148088	10.5649	4.33335e-26	1.35882e-25
BIF_00966	I3242_08770		YwiC-like family protein		YwiC-like family protein		931	976	1229	537	267	434	-0.28	287	176	264	280	669	311	1.173	466.819	1.55856	0.149988	10.3913	2.71681e-25	8.17932e-25
BIF_02615	I3242_07330		ROK family protein		ROK family protein	Glycolysis/Gluconeogenesis	7564	7343	8407	2252	1246	1496	-1.167	4663	3245	4347	2328	6076	2980	0.267	3910.32	1.54476	0.136888	11.2848	1.55983e-29	5.27081e-29
BIF_00851	I3242_02430		anion transporter		anion transporter		1914	2282	2544	682	404	506	-1.01	463	314	457	370	595	271	0.43	673.615	1.54467	0.173494	8.90329	5.4215e-19	1.37604e-18
BIF_02610	I3242_07345		ECF transporter S component		ECF transporter S component	Transport	1027	1024	1368	663	394	443	-0.115	879	568	747	1078	2048	982	1.317	1046.16	1.54246	0.147449	10.461	1.30476e-25	3.97039e-25
BIF_00836	I3242_05955		substrate-binding domain-containing protein		substrate-binding domain-containing protein		1885	1658	2239	388	182	216	-1.833	1624	1201	1511	587	1431	563	-0.402	986.26	1.53708	0.146893	10.464	1.26469e-25	3.85883e-25
BIF_01727	I3242_03665		nitrate reductase		nitrate reductase	Transport	3698	3535	4435	1080	708	900	-1.037	8363	5817	7559	4329	13583	5154	0.392	5555.64	1.535	0.140725	10.9078	1.05814e-27	3.39325e-27
BIF_00539	I3242_05795	rapZ	RNase adapter RapZ	rapZ	RNase adapter RapZ		2362	2236	2612	325	155	258	-2.238	1424	1093	1259	347	991	375	-0.824	862.598	1.52391	0.149759	10.1757	2.54446e-24	7.46199e-24
BIF_02012	I3242_06765	glnA	type I glutamate--ammonia ligase	glnA	type I glutamate--ammonia ligase	Glutamate Metabolism	6096	6146	7125	1296	660	819	-1.753	4023	2768	3657	1434	3558	1440	-0.349	2682.91	1.51326	0.103814	14.5767	3.95161e-48	2.24785e-47
BIF_00472	I3242_07980		single-stranded DNA-binding protein		single-stranded DNA-binding protein		472	524	623	410	291	331	0.439	56	36	59	73	243	109	1.834	229.285	1.50069	0.217988	6.88429	5.80758e-12	1.15743e-11
BIF_01167	I3242_03060		N-acetyltransferase		N-acetyltransferase		597	658	842	407	181	317	-0.157	70	47	63	86	151	81	1.238	221.08	1.49381	0.223665	6.67879	2.40922e-11	4.64607e-11
BIF_02118	I3242_02320		ABC transporter substrate-binding protein		ABC transporter substrate-binding protein	Transport	3806	3891	4924	3470	2376	3218	0.616	286	203	229	621	1078	469	1.999	1709.63	1.49176	0.177556	8.40165	4.40263e-17	1.05365e-16
BIF_00345	I3242_02850		RNA methyltransferase		RNA methyltransferase		1338	1468	1707	255	150	169	-1.908	630	467	601	208	570	172	-0.534	477.676	1.48701	0.154215	9.64249	5.28873e-22	1.45312e-21
BIF_01412	I3242_02315		type III pantothenate kinase		type III pantothenate kinase	Pantothenate and CoA biosynthesis	586	600	797	353	213	272	-0.167	104	60	106	132	241	102	1.216	241.472	1.47824	0.190537	7.75824	8.61168e-15	1.94969e-14
BIF_01470	I3242_07855	nrdG	anaerobic ribonucleoside-triphosphate reductase activating protein	nrdG	anaerobic ribonucleoside-triphosphate reductase activating protein	Purine Metabolism	643	626	719	215	132	173	-0.868	411	308	369	283	616	285	0.5	379.431	1.47266	0.149608	9.84346	7.31499e-23	2.05473e-22
BIF_01625	I3242_09495		TatD family hydrolase		TatD family hydrolase		2877	3051	3785	4037	2329	2839	0.993	691	473	698	1674	4075	1677	2.354	2428.5	1.46831	0.0944344	15.5484	1.63088e-54	1.07335e-53
BIF_00553	I3242_02945		tyrosine--tRNA ligase		tyrosine--tRNA ligase	Tyrosine, Tryptophan, Phenylalanine Metabolism	7699	7926	9090	877	397	556	-2.715	4163	2874	3755	808	1634	753	-1.362	2365.75	1.46418	0.130113	11.2532	2.23433e-29	7.52758e-29
BIF_00913	I3242_01490		U32 family peptidase		U32 family peptidase		3244	3975	4620	1334	780	933	-0.884	726	414	632	465	1023	400	0.466	1117.05	1.45752	0.141434	10.3053	6.66878e-25	1.99184e-24
BIF_01829	I3242_03995	lepA	elongation factor 4	lepA	elongation factor 4		3071	2929	3482	798	441	506	-1.385	2371	1739	2194	1189	2506	1042	-0.04	1685.9	1.45436	0.122061	11.915	9.89e-33	3.64674e-32
BIF_01026	I3242_08295	trmB	tRNA (guanosine(46)-N7)-methyltransferase TrmB	trmB	tRNA (guanosine(46)-N7)-methyltransferase TrmB		610	690	782	603	341	490	0.53	822	575	850	1470	3386	1485	1.87	1300.75	1.44825	0.115966	12.4887	8.60905e-36	3.4315e-35
BIF_00201	I3242_09145		Rne/Rng family ribonuclease		Rne/Rng family ribonuclease		13384	15684	17808	7717	4755	6387	-0.234	6805	4531	6642	6938	16945	6485	1.105	9170.77	1.4476	0.103362	14.005	1.45179e-44	7.50424e-44
BIF_01863	I3242_06980		thiamine-binding protein		thiamine-binding protein		334	331	393	52	29	47	-1.982	591	441	578	176	431	195	-0.641	292.323	1.44513	0.188227	7.67758	1.62126e-14	3.61986e-14
BIF_00669	I3242_08750	rplW	50S ribosomal protein L23	rplW	50S ribosomal protein L23		13860	13665	19005	1569	852	1187	-2.619	4303	2702	3955	874	1957	683	-1.287	3331.79	1.44096	0.1371	10.5103	7.74751e-26	2.3832e-25
BIF_00622	I3242_03885	sufS	SufS family cysteine desulfurase		cysteine desulfurase		4034	4360	5258	485	264	340	-2.583	2001	1392	1722	361	921	398	-1.25	1227.77	1.43995	0.110063	13.0829	4.1229e-39	1.83745e-38
BIF_01872	I3242_04225		aspartate carbamoyltransferase regulatory subunit		aspartate carbamoyltransferase regulatory subunit	Purine Pyrimidine Biosynthesis	408	398	514	41	20	25	-2.877	485	353	446	76	175	87	-1.547	205.609	1.4277	0.223916	6.37605	1.81711e-10	3.42829e-10
BIF_00826	I3242_09285	gluQRS	tRNA glutamyl-Q(34) synthetase GluQRS		glutamyl-Q tRNA(Asp) synthetase	tRNA Charging	954	1124	1287	890	488	595	0.294	188	93	163	277	586	190	1.611	490.019	1.42201	0.187311	7.59172	3.15682e-14	6.93888e-14
BIF_01560	I3242_00840		MFS transporter		MFS transporter		1822	2070	2561	709	382	537	-0.919	1141	857	1157	806	1592	751	0.396	1095.99	1.42136	0.126691	11.2191	3.28619e-29	1.10385e-28
BIF_00700	I3242_01225	rho	transcription termination factor Rho	rho	transcription termination factor Rho		8982	9890	11553	1933	1179	1624	-1.607	6330	4262	6000	2567	5501	2276	-0.305	4327.72	1.41158	0.103757	13.6047	3.75504e-42	1.80114e-41
BIF_00670	I3242_08745	rplB	50S ribosomal protein L2	rplB	50S ribosomal protein L2		48719	47331	66416	5947	3437	4328	-2.491	25514	16168	23485	5197	12048	4832	-1.196	15276.2	1.40476	0.110476	12.7156	4.84554e-37	2.02404e-36
BIF_00574	I3242_03310		ABC transporter permease		ABC transporter permease		504	539	541	249	136	181	-0.429	245	182	218	217	475	216	0.869	293.452	1.40293	0.163765	8.56671	1.06486e-17	2.58674e-17
BIF_00976	I3242_05810	uvrA	excinuclease ABC subunit UvrA	uvrA	excinuclease ABC subunit UvrA		3476	3596	4535	1992	917	1166	-0.468	2242	1667	2168	1924	4692	1850	0.823	2469.61	1.39992	0.122646	11.4143	3.54813e-30	1.22828e-29
BIF_01596	I3242_04020		hypothetical protein		hypothetical protein		20	21	31	37	23	33	1.452	31	14	20	81	189	68	2.734	64.1383	1.39311	0.361604	3.85257	0.000116886	0.000169201
BIF_00360	I3242_00005	dnaA	chromosomal replication initiator protein DnaA	dnaA	chromosomal replication initiator protein DnaA		4109	3887	4773	1599	838	1084	-0.804	2230	1524	2041	1532	3241	1391	0.47	2136.62	1.38438	0.111641	12.4003	2.60338e-35	1.02684e-34
BIF_01603	I3242_09630		ABC transporter ATP-binding protein		ABC transporter ATP-binding protein		717	850	994	1490	839	1101	1.491	28	19	36	109	196	118	2.796	490.439	1.38007	0.229542	6.01228	1.82931e-09	3.3346e-09
BIF_00907	I3242_00795		phosphatase PAP2 family protein		phosphatase PAP2 family protein		4451	4753	5771	2010	1383	1711	-0.461	934	623	1001	806	1890	761	0.799	1719.25	1.36705	0.130248	10.4957	9.04025e-26	2.76583e-25
BIF_00841	I3242_00415		hemolysin III family protein		hemolysin III family protein		918	906	1167	1133	697	921	0.956	550	402	558	1295	2854	1232	2.207	1267.63	1.35847	0.112609	12.0636	1.64379e-33	6.22331e-33
BIF_00954	I3242_01785		gamma-glutamyl-gamma-aminobutyrate hydrolase family protein		gamma-glutamyl-gamma-aminobutyrate hydrolase family protein	Tyrosine, Tryptophan, Phenylalanine Metabolism	212	206	188	117	66	94	-0.078	132	101	109	172	252	140	1.164	162.67	1.35405	0.266094	5.0886	3.60718e-07	6.01374e-07
BIF_00264	I3242_05860		metallopeptidase family protein		metallopeptidase family protein		1415	1654	1698	1279	611	775	0.201	145	89	176	197	434	216	1.449	576.204	1.35392	0.190147	7.12041	1.0761e-12	2.2475e-12
BIF_02475	I3242_08900		GNAT family N-acetyltransferase		GNAT family N-acetyltransferase		599	708	848	729	438	693	0.868	248	194	281	669	1142	524	2.107	661.643	1.3474	0.19198	7.01846	2.24322e-12	4.58362e-12
BIF_01142	I3242_01750	rplS	50S ribosomal protein L19	rplS	50S ribosomal protein L19		17710	21036	23827	6521	3344	4387	-1.079	6151	4962	6307	4122	6749	3384	0.14	7097.7	1.33374	0.162737	8.19569	2.49165e-16	5.85175e-16
BIF_00774	I3242_02080		tRNA (cytidine(34)-2'-O)-methyltransferase		tRNA (cytidine(34)-2'-O)-methyltransferase		1183	1051	1484	174	151	211	-1.687	409	308	398	163	295	152	-0.462	364.191	1.33243	0.222959	5.97614	2.28485e-09	4.14495e-09
BIF_02221	I3242_08995		teichoic acid transporter		hypothetical protein		1102	1200	1377	650	353	498	-0.23	328	261	330	362	724	321	0.996	552.239	1.33205	0.132226	10.0741	7.1948e-24	2.0724e-23
BIF_00495	I3242_02860		phenylalanine--tRNA ligase subunit beta		phenylalanine--tRNA ligase subunit beta	Tyrosine, Tryptophan, Phenylalanine Biosynthesis	15205	15012	18072	1155	622	732	-3.21	7010	4613	6419	848	2069	680	-1.997	3862.97	1.32309	0.133173	9.93519	2.9263e-23	8.30217e-23
BIF_01021	I3242_00250		hypothetical protein		hypothetical protein		306	306	410	102	61	81	-0.993	84	76	102	56	121	58	0.217	114.703	1.31053	0.227822	5.75242	8.79763e-09	1.56096e-08
BIF_00816	I3242_01620		type 1 glutamine amidotransferase		type 1 glutamine amidotransferase	Purine Pyrimidine Biosynthesis	2685	2844	3450	739	480	646	-1.187	1186	941	1122	749	1154	541	0.015	1126.08	1.30922	0.184451	7.09793	1.2664e-12	2.63524e-12
BIF_02134	I3242_00745		aspartate kinase		aspartate kinase	Glycine, Serine Threonine Metabolism	3467	4008	4870	1522	833	1177	-0.736	2627	1823	2343	1687	3946	1647	0.462	2348.7	1.30648	0.0954004	13.6947	1.09245e-42	5.33043e-42
BIF_01845	I3242_07220	efp	elongation factor P	efp	elongation factor P		8145	7701	10118	2000	1094	1468	-1.445	4213	2542	3585	1760	3133	1532	-0.254	3122.4	1.30293	0.151658	8.59128	8.60071e-18	2.09376e-17
BIF_01212	I3242_07625		ECF transporter S component		ECF transporter S component		5483	5653	6964	4924	2780	3894	0.426	186	127	188	301	644	246	1.615	1961.91	1.29289	0.125832	10.2747	9.16112e-25	2.72905e-24
BIF_02450	I3242_09100	rplK	50S ribosomal protein L11	rplK	50S ribosomal protein L11		12976	14220	17770	4277	2458	3373	-1.08	10282	8123	10126	6306	11294	5253	0.087	8217.81	1.27863	0.135327	9.44846	3.43854e-21	9.15867e-21
BIF_00493	I3242_07185		TetM/TetW/TetO/TetS family tetracycline resistance ribosomal protection protein		TetM/TetW/TetO/TetS family tetracycline resistance ribosomal protection protein		5520	6016	7467	3955	2516	3248	0.118	1144	743	1021	1287	3064	1198	1.287	2626.59	1.27744	0.104201	12.2593	1.49786e-34	5.84681e-34
BIF_00191	I3242_03555		YifB family Mg chelatase-like AAA ATPase		YifB family Mg chelatase-like AAA ATPase		64	48	79	33	19	27	-0.202	83	59	99	97	207	66	0.969	85.3073	1.27726	0.30906	4.13271	3.58508e-05	5.37525e-05
BIF_00667	I3242_09940		class C sortase		class C sortase		669	798	916	773	453	588	0.679	41	36	44	93	174	70	1.854	317.49	1.27456	0.202592	6.29124	3.14934e-10	5.9024e-10
BIF_00053	I3242_06220	recA	recombinase RecA	recA	recombinase RecA		5000	5597	6642	5893	3728	5134	0.86	913	553	883	1991	3746	1499	2.024	3278.97	1.27326	0.158543	8.03101	9.66763e-16	2.21983e-15
BIF_02715	I3242_03770		xanthine phosphoribosyltransferase		xanthine phosphoribosyltransferase	Nucleotide Salvage Pathway	445	363	468	76	39	60	-1.811	872	625	818	221	622	304	-0.651	409.006	1.26494	0.205833	6.14546	7.97302e-10	1.47234e-09
BIF_00985	I3242_04490		DUF881 domain-containing protein		DUF881 domain-containing protein		925	1014	1123	135	61	88	-2.376	648	454	548	117	291	141	-1.217	344.697	1.26339	0.168425	7.5012	6.32371e-14	1.37928e-13
BIF_01166	I3242_07585		DUF58 domain-containing protein		DUF58 domain-containing protein		1476	1517	1733	241	137	160	-2.073	710	447	664	206	413	131	-0.918	467.792	1.26291	0.175146	7.2106	5.57041e-13	1.17206e-12
BIF_00600	I3242_00690		type II secretion system F family protein	tadC	Flp pilus assembly protein TadC		11	15	11	19	17	23	1.768	15	13	12	55	130	51	2.906	43.9098	1.2619	0.45647	2.76448	0.00570141	0.00736758
BIF_01029	I3242_02870		N-acetyl-gamma-glutamyl-phosphate reductase		N-acetyl-gamma-glutamyl-phosphate reductase	Proline, Arginine Metabolism; Urea cycle Metabolism of amino groups	1099	1186	1476	399	195	235	-1.126	1036	693	900	591	1055	391	0.021	714.683	1.25946	0.184286	6.83425	8.24323e-12	1.63135e-11
BIF_01965	I3242_08735	rplV	50S ribosomal protein L22	rplV	50S ribosomal protein L22		22036	21226	31177	2585	1637	2042	-2.481	9205	5996	8623	1730	3919	1653	-1.332	6133.63	1.25849	0.124207	10.1322	3.97417e-24	1.15353e-23
BIF_00792	I3242_00990	pgl	6-phosphogluconolactonase		6-phosphogluconolactonase	Pentose Phosphate Pathway	632	741	908	365	190	275	-0.392	334	242	280	314	519	250	0.757	390.072	1.2579	0.182704	6.88495	5.78096e-12	1.15415e-11
BIF_01590	I3242_00430	tgt	tRNA guanosine(34) transglycosylase Tgt	tgt	tRNA guanosine(34) transglycosylase Tgt		2575	2548	3266	971	619	757	-0.759	520	368	567	354	839	305	0.389	848.417	1.25436	0.131777	9.51882	1.75163e-21	4.68757e-21
BIF_00383	I3242_06730		cation transporter		cation transporter	Transport	613	709	774	629	340	439	0.486	289	145	263	468	792	341	1.632	500.498	1.25411	0.201151	6.23466	4.52767e-10	8.4437e-10
BIF_00643	I3242_06545		aminopeptidase P family protein		aminopeptidase P family protein		2584	2349	3015	537	291	391	-1.644	4133	2867	3933	1352	3357	1354	-0.499	2117.71	1.25292	0.110726	11.3156	1.09867e-29	3.72363e-29
BIF_01137	I3242_00440		heavy metal translocating P-type ATPase		heavy metal translocating P-type ATPase		20277	22259	28473	7216	4279	5587	-0.976	1645	1128	1361	850	1862	849	0.167	4982.05	1.25008	0.107654	11.612	3.5796e-31	1.26628e-30
BIF_01799	I3242_03345	rsfS	ribosome silencing factor	rsfS	ribosome silencing factor		486	517	553	113	60	81	-1.557	194	104	185	60	163	58	-0.431	155.73	1.23346	0.217109	5.68129	1.3368e-08	2.33888e-08
BIF_00318	I3242_04445		bifunctional indole-3-glycerol phosphate synthase/tryptophan synthase subunit beta		bifunctional indole-3-glycerol phosphate synthase/tryptophan synthase subunit beta	Tyrosine, Tryptophan, Phenylalanine Metabolism	7258	7937	8893	3687	1768	2241	-0.605	2210	1461	2039	1362	3355	1577	0.518	2932.86	1.23284	0.130679	9.43414	3.94222e-21	1.04756e-20
BIF_01514	I3242_00865		glutamate--tRNA ligase		glutamate--tRNA ligase	tRNA Charging	5479	6199	7143	1200	690	955	-1.656	4454	3016	4095	1372	3445	1419	-0.537	2731.66	1.22706	0.0911806	13.4575	2.78344e-41	1.30201e-40
BIF_00678	I3242_08855		FAD-binding protein		UDP-N-acetylmuramate dehydrogenase	Cell Envelope Biosynthesis	5299	5586	6737	9421	4717	5696	1.219	1199	816	1136	2830	7064	2658	2.334	4510.21	1.22433	0.116385	10.5197	7.0128e-26	2.17493e-25
BIF_00793	I3242_06020		leucine--tRNA ligase		leucine--tRNA ligase	Valine, Leucine, Isoleucine Biosynthesis	8911	8541	9776	1245	681	864	-2.232	8624	5531	7593	1685	4524	1732	-1.117	4049.96	1.22421	0.117712	10.4	2.47816e-25	7.48073e-25
BIF_01056	I3242_01115		ribose-phosphate diphosphokinase		ribose-phosphate diphosphokinase	Pentose phosphate pathwa	7864	8235	10163	1645	898	1276	-1.716	3459	2609	3400	1319	2348	1043	-0.603	2738.03	1.22399	0.136532	8.96483	3.10748e-19	7.95854e-19
BIF_01673	I3242_10050		CCA tRNA nucleotidyltransferase		CCA tRNA nucleotidyltransferase		3100	3337	3887	1104	691	849	-0.89	1055	811	1113	666	1483	573	0.225	1244.14	1.22289	0.109888	11.1285	9.11475e-29	3.01693e-28
BIF_00766	I3242_06465		translation initiation factor IF-3		translation initiation factor IF-3		13085	13663	15484	4596	2992	4150	-0.766	10571	7317	10064	7008	13363	6297	0.343	8785.01	1.2196	0.134419	9.07313	1.15647e-19	3.00259e-19
BIF_01438	I3242_00500		adenylosuccinate synthase		adenylosuccinate synthase	Purine Pyrimidine Biosynthesis	5357	5589	6748	2595	1533	2041	-0.448	3103	1986	2726	2181	5244	2186	0.662	3202.33	1.21889	0.0908117	13.4222	4.4835e-41	2.06314e-40
BIF_00854	I3242_01240	valS	valine--tRNA ligase	valS	valine--tRNA ligase	Valine, Leucine, Isoleucine Biosynthesis	21676	20781	27591	2240	1278	1596	-2.707	7802	5253	7520	991	3231	1237	-1.604	5321.5	1.21026	0.142952	8.4662	2.53531e-17	6.11934e-17
BIF_02300	I3242_00270	crgA	cell division protein CrgA	crgA	cell division protein CrgA		3155	3040	3811	746	411	528	-1.508	977	648	917	373	682	371	-0.405	929.159	1.20939	0.149181	8.10681	5.19648e-16	1.20789e-15
BIF_00639	I3242_02785		GIY-YIG nuclease family protein		GIY-YIG nuclease family protein		182	188	227	48	21	42	-1.367	1281	957	1109	529	1113	495	-0.27	608.282	1.20061	0.194735	6.16539	7.031e-10	1.30477e-09
BIF_00380	I3242_05935		long-chain fatty acid--CoA ligase		AMP-binding protein	Cell Envelope Biosynthesis	4169	4211	4712	1464	632	732	-1.188	5132	3648	4698	1952	5605	2385	-0.103	3187.81	1.19576	0.175178	6.82599	8.73232e-12	1.72513e-11
BIF_01243	I3242_08325		thymidylate synthase		thymidylate synthase	Nucleotide Salvage Pathway	6198	5935	7877	1051	675	897	-1.849	1996	1522	1875	585	1293	576	-0.765	1742.1	1.19108	0.11725	10.1585	3.03753e-24	8.8393e-24
BIF_00765	I3242_06455	rplT	50S ribosomal protein L20	rplT	50S ribosomal protein L20		13706	14584	17044	2456	1478	1965	-1.869	9535	6989	9070	2661	6220	2625	-0.793	5841.03	1.18566	0.0750279	15.803	2.9676e-56	2.09958e-55
BIF_01240	I3242_09920	rlmB	23S rRNA (guanosine(2251)-2'-O)-methyltransferase RlmB	rlmB	23S rRNA (guanosine(2251)-2'-O)-methyltransferase RlmB		6674	7077	8725	956	516	761	-2.265	1306	1075	1306	267	687	306	-1.2	1477.41	1.17325	0.11682	10.0433	9.83216e-24	2.82488e-23
BIF_00542	I3242_06725	lexA	transcriptional repressor LexA	lexA	transcriptional repressor LexA		8911	8434	11348	13557	8696	11324	1.313	1057	605	1025	2636	5385	2459	2.375	6018.05	1.17016	0.14838	7.88625	3.11406e-15	7.0928e-15
BIF_01235	I3242_08940	rplJ	50S ribosomal protein L10	rplJ	50S ribosomal protein L10		42427	40730	49975	6296	3450	4420	-2.173	25563	19597	24660	6722	11534	5724	-1.117	15201.8	1.16935	0.144914	8.06921	7.07537e-16	1.63123e-15
BIF_00297	I3242_02165	dapA	4-hydroxy-tetrahydrodipicolinate synthase	dapA	4-hydroxy-tetrahydrodipicolinate synthase	Lysine Biosynthesis	6671	7256	8198	1304	612	761	-2.005	4835	3482	4383	1134	2942	1138	-0.949	2769.04	1.16526	0.121726	9.57283	1.04022e-21	2.81705e-21
BIF_00144	I3242_07045		alpha/beta hydrolase		alpha/beta hydrolase		4159	4265	5298	988	562	789	-1.483	3680	2631	3323	1663	2566	1095	-0.431	2269.63	1.16494	0.185994	6.26331	3.76886e-10	7.05182e-10
BIF_00196	I3242_05600		UTP--glucose-1-phosphate uridylyltransferase		UTP--glucose-1-phosphate uridylyltransferase	Nucleotide sugars Metabolism; Galactose Metabolism	3356	3161	3904	767	329	451	-1.718	7687	6118	6981	2237	5484	2509	-0.665	3638.47	1.16441	0.147287	7.90572	2.66395e-15	6.07983e-15
BIF_02252	I3242_03935		HlyC/CorC family transporter		HlyC/CorC family transporter		2132	2157	2421	122	70	97	-3.475	1404	1178	1369	137	338	112	-2.43	661.95	1.15699	0.165203	7.00346	2.49725e-12	5.09349e-12
BIF_01936	I3242_07910		endonuclease/exonuclease/phosphatase family protein		endonuclease/exonuclease/phosphatase family protein		731	811	965	411	267	332	-0.232	251	153	232	232	451	175	0.819	360.57	1.15036	0.162179	7.09318	1.31062e-12	2.71726e-12
BIF_00490	I3242_07005		LacI family DNA-binding transcriptional regulator		LacI family DNA-binding transcriptional regulator		1003	1038	1196	728	405	527	0.099	738	601	846	875	2027	837	1.131	981.089	1.14163	0.119175	9.57943	9.7586e-22	2.6491e-21
BIF_02191	I3242_09325	glf	UDP-galactopyranose mutase	glf	UDP-galactopyranose mutase	Cell Envelope Biosynthesis	3949	3887	4571	1375	735	982	-0.949	1739	1274	1604	908	2116	816	0.083	1643.94	1.13988	0.10029	11.3658	6.19052e-30	2.12353e-29
BIF_00371	I3242_08730	rpsC	30S ribosomal protein S3	rpsC	30S ribosomal protein S3		39126	39695	52351	5061	2710	3638	-2.459	21765	14175	21511	3901	9619	3361	-1.43	12562.3	1.13759	0.118685	9.58494	9.25116e-22	2.51738e-21
BIF_01966	I3242_08740	rpsS	30S ribosomal protein S19	rpsS	30S ribosomal protein S19		13551	14872	18166	1740	921	1288	-2.497	3581	2592	3716	712	1430	597	-1.469	3192.95	1.13576	0.114414	9.92672	3.18573e-23	8.99312e-23
BIF_00443	I3242_08585		hypothetical protein		hypothetical protein		2336	2197	2813	926	516	724	-0.697	350	246	312	217	469	199	0.335	666.414	1.13528	0.131476	8.63483	5.88158e-18	1.44112e-17
BIF_01810	I3242_03920		histidine triad nucleotide-binding protein		histidine triad nucleotide-binding protein		1625	1412	1748	324	148	211	-1.767	1079	845	1025	287	809	315	-0.738	664.429	1.13471	0.158699	7.15008	8.67267e-13	1.81605e-12
BIF_00912	I3242_07755		LacI family DNA-binding transcriptional regulator		LacI family DNA-binding transcriptional regulator		1066	938	1302	1301	770	1035	0.983	269	176	251	543	1069	503	2.006	782.629	1.13023	0.150806	7.49461	6.64973e-14	1.4476e-13
BIF_00750	I3242_06120		alkaline phosphatase family protein		alkaline phosphatase family protein		702	693	841	262	150	178	-0.858	449	250	379	220	496	213	0.169	353.403	1.12999	0.159389	7.08947	1.34631e-12	2.78614e-12
BIF_01848	I3242_06460	rpmI	50S ribosomal protein L35	rpmI	50S ribosomal protein L35		7765	7231	9248	1200	757	947	-1.984	1727	1160	1521	357	1102	371	-0.966	1732.3	1.12718	0.140267	8.03599	9.28228e-16	2.13568e-15
BIF_00453	I3242_07215	nusB	transcription antitermination factor NusB	nusB	transcription antitermination factor NusB		2848	2730	3352	412	215	306	-2.2	2884	1959	2938	654	1391	580	-1.188	1395.62	1.12006	0.127862	8.75986	1.95496e-18	4.88524e-18
BIF_01169	I3242_03070	mfd	transcription-repair coupling factor	mfd	transcription-repair coupling factor		6380	7268	8064	2864	1697	2143	-0.625	1963	1400	1916	1329	2942	1116	0.386	2596.02	1.12004	0.101668	11.0167	3.17647e-28	1.04225e-27
BIF_02226	I3242_08545		AURKAIP1/COX24 domain-containing protein		AURKAIP1/COX24 domain-containing protein		365	450	554	131	77	145	-0.873	160	124	150	120	142	81	0.132	170.936	1.10936	0.290649	3.81685	0.000135164	0.00019516
BIF_00906	I3242_02230	smpB	SsrA-binding protein SmpB	smpB	SsrA-binding protein SmpB		434	595	584	501	305	406	0.661	3089	2167	2836	4781	9554	4792	1.652	3646.62	1.10201	0.150057	7.34395	2.07385e-13	4.44622e-13
BIF_02400	I3242_01380		1-acyl-sn-glycerol-3-phosphate acyltransferase		1-acyl-sn-glycerol-3-phosphate acyltransferase	Glycerophospholipid Metabolism	2067	2230	2491	729	380	548	-0.977	1734	1242	1657	859	1944	822	0.013	1284.6	1.09695	0.100604	10.9037	1.1072e-27	3.54053e-27
BIF_01888	I3242_02365		S-ribosylhomocysteine lyase		S-ribosylhomocysteine lyase	Methionine Metabolism	1947	2090	2500	748	422	552	-0.857	919	610	772	479	959	470	0.132	858.883	1.09555	0.126526	8.65872	4.77078e-18	1.17403e-17
BIF_00732	I3242_07595		VWA domain-containing protein		VWA domain-containing protein		1999	2214	2498	299	209	262	-2.042	932	710	852	246	535	171	-1.055	643.809	1.09554	0.157163	6.9707	3.15372e-12	6.38642e-12
BIF_01477	I3242_01890		DUF4012 domain-containing protein		DUF4012 domain-containing protein		3623	3404	3727	425	254	341	-2.337	424	345	373	71	220	70	-1.361	620.077	1.08922	0.180447	6.03625	1.57732e-09	2.88454e-09
BIF_01849	I3242_06450	xerD	site-specific tyrosine recombinase XerD	xerD	site-specific tyrosine recombinase XerD		752	812	839	457	288	404	0.006	502	337	424	430	1061	458	0.987	574.473	1.08778	0.141917	7.66489	1.78987e-14	3.98062e-14
BIF_00811	I3242_01615		cysteine--tRNA ligase		cysteine--tRNA ligase	Cysteine Metabolism	10470	10621	13922	2249	1325	1704	-1.654	2415	1653	2105	569	1893	666	-0.689	2648.68	1.07435	0.141097	7.61427	2.6519e-14	5.85176e-14
BIF_00604	I3242_05585		DEAD/DEAH box helicase		DEAD/DEAH box helicase		4192	4615	4797	1256	593	818	-1.311	2167	1774	1941	876	2068	731	-0.355	1718.55	1.06786	0.144539	7.38803	1.49024e-13	3.20713e-13
BIF_01997	I3242_07735	ileS	mupirocin-resistant isoleucine--tRNA ligase	ileS	mupirocin-resistant isoleucine--tRNA ligase	Valine, Leucine, Isoleucine Biosynthesis	20400	20867	25865	7360	4558	5669	-0.854	6064	3980	6046	3389	6970	2771	0.088	7224.45	1.05173	0.121108	8.68426	3.81203e-18	9.44249e-18
BIF_00705	I3242_03420	guaA	glutamine-hydrolyzing GMP synthase	guaA	glutamine-hydrolyzing GMP synthase	Purine Pyrimidine Biosynthesis	3457	3371	3712	495	263	333	-2.221	4335	2653	3955	817	1892	760	-1.288	1830.02	1.04157	0.134677	7.73387	1.04328e-14	2.35257e-14
BIF_00843	I3242_06785		hypothetical protein		hypothetical protein		2703	2943	3476	712	414	570	-1.357	1403	907	1403	445	1308	457	-0.433	1078.43	1.03463	0.134968	7.66571	1.77838e-14	3.96285e-14
BIF_00038	I3242_03605	ychF	redox-regulated ATPase YchF	ychF	redox-regulated ATPase YchF		2763	2913	3236	408	238	348	-2.099	2751	2113	2845	584	1447	628	-1.18	1401.36	1.02662	0.116511	8.81133	1.23667e-18	3.10401e-18
BIF_02225	I3242_08710	rplN	50S ribosomal protein L14	rplN	50S ribosomal protein L14		15012	14618	20672	2132	1255	1607	-2.254	5455	4003	5896	1260	2258	1034	-1.342	4131.99	1.02285	0.149896	6.8237	8.87282e-12	1.74983e-11
BIF_01242	I3242_08320		dihydrofolate reductase		dihydrofolate reductase	Folate Biosynthesis	8440	9093	9856	1026	595	756	-2.463	2623	1833	2525	437	996	417	-1.548	2013.33	1.0208	0.102054	10.0026	1.48512e-23	4.24533e-23
BIF_00173	I3242_04245		dihydroorotate dehydrogenase		dihydroorotate dehydrogenase	Purine Pyrimidine Biosynthesis	2286	2440	2794	295	137	156	-2.628	863	628	806	128	304	115	-1.721	579.592	1.0166	0.1536	6.61849	3.62887e-11	6.97434e-11
BIF_01064	I3242_03545		FAD-binding protein		FAD-binding protein	Citric Acid Cycle	4439	4501	5368	756	429	551	-1.978	1959	1511	1845	469	1069	438	-1.071	1376.28	1.01436	0.0997842	10.1656	2.82434e-24	8.24008e-24
BIF_01869	I3242_02360	recQ	DNA helicase RecQ	recQ	DNA helicase RecQ	Folate Biosynthesis	918	929	1153	569	310	396	-0.171	695	487	667	495	1318	584	0.73	713.955	1.00885	0.122492	8.23606	1.77981e-16	4.18865e-16
BIF_01112	I3242_01250	nth	endonuclease III	nth	endonuclease III		3291	3053	4153	1283	837	1148	-0.597	220	216	246	188	341	123	0.295	836.938	0.999039	0.192692	5.18463	2.16444e-07	3.63522e-07
BIF_01456	I3242_00025	gyrB	DNA topoisomerase (ATP-hydrolyzing) subunit B	gyrB	DNA topoisomerase (ATP-hydrolyzing) subunit B		9706	9670	11377	1146	744	979	-2.345	5389	3812	4864	967	2214	839	-1.456	3047.85	0.996833	0.110392	9.02992	1.71802e-19	4.45034e-19
BIF_01826	I3242_03975		branched-chain amino acid aminotransferase		branched-chain amino acid aminotransferase	Valine, leucine isoleucine degradationValine, leucine isoleucine biosynthesis	9799	9255	11816	1480	735	887	-2.266	5369	3790	5018	952	2394	940	-1.383	3105.87	0.993698	0.118755	8.3676	5.88018e-17	1.40134e-16
BIF_01476	I3242_01895		polysaccharide biosynthesis tyrosine autokinase		polysaccharide biosynthesis tyrosine autokinase		6633	6282	7045	934	484	758	-2.147	6372	4103	5475	932	2993	1331	-1.264	2905.18	0.991412	0.176241	5.62533	1.85151e-08	3.21952e-08
BIF_00556	I3242_07325		pyridoxal phosphate-dependent aminotransferase		pyridoxal phosphate-dependent aminotransferase		1756	1822	2019	370	226	273	-1.621	642	508	641	195	448	189	-0.747	543.568	0.979639	0.131176	7.46811	8.13556e-14	1.76765e-13
BIF_00370	I3242_08725	rplP	50S ribosomal protein L16	rplP	50S ribosomal protein L16		22644	21194	30393	2779	1660	2017	-2.444	6533	4331	6906	1088	2578	983	-1.578	5277.85	0.974779	0.133129	7.32204	2.44225e-13	5.22615e-13
BIF_01576	I3242_02415	pdxT	pyridoxal 5'-phosphate synthase glutaminase subunit PdxT	pdxT	pyridoxal 5'-phosphate synthase glutaminase subunit PdxT	Vitamine B6 Metabolism	968	979	1072	316	177	195	-1.077	150	111	147	59	172	49	-0.239	242.617	0.959718	0.197668	4.8552	1.20266e-06	1.95325e-06
BIF_01010	I3242_00220		threonine/serine exporter family protein		threonine/serine exporter family protein		6000	6287	8055	2098	1299	1648	-0.931	1012	589	948	501	903	402	-0.078	1669.47	0.95887	0.154972	6.18739	6.11678e-10	1.13698e-09
BIF_00883	I3242_03035		glutamate-5-semialdehyde dehydrogenase		glutamate-5-semialdehyde dehydrogenase	Arginine Proline Metabolism	2783	3062	3292	735	269	337	-1.761	3415	2400	3239	752	2308	823	-0.918	1691.23	0.951993	0.204111	4.66409	3.09978e-06	4.90077e-06
BIF_00812	I3242_01625		ABC-F family ATP-binding cassette domain-containing protein		ABC-F family ATP-binding cassette domain-containing protein		5967	6441	7809	1415	907	1174	-1.449	1028	692	984	360	675	309	-0.606	1462.43	0.947574	0.13046	7.26331	3.77737e-13	7.97757e-13
BIF_00505	I3242_07420		replication-associated recombination protein A		replication-associated recombination protein A		3102	3530	4332	2721	1504	1963	0.243	556	392	525	519	1320	591	1.084	1441.2	0.947299	0.108585	8.72406	2.68406e-18	6.6777e-18
BIF_01080	I3242_00245		DUF3073 domain-containing protein		DUF3073 domain-containing protein		3128	3264	4016	3233	1773	2608	0.614	1382	903	1261	1964	3678	1648	1.448	2450.54	0.943504	0.133002	7.09393	1.30356e-12	2.70758e-12
BIF_01374	I3242_08895		hypothetical protein		hypothetical protein		14748	15871	18640	8361	4479	5770	-0.346	3091	2176	2919	2079	4914	1980	0.488	5435.52	0.942794	0.0772061	12.2114	2.70221e-34	1.05117e-33
BIF_00547	I3242_07115		glutamate racemase		glutamate racemase	Cell Envelope Biosynthesis	2109	2041	2819	1470	846	1137	0.061	256	193	192	225	483	209	0.884	760.721	0.92973	0.148689	6.25283	4.03076e-10	7.52941e-10
BIF_01224	I3242_06835		N-acetyltransferase		GNAT family N-acetyltransferase		868	708	1037	184	89	139	-1.607	577	444	521	142	399	166	-0.792	352.78	0.924857	0.183215	5.04794	4.46601e-07	7.41278e-07
BIF_02011	I3242_07190		3'-5' exonuclease		3'-5' exonuclease		240	219	217	216	137	210	0.801	371	238	296	571	1034	471	1.609	457.939	0.917451	0.210046	4.36786	1.25469e-05	1.91675e-05
BIF_01563	I3242_00835		GtrA family protein		GtrA family protein		2364	2146	2752	549	334	441	-1.385	674	447	600	250	392	210	-0.571	650.246	0.916665	0.179345	5.11117	3.20166e-07	5.35344e-07
BIF_00886	I3242_07630	purB	adenylosuccinate lyase	purB	adenylosuccinate lyase	Purine Metabolism	8986	8866	10554	1505	854	991	-2.022	7191	5046	6612	1121	4347	1366	-1.214	3712.1	0.913943	0.184483	4.95409	7.26711e-07	1.19396e-06
BIF_00731	I3242_07600		VWA domain-containing protein		VWA domain-containing protein		1244	1300	1465	184	70	121	-2.376	566	456	547	81	219	110	-1.575	360.391	0.907142	0.182277	4.97672	6.46723e-07	1.06719e-06
BIF_01497	I3242_00750		ACT domain-containing protein		ACT domain-containing protein	Glycine, Serine Threonine Metabolism	2482	2468	3009	404	256	353	-1.899	670	455	625	142	362	137	-1.103	606.836	0.905394	0.135558	6.67903	2.40524e-11	4.64607e-11
BIF_00143	I3242_06795		histidinol-phosphate transaminase		histidinol-phosphate transaminase	Histidine Metabolism	8062	7663	10251	2382	1444	1950	-1.091	3072	1946	2903	940	3104	1148	-0.303	2800.62	0.895185	0.154484	5.79469	6.84469e-09	1.22019e-08
BIF_00016	I3242_07485		histidine--tRNA ligase		histidine--tRNA ligase	Histidine Metabolism	4739	4622	5413	825	448	580	-1.938	2220	1413	2064	503	1080	397	-1.159	1428.97	0.887696	0.131079	6.77224	1.26806e-11	2.47917e-11
BIF_01962	I3242_08650	infA	translation initiation factor IF-1	infA	translation initiation factor IF-1		14086	13890	16984	6056	3454	5008	-0.564	8004	6450	7623	5480	8088	4848	0.204	7604.89	0.882537	0.190492	4.63293	3.6053e-06	5.66046e-06
BIF_00842	I3242_06790	hisB	imidazoleglycerol-phosphate dehydratase HisB	hisB	imidazoleglycerol-phosphate dehydratase HisB	Histidine Metabolism	2856	2728	3645	804	465	666	-1.181	1168	746	1053	364	988	402	-0.411	990.293	0.878228	0.128794	6.81884	9.17795e-12	1.80686e-11
BIF_01381	I3242_08260		glycosyltransferase		glycosyltransferase family 2 protein		2354	2365	2781	1154	558	782	-0.541	834	545	762	547	826	442	0.219	947.966	0.874535	0.186611	4.68641	2.78034e-06	4.40188e-06
BIF_01356	I3242_00965		TetR/AcrR family transcriptional regulator		TetR/AcrR family transcriptional regulator		574	560	633	350	189	217	-0.17	100	67	98	67	173	73	0.598	199.915	0.873816	0.194537	4.49178	7.06296e-06	1.09374e-05
BIF_00711	I3242_00375		esterase		prolyl oligopeptidase family serine peptidase		6832	7629	9182	7378	3717	4560	0.458	105	66	92	131	225	109	1.241	2406.44	0.873541	0.177064	4.93347	8.07802e-07	1.32367e-06
BIF_00844	I3242_06780	hisH	imidazole glycerol phosphate synthase subunit HisH	hisH	imidazole glycerol phosphate synthase subunit HisH	Histidine Metabolism	2832	2872	3727	816	391	633	-1.301	716	539	709	212	649	230	-0.544	810.229	0.872841	0.147289	5.92603	3.10353e-09	5.58537e-09
BIF_00571	I3242_05835		DUF3375 family protein		DUF3375 domain-containing protein		2910	3460	3969	3224	1898	2411	0.617	515	329	450	612	1481	551	1.379	1563.46	0.86936	0.113077	7.68823	1.49182e-14	3.34405e-14
BIF_01606	I3242_07230	fetB	iron export ABC transporter permease subunit FetB	fetB	iron export ABC transporter permease subunit FetB		604	684	837	363	165	232	-0.43	341	229	310	206	451	197	0.334	338.941	0.867711	0.153483	5.65348	1.57233e-08	2.7425e-08
BIF_02150	I3242_01910		polysaccharide biosynthesis protein		capsular polysaccharide synthesis protein		1656	1610	1821	137	72	101	-2.98	1563	1325	1564	116	500	179	-2.227	670.332	0.866815	0.21854	3.96639	7.29704e-05	0.000107137
BIF_00579	I3242_08230	tilS	tRNA lysidine(34) synthetase TilS	tilS	tRNA lysidine(34) synthetase TilS		572	710	775	318	189	244	-0.381	198	165	194	119	343	118	0.368	268.662	0.865538	0.170376	5.08017	3.77089e-07	6.27742e-07
BIF_01455	I3242_00020		DUF721 domain-containing protein		DUF721 domain-containing protein		503	614	634	99	76	99	-1.592	300	157	230	63	192	55	-0.836	183.779	0.863155	0.242362	3.56144	0.000368832	0.000516091
BIF_00683	I3242_06135		DEAD/DEAH box helicase		DEAD/DEAH box helicase		5623	6593	7675	5716	3310	4359	0.501	678	530	699	842	1913	791	1.254	2647.22	0.861599	0.0985809	8.74002	2.33064e-18	5.81119e-18
BIF_01969	I3242_07225		ATP-binding cassette domain-containing protein		ATP-binding cassette domain-containing protein		806	759	1074	560	316	378	-0.003	258	151	240	183	474	194	0.75	383.667	0.859031	0.159419	5.38853	7.1037e-08	1.21105e-07
BIF_01466	I3242_09055		biotin--[acetyl-CoA-carboxylase] ligase		biotin--acetyl-CoA-carboxylase ligase	Biotin Metabolism	2378	2419	2993	2480	1483	1986	0.685	1419	831	1411	1608	4297	1796	1.433	2220.66	0.854438	0.135024	6.32807	2.48246e-10	4.67578e-10
BIF_01964	I3242_08705	rplX	50S ribosomal protein L24	rplX	50S ribosomal protein L24		22550	22153	30479	2856	1703	2114	-2.416	5069	3487	4895	830	1668	725	-1.672	4810.91	0.852769	0.117172	7.27794	3.38948e-13	7.19867e-13
BIF_00335	I3242_06925		signal peptidase II	lspA	signal peptidase II		1056	1025	1261	227	144	208	-1.456	400	231	367	123	226	111	-0.701	320.745	0.852018	0.185565	4.59147	4.40135e-06	6.89119e-06
BIF_00412	I3242_08195		thioesterase family protein		thioesterase family protein	Cell Envelope Biosynthesis	2009	1966	2279	450	246	351	-1.519	643	434	617	198	405	161	-0.773	565.185	0.849396	0.139412	6.0927	1.11023e-09	2.04354e-09
BIF_00209	I3242_08555	radA	DNA repair protein RadA	radA	DNA repair protein RadA		1318	1437	1905	1531	945	1218	0.749	804	501	762	1068	2428	980	1.485	1322.41	0.842806	0.122491	6.88056	5.96195e-12	1.1861e-11
BIF_00107	I3242_06800	hisD	histidinol dehydrogenase	hisD	histidinol dehydrogenase	Histidine Metabolism	8297	8018	10797	3303	1846	2393	-0.777	3436	2202	3447	1317	4270	1540	-0.045	3357.64	0.839652	0.150425	5.58187	2.37944e-08	4.11226e-08
BIF_00399	I3242_02350		cystathionine gamma-synthase		cystathionine gamma-synthase	Methionine Metabolism	1258	1407	1668	1449	840	1171	0.747	428	263	366	523	1247	519	1.481	895.171	0.838238	0.116194	7.21414	5.42761e-13	1.14414e-12
BIF_01450	I3242_01415		CPBP family intramembrane metalloprotease		CPBP family intramembrane metalloprotease		453	518	595	279	175	258	-0.06	418	330	449	372	745	337	0.666	432.277	0.832924	0.156633	5.31767	1.05104e-07	1.77843e-07
BIF_01677	I3242_10030		G5 domain-containing protein		G5 domain-containing protein		5412	4862	6574	2525	1548	2042	-0.385	4654	3145	4277	2688	6630	2645	0.337	3829.18	0.831153	0.109054	7.62147	2.50794e-14	5.5449e-14
BIF_01279	I3242_04460	rpe	ribulose-phosphate 3-epimerase	rpe	ribulose-phosphate 3-epimerase	Pentose Phosphate Pathway	2919	2787	3408	471	245	295	-2.117	2883	2111	2539	459	1413	460	-1.407	1330.34	0.824401	0.151259	5.45025	5.02992e-08	8.62707e-08
BIF_00920	I3242_02980		potassium transporter Trk		potassium transporter Trk	Transport	2477	2653	2745	1258	633	815	-0.497	784	556	739	430	1044	416	0.215	967.906	0.819011	0.125584	6.52162	6.95524e-11	1.32325e-10
BIF_01496	I3242_00755		aspartate-semialdehyde dehydrogenase	asd	aspartate-semialdehyde dehydrogenase	Glycine, Serine Threonine Metabolism	7187	7221	9299	1498	964	1175	-1.621	2413	1620	2141	537	1381	632	-0.91	2038.57	0.818748	0.115758	7.07292	1.51711e-12	3.13388e-12
BIF_00963	I3242_05740		transketolase		transketolase	Phosphoketolase Pathway; Pentose phosphate pathway	61732	59033	79011	8719	4146	4439	-2.488	58499	38636	54943	6737	21775	7633	-1.778	25519.2	0.818207	0.182965	4.47194	7.75126e-06	1.19869e-05
BIF_00870	I3242_09680		YesL family protein		YesL family protein		447	601	640	739	444	591	1.148	171	107	143	246	686	274	1.859	432.322	0.817833	0.164966	4.95759	7.13746e-07	1.17436e-06
BIF_00514	I3242_05820		DUF2399 domain-containing protein		hypothetical protein		970	1091	1206	485	253	346	-0.533	170	126	149	130	173	72	0.181	311.137	0.816427	0.220522	3.70224	0.000213704	0.000304676
BIF_01527	I3242_01595	rpsP	30S ribosomal protein S16	rpsP	30S ribosomal protein S16		47225	45368	63172	13543	8604	11599	-1.118	16854	13174	15346	6649	13152	6111	-0.417	16165.5	0.812291	0.132138	6.14728	7.88249e-10	1.458e-09
BIF_01236	I3242_08935	rplL	50S ribosomal protein L7/L12	rplL	50S ribosomal protein L7/L12		26712	28896	34035	4244	2189	2739	-2.235	11602	8553	11162	2126	4234	1846	-1.545	7707.55	0.801093	0.111463	7.18705	6.62081e-13	1.39049e-12
BIF_02122	I3242_02395	alr	alanine racemase	alr	alanine racemase	Alanine Aspartate Metabolism	2072	2294	2558	778	427	547	-0.921	977	645	842	328	955	382	-0.232	837.83	0.800096	0.125113	6.39499	1.60562e-10	3.0394e-10
BIF_01354	I3242_00475		ATP-binding protein		DUF4143 domain-containing protein		1307	1292	1662	1453	794	1114	0.723	52	30	47	73	127	63	1.448	521.569	0.797449	0.199829	3.99066	6.5891e-05	9.71205e-05
BIF_00366	I3242_03045		nicotinate-nucleotide adenylyltransferase		nicotinate-nucleotide adenylyltransferase	Nicotinate and Nicotinamide Metabolism	1512	1516	1599	160	98	102	-2.625	1679	1181	1377	149	595	182	-1.943	655.588	0.792629	0.216471	3.6616	0.000250649	0.000354669
BIF_00625	I3242_00380		DUF2156 domain-containing protein		DUF2156 domain-containing protein		8626	9971	11547	6859	2990	3772	-0.115	77	85	97	79	159	62	0.563	2397.57	0.789204	0.213015	3.70493	0.000211447	0.000302602
BIF_00848	I3242_04235	pyrF	orotidine-5'-phosphate decarboxylase	pyrF	orotidine-5'-phosphate decarboxylase	Purine Pyrimidine Biosynthesis	1475	1559	1751	161	77	88	-2.822	1318	1046	1244	154	343	138	-2.151	577.779	0.777159	0.155409	5.00074	5.71094e-07	9.45144e-07
BIF_00973	I3242_01345		FKBP-type peptidyl-prolyl cis-trans isomerase		FKBP-type peptidyl-prolyl cis-trans isomerase		3793	3856	4844	643	355	477	-2.016	1419	1015	1245	262	589	266	-1.347	1033.88	0.772274	0.111522	6.92486	4.36403e-12	8.75901e-12
BIF_01372	I3242_08780		ROK family transcriptional regulator		ROK family transcriptional regulator		1856	1969	2571	3460	2027	2994	1.485	202	170	191	476	1031	434	2.149	1368.06	0.771622	0.138819	5.55847	2.7215e-08	4.69625e-08
BIF_00850	I3242_04220	pyrB	aspartate carbamoyltransferase	pyrB	aspartate carbamoyltransferase	Purine Pyrimidine Biosynthesis	3058	3388	3554	1032	556	859	-0.973	4510	3718	4423	2055	3683	1879	-0.318	2739.74	0.768507	0.156126	4.92236	8.55048e-07	1.3967e-06
BIF_00814	I3242_00035		DUF3566 domain-containing protein		DUF3566 domain-containing protein		4462	4333	5599	721	443	520	-2.021	4081	2923	3789	807	1689	731	-1.362	1991.77	0.766819	0.109868	6.97945	2.96347e-12	6.02271e-12
BIF_00411	I3242_08190	ettA	energy-dependent translational throttle protein EttA	ettA	energy-dependent translational throttle protein EttA		10393	10728	13018	2672	1584	1964	-1.385	5296	3376	4840	1481	3379	1433	-0.727	3767.35	0.76622	0.0946779	8.09292	5.82521e-16	1.35126e-15
BIF_00691	I3242_03800		acetyltransferase		acetyltransferase		2039	2344	2653	1154	646	919	-0.305	120	66	112	73	167	57	0.354	573.86	0.762598	0.169322	4.50384	6.67378e-06	1.03774e-05
BIF_01809	I3242_03925		PhoH family protein		PhoH family protein		2370	2698	2929	337	180	235	-2.35	2771	2146	2489	412	1048	358	-1.71	1195.28	0.753407	0.131776	5.71734	1.08206e-08	1.902e-08
BIF_00591	I3242_00265		rhomboid family intramembrane serine protease		rhomboid family intramembrane serine protease		2011	2299	2746	1144	641	828	-0.364	224	130	208	114	321	106	0.274	616.411	0.752097	0.151172	4.9751	6.52146e-07	1.07457e-06
BIF_00423	I3242_06215		regulatory protein RecX		RecX family transcriptional regulator		1184	1335	1503	1275	702	1000	0.63	270	146	263	357	591	268	1.277	662.14	0.752072	0.187718	4.00638	6.16554e-05	9.12338e-05
BIF_01061	I3242_03530		TIGR00730 family Rossman fold protein		TIGR00730 family Rossman fold protein		1302	1365	1581	984	630	859	0.297	711	461	608	657	1376	579	0.934	908.675	0.743294	0.129235	5.75149	8.84617e-09	1.56712e-08
BIF_00702	I3242_06385		chorismate mutase		chorismate mutase	Tyrosine, Tryptophan, Phenylalanine Metabolism	1966	2147	2357	698	484	593	-0.784	1131	827	1048	468	1216	464	-0.148	941.091	0.742079	0.122687	6.04858	1.46132e-09	2.68542e-09
BIF_01482	I3242_09875		Na+/H+ antiporter		sodium:proton antiporter	Transport	1620	1674	1914	623	393	518	-0.691	837	600	805	408	882	376	-0.055	750.768	0.740733	0.11769	6.29392	3.09547e-10	5.81107e-10
BIF_01317	I3242_08815		D-2-hydroxyacid dehydrogenase family protein		D-2-hydroxyacid dehydrogenase family protein		1504	1524	1747	1073	702	1013	0.304	688	460	649	583	1595	557	0.928	959.166	0.730173	0.145568	5.01602	5.27527e-07	8.74319e-07
BIF_01431	I3242_01025	ftsY	signal recognition particle-docking protein FtsY	ftsY	signal recognition particle-docking protein FtsY		3273	3686	4212	1281	695	958	-0.866	2423	1814	2269	841	2539	1017	-0.247	1799.82	0.728228	0.121468	5.99524	2.0319e-09	3.69322e-09
BIF_01323	I3242_08480	serS	serine--tRNA ligase	serS	serine--tRNA ligase	tRNA Charging	10325	11019	13251	2081	1192	1470	-1.799	3498	2402	3272	600	1852	768	-1.182	2844.35	0.726431	0.124161	5.85071	4.89489e-09	8.75359e-09
BIF_01202	I3242_08270		class I SAM-dependent methyltransferase		class I SAM-dependent methyltransferase	Cell Envelope Biosynthesis	4978	5017	5920	5180	2760	3691	0.604	125	78	105	150	278	123	1.238	1778.38	0.725796	0.150624	4.8186	1.4457e-06	2.33124e-06
BIF_00213	I3242_08700	rplE	50S ribosomal protein L5	rplE	50S ribosomal protein L5		20875	24780	27997	3416	1654	2237	-2.285	15068	10124	14639	2147	5784	2013	-1.681	7790.95	0.712451	0.125135	5.69348	1.24478e-08	2.18126e-08
BIF_00306	I3242_06930		DivIVA domain-containing protein		DivIVA domain-containing protein		21081	19463	24983	9797	4117	5076	-0.766	10574	7271	10037	4592	9890	4500	-0.166	9039.07	0.712075	0.165858	4.29329	1.76046e-05	2.65712e-05
BIF_01255	I3242_07075		Lon protease		Lon protease		1841	1967	2235	841	481	700	-0.513	576	356	498	257	665	268	0.089	687.876	0.708345	0.127978	5.53488	3.11443e-08	5.36611e-08
BIF_00504	I3242_07425		DUF3516 domain-containing protein		DUF3516 domain-containing protein		3638	3665	4579	1401	724	1001	-0.868	1887	1362	1624	638	1820	750	-0.272	1551	0.706154	0.118543	5.95695	2.56986e-09	4.65453e-09
BIF_01464	I3242_09095	rplA	50S ribosomal protein L1	rplA	50S ribosomal protein L1		21641	23077	28564	6731	3784	4893	-1.181	10540	7969	11193	3681	7951	3533	-0.59	8605.6	0.701359	0.0934042	7.50886	5.9644e-14	1.30594e-13
BIF_01001	I3242_04270		HAD family phosphatase		HAD family phosphatase		273	288	346	98	44	73	-1.018	625	444	562	225	560	183	-0.425	315.193	0.700905	0.177972	3.93828	8.20683e-05	0.000120028
BIF_02073	I3242_04240		dihydroorotate dehydrogenase electron transfer subunit		dihydroorotate dehydrogenase electron transfer subunit	Purine Pyrimidine Biosynthesis	1528	1564	1917	264	129	171	-2.092	858	600	856	155	347	135	-1.498	503.106	0.69973	0.140151	4.99267	5.95505e-07	9.84104e-07
BIF_01745	I3242_05930		peptide deformylase	def	peptide deformylase		1600	1612	1766	648	320	381	-0.84	1505	1113	1504	625	1474	604	-0.252	1015.35	0.696253	0.130626	5.33014	9.81383e-08	1.66306e-07
BIF_01195	I3242_03095		Ppx/GppA family phosphatase		Ppx/GppA family phosphatase	Purine Metabolism	1763	1756	2068	250	145	185	-2.203	627	445	673	104	259	86	-1.617	452.908	0.694786	0.156376	4.44305	8.86939e-06	1.36601e-05
BIF_01386	I3242_08235		D-alanyl-D-alanine carboxypeptidase	dacB	D-alanyl-D-alanine carboxypeptidase/D-alanyl-D-alanine-endopeptidase		3257	3381	4212	1471	860	1145	-0.57	946	638	870	460	1075	408	0.016	1185.06	0.694554	0.102005	6.80905	9.8248e-12	1.9275e-11
BIF_01833	I3242_03145		hypothetical protein		cell division protein FtsK		241	230	230	352	148	218	1.061	117	81	96	183	331	171	1.637	218.138	0.685171	0.227745	3.0085	0.00262538	0.00345573
BIF_02830	I3242_06770		DUF2252 domain-containing protein		DUF2252 domain-containing protein		970	1014	1214	253	151	198	-1.34	597	425	500	151	390	159	-0.773	390.154	0.67457	0.140457	4.80267	1.56565e-06	2.51392e-06
BIF_00341	I3242_02605		phosphoribosylformylglycinamidine synthase		phosphoribosylformylglycinamidine synthase	Purine Pyrimidine Biosynthesis	19942	19560	24964	2095	1207	1358	-2.722	16556	10865	15274	1433	4591	1702	-2.159	7132.32	0.671437	0.144277	4.6538	3.25874e-06	5.13059e-06
BIF_01096	I3242_01550	pstC	phosphate ABC transporter permease subunit PstC	pstC	phosphate ABC transporter permease subunit PstC	Transport	2956	2902	3680	865	504	579	-1.223	478	294	432	110	379	124	-0.673	699.511	0.666599	0.165077	4.03811	5.38836e-05	8.01527e-05
BIF_01454	I3242_00015	recF	DNA replication and repair protein RecF		DNA replication/repair protein RecF		3079	3051	3689	912	439	641	-1.251	523	345	481	151	363	137	-0.696	732.936	0.661972	0.134985	4.90406	9.38778e-07	1.52906e-06
BIF_01316	I3242_08810		YigZ family protein		YigZ family protein		301	393	403	273	147	202	0.244	167	148	150	153	402	107	0.786	224.697	0.659695	0.216756	3.0435	0.00233846	0.00309245
BIF_01919	I3242_04485		small basic family protein		small basic family protein		493	423	503	178	67	80	-1.106	372	328	390	151	276	133	-0.571	250.742	0.6507	0.239492	2.717	0.00658766	0.00844534
BIF_02111	I3242_05920		elongation factor Ts		elongation factor Ts		16658	17204	19571	3100	1480	1794	-2.029	13939	9800	13333	2396	5725	2239	-1.489	6883.53	0.650254	0.121985	5.33063	9.78742e-08	1.66107e-07
BIF_00389	I3242_03930	ybeY	rRNA maturation RNase YbeY	ybeY	rRNA maturation RNase YbeY		1041	1046	1279	98	41	55	-3.061	1239	949	1087	85	285	92	-2.533	458.988	0.648006	0.195238	3.31905	0.000903249	0.00123637
BIF_00845	I3242_06775	priA	bifunctional 1-(5-phosphoribosyl)-5-((5- phosphoribosylamino)methylideneamino)imidazole-4- carboxamide isomerase/phosphoribosylanthranilate isomerase PriA	priA	bifunctional 1-(5-phosphoribosyl)-5-((5- phosphoribosylamino)methylideneamino)imidazole-4- carboxamide isomerase/phosphoribosylanthranilate isomerase PriA	Histidine Metabolism	2198	2596	2946	647	378	437	-1.335	1107	781	1029	274	724	315	-0.798	829.683	0.64487	0.12141	5.31149	1.08733e-07	1.8371e-07
BIF_01602	I3242_09625		FtsX-like permease family protein		FtsX-like permease family protein		1620	1852	2047	2970	1625	1909	1.296	179	130	222	341	879	289	1.827	1066.41	0.642799	0.160814	3.99716	6.41063e-05	9.47367e-05
BIF_00927	I3242_00670		DedA family protein		DedA family protein		1977	1976	2429	532	325	486	-1.174	385	246	322	119	234	113	-0.634	498.945	0.637073	0.161285	3.94998	7.81563e-05	0.000114454
BIF_00215	I3242_08690	rpsH	30S ribosomal protein S8	rpsH	30S ribosomal protein S8		26139	26855	35880	3234	1821	2277	-2.528	7142	4728	7482	841	2054	855	-2.003	5872.93	0.633569	0.116937	5.41805	6.02522e-08	1.03029e-07
BIF_01197	I3242_03080	eno	phosphopyruvate hydratase	eno	phosphopyruvate hydratase	Glycolysis/Gluconeogenesis	35600	35131	44165	5631	2556	2755	-2.361	27961	17766	25505	3499	8133	3575	-1.849	12854.6	0.623084	0.168165	3.70521	0.000211219	0.000302602
BIF_00491	I3242_03050		glycoside hydrolase family 3 protein		glycoside hydrolase family 3 protein	Cell Envelope Biosynthesis	709	575	796	475	289	393	0.225	303	208	307	293	575	193	0.739	401.352	0.620977	0.194848	3.18698	0.00143769	0.00193056
BIF_01417	I3242_02335		ABC transporter ATP-binding protein		ABC transporter ATP-binding protein	Transport	782	916	1128	745	493	618	0.482	258	200	271	254	603	270	0.994	499.9	0.618114	0.143733	4.30042	1.70471e-05	2.58678e-05
BIF_02835	I3242_06960		hydroxyethylthiazole kinase		hydroxyethylthiazole kinase	Thiamine Metabolism	1099	1025	1078	220	138	205	-1.444	988	781	902	272	559	243	-0.943	537.607	0.609551	0.173145	3.52047	0.000430788	0.000601297
BIF_00921	I3242_02975		TrkA family potassium uptake protein		TrkA family potassium uptake protein	Transport	1401	1419	1580	304	202	254	-1.461	221	127	160	39	118	48	-0.959	298.124	0.60661	0.19897	3.04875	0.00229793	0.00304241
BIF_01233	I3242_08950		NCS2 family permease		NCS2 family permease	Transport	19493	18606	22670	5035	2839	3680	-1.333	4712	3115	4314	1163	3043	1145	-0.845	4958.3	0.597065	0.100555	5.93767	2.89096e-09	5.21109e-09
BIF_00329	I3242_03315	aroA	3-phosphoshikimate 1-carboxyvinyltransferase	aroA	3-phosphoshikimate 1-carboxyvinyltransferase	Tyrosine, Tryptophan, Phenylalanine Biosynthesis	1847	1913	1965	886	374	587	-0.606	824	562	798	330	907	353	-0.12	769.854	0.593288	0.160634	3.69341	0.000221268	0.000315063
BIF_01256	I3242_07070		DUF3052 domain-containing protein		DUF3052 domain-containing protein		1764	1865	2125	701	378	581	-0.732	1031	605	884	466	780	332	-0.251	794.042	0.588832	0.180452	3.2631	0.00110202	0.00149758
BIF_01531	I3242_01480	rsmD	16S rRNA (guanine(966)-N(2))-methyltransferase RsmD	rsmD	16S rRNA (guanine(966)-N(2))-methyltransferase RsmD		551	632	701	446	246	298	0.134	318	265	358	265	598	256	0.613	396.947	0.585458	0.143286	4.08594	4.38988e-05	6.55587e-05
BIF_00564	I3242_01715		aminoacyltransferase		aminoacyltransferase	Cell Envelope Biosynthesis	5038	6064	6713	2705	1538	1940	-0.459	2105	1599	2003	1232	2125	976	0.015	2320.2	0.584632	0.146802	3.98245	6.82076e-05	0.000100404
BIF_00960	I3242_08840		succinyldiaminopimelate transaminase	dapC	succinyldiaminopimelate transaminase		3070	3096	3738	4189	2237	2910	0.972	567	356	540	715	1729	666	1.443	1794.8	0.577443	0.108005	5.34645	8.96976e-08	1.52459e-07
BIF_00334	I3242_06920		RluA family pseudouridine synthase		RluA family pseudouridine synthase	Pyrimidine Metabolism	2222	2254	2824	461	284	381	-1.622	643	382	568	145	287	118	-1.142	570.64	0.576231	0.150214	3.83607	0.000125017	0.00018074
BIF_02960	I3242_09545		methionine--tRNA ligase		methionine--tRNA ligase	tRNA Charging	6012	6285	7590	1583	952	1203	-1.339	4288	2989	3815	1027	2631	1087	-0.877	2609.18	0.571282	0.0870361	6.56374	5.2476e-11	1.00173e-10
BIF_01293	I3242_01020		TetR/AcrR family transcriptional regulator		TetR/AcrR family transcriptional regulator		1580	1704	1881	481	281	432	-1.045	301	206	283	85	232	96	-0.584	418.085	0.566385	0.157667	3.59228	0.000327799	0.000460383
BIF_00796	I3242_07895		nucleoside 2-deoxyribosyltransferase		nucleoside 2-deoxyribosyltransferase		1163	1190	1570	5567	2697	3502	2.634	56	33	46	247	417	198	3.098	1390.4	0.564674	0.207091	2.72669	0.00639727	0.00821987
BIF_00392	I3242_03810		DUF948 domain-containing protein		DUF948 domain-containing protein		1506	1519	1716	610	293	330	-0.902	2287	1792	1957	849	1785	783	-0.45	1261.39	0.564234	0.156358	3.6086	0.000307854	0.000433446
BIF_01504	I3242_00330		alpha/beta hydrolase		alpha/beta fold hydrolase		3449	3553	4457	1563	811	1174	-0.631	823	599	754	361	797	338	-0.172	1129.21	0.563404	0.107581	5.237	1.63206e-07	2.74924e-07
BIF_02242	I3242_02640		30S ribosomal protein S12		30S ribosomal protein S12		15961	15254	20353	3601	2309	3041	-1.441	14531	9585	13196	3777	7074	3265	-0.99	7709.47	0.562399	0.137016	4.10462	4.04976e-05	6.05592e-05
BIF_00214	I3242_08695		type Z 30S ribosomal protein S14		type Z 30S ribosomal protein S14		3757	4450	5426	538	333	413	-2.328	3696	2916	4443	592	1121	557	-1.874	1814.89	0.562278	0.160003	3.51418	0.000441122	0.000614207
BIF_01460	I3242_09120		pyridoxal phosphate-dependent aminotransferase		pyridoxal phosphate-dependent aminotransferase	Alanine Aspartate Metabolism	14341	15715	19015	9655	5780	7555	-0.017	2759	1896	2572	1781	3995	1742	0.432	5600.6	0.557681	0.0834521	6.68265	2.34667e-11	4.54091e-11
BIF_01914	I3242_08340		C40 family peptidase		C40 family peptidase		13156	13911	17748	6594	3667	4686	-0.516	1458	1019	1461	759	1351	678	-0.074	3734.93	0.550973	0.135297	4.07231	4.65491e-05	6.93336e-05
BIF_00882	I3242_03025		threonine synthase		threonine synthase	Glycine, Serine Threonine Metabolism	4180	4254	5065	1435	699	873	-1.12	3825	2603	3470	979	2883	1078	-0.685	2222.32	0.544768	0.13167	4.13736	3.51328e-05	5.27458e-05
BIF_01440	I3242_00515		CrcB family protein		CrcB family protein		509	616	779	258	153	190	-0.586	297	222	306	101	358	140	-0.154	271.412	0.544551	0.188014	2.89633	0.00377559	0.0049296
BIF_01274	I3242_09590		ABC transporter ATP-binding protein		ABC transporter ATP-binding protein		932	916	1112	498	320	465	-0.128	1510	1093	1495	1064	2071	767	0.301	1115.91	0.537559	0.162441	3.30926	0.000935424	0.00127732
BIF_02010	I3242_06975	thiD	bifunctional hydroxymethylpyrimidine kinase/phosphomethylpyrimidine kinase	thiD	bifunctional hydroxymethylpyrimidine kinase/phosphomethylpyrimidine kinase	Thiamine Metabolism	1815	1845	2070	552	341	420	-1.057	1228	974	1175	358	1043	355	-0.644	838.26	0.524589	0.135812	3.86261	0.000112182	0.000162599
BIF_00658	I3242_10090	rsmG	16S rRNA (guanine(527)-N(7))-methyltransferase RsmG	rsmG	16S rRNA (guanine(527)-N(7))-methyltransferase RsmG		1187	1386	1530	1014	566	762	0.256	282	166	292	243	481	179	0.67	557.109	0.518239	0.161758	3.20379	0.00135633	0.00182347
BIF_01125	I3242_06955		glycine--tRNA ligase		glycine--tRNA ligase	tRNA Charging	8212	8263	9388	1471	793	1136	-1.871	3679	2206	3201	635	1358	543	-1.461	2316.41	0.517524	0.128599	4.02431	5.71418e-05	8.48879e-05
BIF_02105	I3242_01760		ribonuclease HII		ribonuclease HII		1285	1704	1783	758	463	576	-0.333	244	200	238	146	309	108	0.07	476.022	0.511834	0.16707	3.06359	0.002187	0.00290915
BIF_00134	I3242_08685	rplF	50S ribosomal protein L6	rplF	50S ribosomal protein L6		43961	41791	56598	5566	3280	4189	-2.374	17970	12009	16979	2186	5296	1918	-1.979	11274.6	0.50413	0.108231	4.6579	3.1945e-06	5.03645e-06
BIF_00879	I3242_07295		Mrp/NBP35 family ATP-binding protein		Mrp/NBP35 family ATP-binding protein		425	459	579	423	213	299	0.415	721	511	665	622	1351	593	0.813	661.76	0.50336	0.125158	4.02181	5.77529e-05	8.56832e-05
BIF_01486	I3242_09190		arginine--tRNA ligase		arginine--tRNA ligase	Arginine Proline Metabolism	8859	8597	11244	3310	2123	2694	-0.736	3609	2500	3407	1275	3360	1307	-0.342	3382.72	0.503096	0.104791	4.80093	1.57929e-06	2.53223e-06
BIF_01866	I3242_07365		TM2 domain-containing protein		TM2 domain-containing protein		3704	3976	5002	2642	1395	1963	-0.016	2874	2033	2536	1577	4340	1706	0.363	2671.34	0.489324	0.102522	4.77288	1.8161e-06	2.9037e-06
BIF_00446	I3242_04265		LysR family transcriptional regulator		LysR family transcriptional regulator		693	608	791	320	141	196	-0.629	1013	627	891	394	899	358	-0.249	569.545	0.487264	0.160806	3.03013	0.00244449	0.00322889
BIF_01405	I3242_06165		polyprenyl synthetase family protein		polyprenyl synthetase family protein	Terpenoid Biosynthesis	2523	2413	2937	974	709	862	-0.538	463	300	426	194	453	182	-0.156	739.919	0.486484	0.151621	3.20854	0.00133409	0.00179571
BIF_00369	I3242_08720	rpmC	50S ribosomal protein L29	rpmC	50S ribosomal protein L29		4219	4634	5992	657	375	508	-2.194	2009	1400	2212	346	564	266	-1.828	1287.66	0.473029	0.171851	2.75255	0.00591326	0.00763262
BIF_01165	I3242_07580		MoxR family ATPase		MoxR family ATPase		2567	2472	3138	843	479	604	-1.02	1706	1179	1520	477	1237	486	-0.659	1130.05	0.470005	0.107227	4.38329	1.16901e-05	1.78827e-05
BIF_01298	I3242_01855		aldo/keto reductase		aldo/keto reductase		1883	2120	2429	971	589	703	-0.435	1055	741	929	397	1184	475	-0.08	946.134	0.463893	0.125273	3.70305	0.00021302	0.000304468
BIF_00368	I3242_02620		glycosyltransferase		glycosyltransferase		3917	4110	4929	818	501	653	-1.642	842	733	828	196	417	160	-1.287	950.068	0.461112	0.131777	3.4992	0.000466657	0.000647373
BIF_00518	I3242_03595		alpha/beta fold hydrolase		alpha/beta fold hydrolase		1494	1674	1891	751	414	584	-0.468	838	555	794	383	788	366	-0.113	743.358	0.457469	0.123429	3.70632	0.00021029	0.00030171
BIF_00737	I3242_06365		ABC transporter substrate-binding protein		ABC transporter substrate-binding protein	Transport	37820	32494	43598	7038	3746	4413	-1.852	13714	9925	12488	2370	5510	2102	-1.509	9742.31	0.453302	0.12881	3.51914	0.000432945	0.000603564
BIF_00572	I3242_03185		ComF family protein		ComF family protein		1043	1024	1113	869	491	701	0.434	277	219	287	238	547	254	0.781	523.65	0.451807	0.145006	3.11578	0.0018346	0.00244614
BIF_00442	I3242_08580	nusA	transcription termination/antitermination protein NusA	nusA	transcription termination/antitermination protein NusA		8043	8431	10469	2538	1494	2067	-1.069	6064	4737	5840	1751	4280	1841	-0.728	3982.12	0.450354	0.089211	5.04819	4.46014e-07	7.41278e-07
BIF_00901	I3242_08660	secY	preprotein translocase subunit SecY	secY	preprotein translocase subunit SecY		7682	7454	9681	1630	1023	1351	-1.552	9014	5917	8232	1743	4362	1730	-1.213	4190.88	0.447192	0.104125	4.29476	1.7488e-05	2.64657e-05
BIF_01044	I3242_08385	lysS	lysine--tRNA ligase	lysS	lysine--tRNA ligase	Lysine Biosynthesis	8898	9470	11000	3301	1774	2325	-0.93	3493	2481	3424	1130	2574	1098	-0.6	3174.72	0.437655	0.0835837	5.23613	1.63983e-07	2.75822e-07
BIF_00471	I3242_02045		NADH:flavin oxidoreductase/NADH oxidase		tRNA-dihydrouridine synthase		4932	5503	6558	4476	2587	3516	0.388	968	626	849	772	1544	720	0.714	2255.07	0.432846	0.114905	3.767	0.00016522	0.000237649
BIF_00354	I3242_02910	argH	argininosuccinate lyase	argH	argininosuccinate lyase	Arginine Proline Metabolism	5404	5370	6615	1480	810	961	-1.359	2049	1496	2039	455	1169	505	-1.036	1667.8	0.43047	0.10854	3.96602	7.30821e-05	0.000107162
BIF_01452	I3242_00010	dnaN	DNA polymerase III subunit beta	dnaN	DNA polymerase III subunit beta		5560	5543	7149	3729	1958	2474	-0.103	3317	2228	2951	1836	4044	1715	0.213	3183.75	0.425189	0.101512	4.18854	2.80749e-05	4.22617e-05
BIF_01656	I3242_00135		HlyC/CorC family transporter		HlyC/CorC family transporter		2639	2972	3300	535	294	375	-1.826	1508	1194	1357	232	652	246	-1.525	909.532	0.412907	0.127364	3.24195	0.00118714	0.0016085
BIF_00286	I3242_02405		DNA primase		DNA primase		2973	3204	3596	1861	1057	1360	-0.128	2313	1602	2128	1139	2957	1242	0.172	1988.41	0.408115	0.0921495	4.42884	9.47421e-06	1.45717e-05
BIF_01384	I3242_08245		ABC transporter ATP-binding protein		ABC transporter ATP-binding protein		1189	1336	1577	808	568	685	0.098	766	485	694	428	1197	416	0.39	779.703	0.400634	0.144615	2.77035	0.00559966	0.00724436
BIF_01495	I3242_00760		hypothetical protein		hypothetical protein		1434	1504	1775	840	493	615	-0.206	437	278	331	193	493	186	0.081	558.426	0.396652	0.135018	2.93778	0.00330575	0.00433114
BIF_01627	I3242_09485		class II glutamine amidotransferase		class II glutamine amidotransferase		4019	4697	5517	3945	1836	2923	0.338	1461	1077	1280	1006	2699	999	0.622	2279.58	0.392159	0.131144	2.9903	0.00278706	0.00366004
BIF_00395	I3242_02035		Crp/Fnr family transcriptional regulator		Crp/Fnr family transcriptional regulator		1825	1931	2321	1831	1035	1613	0.629	1773	1193	1689	1582	3450	1635	0.911	1984.82	0.39124	0.124216	3.14966	0.00163459	0.00218719
BIF_00158	I3242_01505		pyroglutamyl-peptidase I		pyroglutamyl-peptidase I		1976	2156	2644	811	397	528	-0.91	1337	912	1242	385	950	421	-0.625	929.073	0.39041	0.116938	3.33861	0.000841974	0.00115529
BIF_00135	I3242_08680	rplR	50S ribosomal protein L18	rplR	50S ribosomal protein L18		17850	17461	24228	2633	1517	1891	-2.226	9308	6142	9302	1201	2547	1144	-1.947	5326.04	0.389303	0.120331	3.23527	0.0012153	0.00164362
BIF_01172	I3242_01360		tetratricopeptide repeat protein		tetratricopeptide repeat protein		7851	9173	10359	4896	2672	3543	-0.238	1211	829	1112	537	1408	592	0.038	2634.9	0.384525	0.0990594	3.88176	0.000103702	0.000150501
BIF_00903	I3242_08675	rpsE	30S ribosomal protein S5	rpsE	30S ribosomal protein S5		37716	39879	51374	6641	3457	4300	-2.103	14407	9392	14456	1833	5001	1769	-1.828	10088.8	0.384413	0.125649	3.05942	0.00221765	0.00294646
BIF_02001	I3242_06535		bifunctional folylpolyglutamate synthase/dihydrofolate synthase		bifunctional folylpolyglutamate synthase/dihydrofolate synthase	Folate Biosynthesis	4487	5129	5687	2746	1585	2185	-0.163	1307	886	1223	651	1592	642	0.111	1845.21	0.382177	0.0971451	3.93409	8.35134e-05	0.000121826
BIF_00454	I3242_07210	carA	glutamine-hydrolyzing carbamoyl-phosphate synthase small subunit	carA	glutamine-hydrolyzing carbamoyl-phosphate synthase small subunit	Arginine Proline Metabolism	4549	4181	5497	625	395	463	-2.186	5727	3991	5173	697	1753	660	-1.92	2258.06	0.375524	0.115839	3.24177	0.0011879	0.0016085
BIF_00769	I3242_08015	guaB	IMP dehydrogenase	guaB	IMP dehydrogenase	Purine Pyrimidine Biosynthesis	13796	14157	17740	2642	1513	1914	-1.843	16672	11975	15308	2575	6542	2533	-1.579	7306.66	0.37471	0.0774898	4.83561	1.32741e-06	2.14968e-06
BIF_01311	I3242_08290	galE	UDP-glucose 4-epimerase GalE	galE	UDP-glucose 4-epimerase GalE	Lacto-N-biose; Galacto-N-biose pathway	3146	3205	3997	3704	2146	2669	0.789	652	547	580	636	1555	691	1.046	1739.22	0.367581	0.113725	3.23218	0.00122848	0.00165948
BIF_00628	I3242_09860		ROK family protein		ROK family transcriptional regulator		875	842	1084	868	504	751	0.672	1185	852	1215	1023	2631	1140	0.916	1241.48	0.351618	0.124738	2.81886	0.00481939	0.0062492
BIF_01459	I3242_09125		glutamate 5-kinase		glutamate 5-kinase	Arginine Proline Metabolism	6355	7711	9136	6777	3804	5153	0.511	1957	1441	1897	1576	3948	1466	0.734	3723.39	0.331867	0.101378	3.27356	0.00106203	0.00144497
BIF_00028	I3242_07490		DUF349 domain-containing protein		DUF349 domain-containing protein		11893	12245	13974	7867	4102	5401	-0.082	9073	6198	8519	2940	7400	3213	-0.451	6808.74	-0.259545	0.0948751	-2.73565	0.00622573	0.00800855
BIF_00378	I3242_06665		UDP-N-acetylmuramoyl-tripeptide--D-alanyl-D- alanine ligase		UDP-N-acetylmuramoyl-tripeptide--D-alanyl-D- alanine ligase	Cell Envelope Biosynthesis	5238	5392	6314	2611	1402	2014	-0.432	2202	1499	2201	606	1435	536	-0.844	2002.94	-0.303854	0.106714	-2.84737	0.00440817	0.0057291
BIF_01173	I3242_01355		hypothetical protein		hypothetical protein		7783	8177	9559	4802	2956	3696	-0.081	2122	1681	1982	658	1845	766	-0.494	2927.86	-0.304376	0.108233	-2.81222	0.00492011	0.00637249
BIF_01533	I3242_07795		ABC transporter ATP-binding protein		ABC transporter ATP-binding protein		5820	6032	7634	9995	5474	6958	1.267	554	413	584	540	1142	471	0.845	3265.33	-0.315699	0.107844	-2.92736	0.0034185	0.0044737
BIF_01143	I3242_01165		heavy metal translocating P-type ATPase		HAD-IC family P-type ATPase	Transport	4560	5018	6213	5160	2910	4323	0.722	593	481	592	406	806	336	0.268	2104.59	-0.348056	0.129282	-2.69221	0.00709802	0.00908932
BIF_01676	I3242_10035	rsmA	16S rRNA (adenine(1518)-N(6)/adenine(1519)-N(6))- dimethyltransferase RsmA	rsmA	16S rRNA (adenine(1518)-N(6)/adenine(1519)-N(6))- dimethyltransferase RsmA		2679	2964	3664	2630	1470	1949	0.448	1254	870	1053	555	1429	509	-0.024	1505.34	-0.35902	0.10926	-3.28592	0.00101649	0.00138468
BIF_00045	I3242_02650	fusA	elongation factor G	fusA	elongation factor G		83514	81402	105735	16834	9834	12999	-1.698	51045	33987	48503	5062	13003	5275	-2.166	27150.1	-0.359928	0.0922169	-3.90306	9.49842e-05	0.000138026
BIF_01318	I3242_09290	clpB	ATP-dependent chaperone ClpB	clpB	ATP-dependent chaperone ClpB		24953	26765	32962	75479	41693	50646	2.052	1010	678	1032	1663	3169	1329	1.577	20163.6	-0.36425	0.133065	-2.73738	0.00619298	0.00797549
BIF_01447	I3242_01435		DUF2974 domain-containing protein		DUF2974 domain-containing protein		3439	3586	4216	2979	1725	2111	0.345	831	615	809	343	900	377	-0.13	1459.63	-0.365489	0.099406	-3.67673	0.000236243	0.000335542
BIF_00377	I3242_04215		bifunctional [glutamine synthetase] adenylyltransferase/[glutamine synthetase]-adenylyl-L-tyrosine phosphorylase		bifunctional [glutamine synthetase] adenylyltransferase/[glutamine synthetase]-adenylyl-L-tyrosine phosphorylase		1817	2134	2273	1026	442	653	-0.518	8173	6248	7809	1850	5068	1989	-0.995	3426.78	-0.367908	0.135249	-2.72023	0.00652364	0.00837274
BIF_01113	I3242_01255		response regulator transcription factor		response regulator transcription factor		1323	1468	1750	1015	485	740	0.033	2721	2183	2602	1084	2237	945	-0.445	1588.18	-0.368599	0.12496	-2.94973	0.00318051	0.00417189
BIF_00613	I3242_03285		Nif3-like dinuclear metal center hexameric protein		Nif3-like dinuclear metal center hexameric protein		1181	1256	1269	875	496	570	0.123	1672	1250	1569	569	1513	669	-0.357	1064.51	-0.370903	0.135342	-2.74048	0.0061349	0.00790969
BIF_01427	I3242_09255		NUDIX hydrolase		NUDIX hydrolase		1898	1911	2576	1719	1011	1446	0.465	1848	1484	1837	974	2019	917	-0.023	1609.39	-0.379049	0.122431	-3.09602	0.00196137	0.00261208
BIF_00605	I3242_07055		1-deoxy-D-xylulose-5-phosphate reductoisomerase		1-deoxy-D-xylulose-5-phosphate reductoisomerase	Terpenoid Biosynthesis	4061	4074	4782	1324	748	999	-1.009	1985	1382	1771	305	814	315	-1.504	1357.72	-0.38266	0.104245	-3.67078	0.000241815	0.000343026
BIF_02176	I3242_07085		ATP-dependent helicase		ATP-dependent helicase		617	652	880	748	448	596	0.817	615	450	563	340	888	374	0.325	604	-0.384292	0.125707	-3.05705	0.00223528	0.0029664
BIF_00756	I3242_08005		AAA family ATPase		AAA family ATPase		1386	1575	1868	1555	874	1143	0.633	450	311	499	227	621	242	0.133	763.904	-0.391994	0.130679	-2.99968	0.0027026	0.00355325
BIF_00693	I3242_03320		acetate kinase		acetate kinase	Pyruvate Metabolism	12051	10806	14292	1948	1083	1340	-2.025	15765	10375	14760	1182	3087	1282	-2.529	5731.45	-0.394703	0.117137	-3.36958	0.000752826	0.00103674
BIF_02885	I3242_02090		hypothetical protein		hypothetical protein		1583	1791	2030	1260	684	970	0.172	512	367	461	202	447	181	-0.328	694.515	-0.395304	0.119402	-3.3107	0.000930626	0.0012723
BIF_00601	I3242_08060	prmC	peptide chain release factor N(5)-glutamine methyltransferase	prmC	peptide chain release factor N(5)-glutamine methyltransferase		3463	3530	4183	657	416	584	-1.678	940	664	881	108	218	97	-2.175	813.482	-0.397228	0.139051	-2.8567	0.0042807	0.00557624
BIF_01640	I3242_09360		ABC transporter permease		ABC transporter permease		1699	1777	2321	665	378	527	-0.812	2676	1756	2325	563	1046	444	-1.32	1188.29	-0.401027	0.14045	-2.85529	0.00429978	0.00559466
BIF_00315	I3242_06675		penicillin-binding protein 2		penicillin-binding protein 2	Cell Envelope Biosynthesis	7326	7490	8691	3782	2137	3079	-0.321	3425	2160	3012	760	2139	898	-0.832	2904	-0.40287	0.121829	-3.30686	0.000943494	0.00128679
BIF_01682	I3242_09705		histidine phosphatase family protein		histidine phosphatase family protein	Glycolysis/Gluconeogenesis	2478	2939	3825	5479	2991	4074	1.514	807	645	889	777	2124	830	1	2231.14	-0.405601	0.129343	-3.13585	0.00171357	0.00229016
BIF_00608	I3242_07050	ispG	flavodoxin-dependent (E)-4-hydroxy-3-methylbut-2-enyl-diphosphate synthase	ispG	flavodoxin-dependent (E)-4-hydroxy-3-methylbut-2-enyl-diphosphate synthase	Terpenoid Biosynthesis	2954	3363	3576	932	495	748	-1.127	3068	2169	2819	490	1122	413	-1.643	1480.83	-0.407716	0.11803	-3.45433	0.000551671	0.000763437
BIF_00081	I3242_05825		ATP-binding protein		hypothetical protein		4165	4634	5352	2181	1399	1813	-0.31	1063	828	922	285	698	268	-0.831	1423.17	-0.412226	0.119963	-3.43626	0.000589802	0.000814215
BIF_01362	I3242_06685	rsmH	16S rRNA (cytosine(1402)-N(4))-methyltransferase RsmH	rsmH	16S rRNA (cytosine(1402)-N(4))-methyltransferase RsmH		4309	5200	5727	3104	1731	2619	0.036	1677	1107	1645	517	1395	569	-0.489	1949.62	-0.417038	0.127993	-3.25829	0.00112085	0.00152135
BIF_00713	I3242_03480		HRDC domain-containing protein		HRDC domain-containing protein		813	968	915	1227	746	941	1.179	904	690	866	782	1527	639	0.642	1002.51	-0.426611	0.146182	-2.91836	0.00351875	0.00459957
BIF_01399	I3242_08355		phosphoserine transaminase		phosphoserine transaminase	Glycine, Serine Threonine Metabolism	3225	3109	4094	2408	1341	1703	0.131	1695	1198	1623	499	1643	617	-0.408	1622.63	-0.428063	0.140124	-3.0549	0.00225139	0.00298427
BIF_00825	I3242_02225		CHAP domain-containing protein		CHAP domain-containing protein		21303	22746	28489	11088	6727	8148	-0.403	11284	9786	10981	3007	6924	3085	-0.944	9497.89	-0.430206	0.109796	-3.91825	8.91954e-05	0.000129947
BIF_00397	I3242_05595		WYL domain-containing protein		WYL domain-containing protein		6942	7411	8534	5763	2756	3473	0.109	12226	9204	12456	4783	9992	4374	-0.442	7406.62	-0.438685	0.122426	-3.58326	0.000339336	0.000475995
BIF_00304	I3242_06940		cell division protein SepF		cell division protein SepF		6826	7171	7830	2696	1411	1889	-0.813	2018	1652	1806	356	1005	354	-1.373	2016.89	-0.447114	0.130893	-3.41587	0.000635788	0.000876629
BIF_01226	I3242_01220		NAD(P)/FAD-dependent oxidoreductase		NAD(P)/FAD-dependent oxidoreductase	Porphyrin and chlorophyll Metabolism	10279	11112	12939	4869	3197	4197	-0.4	9917	6500	8869	2287	5544	2303	-0.958	5838.49	-0.449301	0.103135	-4.35646	1.32183e-05	2.01388e-05
BIF_01567	I3242_00285		glutamine amidotransferase		glutamine amidotransferase	Tyrosine, Tryptophan, Phenylalanine Metabolism	1405	1452	1701	738	446	596	-0.286	1045	795	1061	260	636	343	-0.84	744.47	-0.450638	0.14162	-3.18202	0.00146253	0.0019616
BIF_01541	I3242_09425	rfbB	dTDP-glucose 4,6-dehydratase	rfbB	dTDP-glucose 4,6-dehydratase	Cell Envelope Biosynthesis	4369	4622	5273	3706	1657	2257	0.128	3491	2526	3198	1157	2948	1245	-0.435	2707.22	-0.453867	0.125932	-3.60407	0.000313269	0.000440523
BIF_01251	I3242_02510		sulfatase-like hydrolase/transferase		LTA synthase family protein		2897	2672	3380	513	287	426	-1.803	24261	20082	21078	2221	5413	2349	-2.367	7091.68	-0.454722	0.136673	-3.32708	0.000877598	0.00120271
BIF_01181	I3242_02490	purK	5-(carboxyamino)imidazole ribonucleotide synthase	purK	5-(carboxyamino)imidazole ribonucleotide synthase	Purine Metabolism	1894	1976	2315	992	515	717	-0.418	3045	2123	2771	664	1904	665	-0.985	1500.92	-0.455385	0.116667	-3.9033	9.48899e-05	0.000138026
BIF_00088	I3242_01515		C1 family peptidase		C1 family peptidase		6842	7298	9064	5675	3105	4062	0.212	1420	984	1321	530	1308	463	-0.359	2660.55	-0.459583	0.0974297	-4.71708	2.39259e-06	3.79861e-06
BIF_01012	I3242_01185		RNA methyltransferase		RNA methyltransferase		2837	2957	3716	1030	576	809	-0.909	661	480	648	126	277	98	-1.484	778.603	-0.467373	0.12551	-3.72379	0.000196253	0.000281927
BIF_01867	I3242_02010	gcvH	glycine cleavage system protein GcvH	gcvH	glycine cleavage system protein GcvH	Glycine, serine threonine Metabolism	959	924	1213	701	365	505	0.082	900	701	922	291	765	346	-0.493	658.746	-0.468133	0.128695	-3.63753	0.00027526	0.000388521
BIF_01547	I3242_01075		LacI family DNA-binding transcriptional regulator		LacI family DNA-binding transcriptional regulator		465	462	550	1289	800	1035	2.156	860	588	747	1142	2862	1144	1.577	1255.24	-0.469982	0.110158	-4.26642	1.98638e-05	2.99411e-05
BIF_01300	I3242_09175	thrB	homoserine kinase		homoserine kinase	Glycine, Serine Threonine Metabolism	4012	4032	5110	2015	1089	1422	-0.477	1754	1249	1650	348	1046	392	-1.066	1509.22	-0.474583	0.114462	-4.1462	3.38042e-05	5.08186e-05
BIF_01051	I3242_01140	rplI	50S ribosomal protein L9	rplI	50S ribosomal protein L9		12604	14176	15553	4272	2453	2942	-1.066	6208	4744	6493	1038	2301	961	-1.655	4423.14	-0.47985	0.0996248	-4.81657	1.46047e-06	2.34837e-06
BIF_01052	I3242_01135		30S ribosomal protein S18		30S ribosomal protein S18		8452	6981	10587	2181	1621	2039	-1.05	2832	2069	2809	469	1019	425	-1.641	2375.14	-0.482467	0.166858	-2.89147	0.00383442	0.00500065
BIF_00105	I3242_03425		phosphoketolase		phosphoketolase	Phosphoketolase pathway	136770	122529	169655	28056	14035	15008	-1.862	174756	114990	160960	12771	39395	14250	-2.456	65050.7	-0.486312	0.171929	-2.82857	0.00467571	0.00606984
BIF_02565	I3242_08065	prfA	peptide chain release factor 1	prfA	peptide chain release factor 1		4519	4717	5525	1238	694	1063	-1.235	1941	1172	1821	273	506	255	-1.83	1349.42	-0.490058	0.154876	-3.16419	0.00155517	0.00208337
BIF_01368	I3242_01390		D-alanine--D-alanine ligase		D-alanine--D-alanine ligase	Cell Envelope Biosynthesis	4293	4779	5767	2022	1283	1708	-0.483	1495	1145	1517	333	845	361	-1.082	1556.88	-0.492229	0.110721	-4.44566	8.76217e-06	1.35133e-05
BIF_01155	I3242_08630		DNA-directed RNA polymerase subunit alpha		DNA-directed RNA polymerase subunit alpha		37702	37659	47930	9522	5702	7444	-1.368	17581	12166	16845	2038	5522	1956	-1.972	11518.5	-0.495232	0.100383	-4.93342	8.08001e-07	1.32367e-06
BIF_01674	I3242_10045		LytR C-terminal domain-containing protein		LytR C-terminal domain-containing protein		2783	3032	3695	1880	1121	1416	-0.032	1655	1281	1549	556	1153	510	-0.638	1440.34	-0.500997	0.10388	-4.82285	1.41521e-06	2.28859e-06
BIF_01675	I3242_10040		4-(cytidine 5'-diphospho)-2-C-methyl-D-erythritol kinase		4-diphosphocytidyl-2C-methyl-D-erythritol kinase	Terpenoid Biosynthesis	1541	1724	2088	1040	639	837	-0.011	1544	1199	1501	439	1389	444	-0.626	1074.24	-0.502212	0.143567	-3.49811	0.000468566	0.000649225
BIF_01921	I3242_05590		hypothetical protein		hypothetical protein		1415	1434	1485	713	315	425	-0.548	1047	811	939	220	558	214	-1.161	651.862	-0.504165	0.161211	-3.12737	0.00176378	0.00235448
BIF_00093	I3242_02015		DUF2183 domain-containing protein		DUF2183 domain-containing protein		4970	5277	6433	3158	1791	2353	-0.123	4335	3081	3967	1092	3232	1169	-0.743	2942.84	-0.509709	0.107173	-4.75593	1.97535e-06	3.15387e-06
BIF_00853	I3242_01245		ABC transporter substrate-binding protein		ABC transporter substrate-binding protein		862	827	997	844	432	566	0.509	776	518	679	275	853	328	-0.117	626.008	-0.515308	0.145493	-3.54181	0.000397389	0.000555363
BIF_01179	I3242_02475		1-deoxy-D-xylulose-5-phosphate synthase		1-deoxy-D-xylulose-5-phosphate synthase	Terpenoid Biosynthesis	1304	1173	1399	967	500	780	0.266	1758	1145	1622	690	1350	615	-0.364	1098.08	-0.52237	0.149243	-3.50013	0.000465023	0.000645897
BIF_01342	I3242_07655		inositol monophosphatase family protein		inositol monophosphatase family protein	Cell Envelope Biosynthesis	1504	1498	1877	1194	606	815	0.156	2609	2033	2498	773	2510	906	-0.48	1557.33	-0.525559	0.143288	-3.66784	0.000244609	0.000346554
BIF_01283	I3242_07680		primosomal protein N'		primosomal protein N'		1224	1464	1620	2447	1259	1593	1.353	1090	780	1040	861	2056	829	0.718	1417.92	-0.526408	0.109273	-4.81738	1.45455e-06	2.34218e-06
BIF_01401	I3242_08365		histidine kinase		ATPase		1473	1748	2079	1551	832	1169	0.489	420	325	400	192	395	204	-0.139	733.972	-0.527733	0.138345	-3.81461	0.000136399	0.000196692
BIF_00168	I3242_02020		S9 family peptidase		S9 family peptidase		3456	3952	4536	1916	1225	1606	-0.249	2378	1732	2253	506	1574	650	-0.898	1764.46	-0.540957	0.134843	-4.01176	6.02687e-05	8.92987e-05
BIF_00197	I3242_00055		Lrp/AsnC family transcriptional regulator		Lrp/AsnC family transcriptional regulator		1587	1641	2104	4337	2452	3335	1.995	242	155	166	274	559	260	1.349	1365.31	-0.544085	0.144039	-3.77734	0.000158515	0.000228294
BIF_01088	I3242_03235		bifunctional methylenetetrahydrofolate dehydrogenase/methenyltetrahydrofolate cyclohydrolase		bifunctional methylenetetrahydrofolate dehydrogenase/methenyltetrahydrofolate cyclohydrolase	One Carbon Pool by Folate	1167	1216	1451	955	506	674	0.215	1126	706	970	383	847	361	-0.438	788.398	-0.548184	0.117682	-4.6582	3.18993e-06	5.03626e-06
BIF_01332	I3242_06440		ParA family protein		ParA family protein		3894	4190	4733	3433	1875	2655	0.374	1379	1033	1343	543	1353	518	-0.298	1852.63	-0.561646	0.0949835	-5.9131	3.35737e-09	6.02305e-09
BIF_01818	I3242_01230		chorismate mutase		chorismate mutase	Tyrosine, Tryptophan, Phenylalanine Metabolism	1997	1999	2337	1813	891	1161	0.333	493	381	490	178	444	214	-0.339	818.672	-0.565942	0.137812	-4.10663	4.0147e-05	6.01143e-05
BIF_01436	I3242_01050	dnaB	replicative DNA helicase	dnaB	replicative DNA helicase		6428	6870	8139	5402	3313	4504	0.38	1298	922	1197	491	1233	470	-0.297	2614.14	-0.568389	0.0986477	-5.76181	8.32175e-09	1.47884e-08
BIF_00982	I3242_01960		hypothetical protein		hypothetical protein	0	2980	3405	3901	2592	1541	2137	0.36	2485	1998	2430	1125	2087	973	-0.326	2138.22	-0.576113	0.131912	-4.36741	1.25726e-05	1.91809e-05
BIF_02435	I3242_09150		succinyl-diaminopimelate desuccinylase		succinyl-diaminopimelate desuccinylase	Threonine Lysine Metabolism	1722	1885	2383	1527	977	1247	0.41	1287	938	1173	445	1363	472	-0.276	1154.32	-0.577563	0.133878	-4.3141	1.60254e-05	2.43501e-05
BIF_01792	I3242_07430		polyphosphate kinase 2 family protein		polyphosphate kinase 2 family protein		355	516	528	500	212	338	0.628	1264	971	1178	563	1388	612	-0.057	785.141	-0.577616	0.167792	-3.44246	0.000576456	0.000796762
BIF_00779	I3242_07470		amino acid ABC transporter ATP-binding protein		amino acid ABC transporter ATP-binding protein	Transport	4091	4320	4692	2151	1044	1472	-0.446	4110	2969	3739	793	2240	888	-1.138	2308.7	-0.580751	0.12002	-4.83878	1.30641e-06	2.1187e-06
BIF_00749	I3242_06115		DUF3071 domain-containing protein		DUF3071 domain-containing protein		1304	1320	1578	698	389	516	-0.327	1409	1221	1302	344	866	333	-1.025	833.763	-0.586847	0.130462	-4.49821	6.8528e-06	1.06411e-05
BIF_01519	I3242_01275		DUF3416 domain-containing protein		alpha-1,4-glucan--maltose-1-phosphate maltosyltransferase	Starch sucrose Metabolism	7387	7416	9417	3446	1871	2339	-0.599	8445	6227	8076	1409	4380	1677	-1.3	4412.48	-0.591552	0.124706	-4.74356	2.09992e-06	3.34333e-06
BIF_00827	I3242_01110		YggS family pyridoxal phosphate-dependent enzyme		YggS family pyridoxal phosphate-dependent enzyme		1069	1286	1547	1823	1001	1303	1.149	412	316	444	299	668	274	0.446	802.832	-0.597242	0.12613	-4.73513	2.18909e-06	3.48041e-06
BIF_01361	I3242_06680		hypothetical protein		hypothetical protein		1821	1954	2138	1008	710	933	-0.07	809	487	740	177	546	219	-0.775	758.996	-0.597732	0.167587	-3.56671	0.000361497	0.000506454
BIF_02900	I3242_02025		3-isopropylmalate dehydrogenase		3-isopropylmalate dehydrogenase	Valine, Leucine, Isoleucine Metabolism	2207	2245	2934	1369	749	1058	-0.15	3139	2000	2821	661	1950	844	-0.859	1674.11	-0.600547	0.136036	-4.41462	1.01189e-05	1.55211e-05
BIF_02605	I3242_07670		DedA family protein		DedA family protein	Thiamine Metabolism	578	633	740	263	160	195	-0.587	1114	709	1015	223	462	198	-1.296	479.703	-0.608365	0.141615	-4.29591	1.73979e-05	2.63648e-05
BIF_01575	I3242_02410	pdxS	pyridoxal 5'-phosphate synthase lyase subunit PdxS	pdxS	pyridoxal 5'-phosphate synthase lyase subunit PdxS	Vitamine B6 Metabolism	1599	1758	2180	1821	979	1291	0.628	280	226	329	148	319	140	-0.088	739.685	-0.613155	0.13755	-4.45769	8.28483e-06	1.27946e-05
BIF_00748	I3242_06110		DUF4193 domain-containing protein		DUF4193 domain-containing protein		386	491	539	423	199	363	0.532	379	222	353	156	320	153	-0.199	310.267	-0.623916	0.194372	-3.2099	0.0013278	0.00178937
BIF_00762	I3242_08560		bifunctional riboflavin kinase/FMN adenylyltransferase		bifunctional riboflavin kinase/FMN adenylyltransferase	Riboflavin Metabolism	3988	4516	5491	3873	2133	2737	0.388	731	597	772	345	634	284	-0.342	1682.56	-0.624966	0.13158	-4.74969	2.03731e-06	3.24822e-06
BIF_00076	I3242_08715	rpsQ	30S ribosomal protein S17	rpsQ	30S ribosomal protein S17		8621	9719	11684	3480	1808	2562	-0.875	4552	2984	4686	819	1549	656	-1.613	3206.38	-0.628514	0.139423	-4.50795	6.54565e-06	1.01921e-05
BIF_01087	I3242_03230		zinc ABC transporter substrate-binding protein		zinc ABC transporter substrate-binding protein	Transport	1028	886	1245	895	560	596	0.454	2830	2070	2479	982	2748	1094	-0.286	1568.26	-0.631637	0.145135	-4.35206	1.34867e-05	2.052e-05
BIF_01871	I3242_04070		tripartite tricarboxylate transporter TctB family protein		tripartite tricarboxylate transporter TctB family protein		295	288	283	317	166	198	0.697	1634	1176	1560	735	1618	825	-0.064	908.468	-0.652794	0.164418	-3.97034	7.17707e-05	0.000105512
BIF_01630	I3242_09470		ABC transporter permease		ABC transporter permease		5535	4923	6609	1415	843	1107	-1.271	5117	4386	4646	683	1445	580	-2.033	2448.75	-0.653899	0.142654	-4.58382	4.56549e-06	7.1383e-06
BIF_01522	I3242_09345		glycosyltransferase family 2 protein		glycosyltransferase family 2 protein		1598	1809	1882	317	181	267	-1.726	2515	1999	2350	226	470	239	-2.489	945.444	-0.658706	0.146581	-4.49379	6.9968e-06	1.08498e-05
BIF_02184	I3242_09170	maf	septum formation protein Maf		Maf family protein		3059	3429	3748	1638	902	1172	-0.403	1134	925	1130	271	625	221	-1.179	1128.05	-0.663838	0.118149	-5.61868	1.92427e-08	3.34091e-08
BIF_00682	I3242_02895		arginine repressor	argR	arginine repressor		524	558	701	209	86	136	-0.998	751	590	706	85	311	96	-1.789	330.603	-0.66619	0.198976	-3.3481	0.000813687	0.00111783
BIF_01219	I3242_08045		branched-chain amino acid ABC transporter permease		branched-chain amino acid ABC transporter permease	Transport	662	633	908	438	294	370	0.089	793	411	656	182	567	183	-0.684	455.125	-0.668057	0.199161	-3.35435	0.000795505	0.00109418
BIF_00118	I3242_02030		lipoate--protein ligase family protein		lipoate--protein ligase family protein		1644	2018	2359	2024	1028	1427	0.632	515	299	443	213	468	195	-0.138	861.69	-0.668502	0.144453	-4.62781	3.69558e-06	5.79418e-06
BIF_01564	I3242_06040		RsmD family RNA methyltransferase		SAM-dependent methyltransferase		538	722	833	623	331	569	0.613	326	222	265	121	326	123	-0.174	362.931	-0.682491	0.188962	-3.61178	0.000304098	0.00042869
BIF_01981	I3242_02125		DUF58 domain-containing protein		DUF58 domain-containing protein		582	650	800	382	193	230	-0.277	417	316	399	69	278	94	-1.079	295.779	-0.684107	0.194931	-3.50948	0.000448978	0.000624378
BIF_01785	I3242_03890		SUF system NifU family Fe-S cluster assembly protein		SUF system NifU family Fe-S cluster assembly protein		1683	1798	2098	599	339	409	-0.986	615	513	611	88	206	99	-1.78	521.646	-0.69353	0.141109	-4.91485	8.88517e-07	1.44928e-06
BIF_01147	I3242_00985	gndA	NADP-dependent phosphogluconate dehydrogenase	gndA	NADP-dependent phosphogluconate dehydrogenase	Pentose Phosphate Pathway	12711	13643	16368	7431	4415	5548	-0.223	4687	3468	4719	1003	2821	1180	-1.026	4902.97	-0.694568	0.100249	-6.92841	4.25587e-12	8.5571e-12
BIF_01180	I3242_02485	purE	5-(carboxyamino)imidazole ribonucleotide mutase	purE	5-(carboxyamino)imidazole ribonucleotide mutase	Purine Metabolism	938	938	1260	897	498	624	0.433	1336	924	1330	502	1205	467	-0.37	893.95	-0.695783	0.115198	-6.0399	1.54214e-09	2.82476e-09
BIF_01337	I3242_01300	atpB	F0F1 ATP synthase subunit A	atpB	F0F1 ATP synthase subunit A	Energy Metabolism	10523	11052	13202	7262	3718	4464	-0.12	4010	2923	3994	979	2539	1018	-0.926	4194.77	-0.697102	0.1085	-6.42488	1.31978e-10	2.50249e-10
BIF_02930	I3242_01190	gatC	Asp-tRNA(Asn)/Glu-tRNA(Gln) amidotransferase subunit GatC	gatC	Asp-tRNA(Asn)/Glu-tRNA(Gln) amidotransferase subunit GatC	Alanine Aspartate Metabolism	1146	1184	1513	557	296	382	-0.575	1372	928	1282	280	494	255	-1.377	690.148	-0.698669	0.148887	-4.69262	2.69732e-06	4.27643e-06
BIF_01100	I3242_01530	mtnN	5'-methylthioadenosine/S-adenosylhomocysteine nucleosidase	mtnN	5'-methylthioadenosine/S-adenosylhomocysteine nucleosidase	Arginine Proline Metabolism	2734	2547	3470	1397	943	1281	-0.182	840	647	815	240	494	173	-0.99	973.636	-0.701874	0.158497	-4.42831	9.49749e-06	1.45877e-05
BIF_00509	I3242_06655	murD	UDP-N-acetylmuramoyl-L-alanine--D-glutamate ligase	murD	UDP-N-acetylmuramoyl-L-alanine--D-glutamate ligase	Cell Envelope Biosynthesis	5151	5716	6485	2622	1411	1902	-0.488	2383	1553	2192	428	1016	471	-1.299	1937.81	-0.705104	0.104529	-6.74554	1.52456e-11	2.9704e-11
BIF_01570	I3242_00300		penicillin-binding protein 2		serine hydrolase		6581	6592	7974	1612	871	1148	-1.482	4902	3646	4312	338	1412	456	-2.301	2402.79	-0.708955	0.191477	-3.70255	0.000213441	0.000304676
BIF_01500	I3242_00720	dnaX	DNA polymerase III subunit gamma/tau		DNA polymerase III subunit gamma and tau		4816	4680	6375	2968	1702	2216	-0.132	3073	2260	2669	633	1936	756	-0.954	2313.41	-0.713652	0.129729	-5.50109	3.77456e-08	6.48377e-08
BIF_01383	I3242_08250		glycosyltransferase		glycosyltransferase family 2 protein		3732	3910	4541	2480	1342	1802	-0.055	1181	888	1098	276	743	325	-0.888	1409.57	-0.724295	0.103173	-7.02017	2.21599e-12	4.53616e-12
BIF_01543	I3242_09415		sugar nucleotide-binding protein		bifunctional dTDP-4-dehydrorhamnose 3,5-epimerase family protein/NAD(P)-dependent oxidoreductase	Cell Envelope Biosynthesis	4618	4764	5644	2242	1144	1465	-0.579	2286	1934	2310	396	1159	425	-1.419	1784.47	-0.726757	0.128851	-5.6403	1.69749e-08	2.95625e-08
BIF_00263	I3242_06295		GNAT family N-acetyltransferase		GNAT family N-acetyltransferase		5772	6206	6807	9086	4867	5951	1.137	368	293	407	272	553	197	0.294	2794.96	-0.734153	0.142358	-5.15707	2.5084e-07	4.20668e-07
BIF_02227	I3242_08330		OsmC family protein		OsmC family protein		1660	1604	2221	2977	1677	2104	1.372	1277	924	1209	900	1919	922	0.525	1658.97	-0.738355	0.116822	-6.32036	2.60951e-10	4.90691e-10
BIF_02022	I3242_09185		diaminopimelate decarboxylase		diaminopimelate decarboxylase	Threonine Lysine Metabolism	7040	7345	9269	2551	1649	2172	-0.806	2800	2168	2671	398	1162	405	-1.655	2327.37	-0.738699	0.124261	-5.94471	2.76944e-09	5.00002e-09
BIF_01481	I3242_09870		nucleoside deaminase		nucleoside deaminase		842	1077	1275	980	648	811	0.702	380	313	407	168	430	184	-0.145	548.241	-0.739055	0.154627	-4.77961	1.75632e-06	2.8121e-06
BIF_00501	I3242_08110	xylA	xylose isomerase	xylA	xylose isomerase	Fructose and Mannose Metabolism	524	477	705	961	609	802	1.561	368	210	326	259	628	262	0.716	524.465	-0.740246	0.159083	-4.65322	3.26799e-06	5.138e-06
BIF_01940	I3242_02055		DeoR/GlpR transcriptional regulator		DeoR/GlpR transcriptional regulator		1591	2145	2372	1904	1100	1475	0.628	2373	1992	2497	1047	2483	1063	-0.227	1849.58	-0.745152	0.130152	-5.72522	1.03297e-08	1.82039e-08
BIF_01465	I3242_09065		helix-turn-helix domain-containing protein		helix-turn-helix domain-containing protein		998	1086	1399	695	410	579	0.028	743	566	696	182	535	188	-0.835	567.807	-0.751824	0.138639	-5.42289	5.86434e-08	1.0043e-07
BIF_01510	I3242_09230	leuD	3-isopropylmalate dehydratase small subunit	leuD	3-isopropylmalate dehydratase small subunit	Valine, Leucine, Isoleucine Metabolism	1212	1453	1533	1000	495	715	0.126	1587	1230	1499	436	1174	451	-0.741	988.524	-0.755839	0.123997	-6.09564	1.09003e-09	2.00964e-09
BIF_01034	I3242_02095	rpoB	DNA-directed RNA polymerase subunit beta		DNA-directed RNA polymerase subunit beta		71397	72483	96889	40034	25409	34296	-0.183	28418	19414	26373	6335	15781	5947	-1.063	27933.9	-0.771187	0.106015	-7.2743	3.4821e-13	7.36773e-13
BIF_02395	I3242_09215	murA	UDP-N-acetylglucosamine 1-carboxyvinyltransferase	murA	UDP-N-acetylglucosamine 1-carboxyvinyltransferase	Cell Envelope Biosynthesis	9827	11044	12809	9523	5442	7245	0.468	3781	2727	3605	1237	3440	1349	-0.418	4962.01	-0.776749	0.0909717	-8.53835	1.36151e-17	3.30027e-17
BIF_00018	I3242_06240	pgsA	CDP-diacylglycerol--glycerol-3-phosphate 3-phosphatidyltransferase	pgsA	CDP-diacylglycerol--glycerol-3-phosphate 3-phosphatidyltransferase	Glycerophospholipid Metabolism	2089	2189	2519	1089	538	795	-0.436	1268	1127	1241	254	658	248	-1.329	923.326	-0.77931	0.137513	-5.66717	1.45178e-08	2.53614e-08
BIF_01416	I3242_02330		ABC transporter permease		ABC transporter permease	Transport	493	627	672	511	277	391	0.461	108	61	107	43	88	28	-0.428	219.963	-0.787428	0.213664	-3.68536	0.000228382	0.000324785
BIF_02258	I3242_03140		WhiB family transcriptional regulator		WhiB family transcriptional regulator		970	1382	1461	3526	1833	3026	2.201	428	317	464	581	1020	589	1.3	1364.57	-0.789104	0.200396	-3.93773	8.22555e-05	0.000120146
BIF_01227	I3242_01210		DUF2469 domain-containing protein		DUF2469 domain-containing protein		812	868	1043	380	246	287	-0.499	554	560	567	124	259	117	-1.393	393.225	-0.790348	0.180301	-4.38349	1.16792e-05	1.78827e-05
BIF_01203	I3242_07705		methionine adenosyltransferase		methionine adenosyltransferase	Methionine Metabolism	6762	7198	8232	7646	4123	5562	0.702	1588	1127	1492	804	1341	596	-0.201	3182.71	-0.792538	0.149386	-5.3053	1.1249e-07	1.89775e-07
BIF_01760	I3242_02625		aminotransferase class I/II-fold pyridoxal phosphate-dependent enzyme		aminotransferase class I/II-fold pyridoxal phosphate-dependent enzyme	Glycine, Serine Threonine Metabolism	1819	1886	2423	4416	1908	2514	1.561	1395	960	1208	987	2335	1031	0.657	1948.16	-0.794383	0.147035	-5.40267	6.56566e-08	1.12101e-07
BIF_00588	I3242_08010	orn	oligoribonuclease	orn	oligoribonuclease		993	1016	1273	1645	919	1221	1.272	454	305	445	264	650	287	0.364	745.335	-0.804736	0.115481	-6.96857	3.20174e-12	6.46056e-12
BIF_01805	I3242_00805	tmk	dTMP kinase	tmk	dTMP kinase	Nucleotide Salvage Pathway	1099	1174	1510	1143	781	962	0.702	570	408	507	218	585	216	-0.211	674.228	-0.804966	0.137075	-5.87245	4.2941e-09	7.69133e-09
BIF_01394	I3242_04600		DUF1778 domain-containing protein		DUF1778 domain-containing protein		730	682	976	1727	1284	2000	2.177	128	104	137	175	341	160	1.263	707.47	-0.80596	0.221344	-3.6412	0.000271365	0.000383502
BIF_01615	I3242_00605		LacI family DNA-binding transcriptional regulator		LacI family DNA-binding transcriptional regulator		791	1089	1217	2434	1246	1744	1.87	582	437	560	518	1390	529	0.954	1089.97	-0.806816	0.141131	-5.71677	1.08569e-08	1.90542e-08
BIF_01393	I3242_04605		GNAT family N-acetyltransferase		GNAT family N-acetyltransferase		1049	1097	1373	1929	1212	1752	1.558	469	369	407	359	774	359	0.636	915.897	-0.815177	0.141763	-5.75029	8.90887e-09	1.57576e-08
BIF_00379	I3242_06660		phospho-N-acetylmuramoyl-pentapeptide- transferase		phospho-N-acetylmuramoyl-pentapeptide- transferase	Cell Envelope Biosynthesis	5026	5173	6118	2309	1249	1760	-0.557	2023	1230	1852	315	793	318	-1.479	1686.05	-0.815187	0.116959	-6.96987	3.17237e-12	6.41273e-12
BIF_01449	I3242_01420		mechanosensitive ion channel		mechanosensitive ion channel		3741	4133	4844	3403	1933	2369	0.344	692	574	604	198	585	220	-0.592	1475.48	-0.818796	0.132004	-6.20283	5.54569e-10	1.03252e-09
BIF_00217	I3242_07125		SPFH domain-containing protein		SPFH domain-containing protein		1322	1514	1784	2934	1764	2450	1.707	2799	1930	2523	1546	6154	2471	0.777	2802.65	-0.825199	0.202306	-4.07897	4.52363e-05	6.74671e-05
BIF_01078	I3242_06515		sigma-70 family RNA polymerase sigma factor		sigma-70 family RNA polymerase sigma factor		4805	5378	6176	2561	1499	2108	-0.336	1303	1068	1100	284	596	239	-1.278	1609.86	-0.835174	0.135732	-6.15311	7.59766e-10	1.40762e-09
BIF_00031	I3242_04450		tryptophan synthase subunit alpha		tryptophan synthase subunit alpha	Tyrosine, Tryptophan, Phenylalanine Metabolism	2626	2841	3306	2117	955	1252	0.016	1328	924	1313	278	955	307	-0.934	1201.66	-0.835667	0.17331	-4.82179	1.42276e-06	2.29753e-06
BIF_00994	I3242_02135		cadherin-like domain-containing protein		tandem-95 repeat protein		5260	5572	7005	5530	2865	3308	0.448	2583	1850	2323	811	2179	818	-0.5	2804.08	-0.838861	0.121824	-6.88583	5.74529e-12	1.14906e-11
BIF_00146	I3242_06380		prephenate dehydrogenase/arogenate dehydrogenase family protein		prephenate dehydrogenase/arogenate dehydrogenase family protein	Tyrosine, Tryptophan, Phenylalanine Biosynthesis	3354	3485	3882	2011	1186	1565	-0.104	1047	779	1009	187	712	232	-1.059	1212.69	-0.840909	0.164438	-5.11385	3.15666e-07	5.28601e-07
BIF_02330	I3242_08040		ABC transporter ATP-binding protein		ABC transporter ATP-binding protein	Transport	674	832	990	603	350	445	0.238	552	375	500	134	424	134	-0.75	427.578	-0.868262	0.16115	-5.38793	7.12753e-08	1.21329e-07
BIF_00861	I3242_02890	argF	ornithine carbamoyltransferase	argF	ornithine carbamoyltransferase	Arginine Proline Metabolism	1259	1404	1591	648	275	327	-0.736	2514	1806	2332	302	935	379	-1.72	1016.56	-0.873082	0.178416	-4.89351	9.90533e-07	1.61104e-06
BIF_01884	I3242_07095		DUF3107 domain-containing protein		DUF3107 domain-containing protein		1403	1616	1684	989	587	715	0.029	1093	751	1022	284	575	271	-0.951	779.442	-0.873885	0.128323	-6.81004	9.7569e-12	1.9175e-11
BIF_02825	I3242_06645	murG	undecaprenyldiphospho-muramoylpentapeptide beta-N-acetylglucosaminyltransferase		UDP-N-acetylglucosamine--N-acetylmuramyl- (pentapeptide) pyrophosphoryl-undecaprenol N-acetylglucosamine transferase	Cell Envelope Biosynthesis	4460	4979	5627	3390	1824	2509	0.096	1651	1201	1641	392	1093	427	-0.9	1891.5	-0.885086	0.102035	-8.67435	4.15903e-18	1.02795e-17
BIF_00337	I3242_05715		PAC2 family protein		PAC2 family protein		41	55	53	56	38	70	1.222	960	684	831	537	1123	537	0.219	539.644	-0.886444	0.222056	-3.99198	6.55235e-05	9.67049e-05
BIF_01023	I3242_00800	topA	type I DNA topoisomerase	topA	type I DNA topoisomerase		11126	12811	14907	9972	5726	7415	0.322	5789	4269	5559	1529	4550	1777	-0.675	5913.77	-0.887398	0.109656	-8.09254	5.84311e-16	1.35264e-15
BIF_01102	I3242_07305		hypothetical protein		tetratricopeptide repeat protein		1845	1930	2278	1493	654	752	-0.033	4198	3281	3964	974	2561	950	-1.03	2019	-0.888718	0.161527	-5.50197	3.75579e-08	6.46132e-08
BIF_00831	I3242_08070	rpmE	50S ribosomal protein L31	rpmE	50S ribosomal protein L31		12363	13487	14902	16451	8428	11680	0.893	3267	2604	3254	1905	2649	1519	-0.118	6591.82	-0.896284	0.197335	-4.54194	5.57391e-06	8.70298e-06
BIF_02745	I3242_03240	rpsA	30S ribosomal protein S1	rpsA	30S ribosomal protein S1		38987	45446	50595	11782	6416	8529	-1.275	46314	34994	43542	4014	11753	4703	-2.29	20068.5	-0.90603	0.111534	-8.12335	4.53496e-16	1.06066e-15
BIF_01347	I3242_01570		DUF2207 domain-containing protein		DUF2207 domain-containing protein		1619	1765	2189	974	560	812	-0.175	925	619	909	136	535	202	-1.194	732.111	-0.90836	0.178365	-5.09271	3.52972e-07	5.89329e-07
BIF_00176	I3242_02670		putative sulfate exporter family transporter		putative sulfate exporter family transporter		4499	4487	5533	10960	5195	6695	1.695	347	183	303	236	520	252	0.682	2879.78	-0.910934	0.163176	-5.5825	2.37079e-08	4.10357e-08
BIF_00287	I3242_05745	tal	transaldolase	tal	transaldolase	Pentose Phosphate Pathway	38554	37772	47502	12603	6061	7586	-1.195	38471	26131	35071	3341	10334	3718	-2.216	17079.4	-0.912682	0.142911	-6.38635	1.69888e-10	3.21057e-10
BIF_00717	I3242_02145		PD-(D/E)XK nuclease family protein		PD-(D/E)XK nuclease family protein		2237	2707	3417	5115	2612	3619	1.504	1769	1206	1659	1001	2974	1167	0.474	2449.92	-0.921466	0.135692	-6.79087	1.11458e-11	2.18289e-11
BIF_01328	I3242_06345		endonuclease/exonuclease/phosphatase family protein		exodeoxyribonuclease III		2269	2504	2900	2581	1551	2118	0.778	454	347	441	219	402	177	-0.248	1090.95	-0.92631	0.131836	-7.02625	2.12157e-12	4.35865e-12
BIF_00582	I3242_02120		transglutaminase domain-containing protein		transglutaminase domain-containing protein		1143	1314	1650	880	420	461	-0.172	1008	716	972	162	612	194	-1.208	650.418	-0.927129	0.205327	-4.51537	6.32062e-06	9.85529e-06
BIF_00438	I3242_03720		ABC transporter permease		ABC transporter permease		17	14	27	43	12	36	1.684	250	199	216	190	495	165	0.668	180.606	-0.931304	0.30928	-3.0112	0.00260214	0.00342913
BIF_01005	I3242_09275	rlmH	23S rRNA (pseudouridine(1915)-N(3))-methyltransferase RlmH	rlmH	23S rRNA (pseudouridine(1915)-N(3))-methyltransferase RlmH		260	284	280	91	49	64	-0.959	889	682	883	96	289	105	-2.003	310.636	-0.935676	0.189893	-4.92738	8.33381e-07	1.36328e-06
BIF_00555	I3242_07320		ATP-binding cassette domain-containing protein		energy-coupling factor ABC transporter ATP-binding protein	Transport	703	680	851	1140	603	767	1.226	540	451	531	322	670	323	0.171	632.803	-0.948037	0.136589	-6.9408	3.89884e-12	7.85318e-12
[truncated: 283 more rows]

## Sheet: |log2(FC)|>2, p<0.01
BB-12_proteins.fasta	BB-46_proteins.fasta	BB12_gene	BB12_product	BB46_gene	BB46_product	Subsytem in iMS520 and iAZ480	BB12_early_1	BB12_early_2	BB12_early_3	BB12_stat_1	BB12_stat_2	BB12_stat_3	BB-12_log2FoldChange_(EXP_STAT)	BB46_early_1	BB46_early_2	BB46_early_3	BB46_stat_1	BB46_stat_2	BB46_stat_3	BB-46_log2FoldChange_(EXP_STAT)	baseMean	log2FoldChange	lfcSE	stat	pvalue	padj
[truncated: 256 more rows]
