# Supplementary material for: Novel Insights into the Molecular Mechanisms Underlying Robustness and Stability in Probiotic Bifidobacteria
Source: Appl Environ Microbiol. 2023 Feb 21;89(3):e00082-23. doi: 10.1128/aem.00082-23 (PMC10057886; doi:10.1128/aem.00082-23)
Supplement: Supplemental file 5 — Supplemental material. Download aem.00082-23-s0005.xlsx, XLSX file, 0.3 MB [file aem.00082-23-s0005.xlsx]

## Sheet: All genes
BB-12_proteins.fasta	BB-46_proteins.fasta	BB12_gene	BB12_product	BB46_gene	BB46_product	Subsytem in iMS520 and iAZ480	baseMean	log2FoldChange	lfcSE	stat	pvalue	padj
BIF_01680	I3242_09995		potassium channel family protein		ion transporter	Transport	306.962	7.46607	0.558104	-13.3776	8.17855e-41	2.05736e-40
BIF_01894	I3242_05435		adenine-specific methyltransferase EcoRI family protein		adenine-specific methyltransferase EcoRI family protein		426.669	6.93691	0.397171	-17.4658	2.60995e-68	9.26165e-68
BIF_00872	I3242_05430		DUF262 domain-containing protein		DUF262 domain-containing protein		739.801	6.72755	0.287382	-23.4098	3.39726e-121	2.23587e-120
BIF_00999	I3242_09945		isopeptide-forming domain-containing fimbrial protein		SpaH/EbpB family LPXTG-anchored major pilin		15716.2	6.48597	0.090586	-71.6002	0	0
BIF_00625	I3242_00380		DUF2156 domain-containing protein		DUF2156 domain-containing protein		3396.18	5.69412	0.115644	-49.2383	0	0
BIF_02032	I3242_00910		flavodoxin		flavodoxin		228.535	5.43664	0.342971	-15.8516	1.37109e-56	4.21759e-56
BIF_00363	I3242_02840		ATP-binding cassette domain-containing protein		ABC transporter ATP-binding protein	Transport	5735.75	5.38841	0.0853482	-63.1344	0	0
BIF_00711	I3242_00375		esterase		prolyl oligopeptidase family serine peptidase		2674.95	5.32982	0.110241	-48.3469	0	0
BIF_00644	I3242_04095		peroxiredoxin		peroxiredoxin	Oxidative Phosphorylation	4929.97	4.87828	0.0915857	-53.2646	0	0
BIF_00086	I3242_00060		aminotransferase class I/II-fold pyridoxal phosphate-dependent enzyme		pyridoxal phosphate-dependent aminotransferase	Alanine Aspartate Metabolism	263.432	4.72126	0.257121	-18.362	2.64624e-75	1.03295e-74
BIF_01202	I3242_08270		class I SAM-dependent methyltransferase		class I SAM-dependent methyltransferase	Cell Envelope Biosynthesis	1839.96	4.53675	0.105672	-42.9322	0	0
BIF_00171	I3242_07030		nucleoside hydrolase		nucleoside hydrolase	Purine Metabolism	1983.06	4.48249	0.10816	-41.443	0	0
BIF_01348	I3242_09965	nrdF	class 1b ribonucleoside-diphosphate reductase subunit beta	nrdF	class 1b ribonucleoside-diphosphate reductase subunit beta	Nucleotide Salvage Pathway	872.12	4.44886	0.392405	-11.3374	8.56393e-30	1.82913e-29
BIF_00819	I3242_09025		holo-ACP synthase		4'-phosphopantetheinyl transferase superfamily protein	Pantothenate and CoA Biosynthesis	1902.23	4.43419	0.108044	-41.0407	0	0
BIF_01553	I3242_07890	mscL	large conductance mechanosensitive channel protein MscL	mscL	large conductance mechanosensitive channel protein MscL		1503.3	4.33867	0.108714	-39.9091	0	0
BIF_01200	I3242_09050		biotin transporter BioY		biotin transporter BioY	Transport	2179.63	4.07424	0.101283	-40.2264	0	0
BIF_01212	I3242_07625		ECF transporter S component		ECF transporter S component		2124.36	4.01638	0.089771	-44.7403	0	0
BIF_00961	I3242_08835	dinB	DNA polymerase IV	dinB	DNA polymerase IV		1619.08	3.92433	0.101182	-38.7849	0	0
BIF_01354	I3242_00475		ATP-binding protein		DUF4143 domain-containing protein		502.226	3.88753	0.154994	-25.0819	7.84618e-139	6.00127e-138
BIF_01318	I3242_09290	clpB	ATP-dependent chaperone ClpB	clpB	ATP-dependent chaperone ClpB		10019.1	3.80359	0.0670778	-56.7042	0	0
BIF_01603	I3242_09630		ABC transporter ATP-binding protein		ABC transporter ATP-binding protein		302.947	3.78707	0.192692	-19.6534	5.40381e-86	2.39887e-85
BIF_01601	I3242_09620		amino acid permease		amino acid permease	Transport	2712.58	3.70688	0.0995304	-37.2437	1.34211e-303	2.71297e-302
BIF_00796	I3242_07895		nucleoside 2-deoxyribosyltransferase		nucleoside 2-deoxyribosyltransferase		465.45	3.6994	0.154932	-23.8775	5.24208e-126	3.57472e-125
BIF_00083	I3242_03440		methionine ABC transporter ATP-binding protein		methionine ABC transporter ATP-binding protein	Transport	1405.31	3.64266	0.101904	-35.746	7.62364e-280	1.28805e-278
BIF_00308	I3242_07380		MFS transporter		MFS transporter		984.976	3.5637	0.109731	-32.4768	2.26961e-231	3.29385e-230
BIF_01234	I3242_02505		zinc ABC transporter substrate-binding protein		metal ABC transporter solute-binding protein		852.658	3.56351	0.117716	-30.272	2.67878e-201	3.33229e-200
BIF_00998	I3242_09010		VWA domain-containing protein		VWA domain-containing protein		8586.11	3.44802	0.0948299	-36.36	1.82483e-289	3.33179e-288
BIF_00691	I3242_03800		acetyltransferase		acetyltransferase		850.889	3.4084	0.116815	-29.1777	3.71672e-187	4.20733e-186
BIF_01473	I3242_04335		MFS transporter		MFS transporter		65.5272	3.33775	0.354169	-9.42417	4.33526e-21	7.9026e-21
BIF_01153	I3242_08620	truA	tRNA pseudouridine(38-40) synthase TruA	truA	tRNA pseudouridine(38-40) synthase TruA	Pyrimidine Metabolism	1099.46	3.20525	0.107458	-29.8279	1.69984e-195	2.02549e-194
BIF_01649	I3242_08595		alpha-L-arabinofuranosidase		alpha-N-arabinofuranosidase	Amino sugar and nucleotide sugar Metabolism	673.397	3.20077	0.12371	-25.8732	1.33383e-147	1.0785e-146
BIF_00667	I3242_09940		class C sortase		class C sortase		293.398	3.13463	0.170205	-18.4168	9.63554e-76	3.8005e-75
BIF_02935	I3242_01160		aquaporin family protein		aquaporin family protein	Transport	2791.83	3.112	0.0856883	-36.3177	8.50415e-289	1.52805e-287
BIF_01097	I3242_01545		phosphate ABC transporter substrate-binding protein PstS	pstS	phosphate ABC transporter substrate-binding protein PstS	Transport	2517.59	3.06353	0.0844288	-36.2853	2.75697e-288	4.87639e-287
BIF_01530	I3242_01485	trmD	tRNA (guanosine(37)-N1)-methyltransferase TrmD	trmD	tRNA (guanosine(37)-N1)-methyltransferase TrmD		3910.97	3.05715	0.0779268	-39.2311	0	0
BIF_01334	I3242_06400		MFS transporter		MFS transporter	Transport	1300.12	3.04862	0.0901119	-33.8315	6.79217e-251	1.05325e-249
BIF_01807	I3242_09450		glycosyltransferase		glycosyltransferase	0	1042.68	3.02866	0.105061	-28.8275	9.69277e-183	1.04497e-181
BIF_01827	I3242_03985		TRIC cation channel family protein		trimeric intracellular cation channel family protein		1287.1	2.99388	0.0918676	-32.5891	5.85361e-233	8.60557e-232
BIF_02137	I3242_06425		NUDIX hydrolase		NUDIX hydrolase		1344.99	2.98884	0.0947263	-31.5524	1.66376e-218	2.32516e-217
BIF_00263	I3242_06295		GNAT family N-acetyltransferase		GNAT family N-acetyltransferase		2350.23	2.97912	0.0829386	-35.9196	1.51074e-282	2.59115e-281
BIF_00176	I3242_02670		putative sulfate exporter family transporter		putative sulfate exporter family transporter		1809.14	2.97709	0.0927025	-32.1144	2.77186e-226	3.92219e-225
BIF_02118	I3242_02320		ABC transporter substrate-binding protein		ABC transporter substrate-binding protein	Transport	1571.9	2.97236	0.0880502	-33.7576	8.27958e-250	1.26655e-248
BIF_01137	I3242_00440		heavy metal translocating P-type ATPase		heavy metal translocating P-type ATPase		8843.01	2.93668	0.0712533	-41.2147	0	0
BIF_01834	I3242_03215		2-C-methyl-D-erythritol 2,4-cyclodiphosphate synthase		2-C-methyl-D-erythritol 2,4-cyclodiphosphate synthase	Terpenoid Biosynthesis	236.93	2.88923	0.198667	-14.5431	6.45979e-48	1.78353e-47
BIF_01133	I3242_05850		ATP-binding cassette domain-containing protein		energy-coupling factor ABC transporter ATP-binding protein		851.938	2.88896	0.110195	-26.2168	1.71093e-151	1.45622e-150
BIF_00857	I3242_07765		ribokinase		ribokinase	Pentose phosphate pathway	430.529	2.85409	0.168024	-16.9862	1.03921e-64	3.52211e-64
BIF_00005	I3242_07930		very short patch repair endonuclease		very short patch repair endonuclease		328.459	2.8369	0.157783	-17.9798	2.80489e-72	1.04445e-71
BIF_01214	I3242_08130		peptide deformylase		peptide deformylase		753.052	2.83613	0.110529	-25.6596	3.302e-145	2.61389e-144
BIF_01199	I3242_09045		ATP-grasp domain-containing protein		ATP-grasp domain-containing protein	Fatty Acid Metabolism	12179.8	2.78927	0.0992357	-28.1075	7.92814e-174	8.01309e-173
BIF_01112	I3242_01250	nth	endonuclease III	nth	endonuclease III		1330.42	2.76816	0.105828	-26.1571	8.17631e-151	6.90715e-150
BIF_00833	I3242_09535		C1 family peptidase		aminopeptidase		2175.42	2.72032	0.0890599	-30.5448	6.62641e-205	8.62195e-204
BIF_01422	I3242_00555		MFS transporter		MFS transporter	Transport	14462.2	2.64943	0.0609496	-43.4692	0	0
BIF_01410	I3242_02260		23S rRNA pseudouridylate synthase		23S rRNA pseudouridylate synthase		2656.12	2.64599	0.0764999	-34.5882	3.80494e-262	6.15314e-261
BIF_01090	I3242_02565		type VI secretion protein ImpB		Y-family DNA polymerase		1350.06	2.63766	0.107694	-24.4921	1.79165e-132	1.3001e-131
BIF_02600	I3242_07675	serB	phosphoserine phosphatase SerB	serB	phosphoserine phosphatase SerB	Glycine, Serine Threonine Metabolism	488	2.63325	0.136233	-19.329	3.06047e-83	1.2927e-82
BIF_01134	I3242_05845		energy-coupling factor transporter transmembrane protein EcfT		energy-coupling factor transporter transmembrane protein EcfT		285.392	2.60339	0.156766	-16.6068	6.21918e-62	2.03471e-61
BIF_01607	I3242_07825		glycoside hydrolase family 3 C-terminal domain-containing protein		glycoside hydrolase family 3 C-terminal domain-containing protein	Starch sucrose Metabolism	1124.54	2.5781	0.110187	-23.3975	4.53044e-121	2.96443e-120
BIF_01572	I3242_01870		Nramp family divalent metal transporter		Nramp family divalent metal transporter	Transport	528.412	2.55849	0.120442	-21.2426	3.85954e-100	2.02269e-99
BIF_01198	I3242_09040		acyl-CoA carboxylase subunit beta		acyl-CoA carboxylase subunit beta	Fatty Acid Metabolism	9628.75	2.55137	0.0843763	-30.238	7.50765e-201	9.23767e-200
BIF_00591	I3242_00265		rhomboid family intramembrane serine protease		rhomboid family intramembrane serine protease		915.924	2.49534	0.10126	-24.643	4.3777e-134	3.19713e-133
BIF_02470	I3242_08905		5-formyltetrahydrofolate cyclo-ligase		5-formyltetrahydrofolate cyclo-ligase	One Carbon Pool by Folate	250.027	2.49273	0.177273	-14.0615	6.55012e-45	1.74055e-44
BIF_01533	I3242_07795		ABC transporter ATP-binding protein		ABC transporter ATP-binding protein		2534.63	2.48841	0.07344	-33.8836	1.16296e-251	1.82843e-250
BIF_01117	I3242_07350		ATP-binding cassette domain-containing protein		ATP-binding cassette domain-containing protein	Transport	803.535	2.48597	0.10283	-24.1755	4.02532e-129	2.83022e-128
BIF_01355	I3242_00970		YhgE/Pip domain-containing protein		YhgE/Pip domain-containing protein		1609.76	2.46007	0.0934859	-26.3149	1.29584e-152	1.12838e-151
BIF_01628	I3242_09480		HD domain-containing protein		HD domain-containing protein		668.61	2.42307	0.108281	-22.3775	6.52166e-111	3.92687e-110
BIF_01798	I3242_03340		histidine phosphatase family protein		histidine phosphatase family protein	Glycolysis/Gluconeogenesis	519.829	2.42282	0.122635	-19.7564	7.07071e-87	3.18886e-86
BIF_00931	I3242_00975		YhgE/Pip domain-containing protein		YhgE/Pip domain-containing protein		2912.55	2.40674	0.109612	-21.957	7.42665e-107	4.20348e-106
BIF_00264	I3242_05860		metallopeptidase family protein		metallopeptidase family protein		629.361	2.39492	0.127723	-18.7509	1.90388e-78	7.72469e-78
BIF_01167	I3242_03060		N-acetyltransferase		N-acetyltransferase		275.293	2.37858	0.152348	-15.6128	5.95317e-55	1.78753e-54
BIF_01914	I3242_08340		C40 family peptidase		C40 family peptidase		5913.1	2.3474	0.0644369	-36.4294	1.4568e-290	2.70344e-289
BIF_01372	I3242_08780		ROK family transcriptional regulator		ROK family transcriptional regulator		845.196	2.334	0.101804	-22.9264	2.53453e-116	1.59394e-115
BIF_01151	I3242_06635		FtsQ-type POTRA domain-containing protein		FtsQ-type POTRA domain-containing protein		2125.18	2.30369	0.0742678	-31.0187	3.01868e-211	4.06804e-210
BIF_01349	I3242_09970	nrdE	class 1b ribonucleoside-diphosphate reductase subunit alpha	nrdE	class 1b ribonucleoside-diphosphate reductase subunit alpha	Nucleotide Salvage Pathway	4304.82	2.29112	0.327718	-6.99114	2.7266e-12	4.15411e-12
BIF_01395	I3242_00565		MHS family MFS transporter		MHS family MFS transporter	Transport	635.674	2.28551	0.113594	-20.12	4.9327e-90	2.32659e-89
BIF_00207	I3242_04210		choloylglycine hydrolase family protein		choloylglycine hydrolase family protein	Bile acid biosynthesis	13432.8	2.28006	0.0558932	-40.7933	0	0
BIF_00547	I3242_07115		glutamate racemase		glutamate racemase	Cell Envelope Biosynthesis	927.554	2.27134	0.108284	-20.9757	1.09407e-97	5.50441e-97
BIF_00542	I3242_06725	lexA	transcriptional repressor LexA	lexA	transcriptional repressor LexA		3822.22	2.27047	0.0902222	-25.1653	9.62266e-140	7.4101e-139
BIF_00472	I3242_07980		single-stranded DNA-binding protein		single-stranded DNA-binding protein		215.873	2.265	0.16524	-13.7074	9.17297e-43	2.35996e-42
BIF_00860	I3242_07110	dapF	diaminopimelate epimerase	dapF	diaminopimelate epimerase	Threonine Lysine Metabolism	2033.77	2.23133	0.0767453	-29.0745	7.5461e-186	8.45761e-185
BIF_01688	I3242_07370		glycerophosphodiester phosphodiesterase		glycerophosphodiester phosphodiesterase		996.891	2.23077	0.105994	-21.0461	2.48191e-98	1.26555e-97
BIF_01602	I3242_09625		FtsX-like permease family protein		FtsX-like permease family protein		741.912	2.22297	0.111366	-19.961	1.20353e-88	5.60657e-88
BIF_00683	I3242_06135		DEAD/DEAH box helicase		DEAD/DEAH box helicase		2669.51	2.21687	0.0764311	-29.0048	5.72568e-185	6.35438e-184
BIF_00570	I3242_05830		DUF4194 domain-containing protein		DUF4194 domain-containing protein		544.883	2.19528	0.113561	-19.3313	2.92798e-83	1.24137e-82
BIF_00933	I3242_08850		amino acid permease		amino acid permease		4726.57	2.19321	0.0876667	-25.0176	3.93232e-138	2.96759e-137
BIF_00617	I3242_07170		amino acid ABC transporter permease		amino acid ABC transporter permease	Transport	865.731	2.18576	0.104147	-20.9873	8.56184e-98	4.32679e-97
BIF_00783	I3242_09035		type I polyketide synthase		DUF1729 domain-containing protein	Membrane Lipid Metabolism	59615.7	2.12222	0.0871872	-24.341	7.22362e-131	5.20837e-130
BIF_00775	I3242_02085		A/G-specific adenine glycosylase		A/G-specific adenine glycosylase		1172.97	2.1104	0.0884805	-23.8516	9.74689e-126	6.60687e-125
BIF_02760	I3242_03065		aminoacyl-tRNA hydrolase		aminoacyl-tRNA hydrolase		668.99	2.10494	0.108436	-19.4119	6.12799e-84	2.62761e-83
BIF_02415	I3242_01690		permease		Pr6Pr family membrane protein		1027.32	2.0893	0.094347	-22.1449	1.16883e-108	6.85555e-108
BIF_00197	I3242_00055		Lrp/AsnC family transcriptional regulator		Lrp/AsnC family transcriptional regulator		727.313	2.08156	0.110104	-18.9055	1.02855e-79	4.21853e-79
BIF_01433	I3242_01035		P-II family nitrogen regulator		P-II family nitrogen regulator		1149.92	2.07747	0.0858605	-24.1959	2.45837e-129	1.73929e-128
BIF_01477	I3242_01890		DUF4012 domain-containing protein		DUF4012 domain-containing protein		1484.05	2.07665	0.0998255	-20.8028	4.08295e-96	2.0183e-95
BIF_01143	I3242_01165		heavy metal translocating P-type ATPase		HAD-IC family P-type ATPase	Transport	2156.55	2.07485	0.0762031	-27.228	3.03181e-163	2.90848e-162
BIF_00052	I3242_03445		ABC transporter permease		ABC transporter permease	Transport	439.112	2.04731	0.125916	-16.2594	1.91736e-59	6.14859e-59
BIF_01747	I3242_03435		ABC transporter substrate-binding protein		ABC transporter substrate-binding protein	Transport	1105.19	2.03082	0.0943927	-21.5146	1.13582e-102	6.09358e-102
BIF_02179	I3242_07800		winged helix-turn-helix transcriptional regulator		MarR family transcriptional regulator		1011.1	2.01448	0.0937715	-21.4828	2.25346e-102	1.20326e-101
BIF_01955	I3242_00260		hypothetical protein		hypothetical protein		1720.71	2.0072	0.101446	-19.7859	3.94171e-87	1.79198e-86
BIF_00523	I3242_01495		laccase domain-containing protein		laccase domain-containing protein		2226.57	2.00258	0.0761068	-26.3127	1.3713e-152	1.18497e-151
BIF_00921	I3242_02975		TrkA family potassium uptake protein		TrkA family potassium uptake protein	Transport	613.439	1.96756	0.114295	-17.2147	2.05895e-66	7.17148e-66
BIF_01685	I3242_09730		hypothetical protein		hypothetical protein		380.554	1.96534	0.163546	-12.0171	2.89044e-33	6.49201e-33
BIF_01172	I3242_01360		tetratricopeptide repeat protein		tetratricopeptide repeat protein		3805.54	1.96122	0.0681144	-28.7931	2.61902e-182	2.79691e-181
BIF_01144	I3242_00385	msrB	peptide-methionine (R)-S-oxide reductase MsrB	msrB	peptide-methionine (R)-S-oxide reductase MsrB	Methionine Metabolism	1099.57	1.95526	0.0930283	-21.0179	4.50053e-98	2.28457e-97
BIF_00619	I3242_07165		amino acid ABC transporter ATP-binding protein		amino acid ABC transporter ATP-binding protein	Transport	1543.76	1.93686	0.0859099	-22.5453	1.49486e-112	9.14693e-112
BIF_01605	I3242_09640		amino acid permease		amino acid permease	Transport	1196.46	1.91517	0.084144	-22.7606	1.12703e-114	7.0099e-114
BIF_02174	I3242_07020		ABC transporter permease		ABC transporter permease		2016.35	1.89819	0.0869888	-21.8211	1.46216e-105	8.15355e-105
BIF_00276	I3242_06015		ComEA family DNA-binding protein		helix-hairpin-helix domain-containing protein		78.7919	1.89516	0.269226	-7.03931	1.9319e-12	2.9633e-12
BIF_02139	I3242_06390		alcohol dehydrogenase		alcohol dehydrogenase		491.779	1.89323	0.113552	-16.6728	2.06616e-62	6.83886e-62
BIF_00677	I3242_08860	rpmG	50S ribosomal protein L33	rpmG	50S ribosomal protein L33		7969.54	1.86398	0.0600323	-31.0497	1.15138e-211	1.57031e-210
BIF_00443	I3242_08585		hypothetical protein		hypothetical protein		1037.47	1.85722	0.0887356	-20.9298	2.86448e-97	1.42219e-96
BIF_00340	I3242_00680	tadA	Flp pilus assembly complex ATPase component TadA	tadA	Flp pilus assembly complex ATPase component TadA		29.8486	1.84859	0.401016	-4.60977	4.0311e-06	5.30606e-06
BIF_01840	I3242_07970		DUF308 domain-containing protein		DUF308 domain-containing protein		3322.11	1.84753	0.0842168	-21.9378	1.13197e-106	6.37509e-106
BIF_01010	I3242_00220		threonine/serine exporter family protein		threonine/serine exporter family protein		2865.7	1.84644	0.0822187	-22.4576	1.0777e-111	6.52381e-111
BIF_00571	I3242_05835		DUF3375 family protein		DUF3375 domain-containing protein		1459.97	1.84143	0.0849116	-21.6864	2.75657e-104	1.50746e-103
BIF_01096	I3242_01550	pstC	phosphate ABC transporter permease subunit PstC	pstC	phosphate ABC transporter permease subunit PstC	Transport	1349.68	1.83261	0.0828466	-22.1205	2.00533e-108	1.16412e-107
BIF_00415	I3242_06035		histidine phosphatase family protein		histidine phosphatase family protein	Glycolysis/Gluconeogenesis	2559.9	1.82216	0.0676829	-26.922	1.2138e-159	1.10808e-158
BIF_00309	I3242_01555	pstA	phosphate ABC transporter permease PstA	pstA	phosphate ABC transporter permease PstA	Transport	1486.21	1.81657	0.083535	-21.7462	7.50186e-105	4.14249e-104
BIF_02097	I3242_01525		3-deoxy-7-phosphoheptulonate synthase		3-deoxy-7-phosphoheptulonate synthase	Tyrosine, Tryptophan, Phenylalanine Metabolism	2012.58	1.77804	0.0733438	-24.2425	7.92999e-130	5.64575e-129
BIF_00826	I3242_09285	gluQRS	tRNA glutamyl-Q(34) synthetase GluQRS		glutamyl-Q tRNA(Asp) synthetase	tRNA Charging	479.285	1.77548	0.1249	-14.2152	7.3758e-46	1.98795e-45
BIF_00919	I3242_02965		TlyA family RNA methyltransferase		TlyA family RNA methyltransferase		1171.43	1.76207	0.0926152	-19.0258	1.04383e-80	4.32824e-80
BIF_02171	I3242_06705	nrdR	transcriptional repressor NrdR	nrdR	transcriptional repressor NrdR		1611.36	1.75749	0.083144	-21.1379	3.56921e-99	1.83652e-98
BIF_00812	I3242_01625		ABC-F family ATP-binding cassette domain-containing protein		ABC-F family ATP-binding cassette domain-containing protein		2899.17	1.74498	0.065264	-26.7372	1.73959e-157	1.53845e-156
BIF_01576	I3242_02415	pdxT	pyridoxal 5'-phosphate synthase glutaminase subunit PdxT	pdxT	pyridoxal 5'-phosphate synthase glutaminase subunit PdxT	Vitamine B6 Metabolism	436.78	1.73376	0.117896	-14.7058	5.91798e-49	1.64195e-48
BIF_00505	I3242_07420		replication-associated recombination protein A		replication-associated recombination protein A		1572.43	1.73252	0.0785879	-22.0457	1.05085e-107	6.00786e-107
BIF_00053	I3242_06220	recA	recombinase RecA	recA	recombinase RecA		2478.75	1.72531	0.0794751	-21.7089	1.69236e-104	9.29975e-104
BIF_01412	I3242_02315		type III pantothenate kinase		type III pantothenate kinase	Pantothenate and CoA biosynthesis	284.254	1.72035	0.141827	-12.1299	7.3328e-34	1.67353e-33
BIF_00514	I3242_05820		DUF2399 domain-containing protein		hypothetical protein		472.475	1.71654	0.112268	-15.2897	8.95925e-53	2.62743e-52
BIF_01454	I3242_00015	recF	DNA replication and repair protein RecF		DNA replication/repair protein RecF		1419.73	1.70974	0.0773638	-22.1	3.1617e-108	1.82604e-107
BIF_02405	I3242_01385		NAD(P)-dependent glycerol-3-phosphate dehydrogenase		NAD(P)-dependent glycerol-3-phosphate dehydrogenase	Glycerophospholipid Metabolism	4960.45	1.70748	0.0658127	-25.9445	2.09896e-148	1.72176e-147
BIF_01048	I3242_06650		cell division protein FtsW	ftsW	putative lipid II flippase FtsW		2019.28	1.70571	0.0784198	-21.751	6.75579e-105	3.7488e-104
BIF_02143	I3242_06350		ABC transporter ATP-binding protein		ABC transporter ATP-binding protein	Transport	5915.06	1.70497	0.0583222	-29.2337	7.23927e-188	8.27762e-187
BIF_01529	I3242_01585	rimM	ribosome maturation factor RimM	rimM	ribosome maturation factor RimM		4441.63	1.70316	0.0772031	-22.0608	7.52332e-108	4.32304e-107
BIF_02198	I3242_10075	trxB	thioredoxin-disulfide reductase		thioredoxin-disulfide reductase	Oxidative Phosphorylation	2304.38	1.69088	0.0759515	-22.2627	8.5001e-110	5.06427e-109
BIF_01098	I3242_01540		response regulator transcription factor		response regulator transcription factor		384.857	1.68405	0.121021	-13.9154	5.10781e-44	1.33534e-43
BIF_00249	I3242_02110		hypothetical protein		hypothetical protein		1335.39	1.67478	0.0918337	-18.2371	2.61799e-74	1.0046e-73
BIF_01551	I3242_00115		M48 family metallopeptidase		M48 family metallopeptidase		415.757	1.67144	0.124183	-13.4594	2.70946e-41	6.87694e-41
BIF_01305	I3242_01695		nicotinate phosphoribosyltransferase		nicotinate phosphoribosyltransferase	Nicotinate and Nicotinamide Metabolism	2883.64	1.66219	0.0754647	-22.0261	1.6188e-107	9.20843e-107
BIF_01184	I3242_06740	hflX	GTPase HflX	hflX	GTPase HflX		1098.65	1.64877	0.0829982	-19.8651	8.1633e-88	3.75644e-87
BIF_00471	I3242_02045		NADH:flavin oxidoreductase/NADH oxidase		tRNA-dihydrouridine synthase		2477.89	1.64146	0.0702533	-23.3649	9.72693e-121	6.29193e-120
BIF_02105	I3242_01760		ribonuclease HII		ribonuclease HII		697.648	1.63967	0.113922	-14.3929	5.73616e-47	1.56466e-46
BIF_01448	I3242_01430		TetR/AcrR family transcriptional regulator		TetR/AcrR family transcriptional regulator		1525.3	1.63185	0.0800298	-20.3905	2.03139e-92	9.91178e-92
BIF_01854	I3242_03495		transcriptional regulator		transcriptional regulator		146.455	1.62177	0.191148	-8.48434	2.16939e-17	3.64354e-17
BIF_00351	I3242_07935		GNAT family N-acetyltransferase		GNAT family N-acetyltransferase		590.668	1.6194	0.124885	-12.9671	1.87968e-38	4.67648e-38
BIF_00960	I3242_08840		succinyldiaminopimelate transaminase	dapC	succinyldiaminopimelate transaminase		1455.32	1.60788	0.0788882	-20.3818	2.42493e-92	1.17812e-91
BIF_00142	I3242_01560		phosphate ABC transporter ATP-binding protein		phosphate ABC transporter ATP-binding protein	Transport	1664.78	1.60714	0.0733839	-21.9005	2.56887e-106	1.43958e-105
BIF_01460	I3242_09120		pyridoxal phosphate-dependent aminotransferase		pyridoxal phosphate-dependent aminotransferase	Alanine Aspartate Metabolism	7201.61	1.60416	0.0566852	-28.2994	3.5125e-176	3.58211e-175
BIF_01920	I3242_05575		HAD hydrolase-like protein		HAD family hydrolase	Glyoxylate and Dicarboxylate Metabolism	800.584	1.59709	0.0984753	-16.2182	3.74888e-59	1.19879e-58
BIF_01449	I3242_01420		mechanosensitive ion channel		mechanosensitive ion channel		1873.98	1.59384	0.0842595	-18.9159	8.44052e-80	3.47442e-79
BIF_00913	I3242_01490		U32 family peptidase		U32 family peptidase		1738.17	1.58962	0.0937614	-16.9539	1.80164e-64	6.08792e-64
BIF_00927	I3242_00670		DedA family protein		DedA family protein		940.735	1.58813	0.0875265	-18.1446	1.41765e-73	5.34927e-73
BIF_00331	I3242_06615		D-tyrosyl-tRNA(Tyr) deacylase		D-tyrosyl-tRNA(Tyr) deacylase		169.389	1.58773	0.171279	-9.26985	1.86416e-20	3.31276e-20
BIF_01356	I3242_00965		TetR/AcrR family transcriptional regulator		TetR/AcrR family transcriptional regulator		261.65	1.58649	0.141863	-11.1832	4.92698e-29	1.03668e-28
BIF_00671	I3242_01235		tubuliform spidroin		hypothetical protein		1685.39	1.58604	0.0747175	-21.2271	5.3636e-100	2.79797e-99
BIF_00519	I3242_07660		proteasome accessory factor PafA2		proteasome accessory factor PafA2		758.97	1.5772	0.0957171	-16.4778	5.30137e-61	1.72944e-60
BIF_01405	I3242_06165		polyprenyl synthetase family protein		polyprenyl synthetase family protein	Terpenoid Biosynthesis	1165.15	1.57528	0.0843113	-18.6841	6.66433e-78	2.66573e-77
BIF_00762	I3242_08560		bifunctional riboflavin kinase/FMN adenylyltransferase		bifunctional riboflavin kinase/FMN adenylyltransferase	Riboflavin Metabolism	2065.98	1.56669	0.0781651	-20.0433	2.30798e-89	1.0796e-88
BIF_00037	I3242_07790		ABC transporter ATP-binding protein		ABC transporter ATP-binding protein		2920.91	1.56629	0.0688031	-22.7648	1.0247e-114	6.40864e-114
BIF_01575	I3242_02410	pdxS	pyridoxal 5'-phosphate synthase lyase subunit PdxS	pdxS	pyridoxal 5'-phosphate synthase lyase subunit PdxS	Vitamine B6 Metabolism	817.695	1.56344	0.0984152	-15.8861	7.90441e-57	2.44475e-56
BIF_01247	I3242_01650		ribonuclease III		ribonuclease III		1326.79	1.55562	0.0788251	-19.7351	1.07662e-86	4.81712e-86
BIF_01293	I3242_01020		TetR/AcrR family transcriptional regulator		TetR/AcrR family transcriptional regulator		767.875	1.55512	0.0923281	-16.8434	1.1734e-63	3.94151e-63
BIF_01409	I3242_06190	trpD	anthranilate phosphoribosyltransferase	trpD	anthranilate phosphoribosyltransferase	Tyrosine, Tryptophan, Phenylalanine Metabolism	949.352	1.55336	0.108893	-14.2651	3.61297e-46	9.76104e-46
BIF_00493	I3242_07185		TetM/TetW/TetO/TetS family tetracycline resistance ribosomal protection protein		TetM/TetW/TetO/TetS family tetracycline resistance ribosomal protection protein		2811.69	1.54997	0.0685493	-22.6111	3.37078e-113	2.07376e-112
BIF_01416	I3242_02330		ABC transporter permease		ABC transporter permease	Transport	265.345	1.54858	0.149491	-10.359	3.80986e-25	7.53978e-25
BIF_00741	I3242_10080		ParB/RepB/Spo0J family partition protein		ParB/RepB/Spo0J family partition protein		2506.5	1.536	0.0755575	-20.3289	7.1361e-92	3.43748e-91
BIF_01099	I3242_01535		two-component sensor histidine kinase		two-component sensor histidine kinase		942.381	1.5344	0.102848	-14.9191	2.47439e-50	7.03771e-50
BIF_01130	I3242_02370		N-acetyltransferase		N-acetyltransferase		829.992	1.53076	0.0984661	-15.5461	1.69185e-54	5.05324e-54
BIF_01394	I3242_04600		DUF1778 domain-containing protein		DUF1778 domain-containing protein		354.644	1.52499	0.130383	-11.6963	1.33162e-31	2.93268e-31
BIF_01415	I3242_02325		ABC transporter permease		ABC transporter permease	Transport	636.489	1.52152	0.10638	-14.3026	2.10813e-46	5.7091e-46
BIF_01289	I3242_01990	trxA	thioredoxin	trxA	thioredoxin	Oxidative Phosphorylation	4312.14	1.52104	0.0607263	-25.0476	1.85636e-138	1.41034e-137
BIF_00802	I3242_07615		alpha/beta hydrolase		alpha/beta fold hydrolase		231.728	1.51709	0.147638	-10.2758	9.06343e-25	1.78431e-24
BIF_02980	I3242_10020		disulfide bond formation protein DsbA		disulfide bond formation protein DsbA		2804.63	1.50857	0.0783607	-19.2516	1.36915e-82	5.74029e-82
BIF_01376	I3242_08910		zinc ribbon domain-containing protein		zinc ribbon domain-containing protein		345.038	1.49826	0.124962	-11.9897	4.02449e-33	9.00341e-33
BIF_01436	I3242_01050	dnaB	replicative DNA helicase	dnaB	replicative DNA helicase		3216.29	1.4898	0.0601631	-24.7627	2.26308e-135	1.67438e-134
BIF_00088	I3242_01515		C1 family peptidase		C1 family peptidase		3480.72	1.4784	0.0613603	-24.0938	2.90174e-128	2.02764e-127
BIF_01612	I3242_00630	grpE	nucleotide exchange factor GrpE	grpE	nucleotide exchange factor GrpE		5172.03	1.47576	0.0666457	-22.1434	1.20792e-108	7.04825e-108
BIF_01328	I3242_06345		endonuclease/exonuclease/phosphatase family protein		exodeoxyribonuclease III		1157.1	1.4649	0.0795028	-18.4257	8.16553e-76	3.23195e-75
BIF_00993	I3242_02690		zinc-dependent alcohol dehydrogenase family protein		zinc-dependent alcohol dehydrogenase family protein	Pyruvate Metabolism	1414.2	1.46134	0.0977465	-14.9503	1.5506e-50	4.43251e-50
BIF_01185	I3242_06745		class I SAM-dependent methyltransferase		methyltransferase		537.441	1.44833	0.105851	-13.6828	1.28703e-42	3.2962e-42
BIF_01240	I3242_09920	rlmB	23S rRNA (guanosine(2251)-2'-O)-methyltransferase RlmB	rlmB	23S rRNA (guanosine(2251)-2'-O)-methyltransferase RlmB		3401.16	1.43726	0.0690981	-20.8003	4.30387e-96	2.11825e-95
BIF_01374	I3242_08895		hypothetical protein		hypothetical protein		7472.05	1.43114	0.0532221	-26.8899	2.87909e-159	2.60731e-158
BIF_00423	I3242_06215		regulatory protein RecX		RecX family transcriptional regulator		610.215	1.42201	0.111558	-12.7468	3.24779e-37	7.88949e-37
BIF_00427	I3242_05995	tsaE	tRNA (adenosine(37)-N6)-threonylcarbamoyltransferase complex ATPase subunit type 1 TsaE	tsaE	tRNA (adenosine(37)-N6)-threonylcarbamoyltransferase complex ATPase subunit type 1 TsaE		456.322	1.4206	0.115375	-12.3129	7.71544e-35	1.79341e-34
BIF_00902	I3242_08665	rplO	50S ribosomal protein L15	rplO	50S ribosomal protein L15		15212.5	1.41848	0.0787963	-18.0018	1.8846e-72	7.06413e-72
BIF_01445	I3242_02940		putative ABC transporter permease		putative ABC transporter permease		1573.38	1.39971	0.0702251	-19.9318	2.15814e-88	1.00124e-87
BIF_01306	I3242_01680		aldo/keto reductase		aldo/keto reductase		2391.84	1.39692	0.08396	-16.6379	3.70145e-62	1.21803e-61
BIF_00907	I3242_00795		phosphatase PAP2 family protein		phosphatase PAP2 family protein		2282.69	1.39582	0.0783852	-17.8071	6.22205e-71	2.25749e-70
BIF_01174	I3242_01350		GTPase		hypothetical protein		6906.63	1.39558	0.0710894	-19.6314	8.34571e-86	3.66176e-85
BIF_00009	I3242_01875		multidrug efflux MFS transporter		multidrug efflux MFS transporter		884.211	1.39064	0.115257	-12.0655	1.60683e-33	3.6306e-33
BIF_00385	I3242_07885		long-chain fatty acid--CoA ligase		long-chain fatty acid--CoA ligase	Cell Envelope Biosynthesis	4292.11	1.38331	0.0697966	-19.8191	2.03604e-87	9.29353e-87
BIF_01590	I3242_00430	tgt	tRNA guanosine(34) transglycosylase Tgt	tgt	tRNA guanosine(34) transglycosylase Tgt		1285.16	1.36953	0.084551	-16.1976	5.23976e-59	1.67082e-58
BIF_01311	I3242_08290	galE	UDP-glucose 4-epimerase GalE	galE	UDP-glucose 4-epimerase GalE	Lacto-N-biose; Galacto-N-biose pathway	1588.81	1.36751	0.0848764	-16.1118	2.107e-58	6.607e-58
BIF_01744	I3242_05720		undecaprenyl-diphosphate phosphatase	uppP	undecaprenyl-diphosphatase UppP	Cell Envelope Biosynthesis	1337.85	1.36635	0.0810733	-16.8533	9.92686e-64	3.34441e-63
BIF_01655	I3242_00140		carbonic anhydrase		carbonic anhydrase	Nitrogen Metabolism	1232.58	1.35493	0.0859114	-15.7713	4.90434e-56	1.49642e-55
BIF_00421	I3242_06490	ybaK	Cys-tRNA(Pro) deacylase	ybaK	Cys-tRNA(Pro) deacylase		307.069	1.3518	0.127351	-10.6147	2.54643e-26	5.11092e-26
BIF_00811	I3242_01615		cysteine--tRNA ligase		cysteine--tRNA ligase	Cysteine Metabolism	5385.3	1.34137	0.0640217	-20.9519	1.80416e-97	9.03675e-97
BIF_01614	I3242_00625	dnaK	molecular chaperone DnaK	dnaK	molecular chaperone DnaK		13260.7	1.33333	0.0726753	-18.3464	3.52598e-75	1.37162e-74
BIF_00678	I3242_08855		FAD-binding protein		UDP-N-acetylmuramate dehydrogenase	Cell Envelope Biosynthesis	2725.08	1.32664	0.0625985	-21.1928	1.1135e-99	5.78203e-99
BIF_00658	I3242_10090	rsmG	16S rRNA (guanine(527)-N(7))-methyltransferase RsmG	rsmG	16S rRNA (guanine(527)-N(7))-methyltransferase RsmG		634.621	1.32373	0.10931	-12.1099	9.36301e-34	2.12403e-33
BIF_01964	I3242_08705	rplX	50S ribosomal protein L24	rplX	50S ribosomal protein L24		11595.2	1.3207	0.0664444	-19.8768	6.46447e-88	2.98685e-87
BIF_01848	I3242_06460	rpmI	50S ribosomal protein L35	rpmI	50S ribosomal protein L35		3770.86	1.30401	0.0693914	-18.7922	8.75254e-79	3.56398e-78
BIF_00755	I3242_02255	glmS	glutamine--fructose-6-phosphate transaminase (isomerizing)	glmS	glutamine--fructose-6-phosphate transaminase (isomerizing)	Glutamate Metabolism; Aminosugars Metabolism	10823.4	1.29542	0.0606637	-21.3541	3.57238e-101	1.8809e-100
BIF_00851	I3242_02430		anion transporter		anion transporter		1049.05	1.2931	0.0878934	-14.7121	5.39197e-49	1.49968e-48
BIF_00324	I3242_03210		CarD family transcriptional regulator		CarD family transcriptional regulator		1126.08	1.28712	0.110189	-11.681	1.59412e-31	3.50398e-31
BIF_00067	I3242_03915		16S rRNA (uracil(1498)-N(3))-methyltransferase		16S rRNA (uracil(1498)-N(3))-methyltransferase		514.239	1.28117	0.104505	-12.2594	1.49544e-34	3.46893e-34
BIF_01335	I3242_06395	typA	translational GTPase TypA	typA	translational GTPase TypA		7848.67	1.27888	0.0702013	-18.2173	3.76455e-74	1.43969e-73
BIF_00740	I3242_10085		ParA family protein		ParA family protein		1523.77	1.26982	0.0712904	-17.812	5.70821e-71	2.07771e-70
BIF_00368	I3242_02620		glycosyltransferase		glycosyltransferase		2034.6	1.25824	0.0798773	-15.7522	6.63322e-56	2.01308e-55
BIF_01012	I3242_01185		RNA methyltransferase		RNA methyltransferase		1492.27	1.24802	0.0725778	-17.1957	2.86046e-66	9.93266e-66
BIF_00650	I3242_06025		transporter substrate-binding domain-containing protein		glutamate ABC transporter substrate-binding protein		479.665	1.24326	0.122114	-10.1811	2.40822e-24	4.69209e-24
BIF_01203	I3242_07705		methionine adenosyltransferase		methionine adenosyltransferase	Methionine Metabolism	3498.95	1.24252	0.0598996	-20.7435	1.40464e-95	6.88332e-95
BIF_02460	I3242_09975	nrdI	class Ib ribonucleoside-diphosphate reductase assembly flavoprotein NrdI	nrdI	class Ib ribonucleoside-diphosphate reductase assembly flavoprotein NrdI	Nucleotide Salvage Pathway	2718.45	1.23881	0.250113	-4.95301	7.30724e-07	9.82398e-07
BIF_01504	I3242_00330		alpha/beta hydrolase		alpha/beta fold hydrolase		1804.57	1.23363	0.0690246	-17.8723	1.93689e-71	7.1419e-71
BIF_02222	I3242_01565		LemA family protein		LemA family protein		901.112	1.23129	0.0942052	-13.0703	4.86597e-39	1.21328e-38
BIF_01625	I3242_09495		TatD family hydrolase		TatD family hydrolase		1530.8	1.2248	0.074846	-16.3642	3.44379e-60	1.11382e-59
BIF_00646	I3242_06640	murC	UDP-N-acetylmuramate--L-alanine ligase	murC	UDP-N-acetylmuramate--L-alanine ligase	Cell Envelope Biosynthesis	3228.45	1.20051	0.0697333	-17.2158	2.02269e-66	7.06694e-66
BIF_01193	I3242_03110		L-serine ammonia-lyase		L-serine ammonia-lyase	Glycine, Serine Threonine Metabolism	1180.4	1.2001	0.101905	-11.7766	5.15156e-32	1.14121e-31
BIF_01432	I3242_01030		ammonium transporter		ammonium transporter	Transport	5606.76	1.19318	0.0655343	-18.207	4.54156e-74	1.72518e-73
BIF_00789	I3242_03565		pyridoxamine kinase		pyridoxamine kinase	Vitamine B6 Metabolism	679.628	1.19314	0.10643	-11.2106	3.61701e-29	7.65319e-29
BIF_00055	I3242_01340	nucS	endonuclease NucS	nucS	endonuclease NucS		1020.87	1.19088	0.0953915	-12.4841	9.1165e-36	2.15897e-35
BIF_01267	I3242_09260		hypothetical protein		hypothetical protein		1246.23	1.18698	0.0820367	-14.4689	1.90401e-47	5.21873e-47
BIF_01378	I3242_08920		hypothetical protein		hypothetical protein		594.732	1.18057	0.0991723	-11.9042	1.12493e-32	2.50674e-32
BIF_00245	I3242_05985	rimI	ribosomal protein S18-alanine N-acetyltransferase	rimI	ribosomal protein S18-alanine N-acetyltransferase		279.279	1.17693	0.16338	-7.20367	5.86117e-13	9.07639e-13
BIF_01233	I3242_08950		NCS2 family permease		NCS2 family permease	Transport	9725.75	1.17284	0.062655	-18.719	3.46556e-78	1.40107e-77
BIF_00081	I3242_05825		ATP-binding protein		hypothetical protein		2266.05	1.1632	0.0757576	-15.3542	3.31765e-53	9.78015e-53
BIF_01447	I3242_01435		DUF2974 domain-containing protein		DUF2974 domain-containing protein		1803.25	1.15814	0.0677372	-17.0975	1.54942e-65	5.31498e-65
BIF_01241	I3242_08315		low molecular weight phosphotyrosine protein phosphatase		low molecular weight phosphotyrosine protein phosphatase		3553.23	1.15199	0.0624082	-18.4589	4.42389e-76	1.75714e-75
BIF_00770	I3242_08020		undecaprenyl/decaprenyl-phosphate alpha-N-acetylglucosaminyl 1-phosphate transferase		undecaprenyl/decaprenyl-phosphate alpha-N-acetylglucosaminyl 1-phosphate transferase	Cell Envelope Biosynthesis	1405.24	1.12313	0.0808866	-13.8853	7.78152e-44	2.02965e-43
BIF_01269	I3242_09280		glycerophosphodiester phosphodiesterase		glycerophosphodiester phosphodiesterase	Glycerophospholipid Metabolism	3071.69	1.10744	0.0704164	-15.7271	9.87033e-56	2.97952e-55
BIF_00118	I3242_02030		lipoate--protein ligase family protein		lipoate--protein ligase family protein		971.008	1.10697	0.0991653	-11.1629	6.19585e-29	1.30124e-28
BIF_00844	I3242_06780	hisH	imidazole glycerol phosphate synthase subunit HisH	hisH	imidazole glycerol phosphate synthase subunit HisH	Histidine Metabolism	1527.14	1.09846	0.0742389	-14.7963	1.54659e-49	4.37686e-49
BIF_00912	I3242_07755		LacI family DNA-binding transcriptional regulator		LacI family DNA-binding transcriptional regulator		536.374	1.09113	0.110037	-9.91604	3.54528e-23	6.71113e-23
BIF_00944	I3242_01885		sugar transferase		sugar transferase		1413.83	1.09004	0.0862033	-12.645	1.19272e-36	2.87267e-36
BIF_00320	I3242_07740		pyridoxal phosphate-dependent aminotransferase		aminotransferase class I/II-fold pyridoxal phosphate-dependent enzyme	Methionine Metabolism	538.833	1.08039	0.109509	-9.86583	5.85465e-23	1.10091e-22
BIF_01966	I3242_08740	rpsS	30S ribosomal protein S19	rpsS	30S ribosomal protein S19		7583.83	1.07501	0.0626265	-17.1653	4.82624e-66	1.66058e-65
BIF_00707	I3242_01605	ffh	signal recognition particle protein	ffh	signal recognition particle protein		5639.62	1.07129	0.0572545	-18.711	4.03124e-78	1.62397e-77
BIF_01078	I3242_06515		sigma-70 family RNA polymerase sigma factor		sigma-70 family RNA polymerase sigma factor		2677.9	1.06336	0.0857136	-12.406	2.42598e-35	5.72126e-35
BIF_01209	I3242_10095		hypothetical protein		KH domain-containing protein		3015.27	1.06318	0.0636862	-16.6941	1.44791e-62	4.80656e-62
BIF_02050	I3242_10105	yidD	membrane protein insertion efficiency factor YidD	yidD	membrane protein insertion efficiency factor YidD		1270.02	1.05761	0.09013	-11.7343	8.50068e-32	1.87578e-31
BIF_01818	I3242_01230		chorismate mutase		chorismate mutase	Tyrosine, Tryptophan, Phenylalanine Metabolism	1040.96	1.05561	0.0815978	-12.9367	2.79411e-38	6.90598e-38
BIF_00925	I3242_06525		peptidoglycan bridge formation glycyltransferase FemA/FemB family protein		GNAT family N-acetyltransferase		1651.55	1.05423	0.0699099	-15.0799	2.19732e-51	6.34531e-51
BIF_01880	I3242_03490		chloride channel protein		chloride channel protein	Transport	500.872	1.04667	0.10398	-10.0661	7.80364e-24	1.50233e-23
BIF_00334	I3242_06920		RluA family pseudouridine synthase		RluA family pseudouridine synthase	Pyrimidine Metabolism	1196.49	1.04501	0.0836206	-12.4971	7.74507e-36	1.83803e-35
BIF_00215	I3242_08690	rpsH	30S ribosomal protein S8	rpsH	30S ribosomal protein S8		14538	1.04304	0.0761974	-13.6886	1.18754e-42	3.04829e-42
BIF_01401	I3242_08365		histidine kinase		ATPase		868.83	1.04262	0.091356	-11.4127	3.61132e-30	7.77189e-30
BIF_01028	I3242_02865		DUF4190 domain-containing protein		hypothetical protein		2217.14	1.03138	0.0727435	-14.1783	1.24804e-45	3.34782e-45
BIF_01497	I3242_00750		ACT domain-containing protein		ACT domain-containing protein	Glycine, Serine Threonine Metabolism	1312.54	1.0296	0.0744401	-13.8312	1.65248e-43	4.29039e-43
BIF_00526	I3242_07090		phosphotransferase		phosphotransferase		5622.28	1.02163	0.0557842	-18.314	6.39587e-75	2.47103e-74
BIF_01495	I3242_00760		hypothetical protein		hypothetical protein		779.502	1.01632	0.0950038	-10.6977	1.04338e-26	2.10535e-26
BIF_01850	I3242_06160		hypothetical protein		DUF4192 family protein		17.7254	1.01602	0.516439	-1.96735	0.049143	0.0544857
BIF_02104	I3242_01745	pgi	glucose-6-phosphate isomerase	pgi	glucose-6-phosphate isomerase	Glycolysis/Gluconeogenesis	21004.7	1.01409	0.0626295	-16.1919	5.75032e-59	1.82847e-58
BIF_00004	I3242_07920		aminotransferase class I/II-fold pyridoxal phosphate-dependent enzyme		aminotransferase class I/II-fold pyridoxal phosphate-dependent enzyme		1204.31	1.01382	0.0781876	-12.9666	1.89359e-38	4.69046e-38
BIF_00601	I3242_08060	prmC	peptide chain release factor N(5)-glutamine methyltransferase	prmC	peptide chain release factor N(5)-glutamine methyltransferase		1852.05	1.01212	0.0668749	-15.1346	9.58099e-52	2.78094e-51
BIF_02001	I3242_06535		bifunctional folylpolyglutamate synthase/dihydrofolate synthase		bifunctional folylpolyglutamate synthase/dihydrofolate synthase	Folate Biosynthesis	2536.4	1.00887	0.0683789	-14.7541	2.89403e-49	8.12913e-49
BIF_01186	I3242_06750	hrpA	ATP-dependent RNA helicase HrpA	hrpA	ATP-dependent RNA helicase HrpA		4170.01	1.00308	0.0638596	-15.7075	1.34271e-55	4.04242e-55
BIF_01302	I3242_01705		non-canonical purine NTP pyrophosphatase		non-canonical purine NTP pyrophosphatase	Purine Metabolism	2478.31	0.996356	0.0806474	-12.3545	4.60783e-35	1.0777e-34
BIF_00831	I3242_08070	rpmE	50S ribosomal protein L31	rpmE	50S ribosomal protein L31		6789.13	0.995563	0.0649416	-15.3301	4.80945e-53	1.4141e-52
BIF_01086	I3242_03225		ABC transporter ATP-binding protein		ABC transporter ATP-binding protein	Transport	439.65	0.993543	0.119012	-8.34825	6.9284e-17	1.15337e-16
BIF_01386	I3242_08235		D-alanyl-D-alanine carboxypeptidase	dacB	D-alanyl-D-alanine carboxypeptidase/D-alanyl-D-alanine-endopeptidase		1803.2	0.98615	0.0681817	-14.4636	2.05854e-47	5.62866e-47
BIF_00758	I3242_03865		L,D-transpeptidase family protein		L,D-transpeptidase family protein		2155.86	0.97833	0.0663794	-14.7385	3.65034e-49	1.01778e-48
BIF_00203	I3242_00810		DNA polymerase III subunit delta'		DNA polymerase III subunit delta'		1694.48	0.975883	0.0779287	-12.5228	5.60389e-36	1.33269e-35
BIF_01173	I3242_01355		hypothetical protein		hypothetical protein		4266.39	0.974972	0.0648374	-15.0372	4.18998e-51	1.20382e-50
BIF_01963	I3242_08670	rpmD	50S ribosomal protein L30	rpmD	50S ribosomal protein L30		1193.57	0.973541	0.0896833	-10.8553	1.88133e-27	3.85111e-27
BIF_01459	I3242_09125		glutamate 5-kinase		glutamate 5-kinase	Arginine Proline Metabolism	3867.67	0.965144	0.072912	-13.2371	5.35646e-40	1.33852e-39
BIF_00966	I3242_08770		YwiC-like family protein		YwiC-like family protein		524.206	0.953465	0.102026	-9.34532	9.16138e-21	1.65402e-20
BIF_01669	I3242_10070		hypothetical protein		virulence factor MviN		8356.77	0.947671	0.0579565	-16.3514	4.24888e-60	1.37029e-59
BIF_02465	I3242_09980		glutaredoxin family protein		glutaredoxin family protein	Nucleotide Salvage Pathway	3361.8	0.941984	0.224213	-4.20128	2.65408e-05	3.39482e-05
BIF_00211	I3242_02100		DNA-directed RNA polymerase subunit beta'		DNA-directed RNA polymerase subunit beta'		42556.3	0.940975	0.0593296	-15.8601	1.19656e-56	3.69074e-56
BIF_01141	I3242_01755	lepB	signal peptidase I	lepB	signal peptidase I		2176.39	0.940593	0.0692506	-13.5825	5.08903e-42	1.29456e-41
BIF_00616	I3242_07175		amino acid ABC transporter permease		amino acid ABC transporter permease	Transport	1326.76	0.940009	0.0761491	-12.3443	5.22713e-35	1.21751e-34
BIF_01238	I3242_08930		FHA domain-containing protein		FHA domain-containing protein		4601.01	0.939393	0.0587849	-15.9802	1.75677e-57	5.4484e-57
BIF_00669	I3242_08750	rplW	50S ribosomal protein L23	rplW	50S ribosomal protein L23		7809.63	0.929378	0.0748959	-12.4089	2.33769e-35	5.52457e-35
BIF_01255	I3242_07075		Lon protease		Lon protease		1020.66	0.929022	0.0837093	-11.0982	1.27992e-28	2.66827e-28
BIF_00318	I3242_04445		bifunctional indole-3-glycerol phosphate synthase/tryptophan synthase subunit beta		bifunctional indole-3-glycerol phosphate synthase/tryptophan synthase subunit beta	Tyrosine, Tryptophan, Phenylalanine Metabolism	4074.91	0.925198	0.0627598	-14.7419	3.46978e-49	9.69825e-49
BIF_01114	I3242_01260		transporter		hypothetical protein		1200.32	0.923151	0.0854094	-10.8085	3.13599e-27	6.36191e-27
BIF_01563	I3242_00835		GtrA family protein		GtrA family protein		1228.4	0.923106	0.0844665	-10.9287	8.40799e-28	1.73052e-27
BIF_00651	I3242_06030		magnesium transporter CorA family protein		magnesium transporter CorA family protein	Transport	1317.27	0.916993	0.0756934	-12.1146	8.84382e-34	2.01028e-33
BIF_01290	I3242_01985		G5 domain-containing protein		G5 domain-containing protein		9855.87	0.916902	0.0621866	-14.7444	3.34464e-49	9.37163e-49
BIF_01997	I3242_07735	ileS	mupirocin-resistant isoleucine--tRNA ligase	ileS	mupirocin-resistant isoleucine--tRNA ligase	Valine, Leucine, Isoleucine Biosynthesis	11372.2	0.909007	0.0643099	-14.1348	2.31825e-45	6.20393e-45
BIF_00370	I3242_08725	rplP	50S ribosomal protein L16	rplP	50S ribosomal protein L16		12532.9	0.905892	0.0845439	-10.715	8.65133e-27	1.74881e-26
BIF_00250	I3242_09905		cation-translocating P-type ATPase		cation-translocating P-type ATPase		9944.99	0.903483	0.0584861	-15.4478	7.80339e-54	2.31242e-53
BIF_00507	I3242_05635		permease		hypothetical protein		2340.08	0.902328	0.070092	-12.8735	6.34818e-38	1.55881e-37
BIF_00956	I3242_06840		oleate hydratase		oleate hydratase		5729.46	0.898694	0.0781854	-11.4944	1.40766e-30	3.03518e-30
BIF_00342	I3242_02610		phosphoribosylaminoimidazolesuccinocarboxamide synthase		phosphoribosylaminoimidazolesuccinocarboxamide synthase	Purine Metabolism	6115.57	0.897247	0.0691968	-12.9666	1.89238e-38	4.69046e-38
BIF_00426	I3242_05990	tsaB	tRNA (adenosine(37)-N6)-threonylcarbamoyltransferase complex dimerization subunit type 1 TsaB	tsaB	tRNA (adenosine(37)-N6)-threonylcarbamoyltransferase complex dimerization subunit type 1 TsaB		586.886	0.894599	0.113922	-7.85273	4.0709e-15	6.56447e-15
BIF_01846	I3242_07195	gmk	guanylate kinase	gmk	guanylate kinase	Nucleotide Salvage Pathway	1345.15	0.886641	0.0819623	-10.8177	2.83925e-27	5.78062e-27
BIF_01169	I3242_03070	mfd	transcription-repair coupling factor	mfd	transcription-repair coupling factor		3708.41	0.883231	0.0639527	-13.8107	2.1973e-43	5.69186e-43
BIF_00399	I3242_02350		cystathionine gamma-synthase		cystathionine gamma-synthase	Methionine Metabolism	737.953	0.88065	0.0920889	-9.56305	1.14339e-21	2.11145e-21
BIF_00428	I3242_03775		exodeoxyribonuclease V subunit gamma		UvrD-helicase domain-containing protein		1653.38	0.874783	0.0941763	-9.28877	1.56079e-20	2.79559e-20
BIF_01969	I3242_07225		ATP-binding cassette domain-containing protein		ATP-binding cassette domain-containing protein		449.125	0.868648	0.117362	-7.40143	1.34722e-13	2.11226e-13
BIF_00572	I3242_03185		ComF family protein		ComF family protein		548.536	0.866928	0.106673	-8.12698	4.40122e-16	7.1686e-16
BIF_01208	I3242_10100	yidC	membrane protein insertase YidC	yidC	membrane protein insertase YidC		4736.06	0.86678	0.0591145	-14.6627	1.11675e-48	3.09085e-48
BIF_00301	I3242_03250	uvrB	excinuclease ABC subunit UvrB	uvrB	excinuclease ABC subunit UvrB		1508.77	0.853979	0.0742666	-11.4988	1.33721e-30	2.88879e-30
BIF_02885	I3242_02090		hypothetical protein		hypothetical protein		929.651	0.851883	0.0828116	-10.287	8.06512e-25	1.59054e-24
BIF_00870	I3242_09680		YesL family protein		YesL family protein		289.85	0.846881	0.139326	-6.07843	1.21368e-09	1.75017e-09
BIF_02221	I3242_08995		teichoic acid transporter		hypothetical protein		635.81	0.838503	0.0931343	-9.00316	2.19314e-19	3.82532e-19
BIF_00193	I3242_08575	infB	translation initiation factor IF-2	infB	translation initiation factor IF-2		26848.1	0.834178	0.0595816	-14.0006	1.54563e-44	4.07844e-44
BIF_00641	I3242_00150		FAD-dependent oxidoreductase		FAD-dependent oxidoreductase	Oxidative Phosphorylation	10459.1	0.832232	0.379818	-2.19114	0.0284419	0.0318145
BIF_01363	I3242_06690	mraZ	division/cell wall cluster transcriptional repressor MraZ	mraZ	division/cell wall cluster transcriptional repressor MraZ		2020.57	0.830118	0.071444	-11.6191	3.29433e-31	7.19919e-31
BIF_00304	I3242_06940		cell division protein SepF		cell division protein SepF		3792.56	0.828578	0.0797818	-10.3855	2.88523e-25	5.72997e-25
BIF_01936	I3242_07910		endonuclease/exonuclease/phosphatase family protein		endonuclease/exonuclease/phosphatase family protein		432.68	0.824888	0.108651	-7.59209	3.14794e-14	4.99085e-14
BIF_01325	I3242_08535		ribonuclease HI		ribonuclease HI		720.188	0.823261	0.0927322	-8.87784	6.81709e-19	1.17816e-18
BIF_02300	I3242_00270	crgA	cell division protein CrgA	crgA	cell division protein CrgA		1733	0.822816	0.0726451	-11.3265	9.69916e-30	2.06769e-29
BIF_01242	I3242_08320		dihydrofolate reductase		dihydrofolate reductase	Folate Biosynthesis	4764.07	0.820269	0.0636088	-12.8955	4.7702e-38	1.17388e-37
BIF_00246	I3242_05980	tsaD	tRNA (adenosine(37)-N6)-threonylcarbamoyltransferase complex transferase subunit TsaD	tsaD	tRNA (adenosine(37)-N6)-threonylcarbamoyltransferase complex transferase subunit TsaD		657.021	0.819483	0.0920892	-8.8988	5.64545e-19	9.77163e-19
BIF_01682	I3242_09705		histidine phosphatase family protein		histidine phosphatase family protein	Glycolysis/Gluconeogenesis	1595.48	0.806839	0.0938427	-8.59778	8.12746e-18	1.37523e-17
BIF_00563	I3242_05665	ruvA	Holliday junction branch migration protein RuvA	ruvA	Holliday junction branch migration protein RuvA		827.114	0.806568	0.0893016	-9.03196	1.68632e-19	2.96415e-19
BIF_01021	I3242_00250		hypothetical protein		hypothetical protein		178.009	0.793344	0.159965	-4.9595	7.06757e-07	9.51307e-07
BIF_00869	I3242_00590	malQ	4-alpha-glucanotransferase	malQ	4-alpha-glucanotransferase	Starch Sucrose Metabolism	449.736	0.792352	0.106873	-7.41398	1.22567e-13	1.92435e-13
BIF_01417	I3242_02335		ABC transporter ATP-binding protein		ABC transporter ATP-binding protein	Transport	491.915	0.787328	0.107659	-7.31317	2.60919e-13	4.05714e-13
BIF_01383	I3242_08250		glycosyltransferase		glycosyltransferase family 2 protein		2135.52	0.782592	0.0657967	-11.8941	1.27044e-32	2.82542e-32
BIF_01496	I3242_00755		aspartate-semialdehyde dehydrogenase	asd	aspartate-semialdehyde dehydrogenase	Glycine, Serine Threonine Metabolism	4139.22	0.782089	0.0622965	-12.5543	3.76508e-36	9.01071e-36
BIF_00756	I3242_08005		AAA family ATPase		AAA family ATPase		842.913	0.781461	0.0947444	-8.2481	1.60936e-16	2.64796e-16
BIF_00791	I3242_00995		glucose-6-phosphate dehydrogenase assembly protein OpcA		glucose-6-phosphate dehydrogenase assembly protein OpcA		2569.94	0.77628	0.0824391	-9.41641	4.66794e-21	8.49535e-21
BIF_00920	I3242_02980		potassium transporter Trk		potassium transporter Trk	Transport	1390.21	0.770585	0.0823876	-9.35318	8.50549e-21	1.53805e-20
BIF_00146	I3242_06380		prephenate dehydrogenase/arogenate dehydrogenase family protein		prephenate dehydrogenase/arogenate dehydrogenase family protein	Tyrosine, Tryptophan, Phenylalanine Biosynthesis	1892.72	0.762269	0.0703735	-10.8318	2.4341e-27	4.96469e-27
BIF_01751	I3242_07355	yhbY	ribosome assembly RNA-binding protein YhbY		YhbY family RNA-binding protein		760.442	0.760378	0.093717	-8.11355	4.91602e-16	7.9956e-16
BIF_01100	I3242_01530	mtnN	5'-methylthioadenosine/S-adenosylhomocysteine nucleosidase	mtnN	5'-methylthioadenosine/S-adenosylhomocysteine nucleosidase	Arginine Proline Metabolism	1537.33	0.759553	0.0802482	-9.46504	2.93443e-21	5.36636e-21
BIF_00763	I3242_00785		penicillin-binding protein		penicillin-binding protein		7034.64	0.75904	0.0627005	-12.1058	9.83984e-34	2.22774e-33
BIF_01323	I3242_08480	serS	serine--tRNA ligase	serS	serine--tRNA ligase	tRNA Charging	6086.35	0.757775	0.0542232	-13.9751	2.21162e-44	5.80871e-44
BIF_00040	I3242_06355		ABC transporter permease		ABC transporter permease	Transport	2502.66	0.754868	0.0861398	-8.76329	1.89639e-18	3.23788e-18
BIF_01418	I3242_02340		ABC transporter ATP-binding protein		ABC transporter ATP-binding protein	Transport	412.188	0.749702	0.112076	-6.68924	2.24337e-11	3.35468e-11
BIF_00918	I3242_02955		HAD-IIA family hydrolase		HAD family hydrolase		3362.34	0.749616	0.0697044	-10.7542	5.66167e-27	1.14651e-26
BIF_00413	I3242_09140	rplU	50S ribosomal protein L21	rplU	50S ribosomal protein L21		6931.84	0.748742	0.061369	-12.2007	3.08321e-34	7.07951e-34
BIF_00278	I3242_05790	whiA	DNA-binding protein WhiA	whiA	DNA-binding protein WhiA		2095.97	0.74546	0.0742517	-10.0396	1.02054e-23	1.95806e-23
BIF_01081	I3242_00240	trpS	tryptophan--tRNA ligase	trpS	tryptophan--tRNA ligase	Tyrosine, Tryptophan, Phenylalanine Biosynthesis	1844.24	0.739757	0.0904611	-8.17763	2.89474e-16	4.72168e-16
BIF_00412	I3242_08195		thioesterase family protein		thioesterase family protein	Cell Envelope Biosynthesis	1111.51	0.733409	0.0813997	-9.00998	2.06099e-19	3.60038e-19
BIF_01627	I3242_09485		class II glutamine amidotransferase		class II glutamine amidotransferase		2518.1	0.731724	0.0732664	-9.98717	1.73463e-23	3.3113e-23
BIF_01243	I3242_08325		thymidylate synthase		thymidylate synthase	Nucleotide Salvage Pathway	3548.22	0.724247	0.0682188	-10.6165	2.49644e-26	5.01949e-26
BIF_01303	I3242_01700	rph	ribonuclease PH	rph	ribonuclease PH		3353.61	0.721455	0.0589095	-12.2468	1.74691e-34	4.04396e-34
BIF_01059	I3242_00315		FHA domain-containing protein		FHA domain-containing protein		2806.27	0.719334	0.0698231	-10.3022	6.88397e-25	1.35998e-24
BIF_00579	I3242_08230	tilS	tRNA lysidine(34) synthetase TilS	tilS	tRNA lysidine(34) synthetase TilS		366.391	0.717321	0.121418	-5.90787	3.4656e-09	4.95962e-09
BIF_01961	I3242_08645	rpmJ	50S ribosomal protein L36	rpmJ	50S ribosomal protein L36		5736.12	0.715696	0.0705825	-10.1398	3.67675e-24	7.11466e-24
BIF_01684	I3242_09715		nitroreductase family protein		nitroreductase family protein	0	5234.72	0.714022	0.0669472	-10.6654	1.47686e-26	2.97475e-26
BIF_01584	I3242_01440		methylated-DNA--[protein]-cysteine S-methyltransferase		methylated-DNA--[protein]-cysteine S-methyltransferase		173.619	0.701633	0.183193	-3.83001	0.000128136	0.000158872
BIF_00521	I3242_02175	pepN	aminopeptidase N	pepN	aminopeptidase N	Cysteine Metabolism	15493.5	0.685079	0.0630596	-10.864	1.71122e-27	3.50925e-27
BIF_01434	I3242_01040		nucleotidyltransferase domain-containing protein		nucleotidyltransferase domain-containing protein		683.029	0.68177	0.0976838	-6.97935	2.96545e-12	4.51195e-12
BIF_00835	I3242_05960		peptidoglycan DD-metalloendopeptidase family protein		M23 family metallopeptidase		61.3488	0.678123	0.286194	-2.36946	0.0178142	0.0202264
BIF_01142	I3242_01750	rplS	50S ribosomal protein L19	rplS	50S ribosomal protein L19		11247	0.675506	0.0701259	-9.63276	5.8144e-22	1.07723e-21
BIF_01368	I3242_01390		D-alanine--D-alanine ligase		D-alanine--D-alanine ligase	Cell Envelope Biosynthesis	2668.63	0.670216	0.0668335	-10.0281	1.14661e-23	2.19621e-23
BIF_01950	I3242_09135	rpmA	50S ribosomal protein L27	rpmA	50S ribosomal protein L27		4220.3	0.66004	0.0918017	-7.18985	6.48625e-13	1.00306e-12
BIF_01018	I3242_06260	miaB	tRNA (N6-isopentenyl adenosine(37)-C2)-methylthiotransferase MiaB	miaB	tRNA (N6-isopentenyl adenosine(37)-C2)-methylthiotransferase MiaB		1741.8	0.659085	0.0708077	-9.3081	1.30135e-20	2.3383e-20
BIF_01381	I3242_08260		glycosyltransferase		glycosyltransferase family 2 protein		1358.12	0.656931	0.0747505	-8.78831	1.51825e-18	2.60008e-18
BIF_01260	I3242_05890	hisF	imidazole glycerol phosphate synthase subunit HisF	hisF	imidazole glycerol phosphate synthase subunit HisF	Histidine Metabolism	751.828	0.632048	0.093181	-6.78302	1.1769e-11	1.76691e-11
BIF_01673	I3242_10050		CCA tRNA nucleotidyltransferase		CCA tRNA nucleotidyltransferase		1880.76	0.631988	0.0707027	-8.93867	3.9387e-19	6.84885e-19
BIF_00455	I3242_07160		cysteine ABC transporter substrate-binding protein		cysteine ABC transporter substrate-binding protein	Transport	3009.64	0.63081	0.0680346	-9.2719	1.8286e-20	3.25981e-20
BIF_00629	I3242_02005	nudC	NAD(+) diphosphatase	nudC	NAD(+) diphosphatase	Nicotinate and Nicotinamide Metabolism	1101.64	0.630246	0.078946	-7.98325	1.42526e-15	2.30815e-15
BIF_01362	I3242_06685	rsmH	16S rRNA (cytosine(1402)-N(4))-methyltransferase RsmH	rsmH	16S rRNA (cytosine(1402)-N(4))-methyltransferase RsmH		2773.52	0.629669	0.0766894	-8.21064	2.20004e-16	3.59891e-16
BIF_00599	I3242_00685		pilus assembly protein	tadB	Flp pilus assembly protein TadB		17.391	0.617001	0.480141	-1.28504	0.198778	0.21228
BIF_01895	I3242_07775		nucleoside hydrolase	rihC	ribonucleoside hydrolase RihC	Purine Metabolism	689.822	0.613799	0.150068	-4.09015	4.31093e-05	5.48929e-05
BIF_02268	I3242_00580		glycoside hydrolase family 13 protein		glycoside hydrolase family 13 protein	Starch sucrose Metabolism	1166.78	0.613727	0.0931779	-6.58661	4.49977e-11	6.67593e-11
BIF_01332	I3242_06440		ParA family protein		ParA family protein		2351.11	0.611855	0.0648707	-9.43192	4.02642e-21	7.35146e-21
BIF_00032	I3242_02645	rpsG	30S ribosomal protein S7	rpsG	30S ribosomal protein S7		8388.85	0.61122	0.0785358	-7.78269	7.09992e-15	1.14002e-14
BIF_00854	I3242_01240	valS	valine--tRNA ligase	valS	valine--tRNA ligase	Valine, Leucine, Isoleucine Biosynthesis	12797.9	0.610931	0.0636608	-9.59666	8.25802e-22	1.52746e-21
BIF_01946	I3242_01470		50S ribosomal protein L28		50S ribosomal protein L28		5633.38	0.60753	0.0909365	-6.68082	2.37604e-11	3.54839e-11
BIF_00968	I3242_08760	rplC	50S ribosomal protein L3	rplC	50S ribosomal protein L3		24711.4	0.60603	0.0662298	-9.15042	5.67139e-20	1.0047e-19
BIF_01598	I3242_09790		threonine ammonia-lyase		threonine ammonia-lyase	Glycine, Serine Threonine Metabolism	3868.79	0.605051	0.0708285	-8.54248	1.31372e-17	2.2097e-17
BIF_01527	I3242_01595	rpsP	30S ribosomal protein S16	rpsP	30S ribosomal protein S16		28447.8	0.604227	0.0728061	-8.29913	1.04878e-16	1.73063e-16
BIF_00668	I3242_08755	rplD	50S ribosomal protein L4	rplD	50S ribosomal protein L4		25694.5	0.601877	0.087158	-6.90558	4.99971e-12	7.5867e-12
BIF_00973	I3242_01345		FKBP-type peptidyl-prolyl cis-trans isomerase		FKBP-type peptidyl-prolyl cis-trans isomerase		2291.19	0.601038	0.0661981	-9.0794	1.0918e-19	1.9251e-19
BIF_01138	I3242_00480		FAD-dependent oxidoreductase		FAD-dependent oxidoreductase	0	4699.51	0.599439	0.0586151	-10.2267	1.50586e-24	2.93902e-24
BIF_00903	I3242_08675	rpsE	30S ribosomal protein S5	rpsE	30S ribosomal protein S5		23604.7	0.598532	0.0691701	-8.65305	5.01396e-18	8.50945e-18
BIF_00335	I3242_06925		signal peptidase II	lspA	signal peptidase II		613.744	0.596919	0.10132	-5.89141	3.82923e-09	5.45931e-09
BIF_01052	I3242_01135		30S ribosomal protein S18		30S ribosomal protein S18		4774.93	0.58996	0.0894845	-6.59287	4.31397e-11	6.40867e-11
BIF_02825	I3242_06645	murG	undecaprenyldiphospho-muramoylpentapeptide beta-N-acetylglucosaminyltransferase		UDP-N-acetylglucosamine--N-acetylmuramyl- (pentapeptide) pyrophosphoryl-undecaprenol N-acetylglucosamine transferase	Cell Envelope Biosynthesis	2778.75	0.587225	0.0642465	-9.1402	6.23384e-20	1.10089e-19
BIF_02395	I3242_09215	murA	UDP-N-acetylglucosamine 1-carboxyvinyltransferase	murA	UDP-N-acetylglucosamine 1-carboxyvinyltransferase	Cell Envelope Biosynthesis	6224.55	0.575028	0.0566338	-10.1534	3.19894e-24	6.22199e-24
BIF_00988	I3242_04505		C4-dicarboxylate ABC transporter		hypothetical protein		205.063	0.572785	0.14568	-3.9318	8.43112e-05	0.00010581
BIF_00774	I3242_02080		tRNA (cytidine(34)-2'-O)-methyltransferase		tRNA (cytidine(34)-2'-O)-methyltransferase		686.657	0.572348	0.0997413	-5.73832	9.56191e-09	1.34294e-08
BIF_01147	I3242_00985	gndA	NADP-dependent phosphogluconate dehydrogenase	gndA	NADP-dependent phosphogluconate dehydrogenase	Pentose Phosphate Pathway	7907.57	0.568953	0.0553828	-10.2731	9.31673e-25	1.831e-24
BIF_00827	I3242_01110		YggS family pyridoxal phosphate-dependent enzyme		YggS family pyridoxal phosphate-dependent enzyme		719.982	0.568806	0.0984767	-5.77605	7.64738e-09	1.07941e-08
BIF_02065	I3242_07480	aspS	aspartate--tRNA ligase	aspS	aspartate--tRNA ligase	Alanine Aspartate Metabolism	8037.12	0.566237	0.0580989	-9.7461	1.91699e-22	3.57501e-22
BIF_00143	I3242_06795		histidinol-phosphate transaminase		histidinol-phosphate transaminase	Histidine Metabolism	4810.66	0.560892	0.0729287	-7.69096	1.46032e-14	2.33487e-14
BIF_00173	I3242_04245		dihydroorotate dehydrogenase		dihydroorotate dehydrogenase	Purine Pyrimidine Biosynthesis	1401.82	0.552321	0.0707242	-7.8095	5.74159e-15	9.23221e-15
BIF_01799	I3242_03345	rsfS	ribosome silencing factor	rsfS	ribosome silencing factor		290.269	0.548463	0.135661	-4.04291	5.27929e-05	6.67727e-05
BIF_02225	I3242_08710	rplN	50S ribosomal protein L14	rplN	50S ribosomal protein L14		9324.25	0.546374	0.0780602	-6.9994	2.57067e-12	3.92184e-12
BIF_01034	I3242_02095	rpoB	DNA-directed RNA polymerase subunit beta		DNA-directed RNA polymerase subunit beta		44820.2	0.536251	0.0594117	-9.02601	1.78045e-19	3.11993e-19
BIF_00379	I3242_06660		phospho-N-acetylmuramoyl-pentapeptide- transferase		phospho-N-acetylmuramoyl-pentapeptide- transferase	Cell Envelope Biosynthesis	3057.17	0.530136	0.0721177	-7.35099	1.96745e-13	3.07194e-13
BIF_00219	I3242_08570	rbfA	30S ribosome-binding factor RbfA	rbfA	30S ribosome-binding factor RbfA		1396.56	0.52816	0.0757501	-6.97241	3.11567e-12	4.73415e-12
BIF_01407	I3242_06170		PASTA domain-containing protein		PASTA domain-containing protein		3334.75	0.526269	0.0585332	-8.99094	2.45128e-19	4.269e-19
BIF_01195	I3242_03095		Ppx/GppA family phosphatase		Ppx/GppA family phosphatase	Purine Metabolism	1049.52	0.525558	0.0845471	-6.21615	5.09492e-10	7.40366e-10
BIF_00512	I3242_06245		DNA translocase FtsK 4TM domain-containing protein		DNA translocase FtsK 4TM domain-containing protein		5271.14	0.523476	0.0563832	-9.28425	1.62844e-20	2.91216e-20
BIF_00373	I3242_07035		isoprenyl transferase		isoprenyl transferase	Terpenoid Biosynthesis	1569.08	0.522044	0.0710376	-7.34883	1.99945e-13	3.1176e-13
BIF_01053	I3242_01130		single-stranded DNA-binding protein		single-stranded DNA-binding protein		15874.9	0.521008	0.0540386	-9.64141	5.34485e-22	9.91864e-22
BIF_02184	I3242_09170	maf	septum formation protein Maf		Maf family protein		1929.15	0.517739	0.0760409	-6.80869	9.84943e-12	1.48265e-11
BIF_01154	I3242_08625	rplQ	50S ribosomal protein L17	rplQ	50S ribosomal protein L17		11290.4	0.515043	0.0696339	-7.39645	1.39874e-13	2.19e-13
BIF_01785	I3242_03890		SUF system NifU family Fe-S cluster assembly protein		SUF system NifU family Fe-S cluster assembly protein		1051.38	0.514534	0.0824718	-6.23891	4.40637e-10	6.42784e-10
BIF_01337	I3242_01300	atpB	F0F1 ATP synthase subunit A	atpB	F0F1 ATP synthase subunit A	Energy Metabolism	6548.99	0.51082	0.0545486	-9.36449	7.64157e-21	1.38404e-20
BIF_01825	I3242_03090		DUF501 domain-containing protein		DUF501 domain-containing protein		959.692	0.509172	0.0789919	-6.44588	1.14934e-10	1.69408e-10
BIF_01135	I3242_05840		MptD family putative ECF transporter S component		MptD family putative ECF transporter S component		250.593	0.497332	0.148584	-3.34715	0.000816474	0.000979077
BIF_00737	I3242_06365		ABC transporter substrate-binding protein		ABC transporter substrate-binding protein	Transport	21559.5	0.49667	0.0743509	-6.68009	2.38795e-11	3.56148e-11
BIF_02430	I3242_09155		AEC family transporter		AEC family transporter		358.753	0.495138	0.114071	-4.34061	1.42088e-05	1.83822e-05
BIF_02258	I3242_03140		WhiB family transcriptional regulator		WhiB family transcriptional regulator		719.183	0.494535	0.117482	-4.20947	2.55967e-05	3.27777e-05
BIF_01044	I3242_08385	lysS	lysine--tRNA ligase	lysS	lysine--tRNA ligase	Lysine Biosynthesis	5572.42	0.487267	0.0555991	-8.76393	1.88558e-18	3.22429e-18
BIF_02226	I3242_08545		AURKAIP1/COX24 domain-containing protein		AURKAIP1/COX24 domain-containing protein		258.392	0.486733	0.136164	-3.57462	0.000350739	0.000426921
BIF_00556	I3242_07325		pyridoxal phosphate-dependent aminotransferase		pyridoxal phosphate-dependent aminotransferase		1066.75	0.48428	0.0822349	-5.88898	3.88587e-09	5.53308e-09
BIF_01965	I3242_08735	rplV	50S ribosomal protein L22	rplV	50S ribosomal protein L22		14032.1	0.482117	0.0786869	-6.12703	8.95362e-10	1.29279e-09
BIF_00842	I3242_06790	hisB	imidazoleglycerol-phosphate dehydratase HisB	hisB	imidazoleglycerol-phosphate dehydratase HisB	Histidine Metabolism	1747.57	0.481667	0.0770839	-6.24861	4.14125e-10	6.05671e-10
BIF_00354	I3242_02910	argH	argininosuccinate lyase	argH	argininosuccinate lyase	Arginine Proline Metabolism	3305.05	0.479622	0.061187	-7.83863	4.55496e-15	7.33458e-15
BIF_00564	I3242_01715		aminoacyltransferase		aminoacyltransferase	Cell Envelope Biosynthesis	3386.07	0.477659	0.0711409	-6.71426	1.89017e-11	2.834e-11
BIF_01457	I3242_00030	gyrA	DNA gyrase subunit A	gyrA	DNA gyrase subunit A		8088.31	0.467075	0.0594756	-7.85321	4.05516e-15	6.54841e-15
BIF_02022	I3242_09185		diaminopimelate decarboxylase		diaminopimelate decarboxylase	Threonine Lysine Metabolism	4508.56	0.461927	0.0617316	-7.48282	7.27424e-14	1.14686e-13
BIF_01075	I3242_05650		adenine phosphoribosyltransferase		adenine phosphoribosyltransferase	Nucleotide Salvage Pathway	2485.82	0.453014	0.0821303	-5.51579	3.47212e-08	4.81672e-08
BIF_01817	I3242_03220		metal ABC transporter permease		metal ABC transporter permease	Transport	268.276	0.450341	0.147453	-3.05413	0.00225714	0.00265325
BIF_00383	I3242_06730		cation transporter		cation transporter	Transport	400.967	0.449976	0.128403	-3.5044	0.000457641	0.000552292
BIF_00659	I3242_05620		aquaporin		aquaporin	Transport	4896.59	0.449693	0.0722643	-6.22289	4.88077e-10	7.10158e-10
BIF_02110	I3242_03175		metallopeptidase family protein		metallopeptidase family protein		416.961	0.448814	0.110272	-4.07006	4.70004e-05	5.95795e-05
BIF_00134	I3242_08685	rplF	50S ribosomal protein L6	rplF	50S ribosomal protein L6		27262.5	0.442769	0.0645853	-6.85556	7.10317e-12	1.07211e-11
BIF_01330	I3242_06335		DUF3159 domain-containing protein		DUF3159 domain-containing protein		1549.26	0.440703	0.0747546	-5.89533	3.73928e-09	5.34453e-09
BIF_01382	I3242_08255		AI-2E family transporter		AI-2E family transporter		2712.84	0.439095	0.0659069	-6.66235	2.69491e-11	4.014e-11
BIF_00665	I3242_02075		PFL family protein		PFL family protein		4907.83	0.438743	0.0568365	-7.71938	1.16898e-14	1.8717e-14
BIF_02565	I3242_08065	prfA	peptide chain release factor 1	prfA	peptide chain release factor 1		2841.92	0.435862	0.0751257	-5.80177	6.56188e-09	9.27348e-09
BIF_01486	I3242_09190		arginine--tRNA ligase		arginine--tRNA ligase	Arginine Proline Metabolism	5517.08	0.433394	0.060912	-7.11509	1.11842e-12	1.72486e-12
BIF_00398	I3242_01475		ATP-dependent DNA helicase RecG		ATP-dependent DNA helicase RecG		3524.06	0.430017	0.0679992	-6.32385	2.55123e-10	3.73608e-10
BIF_00871	I3242_00255		glycogen/starch/alpha-glucan phosphorylase		glycogen/starch/alpha-glucan phosphorylase	Glycogen Metabolism	14280.6	0.42614	0.0584661	-7.28867	3.13032e-13	4.86081e-13
BIF_00107	I3242_06800	hisD	histidinol dehydrogenase	hisD	histidinol dehydrogenase	Histidine Metabolism	5217.99	0.424456	0.0766895	-5.53473	3.1171e-08	4.32952e-08
BIF_00408	I3242_03245	coaE	dephospho-CoA kinase		dephospho-CoA kinase	Pantothenate and CoA biosynthesis	541.067	0.417983	0.0973919	-4.29176	1.77264e-05	2.28545e-05
BIF_01478	I3242_01965		low molecular weight phosphatase family protein		protein tyrosine phosphatase		224.344	0.417266	0.150338	-2.77552	0.00551129	0.00640532
BIF_02173	I3242_06950	dusB	tRNA dihydrouridine synthase DusB	dusB	tRNA dihydrouridine synthase DusB		1290.88	0.413155	0.0792881	-5.2108	1.88025e-07	2.56748e-07
BIF_02475	I3242_08900		GNAT family N-acetyltransferase		GNAT family N-acetyltransferase		416.564	0.410352	0.114422	-3.5863	0.000335405	0.000409578
BIF_02157	I3242_01180		orotate phosphoribosyltransferase		orotate phosphoribosyltransferase	Purine Pyrimidine Biosynthesis	1317.62	0.406663	0.0772884	-5.26163	1.42781e-07	1.95676e-07
BIF_01499	I3242_00725	recR	recombination protein RecR	recR	recombination protein RecR		700.37	0.406027	0.101962	-3.98213	6.82995e-05	8.60011e-05
BIF_01080	I3242_00245		DUF3073 domain-containing protein		DUF3073 domain-containing protein		2022.27	0.39797	0.0667272	-5.96415	2.45917e-09	3.52824e-09
BIF_01294	I3242_01010		C69 family dipeptidase		C69 family dipeptidase		1871.17	0.397721	0.0695502	-5.71848	1.07483e-08	1.50397e-08
BIF_00615	I3242_02345		pyridoxal-phosphate dependent enzyme		pyridoxal-phosphate dependent enzyme	Glycine, Serine Threonine Metabolism; Cysteine Metabolism	647.583	0.396009	0.0981089	-4.03643	5.42717e-05	6.85665e-05
BIF_00177	I3242_06945	ftsZ	cell division protein FtsZ	ftsZ	cell division protein FtsZ		8768.38	0.394673	0.0635074	-6.21461	5.14534e-10	7.46733e-10
BIF_00967	I3242_08765	rpsJ	30S ribosomal protein S10	rpsJ	30S ribosomal protein S10		15310	0.394064	0.053713	-7.33647	2.19299e-13	3.41468e-13
BIF_01361	I3242_06680		hypothetical protein		hypothetical protein		1154.63	0.39391	0.086051	-4.57763	4.70269e-06	6.17569e-06
BIF_01676	I3242_10035	rsmA	16S rRNA (adenine(1518)-N(6)/adenine(1519)-N(6))- dimethyltransferase RsmA	rsmA	16S rRNA (adenine(1518)-N(6)/adenine(1519)-N(6))- dimethyltransferase RsmA		1812.09	0.386744	0.0743607	-5.20092	1.98309e-07	2.70464e-07
BIF_01546	I3242_09785		Sir2 family NAD-dependent protein deacetylase		NAD-dependent protein deacetylase		416.535	0.379969	0.107868	-3.52255	0.000427424	0.00051748
BIF_00697	I3242_06000	holA	DNA polymerase III subunit delta	holA	DNA polymerase III subunit delta		587.822	0.379628	0.117819	-3.22214	0.00127235	0.00151451
BIF_00784	I3242_01065		phasin family protein		phasin family protein		4694.32	0.376533	0.085129	-4.42308	9.73033e-06	1.26461e-05
BIF_00524	I3242_01500		2-C-methyl-D-erythritol 4-phosphate cytidylyltransferase		2-C-methyl-D-erythritol 4-phosphate cytidylyltransferase	Terpenoid Biosynthesis	1884.57	0.372083	0.0737768	-5.04336	4.57417e-07	6.17894e-07
BIF_00378	I3242_06665		UDP-N-acetylmuramoyl-tripeptide--D-alanyl-D- alanine ligase		UDP-N-acetylmuramoyl-tripeptide--D-alanyl-D- alanine ligase	Cell Envelope Biosynthesis	3330.18	0.369413	0.0645062	-5.72677	1.02358e-08	1.43403e-08
BIF_01125	I3242_06955		glycine--tRNA ligase		glycine--tRNA ligase	tRNA Charging	5096.66	0.367501	0.0747919	-4.91365	8.93981e-07	1.1962e-06
BIF_01679	I3242_10015		protein kinase		protein kinase		2687.06	0.365975	0.0682485	-5.36239	8.21262e-08	1.12824e-07
BIF_01481	I3242_09870		nucleoside deaminase		nucleoside deaminase		625.118	0.365288	0.109036	-3.35016	0.000807659	0.000969533
BIF_00240	I3242_01610		cation transporter		cation transporter		1062.66	0.363323	0.0758048	-4.79287	1.6441e-06	2.18699e-06
BIF_01204	I3242_07700		DNA-directed RNA polymerase subunit omega		DNA-directed RNA polymerase subunit omega		2648.53	0.361494	0.0770429	-4.69211	2.70395e-06	3.58416e-06
BIF_01236	I3242_08935	rplL	50S ribosomal protein L7/L12	rplL	50S ribosomal protein L7/L12		17669	0.355461	0.0502796	-7.06968	1.55293e-12	2.38848e-12
BIF_01116	I3242_06815		aldo/keto reductase		aldo/keto reductase	Pentose and Glucoronate Interconversions	2466.69	0.35367	0.0791906	-4.46606	7.96737e-06	1.04026e-05
BIF_01156	I3242_08635	rpsK	30S ribosomal protein S11	rpsK	30S ribosomal protein S11		14994	0.349948	0.0806107	-4.34121	1.41699e-05	1.83528e-05
BIF_00509	I3242_06655	murD	UDP-N-acetylmuramoyl-L-alanine--D-glutamate ligase	murD	UDP-N-acetylmuramoyl-L-alanine--D-glutamate ligase	Cell Envelope Biosynthesis	3427.85	0.349762	0.0643559	-5.4348	5.4857e-08	7.55451e-08
BIF_00602	I3242_08025		threonylcarbamoyl-AMP synthase		threonylcarbamoyl-AMP synthase		1884.17	0.349561	0.0904615	-3.86419	0.000111458	0.000138802
BIF_01888	I3242_02365		S-ribosylhomocysteine lyase		S-ribosylhomocysteine lyase	Methionine Metabolism	1290.11	0.348696	0.0754421	-4.62204	3.79993e-06	5.01343e-06
BIF_00418	I3242_08960	rpsO	30S ribosomal protein S15	rpsO	30S ribosomal protein S15		7017.76	0.348078	0.0639605	-5.44208	5.2663e-08	7.26121e-08
BIF_01300	I3242_09175	thrB	homoserine kinase		homoserine kinase	Glycine, Serine Threonine Metabolism	2603.22	0.338325	0.0619293	-5.46308	4.67933e-08	6.47555e-08
BIF_01611	I3242_00635		J domain-containing protein		DnaJ domain-containing protein		2765.76	0.337792	0.0675498	-5.00064	5.71405e-07	7.70037e-07
BIF_01657	I3242_00130		DNA starvation/stationary phase protection protein		DNA starvation/stationary phase protection protein		20041.2	0.337376	0.213607	-1.57942	0.114239	0.123632
BIF_02122	I3242_02395	alr	alanine racemase	alr	alanine racemase	Alanine Aspartate Metabolism	1374.36	0.336819	0.0755258	-4.45965	8.20922e-06	1.06937e-05
BIF_00823	I3242_02215	ftsE	cell division ATP-binding protein FtsE	ftsE	cell division ATP-binding protein FtsE		5115	0.330164	0.0535774	-6.16237	7.16649e-10	1.03608e-09
BIF_01393	I3242_04605		GNAT family N-acetyltransferase		GNAT family N-acetyltransferase		698.813	0.329848	0.0930394	-3.54525	0.000392247	0.00047591
BIF_00790	I3242_01000		glucose-6-phosphate dehydrogenase		glucose-6-phosphate dehydrogenase	Pentose Phosphate Pathway	4349.47	0.328002	0.076099	-4.3102	1.63104e-05	2.10769e-05
BIF_01379	I3242_08925		helicase		helicase		11061	0.32472	0.0545726	-5.95023	2.67767e-09	3.83686e-09
BIF_00743	I3242_07025		ABC transporter substrate-binding protein		ABC transporter substrate-binding protein		4250.12	0.322408	0.0849448	-3.79551	0.000147343	0.000182286
BIF_01287	I3242_02000		alpha/beta hydrolase		alpha/beta hydrolase		744.583	0.316641	0.0977997	-3.23765	0.00120518	0.00143758
BIF_00260	I3242_03600	proC	pyrroline-5-carboxylate reductase	proC	pyrroline-5-carboxylate reductase	Arginine Proline Metabolism	742.377	0.315706	0.0993843	-3.17661	0.00149005	0.00176806
BIF_01056	I3242_01115		ribose-phosphate diphosphokinase		ribose-phosphate diphosphokinase	Pentose phosphate pathwa	5247.84	0.307359	0.0565947	-5.43088	5.60776e-08	7.71323e-08
BIF_00236	I3242_05730	dnaJ	molecular chaperone DnaJ	dnaJ	molecular chaperone DnaJ		1739.81	0.305959	0.0827046	-3.69942	0.000216092	0.000264736
BIF_00315	I3242_06675		penicillin-binding protein 2		penicillin-binding protein 2	Cell Envelope Biosynthesis	4717.63	0.303274	0.065513	-4.62921	3.67056e-06	4.85406e-06
BIF_01314	I3242_08800	malQ	4-alpha-glucanotransferase	malQ	4-alpha-glucanotransferase	Starch Sucrose Metabolism	9258.33	0.302552	0.0619363	-4.88489	1.03485e-06	1.38306e-06
BIF_01654	I3242_01765		LacI family DNA-binding transcriptional regulator		LacI family DNA-binding transcriptional regulator		798.561	0.301427	0.0853894	-3.53003	0.000415506	0.00050359
BIF_00816	I3242_01620		type 1 glutamine amidotransferase		type 1 glutamine amidotransferase	Purine Pyrimidine Biosynthesis	1801.05	0.298706	0.0706284	-4.22926	2.34462e-05	3.0092e-05
BIF_00583	I3242_03905		RNA methyltransferase		RNA methyltransferase		517.204	0.296749	0.133868	-2.21673	0.0266414	0.0299188
BIF_02975	I3242_09710		DUF4235 domain-containing protein		DUF4235 domain-containing protein		1052.31	0.294135	0.0791614	-3.71563	0.000202697	0.000248864
BIF_00588	I3242_08010	orn	oligoribonuclease	orn	oligoribonuclease		658.796	0.289752	0.0895199	-3.23673	0.00120907	0.00144071
BIF_00934	I3242_07530		DUF3027 domain-containing protein		DUF3027 domain-containing protein		3539.04	0.289256	0.0747177	-3.87132	0.000108247	0.000134952
BIF_01074	I3242_05645	sucC	ADP-forming succinate--CoA ligase subunit beta	sucC	ADP-forming succinate--CoA ligase subunit beta	Citric Acid Cycle	5216.52	0.270476	0.0630399	-4.29056	1.78226e-05	2.29525e-05
BIF_00495	I3242_02860		phenylalanine--tRNA ligase subunit beta		phenylalanine--tRNA ligase subunit beta	Tyrosine, Tryptophan, Phenylalanine Biosynthesis	9789.92	0.269507	0.0589128	-4.57467	4.76969e-06	6.25642e-06
BIF_01067	I3242_00320		FHA domain-containing protein		FHA domain-containing protein		6647.65	0.268309	0.0632071	-4.24491	2.18676e-05	2.80978e-05
BIF_02191	I3242_09325	glf	UDP-galactopyranose mutase	glf	UDP-galactopyranose mutase	Cell Envelope Biosynthesis	2520.11	0.268156	0.0658961	-4.06938	4.71392e-05	5.96885e-05
BIF_01054	I3242_01125	rpsF	30S ribosomal protein S6	rpsF	30S ribosomal protein S6		8109.35	0.267798	0.081839	-3.27225	0.00106693	0.00127402
BIF_00732	I3242_07595		VWA domain-containing protein		VWA domain-containing protein		1362.76	0.265237	0.074742	-3.5487	0.000387137	0.000470214
BIF_01064	I3242_03545		FAD-binding protein		FAD-binding protein	Citric Acid Cycle	2905.28	0.265148	0.0637988	-4.15601	3.23861e-05	4.13315e-05
BIF_00859	I3242_07105		vitamin K epoxide reductase family protein		vitamin K epoxide reductase family protein		545.609	0.261163	0.0965821	-2.70405	0.00684997	0.00792049
BIF_00273	I3242_08790	rpsI	30S ribosomal protein S9	rpsI	30S ribosomal protein S9		26511	0.258914	0.0500965	-5.1683	2.3623e-07	3.21024e-07
BIF_01317	I3242_08815		D-2-hydroxyacid dehydrogenase family protein		D-2-hydroxyacid dehydrogenase family protein		972.202	0.258378	0.0806124	-3.20519	0.00134972	0.00160491
BIF_00622	I3242_03885	sufS	SufS family cysteine desulfurase		cysteine desulfurase		2772.96	0.255172	0.0643724	-3.964	7.37038e-05	9.2703e-05
BIF_00345	I3242_02850		RNA methyltransferase		RNA methyltransferase		919.888	0.249001	0.0788546	-3.15773	0.00159004	0.0018808
BIF_00845	I3242_06775	priA	bifunctional 1-(5-phosphoribosyl)-5-((5- phosphoribosylamino)methylideneamino)imidazole-4- carboxamide isomerase/phosphoribosylanthranilate isomerase PriA	priA	bifunctional 1-(5-phosphoribosyl)-5-((5- phosphoribosylamino)methylideneamino)imidazole-4- carboxamide isomerase/phosphoribosylanthranilate isomerase PriA	Histidine Metabolism	1576.03	0.247723	0.0741073	-3.34276	0.000829499	0.000993643
BIF_00792	I3242_00990	pgl	6-phosphogluconolactonase		6-phosphogluconolactonase	Pentose Phosphate Pathway	463.529	0.246548	0.108094	-2.28087	0.0225564	0.0254321
BIF_01155	I3242_08630		DNA-directed RNA polymerase subunit alpha		DNA-directed RNA polymerase subunit alpha		25110.4	0.245939	0.0536794	-4.58163	4.61368e-06	6.06583e-06
BIF_02440	I3242_09130	obgE	GTPase ObgE	obgE	GTPase ObgE		6031.03	0.244619	0.0597468	-4.09427	4.23506e-05	5.39875e-05
BIF_00329	I3242_03315	aroA	3-phosphoshikimate 1-carboxyvinyltransferase	aroA	3-phosphoshikimate 1-carboxyvinyltransferase	Tyrosine, Tryptophan, Phenylalanine Biosynthesis	1176.01	0.24443	0.0883618	-2.76624	0.00567076	0.0065839
BIF_00738	I3242_03350	glmU	bifunctional UDP-N-acetylglucosamine diphosphorylase/glucosamine-1-phosphate N-acetyltransferase GlmU	glmU	bifunctional UDP-N-acetylglucosamine diphosphorylase/glucosamine-1-phosphate N-acetyltransferase GlmU	Cell Envelope Biosynthesis	1671.9	0.243509	0.080786	-3.01424	0.00257623	0.00302207
BIF_00369	I3242_08720	rpmC	50S ribosomal protein L29	rpmC	50S ribosomal protein L29		3016.59	0.2409	0.0828515	-2.90762	0.00364192	0.00425015
BIF_01528	I3242_01590		RNA-binding protein		RNA-binding protein		2190.34	0.237837	0.0948099	-2.50857	0.0121223	0.013847
BIF_01398	I3242_08350		CHAP domain-containing protein		CHAP domain-containing protein		3822.45	0.237161	0.0567937	-4.17582	2.96913e-05	3.79352e-05
BIF_00994	I3242_02135		cadherin-like domain-containing protein		tandem-95 repeat protein		3640.06	0.236412	0.0607247	-3.89318	9.89402e-05	0.000123484
BIF_00082	I3242_03450		amidohydrolase		amidohydrolase		735.692	0.229557	0.0878502	-2.61305	0.00897374	0.0103445
BIF_00201	I3242_09145		Rne/Rng family ribonuclease		Rne/Rng family ribonuclease		9602.26	0.229108	0.0664286	-3.44894	0.000562793	0.000677027
BIF_00016	I3242_07485		histidine--tRNA ligase		histidine--tRNA ligase	Histidine Metabolism	3038.18	0.228527	0.0714261	-3.1995	0.00137668	0.00163526
BIF_00475	I3242_05805	uvrC	excinuclease ABC subunit UvrC	uvrC	excinuclease ABC subunit UvrC		1008.01	0.228125	0.0950083	-2.4011	0.0163457	0.0185963
BIF_01166	I3242_07585		DUF58 domain-containing protein		DUF58 domain-containing protein		970.924	0.227681	0.0835824	-2.72403	0.00644899	0.00746448
BIF_01073	I3242_05640	sucD	succinate--CoA ligase subunit alpha	sucD	succinate--CoA ligase subunit alpha	Citric Acid Cycle	3626.4	0.225972	0.0642497	-3.5171	0.000436291	0.000527651
BIF_01373	I3242_08785	glgX	glycogen debranching protein GlgX	glgX	glycogen debranching protein GlgX	Glycogen Metabolism	3425.59	0.225746	0.0883658	-2.55468	0.0106286	0.0122025
BIF_01217	I3242_08035		ABC transporter ATP-binding protein		ABC transporter ATP-binding protein	Transport	373.014	0.222118	0.119293	-1.86196	0.0626092	0.069145
BIF_01790	I3242_06105	dut	dUTP diphosphatase	dut	dUTP diphosphatase	Nucleotide Salvage Pathway	1078.44	0.213241	0.0869084	-2.45363	0.0141423	0.0161057
BIF_01455	I3242_00020		DUF721 domain-containing protein		DUF721 domain-containing protein		361.351	0.208276	0.131566	-1.58305	0.11341	0.122851
BIF_00229	I3242_05660	ruvB	Holliday junction branch migration DNA helicase RuvB	ruvB	Holliday junction branch migration DNA helicase RuvB		791.404	0.205067	0.0884126	-2.31944	0.0203713	0.0230143
BIF_01564	I3242_06040		RsmD family RNA methyltransferase		SAM-dependent methyltransferase		431.219	0.198443	0.122881	-1.61492	0.106327	0.115622
BIF_00580	I3242_02245		amino acid ABC transporter permease		amino acid ABC transporter permease	Transport	3209.66	0.193689	0.0620253	-3.12275	0.0017917	0.00211492
BIF_00491	I3242_03050		glycoside hydrolase family 3 protein		glycoside hydrolase family 3 protein	Cell Envelope Biosynthesis	431.828	0.192617	0.120661	-1.59634	0.110413	0.119835
BIF_01983	I3242_02170		ribonuclease J		ribonuclease J		11283.5	0.191049	0.0582995	-3.27702	0.00104909	0.00125403
BIF_00731	I3242_07600		VWA domain-containing protein		VWA domain-containing protein		835.518	0.190689	0.0862877	-2.20992	0.0271107	0.0303855
BIF_00411	I3242_08190	ettA	energy-dependent translational throttle protein EttA	ettA	energy-dependent translational throttle protein EttA		7094.2	0.186313	0.0610032	-3.05415	0.00225702	0.00265325
BIF_01805	I3242_00805	tmk	dTMP kinase	tmk	dTMP kinase	Nucleotide Salvage Pathway	784.417	0.183776	0.0862586	-2.13052	0.0331288	0.0369476
BIF_01845	I3242_07220	efp	elongation factor P	efp	elongation factor P		5402.93	0.178938	0.0756802	-2.3644	0.0180595	0.0204843
BIF_02096	I3242_01520		3-deoxy-7-phosphoheptulonate synthase		3-deoxy-7-phosphoheptulonate synthase	Tyrosine, Tryptophan, Phenylalanine Metabolism	1887.89	0.178475	0.0709765	-2.51456	0.0119181	0.0136275
BIF_00419	I3242_05770		L-lactate dehydrogenase		L-lactate dehydrogenase	Pyruvate Metabolism; Glycolysis / Gluconeogenesis	886.278	0.176662	0.0847622	-2.08421	0.0371412	0.041341
BIF_00605	I3242_07055		1-deoxy-D-xylulose-5-phosphate reductoisomerase		1-deoxy-D-xylulose-5-phosphate reductoisomerase	Terpenoid Biosynthesis	2701.66	0.174346	0.0635923	-2.74162	0.00611379	0.00708374
BIF_00804	I3242_07605		cell surface protein		cell surface protein		552.274	0.172907	0.118974	-1.45331	0.146136	0.156951
BIF_00562	I3242_05670	ruvC	crossover junction endodeoxyribonuclease RuvC	ruvC	crossover junction endodeoxyribonuclease RuvC		615.454	0.169557	0.0933906	-1.81556	0.0694374	0.0763879
BIF_02265	I3242_06225		DUF3046 domain-containing protein		DUF3046 domain-containing protein		98.0396	0.168165	0.201906	-0.832891	0.404906	0.422446
BIF_00943	I3242_09895		dCTP deaminase		dCTP deaminase	Nucleotide Salvage Pathway	1549.6	0.163774	0.0728858	-2.24699	0.0246404	0.027699
BIF_00670	I3242_08745	rplB	50S ribosomal protein L2	rplB	50S ribosomal protein L2		33874.8	0.161264	0.073089	-2.2064	0.0273558	0.0306299
BIF_00611	I3242_03295	glgX	glycogen debranching protein GlgX	glgX	glycogen debranching protein GlgX	Glycogen Metabolism	9243.1	0.151729	0.0574727	-2.64001	0.0082903	0.00957614
BIF_01023	I3242_00800	topA	type I DNA topoisomerase	topA	type I DNA topoisomerase		8157.56	0.150948	0.0590552	-2.55605	0.0105869	0.0121669
BIF_01017	I3242_06255	miaA	tRNA (adenosine(37)-N6)-dimethylallyltransferase MiaA	miaA	tRNA (adenosine(37)-N6)-dimethylallyltransferase MiaA		1222.52	0.150343	0.090432	-1.6625	0.096412	0.105346
BIF_01060	I3242_03525	nhaA	Na+/H+ antiporter NhaA		Na+/H+ antiporter NhaA	Transport	1313.12	0.147006	0.0989067	-1.48631	0.137196	0.14791
BIF_00843	I3242_06785		hypothetical protein		hypothetical protein		1919.57	0.145258	0.0745805	-1.94767	0.051455	0.0569375
BIF_00076	I3242_08715	rpsQ	30S ribosomal protein S17	rpsQ	30S ribosomal protein S17		6312.86	0.143616	0.0734985	-1.954	0.0507012	0.0561583
BIF_00031	I3242_04450		tryptophan synthase subunit alpha		tryptophan synthase subunit alpha	Tyrosine, Tryptophan, Phenylalanine Metabolism	1849.75	0.143158	0.0670527	-2.13501	0.03276	0.0365723
BIF_00574	I3242_03310		ABC transporter permease		ABC transporter permease		336.59	0.14244	0.122263	-1.16503	0.244007	0.258872
BIF_01464	I3242_09095	rplA	50S ribosomal protein L1	rplA	50S ribosomal protein L1		15439.6	0.139155	0.0618516	-2.24982	0.0244603	0.0275239
BIF_00786	I3242_01055		DUF1727 domain-containing protein		DUF1727 domain-containing protein		2316.94	0.123458	0.0709686	-1.73961	0.0819272	0.089692
BIF_00504	I3242_07425		DUF3516 domain-containing protein		DUF3516 domain-containing protein		2521.14	0.122613	0.0672816	-1.82239	0.0683964	0.0753159
BIF_01051	I3242_01140	rplI	50S ribosomal protein L9	rplI	50S ribosomal protein L9		9013.34	0.119554	0.0648145	-1.84455	0.0651029	0.0718289
BIF_01442	I3242_08050		branched-chain amino acid ABC transporter permease		branched-chain amino acid ABC transporter permease	Transport	855.602	0.113489	0.0943482	-1.20287	0.229026	0.243435
BIF_01606	I3242_07230	fetB	iron export ABC transporter permease subunit FetB	fetB	iron export ABC transporter permease subunit FetB		451.116	0.111446	0.102791	-1.0842	0.278276	0.2944
BIF_00135	I3242_08680	rplR	50S ribosomal protein L18	rplR	50S ribosomal protein L18		12635.1	0.108703	0.0739013	-1.47092	0.141312	0.151914
BIF_01833	I3242_03145		hypothetical protein		cell division protein FtsK		151.145	0.106218	0.171851	-0.618083	0.53652	0.552128
BIF_01462	I3242_09105	nusG	transcription termination/antitermination factor NusG	nusG	transcription termination/antitermination factor NusG		7387.46	0.106175	0.071847	-1.47779	0.139465	0.150071
BIF_01061	I3242_03530		TIGR00730 family Rossman fold protein		TIGR00730 family Rossman fold protein		908.798	0.101609	0.0818657	-1.24116	0.214545	0.228687
BIF_01671	I3242_10060		hypothetical protein		hypothetical protein		5068.58	0.101384	0.061169	-1.65744	0.0974299	0.106253
BIF_00898	I3242_06495		4-hydroxy-3-methylbut-2-enyl diphosphate reductase		4-hydroxy-3-methylbut-2-enyl diphosphate reductase	Terpenoid Biosynthesis	1909.83	0.0973005	0.106198	-0.916217	0.359553	0.376865
BIF_00939	I3242_06480		thiamine diphosphokinase		thiamine diphosphokinase	Thiamine Metabolism	220.542	0.0936406	0.149379	-0.626865	0.530748	0.547182
BIF_01897	I3242_01335		F0F1 ATP synthase subunit epsilon		F0F1 ATP synthase subunit epsilon	Energy Metabolism	2935.16	0.0925078	0.0671733	-1.37715	0.168465	0.180419
BIF_01058	I3242_00310		serine/threonine-protein phosphatase		protein phosphatase 2C domain-containing protein		6849.49	0.0902837	0.054425	-1.65886	0.0971431	0.106042
BIF_00065	I3242_03670		DEAD/DEAH box helicase		DEAD/DEAH box helicase		2939.28	0.0880243	0.0669617	-1.31455	0.188662	0.201667
BIF_00675	I3242_08890	groES	co-chaperone GroES	groES	co-chaperone GroES		8875.33	0.0816956	0.0525138	-1.5557	0.11978	0.129504
BIF_01298	I3242_01855		aldo/keto reductase		aldo/keto reductase		1385.28	0.0793158	0.0730846	-1.08526	0.277806	0.294178
BIF_00445	I3242_05950		NADP-dependent isocitrate dehydrogenase		NADP-dependent isocitrate dehydrogenase	Citrate Acid Cycle	2658.57	0.0792531	0.0840689	-0.942716	0.345826	0.363487
BIF_00761	I3242_08565	truB	tRNA pseudouridine(55) synthase TruB		tRNA pseudouridine(55) synthase TruB	Pyrimidine Metabolism	2329.42	0.0789895	0.0742734	-1.0635	0.287557	0.303935
BIF_00306	I3242_06930		DivIVA domain-containing protein		DivIVA domain-containing protein		14128.7	0.0780659	0.0630773	-1.23762	0.215856	0.229868
BIF_02246	I3242_04465		phosphoribosyl-ATP diphosphatase		phosphoribosyl-ATP diphosphatase	Histidine Metabolism	1225.57	0.0764095	0.0989278	-0.772377	0.439891	0.457681
BIF_01346	I3242_07635		flippase-like domain-containing protein		flippase-like domain-containing protein		2652.5	0.074886	0.0634775	-1.17973	0.238109	0.252852
BIF_00099	I3242_08955		polyribonucleotide nucleotidyltransferase		polyribonucleotide nucleotidyltransferase		30021	0.0734991	0.0553259	-1.32848	0.184021	0.196892
BIF_01491	I3242_07340		glycosyltransferase		glycosyltransferase family 2 protein		1993.02	0.0690444	0.0654731	-1.05455	0.291633	0.307956
BIF_01316	I3242_08810		YigZ family protein		YigZ family protein		238.207	0.0661298	0.148215	-0.446174	0.655471	0.66726
BIF_00145	I3242_05870		ABC-F family ATP-binding cassette domain-containing protein		ABC-F family ATP-binding cassette domain-containing protein		932.806	0.0628337	0.0824943	-0.761673	0.446255	0.463876
BIF_01482	I3242_09875		Na+/H+ antiporter		sodium:proton antiporter	Transport	1131.72	0.0599861	0.0747126	-0.802891	0.422038	0.439509
BIF_00518	I3242_03595		alpha/beta fold hydrolase		alpha/beta fold hydrolase		1097.99	0.0563355	0.0779994	-0.722256	0.470137	0.486912
BIF_02520	I3242_08360		hypothetical protein		DUF2530 domain-containing protein		705.08	0.0537407	0.0877411	-0.612492	0.540212	0.555422
BIF_01336	I3242_01295		homoserine O-succinyltransferase		homoserine O-succinyltransferase	Methionine Metabolism	1175.24	0.047744	0.083134	-0.574301	0.565764	0.579588
BIF_01399	I3242_08355		phosphoserine transaminase		phosphoserine transaminase	Glycine, Serine Threonine Metabolism	2266.62	0.0467075	0.0677881	-0.689023	0.490809	0.506468
BIF_02085	I3242_06180		hypothetical protein		hypothetical protein		503.151	0.0464058	0.0962436	-0.482171	0.629685	0.641587
BIF_01256	I3242_07070		DUF3052 domain-containing protein		DUF3052 domain-containing protein		1254.24	0.0460709	0.084355	-0.546156	0.584959	0.59871
BIF_00187	I3242_02855	pheS	phenylalanine--tRNA ligase subunit alpha	pheS	phenylalanine--tRNA ligase subunit alpha	Tyrosine, Tryptophan, Phenylalanine Biosynthesis	3552.52	0.0456303	0.0626046	-0.728864	0.466085	0.4836
BIF_00604	I3242_05585		DEAD/DEAH box helicase		DEAD/DEAH box helicase		2981.46	0.0441123	0.0845201	-0.521915	0.601729	0.614209
BIF_00553	I3242_02945		tyrosine--tRNA ligase		tyrosine--tRNA ligase	Tyrosine, Tryptophan, Phenylalanine Metabolism	5405.37	0.0412692	0.057733	-0.714828	0.474715	0.490756
BIF_01440	I3242_00515		CrcB family protein		CrcB family protein		413.309	0.038142	0.114803	-0.33224	0.739708	0.746301
BIF_01194	I3242_03105		cadmium transporter		cadmium transporter		469.3	0.0364619	0.113136	-0.322284	0.747238	0.753226
BIF_00642	I3242_06550		NUDIX domain-containing protein		NUDIX domain-containing protein		640.356	0.0363984	0.100266	-0.363018	0.716592	0.724269
BIF_00371	I3242_08730	rpsC	30S ribosomal protein S3	rpsC	30S ribosomal protein S3		28564.1	0.0362606	0.0680099	-0.533167	0.593918	0.606782
BIF_01543	I3242_09415		sugar nucleotide-binding protein		bifunctional dTDP-4-dehydrorhamnose 3,5-epimerase family protein/NAD(P)-dependent oxidoreductase	Cell Envelope Biosynthesis	3293.67	0.0322113	0.0725516	-0.443978	0.657058	0.668275
BIF_01157	I3242_08640	rpsM	30S ribosomal protein S13	rpsM	30S ribosomal protein S13		16058.1	0.0283613	0.0529154	-0.535975	0.591976	0.605345
BIF_01438	I3242_00500		adenylosuccinate synthase		adenylosuccinate synthase	Purine Pyrimidine Biosynthesis	3877.94	0.0262219	0.0627418	-0.417934	0.675995	0.685687
BIF_01347	I3242_01570		DUF2207 domain-containing protein		DUF2207 domain-containing protein		1218.07	0.0261196	0.0773089	-0.33786	0.735468	0.742685
BIF_00209	I3242_08555	radA	DNA repair protein RadA	radA	DNA repair protein RadA		1018.91	0.0150672	0.0903945	-0.166683	0.867619	0.871469
BIF_00332	I3242_07520		ATP-dependent Clp protease ATP-binding subunit		ATP-dependent Clp protease ATP-binding subunit		14653.1	0.00817046	0.0522421	-0.156396	0.875721	0.878826
BIF_01629	I3242_09475		ABC transporter ATP-binding protein		ATP-binding cassette domain-containing protein		3309.18	0.0056425	0.100885	-0.0559297	0.955398	0.957089
BIF_00825	I3242_02225		CHAP domain-containing protein		CHAP domain-containing protein		16023.1	-0.00204425	0.0767558	0.0266332	0.978752	0.978752
BIF_02024	I3242_01820		ATP-binding cassette domain-containing protein		ATP-binding cassette domain-containing protein		1880.1	-0.0029955	0.0715125	0.0418877	0.966588	0.967443
BIF_00935	I3242_07535		cold shock domain-containing protein		cold-shock protein		1625.63	-0.00998008	0.0821534	0.121481	0.90331	0.90571
BIF_01344	I3242_07645		proteasome accessory factor PafA2 family protein	pafA	Pup--protein ligase		1539.28	-0.0132914	0.0729438	0.182214	0.855414	0.859973
BIF_00360	I3242_00005	dnaA	chromosomal replication initiator protein DnaA	dnaA	chromosomal replication initiator protein DnaA		2844.73	-0.0141342	0.0667639	0.211704	0.832338	0.837517
BIF_00205	I3242_07975		peptidase M13		peptidase M13		4944.6	-0.0240725	0.066107	0.364145	0.71575	0.724065
BIF_01456	I3242_00025	gyrB	DNA topoisomerase (ATP-hydrolyzing) subunit B	gyrB	DNA topoisomerase (ATP-hydrolyzing) subunit B		6887.9	-0.0277248	0.0574198	0.482844	0.629206	0.641587
BIF_01352	I3242_00830		hypothetical protein		hypothetical protein		1136.9	-0.029667	0.096509	0.307401	0.758538	0.763937
BIF_01248	I3242_01660		DUF177 domain-containing protein		DUF177 domain-containing protein		1095.39	-0.0297342	0.0809405	0.367359	0.713352	0.722284
BIF_01656	I3242_00135		HlyC/CorC family transporter		HlyC/CorC family transporter		1998.34	-0.0322771	0.0765269	0.421775	0.673189	0.683453
BIF_01826	I3242_03975		branched-chain amino acid aminotransferase		branched-chain amino acid aminotransferase	Valine, leucine isoleucine degradationValine, leucine isoleucine biosynthesis	6918.22	-0.0355341	0.0602985	0.589304	0.555658	0.570267
BIF_01573	I3242_01860		HNH endonuclease		HNH endonuclease		657.496	-0.0396756	0.100053	0.396547	0.691702	0.70099
BIF_02073	I3242_04240		dihydroorotate dehydrogenase electron transfer subunit		dihydroorotate dehydrogenase electron transfer subunit	Purine Pyrimidine Biosynthesis	1124.45	-0.0431613	0.0750103	0.575405	0.565017	0.579347
BIF_01159	I3242_01810		long-chain fatty acid--CoA ligase		long-chain fatty acid--CoA ligase	Cell Envelope Biosynthesis	9837.01	-0.0460021	0.0666279	0.690432	0.489922	0.506015
BIF_01444	I3242_04280		pyridoxal phosphate-dependent aminotransferase		pyridoxal phosphate-dependent aminotransferase	Alanine Aspartate Metabolism	3250.15	-0.0464901	0.0634664	0.732514	0.463855	0.481728
BIF_00298	I3242_02160		4-hydroxy-tetrahydrodipicolinate reductase		4-hydroxy-tetrahydrodipicolinate reductase	Lysine Biosynthesis	1727.43	-0.047802	0.0769236	0.621422	0.534322	0.550366
BIF_00702	I3242_06385		chorismate mutase		chorismate mutase	Tyrosine, Tryptophan, Phenylalanine Metabolism	1462.19	-0.0518398	0.0722132	0.717872	0.472836	0.48926
BIF_01461	I3242_09110	secE	preprotein translocase subunit SecE	secE	preprotein translocase subunit SecE		2006.8	-0.0543617	0.0747341	0.727401	0.46698	0.484086
BIF_01466	I3242_09055		biotin--[acetyl-CoA-carboxylase] ligase		biotin--acetyl-CoA-carboxylase ligase	Biotin Metabolism	1754.24	-0.0545679	0.0894761	0.60986	0.541955	0.556708
BIF_01452	I3242_00010	dnaN	DNA polymerase III subunit beta	dnaN	DNA polymerase III subunit beta		4109.49	-0.0552933	0.061833	0.894236	0.371196	0.38799
BIF_00530	I3242_02195		phosphoglucosamine mutase		phosphoglucosamine mutase	Lacto-N-biose; Galacto-N-biose pathway	4390.87	-0.0589766	0.0575741	1.02436	0.305665	0.321573
BIF_00272	I3242_08795	rplM	50S ribosomal protein L13	rplM	50S ribosomal protein L13		30062.8	-0.0614155	0.0684353	0.897425	0.369492	0.386566
BIF_00400	I3242_07560	groL	chaperonin GroEL	groL	chaperonin GroEL		34805.9	-0.0676034	0.0651799	1.03718	0.299652	0.316128
BIF_00905	I3242_02235		ABC transporter substrate-binding protein		ABC transporter substrate-binding protein	Transport	2244.48	-0.0722629	0.0800527	0.902691	0.36669	0.38399
BIF_01384	I3242_08245		ABC transporter ATP-binding protein		ABC transporter ATP-binding protein		930.623	-0.0776791	0.0829857	0.936055	0.349245	0.3664
BIF_00473	I3242_07985		proline--tRNA ligase		proline--tRNA ligase	Arginine Proline Metabolism	6425.94	-0.0801916	0.0576683	1.39057	0.164357	0.176353
BIF_00548	I3242_07120		patatin family protein		patatin family protein		1596.31	-0.0806389	0.0858808	0.938963	0.34775	0.365169
BIF_01273	I3242_09595		MarR family transcriptional regulator		MarR family transcriptional regulator		111.495	-0.0814053	0.186304	0.436948	0.662149	0.672848
BIF_01674	I3242_10045		LytR C-terminal domain-containing protein		LytR C-terminal domain-containing protein		2164.6	-0.0837858	0.0678797	1.23433	0.217081	0.230954
BIF_00830	I3242_08080		ROK family transcriptional regulator		ROK family transcriptional regulator		494.423	-0.08762	0.108924	0.804415	0.421157	0.438996
BIF_02830	I3242_06770		DUF2252 domain-containing protein		DUF2252 domain-containing protein		730.87	-0.0899623	0.0875127	1.02799	0.303954	0.320071
BIF_00750	I3242_06120		alkaline phosphatase family protein		alkaline phosphatase family protein		510.579	-0.0923534	0.107396	0.859931	0.389827	0.407089
BIF_02895	I3242_02050		quinone-dependent dihydroorotate dehydrogenase		quinone-dependent dihydroorotate dehydrogenase	Purine Pyrimidine Biosynthesis	2333.58	-0.0980217	0.0707586	1.3853	0.165962	0.177906
BIF_00606	I3242_07060		DivIVA domain-containing protein		DivIVA domain-containing protein		4926.49	-0.103871	0.0597046	1.73976	0.0819016	0.089692
BIF_02247	I3242_04470		ATP phosphoribosyltransferase		ATP phosphoribosyltransferase	Histidine Metabolism	3782.94	-0.109382	0.0652832	1.6755	0.0938359	0.10263
BIF_01471	I3242_07860	nrdD	anaerobic ribonucleoside-triphosphate reductase	nrdD	anaerobic ribonucleoside-triphosphate reductase	Purine Metabolism	20173.3	-0.110236	0.106675	1.03339	0.301423	0.317701
BIF_00866	I3242_06125		DNA topoisomerase IV subunit A		DNA topoisomerase IV subunit A		1955.41	-0.11131	0.0699197	1.59197	0.111392	0.120781
BIF_00120	I3242_03485		trigger factor		trigger factor		12730	-0.111524	0.073788	1.51141	0.130683	0.141157
BIF_00130	I3242_02825		DUF3043 domain-containing protein		DUF3043 domain-containing protein		2654.12	-0.113162	0.0698379	1.62036	0.105155	0.114458
BIF_00809	I3242_02880	argB	acetylglutamate kinase	argB	acetylglutamate kinase	Proline, Arginine Metabolism; Urea cycle Metabolism of amino groups	737.951	-0.125932	0.0983767	1.2801	0.200511	0.213929
BIF_00932	I3242_08845		ferredoxin family protein		ferredoxin family protein		1098.01	-0.129331	0.0859654	1.50446	0.132464	0.142945
BIF_02305	I3242_00275		DUF881 domain-containing protein		DUF881 domain-containing protein		1396.05	-0.129428	0.0732704	1.76644	0.0773223	0.084897
BIF_01560	I3242_00840		MFS transporter		MFS transporter		1492.17	-0.133953	0.0760075	1.76236	0.0780083	0.0855673
BIF_01284	I3242_07690	fmt	methionyl-tRNA formyltransferase		methionyl-tRNA formyltransferase	Folate Metabolism	2096.21	-0.133971	0.0673243	1.98993	0.046599	0.0517665
BIF_00045	I3242_02650	fusA	elongation factor G	fusA	elongation factor G		62748.6	-0.135727	0.0595201	2.28036	0.0225864	0.0254406
BIF_00673	I3242_03820	alaS	alanine--tRNA ligase	alaS	alanine--tRNA ligase	Alanine Aspartate Metabolism	12837.1	-0.139845	0.0533263	2.62244	0.00873028	0.0100741
BIF_01280	I3242_04455		prolipoprotein diacylglyceryl transferase		prolipoprotein diacylglyceryl transferase		2429.66	-0.140638	0.0714725	1.96772	0.0491003	0.0544857
BIF_01962	I3242_08650	infA	translation initiation factor IF-1	infA	translation initiation factor IF-1		10477.8	-0.142556	0.0653806	2.1804	0.0292277	0.0326611
BIF_01906	I3242_10115	rpmH	50S ribosomal protein L34	rpmH	50S ribosomal protein L34		1342.64	-0.152358	0.0939587	1.62154	0.104902	0.114292
BIF_01038	I3242_02250		amino acid ABC transporter ATP-binding protein		amino acid ABC transporter ATP-binding protein	Transport	2872.86	-0.153851	0.0644212	2.3882	0.0169309	0.0192427
BIF_01531	I3242_01480	rsmD	16S rRNA (guanine(966)-N(2))-methyltransferase RsmD	rsmD	16S rRNA (guanine(966)-N(2))-methyltransferase RsmD		442.582	-0.16239	0.109334	1.48527	0.137473	0.148068
BIF_01003	I3242_07960		citrate synthase		citrate synthase	Citric Acid Cycle	1922.66	-0.167791	0.0721802	2.3246	0.0200931	0.0227454
BIF_01163	I3242_07570		LytR C-terminal domain-containing protein		LytR C-terminal domain-containing protein		2245.06	-0.168413	0.0659463	2.55379	0.0106559	0.0122213
BIF_00314	I3242_06670		UDP-N-acetylmuramyl peptide synthase		hypothetical protein		2361.01	-0.171475	0.0676559	2.53451	0.0112604	0.0129012
BIF_00686	I3242_00435		trypsin-like peptidase domain-containing protein		trypsin-like peptidase domain-containing protein		7814.59	-0.173671	0.0735295	2.36192	0.0181807	0.0206012
BIF_00372	I3242_07040	recO	DNA repair protein RecO	recO	DNA repair protein RecO		611.76	-0.17476	0.108478	1.61101	0.107177	0.116434
BIF_00841	I3242_00415		hemolysin III family protein		hemolysin III family protein		703.565	-0.175042	0.0876044	1.99809	0.0457067	0.0508251
BIF_01031	I3242_06155		RNA polymerase sigma factor		RNA polymerase sigma factor		4745.31	-0.180983	0.0612084	2.95683	0.00310821	0.00363857
BIF_01500	I3242_00720	dnaX	DNA polymerase III subunit gamma/tau		DNA polymerase III subunit gamma and tau		3734.34	-0.181187	0.0724952	2.49929	0.0124441	0.0142004
BIF_01196	I3242_03085		septum formation initiator family protein		septum formation initiator family protein		1102.66	-0.182759	0.085952	2.12629	0.0334792	0.0373017
BIF_01615	I3242_00605		LacI family DNA-binding transcriptional regulator		LacI family DNA-binding transcriptional regulator		732.395	-0.19647	0.107435	1.82873	0.0674393	0.0743343
BIF_00632	I3242_02155		MFS transporter		MFS transporter		1839.64	-0.199488	0.0799568	2.49495	0.0125975	0.0143609
BIF_00970	I3242_06145		MFS transporter		MFS transporter		127.426	-0.20108	0.174622	1.15151	0.249522	0.264474
BIF_00158	I3242_01505		pyroglutamyl-peptidase I		pyroglutamyl-peptidase I		1608.45	-0.202611	0.0687031	2.94908	0.00318721	0.00372719
BIF_01610	I3242_00640		helix-turn-helix transcriptional regulator		helix-turn-helix transcriptional regulator		1157.16	-0.205668	0.0897382	2.29186	0.0219135	0.0247318
BIF_01329	I3242_06340		DUF3710 domain-containing protein		DUF3710 domain-containing protein		3679.49	-0.2059	0.0649156	3.17182	0.00151489	0.00179565
BIF_00327	I3242_01330		F0F1 ATP synthase subunit beta	atpD	F0F1 ATP synthase subunit beta	Energy Metabolism	18421.4	-0.207375	0.0579021	3.58148	0.000341658	0.000416315
BIF_01849	I3242_06450	xerD	site-specific tyrosine recombinase XerD	xerD	site-specific tyrosine recombinase XerD		579.032	-0.222508	0.100476	2.21453	0.026792	0.030058
BIF_02615	I3242_07330		ROK family protein		ROK family protein	Glycolysis/Gluconeogenesis	5615.5	-0.223405	0.0642117	3.4792	0.000502917	0.000605641
BIF_01268	I3242_09270	upp	uracil phosphoribosyltransferase	upp	uracil phosphoribosyltransferase	Nucleotide Salvage Pathway	5241.4	-0.22652	0.0637881	3.55113	0.000383583	0.000466397
BIF_00539	I3242_05795	rapZ	RNase adapter RapZ	rapZ	RNase adapter RapZ		1740.18	-0.227703	0.0808274	2.81715	0.00484516	0.00563692
BIF_01115	I3242_01270		inorganic diphosphatase		inorganic diphosphatase	Anaplerotic Reactions	3709.1	-0.23036	0.0808393	2.8496	0.00437744	0.00509801
BIF_00976	I3242_05810	uvrA	excinuclease ABC subunit UvrA	uvrA	excinuclease ABC subunit UvrA		2786.61	-0.230826	0.0612666	3.76757	0.000164846	0.000203052
BIF_01797	I3242_06060		hypothetical protein		hypothetical protein		1936.56	-0.231117	0.0838872	2.75509	0.00586753	0.00680538
BIF_01235	I3242_08940	rplJ	50S ribosomal protein L10	rplJ	50S ribosomal protein L10		32080.9	-0.2317	0.0591427	3.91765	8.94173e-05	0.000111969
BIF_00704	I3242_03165		glycosyltransferase family 2 protein		glycosyltransferase family 2 protein		4209.84	-0.231739	0.0614431	3.7716	0.000162203	0.000200234
BIF_00501	I3242_08110	xylA	xylose isomerase	xylA	xylose isomerase	Fructose and Mannose Metabolism	408.29	-0.237151	0.122582	1.93464	0.0530347	0.0586282
BIF_00168	I3242_02020		S9 family peptidase		S9 family peptidase		2895.06	-0.253029	0.0631578	4.0063	6.16766e-05	7.78349e-05
BIF_00225	I3242_03505		ATP-dependent Clp protease proteolytic subunit		ATP-dependent Clp protease proteolytic subunit		3505.92	-0.260863	0.0677566	3.85001	0.000118114	0.000146767
BIF_02012	I3242_06765	glnA	type I glutamate--ammonia ligase	glnA	type I glutamate--ammonia ligase	Glutamate Metabolism	4726.55	-0.263152	0.0589907	4.4609	8.16145e-06	1.06437e-05
BIF_00985	I3242_04490		DUF881 domain-containing protein		DUF881 domain-containing protein		747.751	-0.265454	0.0880647	3.0143	0.0025757	0.00302207
BIF_01165	I3242_07580		MoxR family ATPase		MoxR family ATPase		1992.28	-0.265876	0.0682665	3.89468	9.83276e-05	0.000122855
BIF_00367	I3242_02615	purT	formate-dependent phosphoribosylglycinamide formyltransferase	purT	formate-dependent phosphoribosylglycinamide formyltransferase	Purine Pyrimidine Biosynthesis	1626.38	-0.26713	0.0694279	3.84759	0.000119286	0.000148061
BIF_00213	I3242_08700	rplE	50S ribosomal protein L5	rplE	50S ribosomal protein L5		17940.4	-0.267588	0.0656485	4.07607	4.58031e-05	5.81921e-05
BIF_00666	I3242_02070		ACT domain-containing protein		ACT domain-containing protein		1608.92	-0.269713	0.0796394	3.38667	0.000707452	0.000850144
BIF_01609	I3242_00665		HAD family phosphatase		HAD family hydrolase		780.651	-0.270604	0.0872069	3.10301	0.00191561	0.00225647
BIF_00018	I3242_06240	pgsA	CDP-diacylglycerol--glycerol-3-phosphate 3-phosphatidyltransferase	pgsA	CDP-diacylglycerol--glycerol-3-phosphate 3-phosphatidyltransferase	Glycerophospholipid Metabolism	1664.55	-0.271061	0.0872203	3.10777	0.00188504	0.00222278
BIF_01033	I3242_06150		type IIA DNA topoisomerase subunit B		type IIA DNA topoisomerase subunit B		3090.69	-0.276558	0.0650618	4.2507	2.13105e-05	2.74131e-05
BIF_00700	I3242_01225	rho	transcription termination factor Rho	rho	transcription termination factor Rho		7449.87	-0.279888	0.056856	4.92275	8.53359e-07	1.1432e-06
BIF_01562	I3242_00850		hypothetical protein		hypothetical protein		1863.13	-0.281827	0.108136	2.60623	0.0091546	0.0105422
BIF_01924	I3242_08220	ftsH	ATP-dependent zinc metalloprotease FtsH	ftsH	ATP-dependent zinc metalloprotease FtsH		17012.4	-0.284887	0.0662689	4.29896	1.71605e-05	2.21501e-05
BIF_01276	I3242_04475		CDP-alcohol phosphatidyltransferase family protein		CDP-alcohol phosphatidyltransferase family protein	Glycerophospholipid Metabolism	1197.78	-0.287213	0.090819	3.16248	0.00156434	0.00185234
BIF_01470	I3242_07855	nrdG	anaerobic ribonucleoside-triphosphate reductase activating protein	nrdG	anaerobic ribonucleoside-triphosphate reductase activating protein	Purine Metabolism	490.918	-0.288636	0.101249	2.85075	0.00436156	0.00508475
BIF_00776	I3242_07455		amino acid ABC transporter permease		amino acid ABC transporter permease	Transport	3172.8	-0.290986	0.0649142	4.48262	7.37318e-06	9.63792e-06
BIF_00924	I3242_01200	gatB	Asp-tRNA(Asn)/Glu-tRNA(Gln) amidotransferase subunit GatB	gatB	Asp-tRNA(Asn)/Glu-tRNA(Gln) amidotransferase subunit GatB	Alanine Aspartate Metabolism	9149.44	-0.295823	0.0536886	5.50998	3.58884e-08	4.97254e-08
BIF_01084	I3242_09560	rsmI	16S rRNA (cytidine(1402)-2'-O)-methyltransferase	rsmI	16S rRNA (cytidine(1402)-2'-O)-methyltransferase		1056.6	-0.301214	0.0763873	3.94324	8.03887e-05	0.000100999
BIF_02134	I3242_00745		aspartate kinase		aspartate kinase	Glycine, Serine Threonine Metabolism	3038.55	-0.301478	0.0680471	4.43043	9.40442e-06	1.22366e-05
BIF_00785	I3242_01060		glutamine amidotransferase		glutamine amidotransferase		843.682	-0.302269	0.0962201	3.14143	0.00168124	0.0019866
BIF_01254	I3242_07080		zinc-dependent metalloprotease		zinc-dependent metalloprotease		3259.92	-0.303257	0.0587081	5.16551	2.3979e-07	3.2547e-07
BIF_01145	I3242_05750	brnQ	branched-chain amino acid transport system II carrier protein	brnQ	branched-chain amino acid transport system II carrier protein	Transport	1408.35	-0.306549	0.08552	3.58453	0.000337692	0.000411926
BIF_01905	I3242_10110	rnpA	ribonuclease P protein component	rnpA	ribonuclease P protein component		1922.11	-0.307233	0.0784592	3.91582	9.00958e-05	0.000112694
BIF_01566	I3242_00280		class E sortase		class E sortase		2043.81	-0.31056	0.0690334	4.49869	6.8375e-06	8.94804e-06
BIF_00717	I3242_02145		PD-(D/E)XK nuclease family protein		PD-(D/E)XK nuclease family protein		2060.76	-0.313446	0.0821782	3.81423	0.00013661	0.000169193
BIF_02960	I3242_09545		methionine--tRNA ligase		methionine--tRNA ligase	tRNA Charging	4939.96	-0.316936	0.0557284	5.68714	1.29182e-08	1.80313e-08
BIF_01353	I3242_00825		formate--tetrahydrofolate ligase		formate--tetrahydrofolate ligase	One Carbon Pool by Folate	7441.83	-0.321862	0.0663805	4.84874	1.24248e-06	1.65664e-06
BIF_01981	I3242_02125		DUF58 domain-containing protein		DUF58 domain-containing protein		504.86	-0.322011	0.0974509	3.30435	0.000951983	0.00113916
BIF_00954	I3242_01785		gamma-glutamyl-gamma-aminobutyrate hydrolase family protein		gamma-glutamyl-gamma-aminobutyrate hydrolase family protein	Tyrosine, Tryptophan, Phenylalanine Metabolism	153.178	-0.324283	0.178762	1.81404	0.069671	0.0765704
BIF_00544	I3242_01325		F0F1 ATP synthase subunit gamma		F0F1 ATP synthase subunit gamma	Energy Metabolism	10452.3	-0.324848	0.0643757	5.04613	4.50856e-07	6.09759e-07
BIF_00102	I3242_03280	polA	DNA polymerase I	polA	DNA polymerase I		3342.74	-0.329968	0.0631681	5.22365	1.75432e-07	2.39842e-07
BIF_00765	I3242_06455	rplT	50S ribosomal protein L20	rplT	50S ribosomal protein L20		11354.1	-0.335581	0.0505619	6.63703	3.2007e-11	4.76109e-11
BIF_01275	I3242_04480		DUF881 domain-containing protein		DUF881 domain-containing protein		929.173	-0.338267	0.0913315	3.70373	0.000212451	0.000260557
BIF_02255	I3242_03795	rpsD	30S ribosomal protein S4	rpsD	30S ribosomal protein S4		22716.7	-0.339731	0.0579626	5.86122	4.59477e-09	6.53427e-09
BIF_00746	I3242_09690		sugar ABC transporter permease		sugar ABC transporter permease	Transport	705.201	-0.344536	0.117564	2.93061	0.00338298	0.00395204
BIF_02435	I3242_09150		succinyl-diaminopimelate desuccinylase		succinyl-diaminopimelate desuccinylase	Threonine Lysine Metabolism	1501.68	-0.348505	0.0727325	4.79161	1.65451e-06	2.19567e-06
BIF_01784	I3242_03895		metal-sulfur cluster assembly factor		metal-sulfur cluster assembly factor		1016.58	-0.351037	0.0940198	3.73366	0.00018872	0.000231956
BIF_01315	I3242_08805		AbrB family transcriptional regulator		AbrB family transcriptional regulator		806.308	-0.351636	0.0933112	3.76842	0.000164284	0.000202581
BIF_02330	I3242_08040		ABC transporter ATP-binding protein		ABC transporter ATP-binding protein	Transport	626.729	-0.355635	0.098161	3.62298	0.000291228	0.000356015
BIF_00297	I3242_02165	dapA	4-hydroxy-tetrahydrodipicolinate synthase	dapA	4-hydroxy-tetrahydrodipicolinate synthase	Lysine Biosynthesis	5594.87	-0.358045	0.0573035	6.24823	4.15142e-10	6.06376e-10
BIF_01561	I3242_00845		histidine phosphatase family protein		histidine phosphatase family protein		576.651	-0.359909	0.0918445	3.91868	8.90349e-05	0.000111614
BIF_01465	I3242_09065		helix-turn-helix domain-containing protein		helix-turn-helix domain-containing protein		881.282	-0.372496	0.0844874	4.40889	1.03903e-05	1.34883e-05
BIF_01760	I3242_02625		aminotransferase class I/II-fold pyridoxal phosphate-dependent enzyme		aminotransferase class I/II-fold pyridoxal phosphate-dependent enzyme	Glycine, Serine Threonine Metabolism	1555.99	-0.379946	0.0721721	5.26445	1.4061e-07	1.92934e-07
BIF_01431	I3242_01025	ftsY	signal recognition particle-docking protein FtsY	ftsY	signal recognition particle-docking protein FtsY		2849.1	-0.383219	0.0634978	6.03516	1.58806e-09	2.28423e-09
BIF_00560	I3242_05880		chorismate-binding protein	trpE	anthranilate synthase component I	Tyrosine, Tryptophan, Phenylalanine Metabolism	2598.94	-0.386797	0.0756534	5.11276	3.17494e-07	4.29908e-07
BIF_01513	I3242_09245		metallophosphoesterase		metallophosphoesterase family protein		1904.48	-0.38922	0.0852542	4.5654	4.98535e-06	6.53173e-06
BIF_00226	I3242_01575		aldo/keto reductase		aldo/keto reductase		1958.92	-0.390598	0.0676603	5.77293	7.79047e-09	1.09687e-08
BIF_01866	I3242_07365		TM2 domain-containing protein		TM2 domain-containing protein		3239.75	-0.395442	0.0633899	6.23824	4.42513e-10	6.4469e-10
BIF_02010	I3242_06975	thiD	bifunctional hydroxymethylpyrimidine kinase/phosphomethylpyrimidine kinase	thiD	bifunctional hydroxymethylpyrimidine kinase/phosphomethylpyrimidine kinase	Thiamine Metabolism	1476.62	-0.398921	0.077079	5.17548	2.27329e-07	3.09299e-07
BIF_01437	I3242_00495	fbaA	class II fructose-bisphosphate aldolase	fbaA	class II fructose-bisphosphate aldolase	Glycolysis/Gluconeogenesis	2613.03	-0.399141	0.114295	3.49219	0.000479069	0.000577535
BIF_02252	I3242_03935		HlyC/CorC family transporter		HlyC/CorC family transporter		1731.68	-0.401788	0.0814748	4.93144	8.16266e-07	1.0948e-06
BIF_01224	I3242_06835		N-acetyltransferase		GNAT family N-acetyltransferase		672.027	-0.406652	0.108745	3.7395	0.000184384	0.000226872
BIF_00603	I3242_05580		RNA polymerase-binding protein RbpA		RNA polymerase-binding protein RbpA		1038.5	-0.414052	0.0838056	4.94062	7.78731e-07	1.0457e-06
BIF_00394	I3242_02040		penicillin-binding protein		penicillin-binding protein		11184.3	-0.422929	0.052283	8.08921	6.00516e-16	9.753e-16
BIF_01650	I3242_08590		LacI family DNA-binding transcriptional regulator		LacI family DNA-binding transcriptional regulator		461.173	-0.424763	0.112176	3.78658	0.000152732	0.000188748
BIF_01927	I3242_07590		hypothetical protein		hypothetical protein		690.088	-0.426352	0.0876642	4.86347	1.15347e-06	1.53978e-06
BIF_01823	I3242_03850		3-dehydroquinate dehydratase	aroQ	type II 3-dehydroquinate dehydratase	Phenylalanine, tyrosine tryptophan biosynthesis	1126.08	-0.432351	0.0823641	5.24926	1.52713e-07	2.09034e-07
BIF_01319	I3242_09310		fumarylacetoacetate hydrolase family protein		fumarylacetoacetate hydrolase family protein		3159.35	-0.435775	0.0685933	6.35302	2.11124e-10	3.09575e-10
BIF_01884	I3242_07095		DUF3107 domain-containing protein		DUF3107 domain-containing protein		1228.89	-0.437721	0.080175	5.45956	4.77304e-08	6.59717e-08
BIF_00269	I3242_07200	pyrF	orotidine-5'-phosphate decarboxylase	pyrF	orotidine-5'-phosphate decarboxylase	Purine Pyrimidine Biosynthesis	3490.61	-0.440529	0.0576837	7.63697	2.22392e-14	3.54076e-14
BIF_01570	I3242_00300		penicillin-binding protein 2		serine hydrolase		5533.41	-0.445879	0.0626626	7.11555	1.11465e-12	1.72139e-12
BIF_01514	I3242_00865		glutamate--tRNA ligase		glutamate--tRNA ligase	tRNA Charging	4931.25	-0.453689	0.0595772	7.61515	2.63383e-14	4.18162e-14
BIF_01869	I3242_02360	recQ	DNA helicase RecQ	recQ	DNA helicase RecQ	Folate Biosynthesis	787.965	-0.460272	0.0814551	5.65062	1.5987e-08	2.22874e-08
BIF_01197	I3242_03080	eno	phosphopyruvate hydratase	eno	phosphopyruvate hydratase	Glycolysis/Gluconeogenesis	30193.2	-0.460586	0.0618252	7.44981	9.34783e-14	1.46969e-13
BIF_00286	I3242_02405		DNA primase		DNA primase		2574.94	-0.461232	0.0625347	7.37561	1.63593e-13	2.55784e-13
BIF_01810	I3242_03920		histidine triad nucleotide-binding protein		histidine triad nucleotide-binding protein		1264.91	-0.46226	0.089894	5.14228	2.71425e-07	3.67968e-07
BIF_01557	I3242_00050	gdhA	NADP-specific glutamate dehydrogenase	gdhA	NADP-specific glutamate dehydrogenase	Glutamate Metabolism	5146.37	-0.464081	0.0622095	7.45997	8.65417e-14	1.36252e-13
BIF_00593	I3242_03455		NAD+ synthase		NAD+ synthase	Glutamate Metabolism; Nicotinate nicotinamide Metabolism	3682.19	-0.470252	0.0589292	7.97994	1.46403e-15	2.36755e-15
BIF_00028	I3242_07490		DUF349 domain-containing protein		DUF349 domain-containing protein		10091.9	-0.471774	0.0559554	8.43125	3.42004e-17	5.71859e-17
BIF_00442	I3242_08580	nusA	transcription termination/antitermination protein NusA	nusA	transcription termination/antitermination protein NusA		7110.97	-0.473719	0.0593353	7.98375	1.41951e-15	2.30213e-15
BIF_00694	I3242_03870	sufB	Fe-S cluster assembly protein SufB	sufB	Fe-S cluster assembly protein SufB		4908.11	-0.477216	0.0852364	5.59873	2.15924e-08	3.00278e-08
BIF_01857	I3242_08405		DUF4125 family protein		DUF4125 family protein		251.267	-0.478575	0.130977	3.65388	0.00025831	0.000316116
BIF_02227	I3242_08330		OsmC family protein		OsmC family protein		1447.62	-0.479955	0.0774275	6.19877	5.69066e-10	8.24818e-10
BIF_00430	I3242_02660		DUF4391 domain-containing protein		DUF4391 domain-containing protein		932.452	-0.480611	0.0925494	5.19303	2.06901e-07	2.81844e-07
BIF_01331	I3242_06330		class I SAM-dependent RNA methyltransferase		class I SAM-dependent RNA methyltransferase		2671.23	-0.480751	0.0664775	7.23178	4.76707e-13	7.39223e-13
BIF_00824	I3242_02220		ABC transporter permease		ABC transporter permease		2720.65	-0.48382	0.074076	6.53139	6.516e-11	9.65459e-11
BIF_00447	I3242_01195	gatA	Asp-tRNA(Asn)/Glu-tRNA(Gln) amidotransferase subunit GatA	gatA	Asp-tRNA(Asn)/Glu-tRNA(Gln) amidotransferase subunit GatA	Alanine Aspartate Metabolism	8435.15	-0.484654	0.054284	8.92812	4.33323e-19	7.51182e-19
BIF_01227	I3242_01210		DUF2469 domain-containing protein		DUF2469 domain-containing protein		725.609	-0.489768	0.11608	4.21922	2.45144e-05	3.14273e-05
BIF_01103	I3242_07310		transporter		hypothetical protein		1417.63	-0.48988	0.0839849	5.83295	5.44551e-09	7.7344e-09
BIF_01160	I3242_01730		permease		permease		554.261	-0.49121	0.0974284	5.04176	4.61281e-07	6.22372e-07
BIF_02264	I3242_06175		1-acyl-sn-glycerol-3-phosphate acyltransferase		1-acyl-sn-glycerol-3-phosphate acyltransferase	Glycerophospholipid Metabolism	938.715	-0.497162	0.106647	4.66174	3.13544e-06	4.15125e-06
BIF_01567	I3242_00285		glutamine amidotransferase		glutamine amidotransferase	Tyrosine, Tryptophan, Phenylalanine Metabolism	1223.78	-0.508346	0.0737967	6.88847	5.63945e-12	8.53456e-12
BIF_00486	I3242_08200		DUF3180 domain-containing protein		DUF3180 domain-containing protein		1462.33	-0.509808	0.0726549	7.01684	2.26935e-12	3.4668e-12
BIF_00627	I3242_05610	der	bifunctional cytidylate kinase/GTPase Der	der	bifunctional cytidylate kinase/GTPase Der		4807.05	-0.510062	0.0593801	8.58978	8.71377e-18	1.47004e-17
BIF_01789	I3242_06100		bifunctional (p)ppGpp synthetase/guanosine-3',5'-bis(diphosphate) 3'-pyrophosphohydrolase		bifunctional (p)ppGpp synthetase/guanosine-3',5'-bis(diphosphate) 3'-pyrophosphohydrolase	Porphyrin and chlorophyll Metabolism	6321.65	-0.511351	0.0572431	8.93297	4.14723e-19	7.20041e-19
BIF_02450	I3242_09100	rplK	50S ribosomal protein L11	rplK	50S ribosomal protein L11		12049.5	-0.5156	0.0627401	8.21803	2.06871e-16	3.38909e-16
BIF_00962	I3242_05735	hrcA	heat-inducible transcriptional repressor HrcA	hrcA	heat-inducible transcriptional repressor HrcA		540.023	-0.518577	0.108064	4.79878	1.59635e-06	2.12596e-06
BIF_02610	I3242_07345		ECF transporter S component		ECF transporter S component	Transport	916.796	-0.519023	0.0858323	6.04694	1.47622e-09	2.12606e-09
BIF_00137	I3242_02210	prfB	peptide chain release factor 2	prfB	peptide chain release factor 2		5130.1	-0.520517	0.0577266	9.01694	1.93423e-19	3.38416e-19
BIF_01385	I3242_08240		transporter		ABC transporter permease		742.262	-0.523882	0.0920401	5.69189	1.25644e-08	1.75591e-08
BIF_01921	I3242_05590		hypothetical protein		hypothetical protein		1178.96	-0.525147	0.0912769	5.75334	8.74962e-09	1.23038e-08
BIF_01426	I3242_09250		RNA degradosome polyphosphate kinase		RNA degradosome polyphosphate kinase	Purine Metabolism	7980.81	-0.525157	0.0610942	8.59585	8.26519e-18	1.39645e-17
BIF_01541	I3242_09425	rfbB	dTDP-glucose 4,6-dehydratase	rfbB	dTDP-glucose 4,6-dehydratase	Cell Envelope Biosynthesis	3862.06	-0.528156	0.0584327	9.0387	1.58552e-19	2.7913e-19
BIF_00216	I3242_00815		YbhB/YbcL family Raf kinase inhibitor-like protein		YbhB/YbcL family Raf kinase inhibitor-like protein		1916.3	-0.528602	0.0751537	7.03362	2.01242e-12	3.08263e-12
BIF_00466	I3242_04000		coproporphyrinogen III oxidase	hemW	radical SAM family heme chaperone HemW	Porphyrin and chlorophyll Metabolism	1001.44	-0.529212	0.0941308	5.62209	1.88662e-08	2.62689e-08
BIF_02570	I3242_07965	map	type I methionyl aminopeptidase	map	type I methionyl aminopeptidase		3453.77	-0.536679	0.060548	8.86369	7.74108e-19	1.33377e-18
BIF_00154	I3242_07955	dapD	2,3,4,5-tetrahydropyridine-2,6-dicarboxylate N-succinyltransferase	dapD	2,3,4,5-tetrahydropyridine-2,6-dicarboxylate N-succinyltransferase	Threonine Lysine Metabolism	2129.87	-0.540203	0.0629172	8.58594	9.01006e-18	1.51777e-17
BIF_01057	I3242_00305		FtsW/RodA/SpoVE family cell cycle protein		FtsW/RodA/SpoVE family cell cycle protein		5040.91	-0.543371	0.0550007	9.87935	5.11649e-23	9.63705e-23
BIF_01568	I3242_00290	pknB	Stk1 family PASTA domain-containing Ser/Thr kinase	pknB	Stk1 family PASTA domain-containing Ser/Thr kinase		7843.41	-0.545855	0.064731	8.43267	3.37859e-17	5.65764e-17
BIF_00863	I3242_01645		acetolactate synthase large subunit		acetolactate synthase large subunit	Valine, Leucine, Isoleucine Biosynthesis	6608.21	-0.554434	0.0597357	9.28145	1.67185e-20	2.98508e-20
BIF_00766	I3242_06465		translation initiation factor IF-3		translation initiation factor IF-3		11578	-0.557151	0.0549393	10.1412	3.62563e-24	7.02775e-24
BIF_00582	I3242_02120		transglutaminase domain-containing protein		transglutaminase domain-containing protein		1117.86	-0.557294	0.0809309	6.88604	5.73654e-12	8.66991e-12
BIF_00341	I3242_02605		phosphoribosylformylglycinamidine synthase		phosphoribosylformylglycinamidine synthase	Purine Pyrimidine Biosynthesis	17625.7	-0.559234	0.0590577	9.46928	2.81788e-21	5.16156e-21
BIF_00801	I3242_06850	dnaE	DNA polymerase III subunit alpha	dnaE	DNA polymerase III subunit alpha		5874.2	-0.559705	0.0633034	8.84162	9.43372e-19	1.61803e-18
BIF_02905	I3242_01995		NUDIX hydrolase family protein		NUDIX hydrolase family protein		749.942	-0.56205	0.0953992	5.89156	3.82574e-09	5.45931e-09
BIF_00858	I3242_07100		PHP domain-containing protein		PHP domain-containing protein		1138.36	-0.563557	0.0913794	6.16722	6.9502e-10	1.00609e-09
BIF_00886	I3242_07630	purB	adenylosuccinate lyase	purB	adenylosuccinate lyase	Purine Metabolism	7805.23	-0.563796	0.0560539	10.0581	8.46035e-24	1.626e-23
BIF_01829	I3242_03995	lepA	elongation factor 4	lepA	elongation factor 4		2613.89	-0.568668	0.0680493	8.35671	6.44921e-17	1.07519e-16
BIF_02112	I3242_05945		GuaB3 family IMP dehydrogenase-related protein		GuaB3 family IMP dehydrogenase-related protein	Purine Pyrimidine Biosynthesis	3292.06	-0.569385	0.0630499	9.0307	1.70571e-19	2.99359e-19
BIF_01259	I3242_05885	hisI	phosphoribosyl-AMP cyclohydrolase	hisI	phosphoribosyl-AMP cyclohydrolase	Histidine Metabolism	364.481	-0.572691	0.124232	4.60986	4.02934e-06	5.30606e-06
BIF_00208	I3242_03265		NUDIX hydrolase		NUDIX hydrolase	Purine Metabolism	2409.32	-0.573542	0.0662189	8.6613	4.66418e-18	7.9277e-18
BIF_00748	I3242_06110		DUF4193 domain-containing protein		DUF4193 domain-containing protein		389.35	-0.579407	0.120907	4.79217	1.6499e-06	2.19212e-06
BIF_01340	I3242_01320		F0F1 ATP synthase subunit alpha		F0F1 ATP synthase subunit alpha	Energy Metabolism	26590	-0.583273	0.0520624	11.2033	3.92642e-29	8.29236e-29
BIF_00531	I3242_02200		peptide deformylase		peptide deformylase		1916.73	-0.584182	0.0766313	7.62328	2.473e-14	3.9318e-14
BIF_00726	I3242_02985		NAD kinase		NAD kinase	Nicotinate and Nicotinamide Metabolism	1179.43	-0.592632	0.0838072	7.07138	1.53406e-12	2.36266e-12
BIF_01283	I3242_07680		primosomal protein N'		primosomal protein N'		1195.61	-0.59346	0.0786109	7.54933	4.37517e-14	6.91717e-14
BIF_00561	I3242_05675		YebC/PmpR family DNA-binding transcriptional regulator		YebC/PmpR family DNA-binding transcriptional regulator		5478.25	-0.593578	0.0579937	10.2352	1.37868e-24	2.69546e-24
BIF_00490	I3242_07005		LacI family DNA-binding transcriptional regulator		LacI family DNA-binding transcriptional regulator		901.113	-0.594156	0.091298	6.50787	7.62241e-11	1.12644e-10
BIF_00982	I3242_01960		hypothetical protein		hypothetical protein	0	2857.93	-0.595491	0.0703688	8.46243	2.61865e-17	4.39158e-17
BIF_01742	I3242_05925	rpsB	30S ribosomal protein S2	rpsB	30S ribosomal protein S2		29806.2	-0.595594	0.0589271	10.1073	5.12717e-24	9.90437e-24
BIF_02400	I3242_01380		1-acyl-sn-glycerol-3-phosphate acyltransferase		1-acyl-sn-glycerol-3-phosphate acyltransferase	Glycerophospholipid Metabolism	1897.7	-0.605224	0.0660615	9.16152	5.11693e-20	9.07894e-20
BIF_01569	I3242_00295		serine/threonine protein kinase		serine/threonine protein kinase		2913.6	-0.609935	0.0733249	8.31826	8.92634e-17	1.47728e-16
BIF_00093	I3242_02015		DUF2183 domain-containing protein		DUF2183 domain-containing protein		4657.32	-0.610085	0.0550306	11.0863	1.46255e-28	3.0434e-28
BIF_02094	I3242_03825	ruvX	Holliday junction resolvase RuvX	ruvX	Holliday junction resolvase RuvX		554.609	-0.612386	0.105065	5.82864	5.58818e-09	7.9271e-09
BIF_00555	I3242_07320		ATP-binding cassette domain-containing protein		energy-coupling factor ABC transporter ATP-binding protein	Transport	626.997	-0.614606	0.095755	6.41853	1.37594e-10	2.02545e-10
BIF_02111	I3242_05920		elongation factor Ts		elongation factor Ts		15078.8	-0.626088	0.054058	11.5818	5.0973e-31	1.10539e-30
BIF_01396	I3242_00575	ilvC	ketol-acid reductoisomerase	ilvC	ketol-acid reductoisomerase	Valine, Leucine, Isoleucine Biosynthesis	21549.7	-0.6268	0.0630587	9.93994	2.78994e-23	5.31686e-23
BIF_01029	I3242_02870		N-acetyl-gamma-glutamyl-phosphate reductase		N-acetyl-gamma-glutamyl-phosphate reductase	Proline, Arginine Metabolism; Urea cycle Metabolism of amino groups	1063.08	-0.643155	0.0779321	8.25276	1.5478e-16	2.55038e-16
BIF_00285	I3242_07870		exodeoxyribonuclease VII large subunit		exodeoxyribonuclease VII large subunit		1110.61	-0.64431	0.0935139	6.88999	5.57981e-12	8.45562e-12
BIF_00660	I3242_05615		rRNA pseudouridine synthase		rRNA pseudouridine synthase	Transport	2165.32	-0.647386	0.0652095	9.92779	3.15176e-23	5.97621e-23
BIF_00144	I3242_07045		alpha/beta hydrolase		alpha/beta hydrolase		3899.93	-0.651594	0.0576972	11.2933	1.41573e-29	3.01242e-29
BIF_01339	I3242_01315		F0F1 ATP synthase subunit delta		F0F1 ATP synthase subunit delta	Energy Metabolism	12581.8	-0.669279	0.0500099	13.3829	7.60843e-41	1.92249e-40
BIF_01423	I3242_00560		LacI family DNA-binding transcriptional regulator		LacI family DNA-binding transcriptional regulator		2525.71	-0.669749	0.0719836	9.30419	1.35017e-20	2.42218e-20
BIF_01338	I3242_01310		F0F1 ATP synthase subunit B		F0F1 ATP synthase subunit B	Energy Metabolism	8152.33	-0.673236	0.0537356	12.5287	5.20276e-36	1.2399e-35
BIF_01677	I3242_10030		G5 domain-containing protein		G5 domain-containing protein		4838.02	-0.675997	0.0711566	9.50014	2.0961e-21	3.85193e-21
BIF_01972	I3242_02655	tuf	elongation factor Tu	tuf	elongation factor Tu		137671	-0.682601	0.0620606	10.9989	3.86615e-28	7.97174e-28
BIF_00810	I3242_02875	argJ	bifunctional glutamate N-acetyltransferase/amino-acid acetyltransferase ArgJ	argJ	bifunctional glutamate N-acetyltransferase/amino-acid acetyltransferase ArgJ	Arginine Proline Metabolism	1371.62	-0.683404	0.0715259	9.55464	1.24018e-21	2.28646e-21
BIF_01164	I3242_07575		uracil-DNA glycosylase		uracil-DNA glycosylase		683.447	-0.684562	0.10226	6.69435	2.16632e-11	3.24375e-11
BIF_00725	I3242_02990	recN	DNA repair protein RecN	recN	DNA repair protein RecN		1180.01	-0.685208	0.0786179	8.71567	2.89035e-18	4.92752e-18
BIF_02242	I3242_02640		30S ribosomal protein S12		30S ribosomal protein S12		14874.6	-0.689575	0.063384	10.8793	1.44623e-27	2.9712e-27
BIF_00162	I3242_03945		long-chain fatty acid--CoA ligase		AMP-binding protein	Cell Envelope Biosynthesis	17003.1	-0.692954	0.0560967	12.3528	4.70205e-35	1.09747e-34
BIF_00451	I3242_02140		serine/threonine protein kinase		serine/threonine protein kinase		1448.58	-0.694948	0.0845299	8.22133	2.01263e-16	3.30668e-16
BIF_02800	I3242_06325		sugar ABC transporter substrate-binding protein		hypothetical protein		746.956	-0.695877	0.0835539	8.32849	8.18812e-17	1.35709e-16
BIF_01532	I3242_06845		DUF4186 domain-containing protein		DUF4186 domain-containing protein		161.205	-0.6965	0.174583	3.9895	6.62122e-05	8.34657e-05
BIF_00467	I3242_07695	ilvD	dihydroxy-acid dehydratase	ilvD	dihydroxy-acid dehydratase	Valine, Leucine, Isoleucine Biosynthesis	12187.9	-0.697368	0.0707062	9.86291	6.02775e-23	1.13158e-22
BIF_01299	I3242_09180		homoserine dehydrogenase		homoserine dehydrogenase	Glycine, serine threonine Metabolism	6199.88	-0.699301	0.055221	12.6637	9.39911e-37	2.26861e-36
BIF_01088	I3242_03235		bifunctional methylenetetrahydrofolate dehydrogenase/methenyltetrahydrofolate cyclohydrolase		bifunctional methylenetetrahydrofolate dehydrogenase/methenyltetrahydrofolate cyclohydrolase	One Carbon Pool by Folate	1112.35	-0.699436	0.0789175	8.86287	7.798e-19	1.34154e-18
BIF_00882	I3242_03025		threonine synthase		threonine synthase	Glycine, Serine Threonine Metabolism	3935.88	-0.707217	0.0578224	12.2308	2.1271e-34	4.90404e-34
BIF_00853	I3242_01245		ABC transporter substrate-binding protein		ABC transporter substrate-binding protein		784.151	-0.708527	0.0862162	8.21803	2.06878e-16	3.38909e-16
BIF_00391	I3242_03805		histidine phosphatase family protein		histidine phosphatase family protein	Glycolysis/Gluconeogenesis	923.718	-0.710335	0.0801865	8.85853	8.10757e-19	1.39268e-18
BIF_00020	I3242_03970		50S ribosomal protein L25/general stress protein Ctc		50S ribosomal protein L25/general stress protein Ctc		10101	-0.711227	0.0512703	13.8721	9.35066e-44	2.43332e-43
BIF_01226	I3242_01220		NAD(P)/FAD-dependent oxidoreductase		NAD(P)/FAD-dependent oxidoreductase	Porphyrin and chlorophyll Metabolism	10021.4	-0.711644	0.0567707	12.5354	4.77851e-36	1.1412e-35
BIF_00638	I3242_03845		bifunctional shikimate kinase/3-dehydroquinate synthase		bifunctional shikimate kinase/3-dehydroquinate synthase	Tyrosine, Tryptophan, Phenylalanine Metabolism	2188.37	-0.719592	0.0709565	10.1413	3.62164e-24	7.02775e-24
BIF_00980	I3242_04185		esterase		dienelactone hydrolase family protein		121.079	-0.726278	0.177915	4.08217	4.46173e-05	5.67492e-05
BIF_01250	I3242_01670	coaD	pantetheine-phosphate adenylyltransferase	coaD	pantetheine-phosphate adenylyltransferase	Pantothenate and CoA biosynthesis	938.542	-0.728991	0.0948741	7.68377	1.5447e-14	2.46628e-14
BIF_00355	I3242_02995		HAD family phosphatase		HAD family phosphatase		596.689	-0.73468	0.112796	6.51335	7.34918e-11	1.08749e-10
BIF_00522	I3242_05685		threonine--tRNA ligase		threonine--tRNA ligase	tRNA Charging	7340.87	-0.7372	0.0718542	10.2597	1.07086e-24	2.10089e-24
BIF_01538	I3242_01915		glycosyltransferase		glycosyltransferase		1484.53	-0.745865	0.0804575	9.2703	1.85629e-20	3.30397e-20
BIF_00814	I3242_00035		DUF3566 domain-containing protein		DUF3566 domain-containing protein		4259.43	-0.746186	0.0601856	12.3981	2.67633e-35	6.28549e-35
BIF_00836	I3242_05955		substrate-binding domain-containing protein		substrate-binding domain-containing protein		1714.04	-0.747317	0.0802164	9.31627	1.20507e-20	2.16874e-20
BIF_01769	I3242_01640	ilvN	acetolactate synthase small subunit	ilvN	acetolactate synthase small subunit	Valine, Leucine, Isoleucine Biosynthesis	1645.78	-0.74847	0.0690946	10.8325	2.41373e-27	4.93202e-27
BIF_00224	I3242_03500		ATP-dependent Clp protease proteolytic subunit		ATP-dependent Clp protease proteolytic subunit		2151.83	-0.752458	0.0773486	9.72814	2.28726e-22	4.25153e-22
BIF_00498	I3242_04275		bifunctional ADP-dependent NAD(P)H-hydrate dehydratase/NAD(P)H-hydrate epimerase		bifunctional ADP-dependent NAD(P)H-hydrate dehydratase/NAD(P)H-hydrate epimerase		1717.01	-0.752672	0.0723668	10.4008	2.45857e-25	4.89121e-25
BIF_00848	I3242_04235	pyrF	orotidine-5'-phosphate decarboxylase	pyrF	orotidine-5'-phosphate decarboxylase	Purine Pyrimidine Biosynthesis	1428.76	-0.756506	0.0761239	9.93783	2.84973e-23	5.42167e-23
BIF_02880	I3242_02130		MoxR family ATPase		MoxR family ATPase		876.703	-0.75938	0.0810091	9.37401	6.98292e-21	1.26677e-20
BIF_00963	I3242_05740		transketolase		transketolase	Phosphoketolase Pathway; Pentose phosphate pathway	59451.7	-0.76214	0.0634781	12.0063	3.29092e-33	7.37688e-33
BIF_02176	I3242_07085		ATP-dependent helicase		ATP-dependent helicase		639.591	-0.767616	0.0937246	8.19012	2.60966e-16	4.26282e-16
BIF_01803	I3242_02820		FAD-dependent oxidoreductase		FAD-dependent oxidoreductase	Glycine, serine threonine Metabolism	1396.25	-0.768427	0.0733653	10.474	1.13752e-25	2.26702e-25
BIF_00689	I3242_09585		ABC transporter ATP-binding protein		ABC transporter ATP-binding protein		1092.1	-0.76902	0.0805682	9.54496	1.36163e-21	2.50628e-21
BIF_00395	I3242_02035		Crp/Fnr family transcriptional regulator		Crp/Fnr family transcriptional regulator		1817.88	-0.77077	0.0664025	11.6075	3.77273e-31	8.22877e-31
BIF_01364	I3242_06695		AAA family ATPase		AAA family ATPase		2524.25	-0.775095	0.0643971	12.0362	2.29355e-33	5.17192e-33
BIF_01450	I3242_01415		CPBP family intramembrane metalloprotease		CPBP family intramembrane metalloprotease		470.033	-0.775869	0.103099	7.5255	5.25175e-14	8.29146e-14
BIF_01919	I3242_04485		small basic family protein		small basic family protein		430.568	-0.783277	0.122511	6.39355	1.62081e-10	2.3828e-10
BIF_00480	I3242_03170		hypothetical protein		hypothetical protein		1901.66	-0.790352	0.0846312	9.33878	9.74547e-21	1.75667e-20
BIF_00696	I3242_06010		ComEC/Rec2 family competence protein		ComEC/Rec2 family competence protein		95.8946	-0.805846	0.197929	4.07138	4.67347e-05	5.9309e-05
BIF_00888	I3242_08030		sugar O-acetyltransferase		sugar O-acetyltransferase	0	221.663	-0.81577	0.135178	6.03478	1.59181e-09	2.28672e-09
BIF_01476	I3242_01895		polysaccharide biosynthesis tyrosine autokinase		polysaccharide biosynthesis tyrosine autokinase		6145.29	-0.820563	0.0758882	10.8128	2.994e-27	6.08476e-27
BIF_00793	I3242_06020		leucine--tRNA ligase		leucine--tRNA ligase	Valine, Leucine, Isoleucine Biosynthesis	8372.74	-0.820668	0.0703448	11.6664	1.89361e-31	4.15419e-31
BIF_00382	I3242_06735		L-lactate dehydrogenase		L-lactate dehydrogenase	Pyruvate Metabolism; Glycolysis / Gluconeogenesis	9188.91	-0.823929	0.0726016	11.3486	7.53409e-30	1.61221e-29
BIF_01916	I3242_05910	frr	ribosome recycling factor	frr	ribosome recycling factor		4882	-0.830545	0.05493	15.1201	1.19441e-51	3.45799e-51
BIF_01675	I3242_10040		4-(cytidine 5'-diphospho)-2-C-methyl-D-erythritol kinase		4-diphosphocytidyl-2C-methyl-D-erythritol kinase	Terpenoid Biosynthesis	1644.7	-0.833007	0.0718857	11.5879	4.74417e-31	1.03277e-30
BIF_00287	I3242_05745	tal	transaldolase	tal	transaldolase	Pentose Phosphate Pathway	38268.9	-0.842927	0.0540197	15.6041	6.83028e-55	2.04547e-54
BIF_00474	I3242_05800		shikimate dehydrogenase		shikimate dehydrogenase	Tyrosine, Tryptophan, Phenylalanine Biosynthesis	1244	-0.844053	0.0823214	10.2531	1.1455e-24	2.24343e-24
BIF_01753	I3242_03125		hemolysin III family protein		hemolysin III family protein		316.872	-0.855556	0.121419	7.04631	1.83731e-12	2.82202e-12
BIF_01389	I3242_07835		gamma-glutamylcysteine synthetase		gamma-glutamylcysteine synthetase	Glutamate Metabolism	1036.63	-0.8558	0.0760004	11.2605	2.05643e-29	4.36751e-29
BIF_00608	I3242_07050	ispG	flavodoxin-dependent (E)-4-hydroxy-3-methylbut-2-enyl-diphosphate synthase	ispG	flavodoxin-dependent (E)-4-hydroxy-3-methylbut-2-enyl-diphosphate synthase	Terpenoid Biosynthesis	3088.61	-0.858839	0.0669527	12.8275	1.14966e-37	2.80476e-37
BIF_00074	I3242_03765		purine permease		purine permease	Transport	1371.5	-0.859209	0.0865073	9.93221	3.01511e-23	5.72668e-23
BIF_00098	I3242_08550		hypothetical protein		hypothetical protein		1429.06	-0.860621	0.0709194	12.1352	6.87503e-34	1.57223e-33
BIF_00214	I3242_08695		type Z 30S ribosomal protein S14		type Z 30S ribosomal protein S14		4235.93	-0.864395	0.0911649	9.48167	2.50249e-21	4.59128e-21
BIF_00679	I3242_01580		nucleoside hydrolase		nucleoside hydrolase	Purine Metabolism	1288.71	-0.864405	0.111869	7.72691	1.10187e-14	1.76674e-14
BIF_00695	I3242_03875	sufD	Fe-S cluster assembly protein SufD	sufD	Fe-S cluster assembly protein SufD		3733.96	-0.865614	0.0585798	14.7766	2.07231e-49	5.83545e-49
BIF_01427	I3242_09255		NUDIX hydrolase		NUDIX hydrolase		1989.19	-0.868169	0.0762546	11.3851	4.95906e-30	1.06319e-29
BIF_02090	I3242_00550		sucrose phosphorylase		sucrose phosphorylase	Starch sucrose Metabolism	19414.8	-0.868735	0.068459	12.6899	6.73128e-37	1.62816e-36
BIF_00795	I3242_01425		aspartate ammonia-lyase		aspartate ammonia-lyase	Alanine Aspartate Metabolism	1173.95	-0.870004	0.100423	8.66336	4.58069e-18	7.79751e-18
BIF_01867	I3242_02010	gcvH	glycine cleavage system protein GcvH	gcvH	glycine cleavage system protein GcvH	Glycine, serine threonine Metabolism	967.876	-0.8702	0.0829717	10.4879	9.81729e-26	1.96e-25
BIF_01832	I3242_05655	yajC	preprotein translocase subunit YajC		preprotein translocase subunit YajC		2012.82	-0.870955	0.0753373	11.5607	6.51528e-31	1.41019e-30
BIF_00777	I3242_07460		ABC transporter permease subunit		ABC transporter permease subunit	Transport	2234.11	-0.874516	0.0792135	11.04	2.4508e-28	5.07185e-28
BIF_02207	I3242_00905		LysR family transcriptional regulator		LysR family transcriptional regulator		258.988	-0.875774	0.160693	5.44998	5.03743e-08	6.95411e-08
BIF_00779	I3242_07470		amino acid ABC transporter ATP-binding protein		amino acid ABC transporter ATP-binding protein	Transport	4133.55	-0.879033	0.0643296	13.6645	1.65415e-42	4.22686e-42
BIF_01745	I3242_05930		peptide deformylase	def	peptide deformylase		1573.44	-0.881662	0.0761039	11.585	4.91072e-31	1.06697e-30
BIF_01279	I3242_04460	rpe	ribulose-phosphate 3-epimerase	rpe	ribulose-phosphate 3-epimerase	Pentose Phosphate Pathway	2877.81	-0.885753	0.0688374	12.8673	6.87348e-38	1.68415e-37
BIF_00736	I3242_06370		tyrosine recombinase XerC		tyrosine recombinase XerC		857.503	-0.890049	0.090822	9.79994	1.12656e-22	2.10789e-22
BIF_02835	I3242_06960		hydroxyethylthiazole kinase		hydroxyethylthiazole kinase	Thiamine Metabolism	1022.72	-0.894528	0.100878	8.86743	7.48523e-19	1.29166e-18
BIF_00948	I3242_02525		phosphoribosylformylglycinamidine cyclo-ligase		phosphoribosylformylglycinamidine cyclo-ligase	Purine Pyrimidine Biosynthesis	2706.84	-0.896405	0.073377	12.2164	2.53997e-34	5.84399e-34
BIF_01219	I3242_08045		branched-chain amino acid ABC transporter permease		branched-chain amino acid ABC transporter permease	Transport	694.144	-0.901787	0.117705	7.66139	1.83925e-14	2.93244e-14
BIF_00849	I3242_04230		amidohydrolase family protein		amidohydrolase family protein	Purine Pyrimidine Biosynthesis	2755.95	-0.905173	0.0731505	12.3741	3.6082e-35	8.45648e-35
BIF_01630	I3242_09470		ABC transporter permease		ABC transporter permease		5430.97	-0.907201	0.0906519	10.0075	1.41252e-23	2.70097e-23
BIF_01483	I3242_09885		esterase		esterase		6282.56	-0.907835	0.099288	9.14345	6.04904e-20	1.06992e-19
BIF_00160	I3242_05765		HAD hydrolase family protein		HAD family hydrolase		365.435	-0.908141	0.108925	8.33734	7.59814e-17	1.26116e-16
BIF_00573	I3242_03180		HAD-IIB family hydrolase		HAD-IIB family hydrolase		1607.13	-0.909199	0.0721655	12.5988	2.14372e-36	5.15222e-36
BIF_00747	I3242_09685		carbohydrate ABC transporter permease		carbohydrate ABC transporter permease	Transport	354.737	-0.927709	0.159474	5.81732	5.97986e-09	8.47209e-09
BIF_01182	I3242_02495		transcriptional repressor		transcriptional repressor		1519.83	-0.93312	0.0847924	11.0048	3.6249e-28	7.48792e-28
BIF_00305	I3242_06935		YggT family protein		YggT family protein		565.164	-0.944565	0.0966053	9.77757	1.40545e-22	2.62537e-22
BIF_01191	I3242_03120		transcription elongation factor GreA		transcription elongation factor GreA		2015.37	-0.945132	0.0688721	13.723	7.39415e-43	1.90665e-42
BIF_00038	I3242_03605	ychF	redox-regulated ATPase YchF	ychF	redox-regulated ATPase YchF		2899.61	-0.949192	0.0680106	13.9565	2.87092e-44	7.52288e-44
BIF_00453	I3242_07215	nusB	transcription antitermination factor NusB	nusB	transcription antitermination factor NusB		2903.41	-0.952359	0.0718247	13.2595	3.97633e-40	9.95841e-40
BIF_01804	I3242_03460		hypothetical protein		hypothetical protein		429.884	-0.953714	0.114074	8.36047	6.24691e-17	1.043e-16
BIF_01228	I3242_01205		GNAT family N-acetyltransferase		GNAT family N-acetyltransferase		4991.05	-0.955279	0.06275	15.2236	2.46689e-52	7.1972e-52
BIF_01042	I3242_00730		class C sortase		class C sortase		480.47	-0.966851	0.0977474	9.89131	4.54025e-23	8.56595e-23
BIF_01901	I3242_05780		triose-phosphate isomerase		triose-phosphate isomerase	Glycolysis/Gluconeogenesis	3549.74	-0.967	0.0597323	16.1889	6.04181e-59	1.91578e-58
BIF_02150	I3242_01910		polysaccharide biosynthesis protein		capsular polysaccharide synthesis protein		1677	-0.972996	0.0853317	11.4025	4.06177e-30	8.72471e-30
BIF_01828	I3242_03990	rpsT	30S ribosomal protein S20	rpsT	30S ribosomal protein S20		5701.49	-0.975547	0.0605195	16.1195	1.85971e-58	5.86404e-58
BIF_00862	I3242_02885		acetylornithine transaminase		acetylornithine transaminase	Arginine Proline Metabolism	2049.92	-0.982011	0.0771053	12.736	3.73178e-37	9.04577e-37
BIF_01039	I3242_06540		hypothetical protein		hypothetical protein		33.0581	-0.982128	0.328679	2.98811	0.00280712	0.00328951
BIF_01077	I3242_06520		UDP-N-acetylmuramoyl-L-alanyl-D-glutamate--2, 6-diaminopimelate ligase		UDP-N-acetylmuramoyl-L-alanyl-D-glutamate--2, 6-diaminopimelate ligase	Cell Envelope Biosynthesis	3421.92	-0.993127	0.068515	14.495	1.30227e-47	3.57808e-47
BIF_00277	I3242_05785		phosphoglycerate kinase		phosphoglycerate kinase	Glycolysis/Gluconeogenesis	15638.8	-0.998187	0.0619898	16.1024	2.45223e-58	7.66828e-58
BIF_01596	I3242_04020		hypothetical protein		hypothetical protein		23.6022	-1.00296	0.391515	2.56174	0.0104148	0.0119813
BIF_01365	I3242_06700	serA	phosphoglycerate dehydrogenase	serA	phosphoglycerate dehydrogenase	Glycine, Serine Threonine Metabolism	3041	-1.01294	0.067263	15.0594	2.99714e-51	8.633e-51
BIF_01746	I3242_06065		peptidylprolyl isomerase		peptidylprolyl isomerase		4612.39	-1.01575	0.0661497	15.3554	3.26023e-53	9.63599e-53
BIF_00634	I3242_03830	mltG	endolytic transglycosylase MltG	mltG	endolytic transglycosylase MltG		2428.77	-1.01876	0.0634105	16.0661	4.40984e-58	1.37141e-57
BIF_00321	I3242_03510	clpX	ATP-dependent Clp protease ATP-binding subunit ClpX	clpX	ATP-dependent Clp protease ATP-binding subunit ClpX		1048.84	-1.02088	0.0823107	12.4028	2.52408e-35	5.94025e-35
BIF_00713	I3242_03480		HRDC domain-containing protein		HRDC domain-containing protein		910.782	-1.02325	0.097441	10.5012	8.52847e-26	1.70569e-25
BIF_01882	I3242_01675		DUF3039 domain-containing protein		DUF3039 domain-containing protein		540.863	-1.02448	0.118705	8.63049	6.10923e-18	1.03528e-17
BIF_00366	I3242_03045		nicotinate-nucleotide adenylyltransferase		nicotinate-nucleotide adenylyltransferase	Nicotinate and Nicotinamide Metabolism	1564.74	-1.0253	0.0881917	11.6258	3.04655e-31	6.67058e-31
BIF_00745	I3242_09695		LacI family DNA-binding transcriptional regulator		LacI family DNA-binding transcriptional regulator		763.432	-1.02674	0.109081	9.41257	4.84169e-21	8.79742e-21
BIF_02254	I3242_03835		prepilin peptidase		prepilin peptidase		45.4557	-1.03738	0.295414	3.51163	0.000445365	0.00053805
BIF_00122	I3242_03965		alpha/beta hydrolase		alpha/beta hydrolase		1551.21	-1.04297	0.0755529	13.8045	2.39563e-43	6.19144e-43
BIF_00947	I3242_02520	purD	phosphoribosylamine--glycine ligase	purD	phosphoribosylamine--glycine ligase	Purine Metabolism	4388.58	-1.04485	0.0573741	18.2111	4.21103e-74	1.60501e-73
BIF_00254	I3242_04190		tRNA (adenine-N1)-methyltransferase		tRNA (adenine-N1)-methyltransferase		1683.74	-1.04728	0.0744801	14.0612	6.57398e-45	1.7428e-44
BIF_01525	I3242_01600		endonuclease/exonuclease/phosphatase family protein		endonuclease/exonuclease/phosphatase family protein		1940.86	-1.05057	0.0746851	14.0667	6.08506e-45	1.62077e-44
BIF_02390	I3242_09235	leuC	3-isopropylmalate dehydratase large subunit	leuC	3-isopropylmalate dehydratase large subunit	Valine, Leucine, Isoleucine Metabolism	2474.83	-1.05103	0.0667293	15.7506	6.79974e-56	2.0581e-55
BIF_02745	I3242_03240	rpsA	30S ribosomal protein S1	rpsA	30S ribosomal protein S1		45914	-1.05131	0.0605629	17.359	1.68778e-67	5.97053e-67
BIF_01809	I3242_03925		PhoH family protein		PhoH family protein		2728.71	-1.05399	0.0736698	14.307	1.9794e-46	5.37334e-46
BIF_01430	I3242_09550		hypothetical protein		hypothetical protein		70.1779	-1.0547	0.227986	4.62615	3.72517e-06	4.92053e-06
BIF_00901	I3242_08660	secY	preprotein translocase subunit SecY	secY	preprotein translocase subunit SecY		8439.37	-1.05529	0.0619134	17.0446	3.83368e-65	1.30715e-64
BIF_02930	I3242_01190	gatC	Asp-tRNA(Asn)/Glu-tRNA(Gln) amidotransferase subunit GatC	gatC	Asp-tRNA(Asn)/Glu-tRNA(Gln) amidotransferase subunit GatC	Alanine Aspartate Metabolism	1306.42	-1.05726	0.0728262	14.5176	9.37951e-48	2.58336e-47
BIF_00108	I3242_04420		VanZ family protein		VanZ family protein		1080.31	-1.05962	0.0951764	11.1332	8.64874e-29	1.80968e-28
BIF_00893	I3242_04250	pyrE	orotate phosphoribosyltransferase	pyrE	orotate phosphoribosyltransferase	Purine Pyrimidine Biosynthesis	1970.51	-1.07036	0.0676924	15.8121	2.56903e-56	7.88115e-56
BIF_01519	I3242_01275		DUF3416 domain-containing protein		alpha-1,4-glucan--maltose-1-phosphate maltosyltransferase	Starch sucrose Metabolism	8307.81	-1.07318	0.0546188	19.6485	5.95865e-86	2.63484e-85
BIF_01494	I3242_00780	leuA	2-isopropylmalate synthase	leuA	2-isopropylmalate synthase	Valine, Leucine, Isoleucine Metabolism	6253.53	-1.07547	0.0609616	17.6417	1.17842e-69	4.26188e-69
BIF_00749	I3242_06115		DUF3071 domain-containing protein		DUF3071 domain-containing protein		1450.37	-1.07864	0.0896805	12.0276	2.54341e-33	5.72394e-33
BIF_00243	I3242_00700		pilus assembly protein		pilus assembly protein		17.782	-1.08316	0.466824	2.32027	0.0203263	0.0229864
BIF_01626	I3242_09490		KUP/HAK/KT family potassium transporter		KUP/HAK/KT family potassium transporter	Transport	9663	-1.08348	0.0607763	17.8273	4.33929e-71	1.58454e-70
BIF_01896	I3242_01305	atpE	ATP synthase F0 subunit C	atpE	ATP synthase F0 subunit C	Energy Metabolism	2684.6	-1.08479	0.0660435	16.4254	1.25942e-60	4.085e-60
BIF_00414	I3242_06045		pyridoxamine 5'-phosphate oxidase family protein		pyridoxamine 5'-phosphate oxidase family protein		14524.1	-1.10044	0.250625	4.39077	1.12949e-05	1.46459e-05
BIF_00769	I3242_08015	guaB	IMP dehydrogenase	guaB	IMP dehydrogenase	Purine Pyrimidine Biosynthesis	15921.2	-1.10672	0.0513602	21.5482	5.50873e-103	2.96947e-102
BIF_00637	I3242_03840	aroC	chorismate synthase	aroC	chorismate synthase	Tyrosine, Tryptophan, Phenylalanine Metabolism	1533.37	-1.11119	0.0689424	16.1177	1.91698e-58	6.02784e-58
BIF_01907	I3242_04195		histidine phosphatase family protein		histidine phosphatase family protein		475.466	-1.11588	0.114662	9.73188	2.20469e-22	4.10479e-22
BIF_01883	I3242_01655	rpmF	50S ribosomal protein L32	rpmF	50S ribosomal protein L32		7463.04	-1.12176	0.0698164	16.0673	4.32642e-58	1.34917e-57
BIF_01872	I3242_04225		aspartate carbamoyltransferase regulatory subunit		aspartate carbamoyltransferase regulatory subunit	Purine Pyrimidine Biosynthesis	463.742	-1.12239	0.0999067	11.2344	2.76429e-29	5.85988e-29
BIF_00406	I3242_04055		glutamate synthase subunit beta		glutamate synthase subunit beta	Glutamate Metabolism	4555.94	-1.12528	0.0583934	19.2706	9.47984e-83	3.98928e-82
BIF_00389	I3242_03930	ybeY	rRNA maturation RNase YbeY	ybeY	rRNA maturation RNase YbeY		1186.94	-1.12631	0.0799013	14.0963	4.00378e-45	1.06893e-44
BIF_01639	I3242_09365		ABC transporter ATP-binding protein		ABC transporter ATP-binding protein		3299.09	-1.13269	0.0646742	17.5138	1.12476e-68	4.0292e-68
BIF_00469	I3242_09700		ABC transporter substrate-binding protein		ABC transporter substrate-binding protein	Transport	2217.21	-1.13452	0.0811533	13.9799	2.06758e-44	5.44303e-44
BIF_01664	I3242_07805		glycoside hydrolase family 3 C-terminal domain-containing protein		glycoside hydrolase family 3 C-terminal domain-containing protein		390.527	-1.13971	0.110018	10.3593	3.7956e-25	7.52472e-25
BIF_00883	I3242_03035		glutamate-5-semialdehyde dehydrogenase		glutamate-5-semialdehyde dehydrogenase	Arginine Proline Metabolism	3249.49	-1.14011	0.0647272	17.614	1.92247e-69	6.93068e-69
BIF_00179	I3242_07300	ligA	NAD-dependent DNA ligase LigA	ligA	NAD-dependent DNA ligase LigA		2021.05	-1.16823	0.0677511	17.243	1.26319e-66	4.44078e-66
BIF_00348	I3242_02810	glnA	type I glutamate--ammonia ligase	glnA	type I glutamate--ammonia ligase	Glutamate Metabolism	15507	-1.17142	0.0931792	12.5717	3.02231e-36	7.24842e-36
BIF_00131	I3242_02830		dipeptidase		dipeptidase		1453.57	-1.17909	0.0881309	13.3788	8.04174e-41	2.02745e-40
BIF_00705	I3242_03420	guaA	glutamine-hydrolyzing GMP synthase	guaA	glutamine-hydrolyzing GMP synthase	Purine Pyrimidine Biosynthesis	3853.36	-1.19291	0.0807123	14.7798	1.97887e-49	5.58623e-49
BIF_01046	I3242_09925		DUF4032 domain-containing protein		DUF4032 domain-containing protein		5414.69	-1.19314	0.0629207	18.9626	3.47835e-80	1.43704e-79
BIF_00380	I3242_05935		long-chain fatty acid--CoA ligase		AMP-binding protein	Cell Envelope Biosynthesis	4786.74	-1.19593	0.0624517	19.1496	9.75138e-82	4.07327e-81
BIF_00267	I3242_08540	rpiA	ribose-5-phosphate isomerase RpiA	rpiA	ribose-5-phosphate isomerase RpiA	Pentose phosphate pathway	4399.62	-1.19713	0.0727536	16.4545	7.78023e-61	2.53081e-60
BIF_00936	I3242_07540		HAMP domain-containing histidine kinase		HAMP domain-containing histidine kinase		4662.14	-1.20283	0.102351	11.7519	6.90272e-32	1.52615e-31
BIF_01510	I3242_09230	leuD	3-isopropylmalate dehydratase small subunit	leuD	3-isopropylmalate dehydratase small subunit	Valine, Leucine, Isoleucine Metabolism	1537.69	-1.2034	0.0803212	14.9823	9.58143e-51	2.74587e-50
BIF_00621	I3242_02150		UvrD-helicase domain-containing protein		UvrD-helicase domain-containing protein		1969.82	-1.20913	0.0726907	16.6339	3.95636e-62	1.29815e-61
BIF_00454	I3242_07210	carA	glutamine-hydrolyzing carbamoyl-phosphate synthase small subunit	carA	glutamine-hydrolyzing carbamoyl-phosphate synthase small subunit	Arginine Proline Metabolism	5251.31	-1.22452	0.0661265	18.5179	1.48078e-76	5.90227e-76
BIF_00105	I3242_03425		phosphoketolase		phosphoketolase	Phosphoketolase pathway	158230	-1.22654	0.0711443	17.2402	1.32545e-66	4.64523e-66
BIF_00325	I3242_08655		adenylate kinase		adenylate kinase	Nucleotide Salvage Pathway	4736.75	-1.22709	0.0731983	16.7639	4.48322e-63	1.49265e-62
BIF_01935	I3242_07875		exodeoxyribonuclease VII small subunit		exodeoxyribonuclease VII small subunit		391.528	-1.22805	0.121712	10.0898	6.12682e-24	1.18153e-23
BIF_00554	I3242_04050	gltB	glutamate synthase large subunit	gltB	glutamate synthase large subunit	Glutamate Metabolism	12361.8	-1.2321	0.0583746	21.1068	6.89367e-99	3.53106e-98
BIF_00672	I3242_03815		hypothetical protein		hypothetical protein		990.343	-1.23831	0.0801525	15.4494	7.61031e-54	2.26112e-53
BIF_00124	I3242_03275		response regulator		response regulator		4345.41	-1.25125	0.0642833	19.4647	2.18924e-84	9.42289e-84
BIF_01322	I3242_08485		NAD(+)/NADH kinase		NAD(+)/NADH kinase		3519.66	-1.25893	0.0673618	18.6891	6.07761e-78	2.43966e-77
BIF_02900	I3242_02025		3-isopropylmalate dehydrogenase		3-isopropylmalate dehydrogenase	Valine, Leucine, Isoleucine Metabolism	2769.46	-1.26341	0.0700189	18.0439	8.81722e-73	3.31598e-72
BIF_01026	I3242_08295	trmB	tRNA (guanosine(46)-N7)-methyltransferase TrmB	trmB	tRNA (guanosine(46)-N7)-methyltransferase TrmB		783.908	-1.2656	0.0881511	14.3572	9.60386e-47	2.61336e-46
BIF_00600	I3242_00690		type II secretion system F family protein	tadC	Flp pilus assembly protein TadC		14.2049	-1.27322	0.502421	2.53417	0.0112714	0.0129012
BIF_00506	I3242_05630	purH	bifunctional phosphoribosylaminoimidazolecarboxamide formyltransferase/IMP cyclohydrolase	purH	bifunctional phosphoribosylaminoimidazolecarboxamide formyltransferase/IMP cyclohydrolase	Purine Pyrimidine Biosynthesis	10488.3	-1.27529	0.0566353	22.5176	2.78846e-112	1.69706e-111
BIF_00623	I3242_03880	sufC	Fe-S cluster assembly ATPase SufC	sufC	Fe-S cluster assembly ATPase SufC		2226.26	-1.27682	0.0660227	19.3391	2.51915e-83	1.07206e-82
BIF_00681	I3242_02900		argininosuccinate synthase		argininosuccinate synthase	Arginine Proline Metabolism	3159.45	-1.28395	0.0646739	19.8527	1.04351e-87	4.7824e-87
BIF_00693	I3242_03320		acetate kinase		acetate kinase	Pyruvate Metabolism	14168.3	-1.29055	0.0703626	18.3415	3.86258e-75	1.49741e-74
BIF_01192	I3242_03115		FKBP-type peptidyl-prolyl cis-trans isomerase		FKBP-type peptidyl-prolyl cis-trans isomerase		2520.27	-1.29327	0.0738079	17.5221	9.72427e-69	3.49456e-68
BIF_00054	I3242_03195		HAMP domain-containing histidine kinase		HAMP domain-containing histidine kinase		1949.61	-1.29528	0.0704387	18.3888	1.61655e-75	6.35395e-75
BIF_01589	I3242_00485	htpX	zinc metalloprotease HtpX	htpX	zinc metalloprotease HtpX		5458.33	-1.29875	0.0772542	16.8113	2.01593e-63	6.73166e-63
BIF_00940	I3242_06485	gap	type I glyceraldehyde-3-phosphate dehydrogenase	gap	type I glyceraldehyde-3-phosphate dehydrogenase	Glycolysis/Gluconeogenesis	49391.4	-1.30175	0.074331	17.5128	1.14367e-68	4.08401e-68
BIF_00880	I3242_02835		ECF transporter S component		ECF transporter S component	Transport	229.393	-1.30516	0.156381	8.34602	7.06027e-17	1.1736e-16
BIF_00129	I3242_03940	era	GTPase Era	era	GTPase Era		2299.31	-1.31351	0.0788523	16.6579	2.65291e-62	8.75536e-62
BIF_00778	I3242_07465		glutamate ABC transporter substrate-binding protein		glutamate ABC transporter substrate-binding protein	Transport	3809.34	-1.32802	0.0742011	17.8976	1.23142e-71	4.55544e-71
BIF_00300	I3242_03255		TerC family protein		TerC family protein		1678.11	-1.33508	0.074782	17.853	2.74039e-71	1.00718e-70
BIF_00645	I3242_04075	glgA	glycogen synthase	glgA	glycogen synthase	Glycogen Metabolism	3499.39	-1.33723	0.0778881	17.1687	4.55752e-66	1.5729e-65
BIF_00884	I3242_03040		phosphoribosylglycinamide synthetase		phosphoribosylglycinamide synthetase		963.093	-1.33759	0.0829	16.135	1.44888e-58	4.58138e-58
BIF_01940	I3242_02055		DeoR/GlpR transcriptional regulator		DeoR/GlpR transcriptional regulator		2383.05	-1.34296	0.0958184	14.0157	1.24962e-44	3.30507e-44
BIF_01915	I3242_05915		UMP kinase		UMP kinase	Pyrimidine Metabolism	3881.78	-1.34429	0.066436	20.2343	4.88285e-91	2.33223e-90
BIF_01691	I3242_02720		excinuclease ABC subunit UvrA		ATP-binding cassette domain-containing protein		843.151	-1.3518	0.101063	13.3758	8.37358e-41	2.10175e-40
BIF_01297	I3242_00215		phosphoenolpyruvate carboxylase		phosphoenolpyruvate carboxylase	Pyruvate Metabolism; Anaplerotic Reactions	30323.2	-1.35231	0.0498433	27.1313	4.21023e-162	3.93882e-161
BIF_01180	I3242_02485	purE	5-(carboxyamino)imidazole ribonucleotide mutase	purE	5-(carboxyamino)imidazole ribonucleotide mutase	Purine Metabolism	1229.98	-1.35537	0.0794684	17.0554	3.18621e-65	1.08967e-64
BIF_00806	I3242_06200	secA	preprotein translocase subunit SecA	secA	preprotein translocase subunit SecA		11049.9	-1.35687	0.0578195	23.4673	8.79476e-122	5.89093e-121
BIF_02515	I3242_08380	menA	1,4-dihydroxy-2-naphthoate octaprenyltransferase	menA	1,4-dihydroxy-2-naphthoate octaprenyltransferase	Ubiquinone Metabolism	607.069	-1.36126	0.112167	12.1361	6.80209e-34	1.5587e-33
BIF_00682	I3242_02895		arginine repressor	argR	arginine repressor		705.845	-1.36797	0.0896491	15.2592	1.43083e-52	4.18526e-52
BIF_01179	I3242_02475		1-deoxy-D-xylulose-5-phosphate synthase		1-deoxy-D-xylulose-5-phosphate synthase	Terpenoid Biosynthesis	1543.26	-1.36981	0.0837972	16.3467	4.59474e-60	1.47763e-59
BIF_01360	I3242_02740		sugar O-acetyltransferase		sugar O-acetyltransferase		798.53	-1.37014	0.0924405	14.8219	1.05823e-49	3.00231e-49
BIF_00628	I3242_09860		ROK family protein		ROK family transcriptional regulator		1112.27	-1.37407	0.0799308	17.1907	3.11568e-66	1.07858e-65
BIF_01640	I3242_09360		ABC transporter permease		ABC transporter permease		2302.4	-1.3807	0.0708967	19.4749	1.79395e-84	7.76279e-84
BIF_01488	I3242_01375		regulator		regulator		539.035	-1.40179	0.125776	11.1451	7.56733e-29	1.58634e-28
BIF_01062	I3242_03535		methyltransferase		class I SAM-dependent methyltransferase		847.214	-1.40513	0.0835477	16.8183	1.79248e-63	6.00322e-63
BIF_01518	I3242_01280		hypothetical protein		cell surface protein		105.503	-1.41323	0.201327	7.01954	2.226e-12	3.40518e-12
BIF_01467	I3242_07850		2-hydroxyacyl-CoA dehydratase		2-hydroxyacyl-CoA dehydratase		8459.36	-1.42088	0.0575401	24.6937	1.2492e-134	9.18239e-134
BIF_00664	I3242_02205		DNA polymerase III		DNA polymerase III subunit epsilon		2471.74	-1.42103	0.065776	21.6041	1.64344e-103	8.9441e-103
BIF_00446	I3242_04265		LysR family transcriptional regulator		LysR family transcriptional regulator		852.592	-1.42329	0.0952797	14.938	1.86367e-50	5.31405e-50
BIF_00532	I3242_08410		hypothetical protein		alpha/beta hydrolase		12904	-1.42659	0.0920309	15.5012	3.40278e-54	1.01367e-53
BIF_00613	I3242_03285		Nif3-like dinuclear metal center hexameric protein		Nif3-like dinuclear metal center hexameric protein		1526.39	-1.43129	0.0829736	17.2499	1.12007e-66	3.94991e-66
BIF_02370	I3242_00675		septum formation initiator		P-loop NTPase		58.6829	-1.43871	0.250964	5.73275	9.88156e-09	1.38611e-08
BIF_00807	I3242_08400		DUF4037 domain-containing protein		DUF4037 domain-containing protein		2807.7	-1.439	0.211733	6.79632	1.07327e-11	1.61346e-11
BIF_00719	I3242_07525		universal stress protein		universal stress protein		3179.25	-1.447	0.0602674	24.0097	2.20197e-127	1.5199e-126
BIF_01216	I3242_08055		ABC transporter substrate-binding protein		ABC transporter substrate-binding protein	Transport	1887.56	-1.44756	0.0917198	15.7824	4.11111e-56	1.25778e-55
BIF_01512	I3242_09240		IclR family transcriptional regulator		IclR family transcriptional regulator		2371.88	-1.44916	0.0671821	21.5707	3.38707e-103	1.83453e-102
BIF_00104	I3242_03860		CTP synthase		CTP synthase	Purine Pyrimidine Biosynthesis	14779.3	-1.44937	0.0557828	25.9824	7.82034e-149	6.46177e-148
BIF_01595	I3242_09800		alpha-galactosidase		alpha-galactosidase		513.287	-1.45751	0.113758	12.8123	1.39894e-37	3.4056e-37
BIF_01979	I3242_02065	galK	galactokinase	galK	galactokinase	Galactose Metabolism	3668.67	-1.47929	0.0774238	19.1064	2.23469e-81	9.30026e-81
BIF_02076	I3242_05760		aminotransferase class I/II-fold pyridoxal phosphate-dependent enzyme		aminotransferase class I/II-fold pyridoxal phosphate-dependent enzyme	Alanine Aspartate Metabolism	1187.38	-1.48314	0.080673	18.3846	1.74421e-75	6.83199e-75
BIF_00191	I3242_03555		YifB family Mg chelatase-like AAA ATPase		YifB family Mg chelatase-like AAA ATPase		80.2802	-1.494	0.230017	6.49515	8.29522e-11	1.22427e-10
BIF_00850	I3242_04220	pyrB	aspartate carbamoyltransferase	pyrB	aspartate carbamoyltransferase	Purine Pyrimidine Biosynthesis	4264.9	-1.50424	0.076624	19.6315	8.32774e-86	3.66176e-85
BIF_01345	I3242_07640		HU family DNA-binding protein		HU family DNA-binding protein		18561.8	-1.50635	0.0592696	25.4152	1.71153e-142	1.34545e-141
BIF_01743	I3242_05725		fructosamine kinase family protein		fructosamine kinase family protein		433.644	-1.51328	0.106569	14.2	9.15701e-46	2.46217e-45
BIF_00392	I3242_03810		DUF948 domain-containing protein		DUF948 domain-containing protein		2030.71	-1.51332	0.0829735	18.2386	2.54777e-74	9.80979e-74
BIF_01181	I3242_02490	purK	5-(carboxyamino)imidazole ribonucleotide synthase	purK	5-(carboxyamino)imidazole ribonucleotide synthase	Purine Metabolism	2645.55	-1.51709	0.0607231	24.9837	9.18497e-138	6.88569e-137
BIF_01973	I3242_07205	carB	carbamoyl-phosphate synthase large subunit	carB	carbamoyl-phosphate synthase large subunit	Arginine Proline Metabolism	17899.8	-1.52596	0.0530134	28.7843	3.36858e-182	3.56377e-181
BIF_00879	I3242_07295		Mrp/NBP35 family ATP-binding protein		Mrp/NBP35 family ATP-binding protein		630.127	-1.53733	0.0904675	16.9932	9.22128e-65	3.13468e-64
BIF_00986	I3242_04495		FHA domain-containing protein		FHA domain-containing protein		1557.36	-1.53926	0.0858241	17.9351	6.27691e-72	2.32966e-71
BIF_01522	I3242_09345		glycosyltransferase family 2 protein		glycosyltransferase family 2 protein		2296.36	-1.53938	0.0787319	19.5522	3.95051e-85	1.72663e-84
BIF_00739	I3242_03360		ribose-phosphate diphosphokinase		ribose-phosphate diphosphokinase	Pentose phosphate pathwa	3860.34	-1.54613	0.0646192	23.9269	1.60976e-126	1.10439e-125
BIF_02011	I3242_07190		3'-5' exonuclease		3'-5' exonuclease		298.614	-1.56297	0.141235	11.0664	1.82526e-28	3.79117e-28
BIF_00125	I3242_03260	pyk	pyruvate kinase	pyk	pyruvate kinase	Glycolysis/Gluconeogenesis	31767.7	-1.60194	0.0614939	26.0504	1.33255e-149	1.11736e-148
BIF_00643	I3242_06545		aminopeptidase P family protein		aminopeptidase P family protein		3576.86	-1.61503	0.0689074	23.4377	1.76404e-121	1.17464e-120
BIF_02095	I3242_07360		phage holin family protein		phage holin family protein		404.164	-1.61646	0.125689	12.8608	7.48295e-38	1.82953e-37
BIF_01127	I3242_08375		phosphoglyceromutase		phosphoglyceromutase	Glycolysis/Gluconeogenesis	20166.6	-1.61922	0.0638125	25.3746	4.81489e-142	3.75894e-141
BIF_01274	I3242_09590		ABC transporter ATP-binding protein		ABC transporter ATP-binding protein		1340.53	-1.62699	0.0731301	22.2479	1.18222e-109	7.00668e-109
BIF_02605	I3242_07670		DedA family protein		DedA family protein	Thiamine Metabolism	912.561	-1.6929	0.0840027	20.1529	2.53665e-90	1.20146e-89
BIF_00839	I3242_06230		helix-turn-helix transcriptional regulator		helix-turn-helix transcriptional regulator		1828.22	-1.70705	0.225552	7.56832	3.78094e-14	5.98604e-14
BIF_02099	I3242_08775	adhE	bifunctional acetaldehyde-CoA/alcohol dehydrogenase	adhE	bifunctional acetaldehyde-CoA/alcohol dehydrogenase	Pyruvate Metabolism	17601.1	-1.70745	0.0580197	29.4289	2.346e-190	2.70987e-189
BIF_01342	I3242_07655		inositol monophosphatase family protein		inositol monophosphatase family protein	Cell Envelope Biosynthesis	2313.62	-1.71598	0.067967	25.2472	1.21621e-140	9.42981e-140
BIF_00132	I3242_03205	glgB	1,4-alpha-glucan branching protein GlgB	glgB	1,4-alpha-glucan branching protein GlgB	Glycogen Metabolism	13482.1	-1.72052	0.0579027	29.7141	5.04962e-194	5.95434e-193
BIF_00397	I3242_05595		WYL domain-containing protein		WYL domain-containing protein		10924.3	-1.72611	0.0568026	30.3879	7.92818e-203	1.00839e-201
BIF_00788	I3242_03560		YraN family protein		YraN family protein		57.4734	-1.72629	0.299022	5.77312	7.78186e-09	1.09687e-08
BIF_01547	I3242_01075		LacI family DNA-binding transcriptional regulator		LacI family DNA-binding transcriptional regulator		705.587	-1.72774	0.0891795	19.3737	1.28563e-83	5.49184e-83
BIF_01264	I3242_05900	rlmN	23S rRNA (adenine(2503)-C(2))-methyltransferase RlmN	rlmN	23S rRNA (adenine(2503)-C(2))-methyltransferase RlmN		2927.41	-1.73321	0.0698265	24.8217	5.22928e-136	3.89444e-135
BIF_01788	I3242_03290		NUDIX hydrolase		NUDIX hydrolase		739.047	-1.74537	0.0896222	19.4748	1.79669e-84	7.76279e-84
BIF_02765	I3242_03690		YbdD/YjiX family protein		YbdD/YjiX family protein		163.177	-1.74593	0.16466	10.6032	2.87889e-26	5.76798e-26
BIF_01863	I3242_06980		thiamine-binding protein		thiamine-binding protein		516.018	-1.76518	0.0980885	17.9958	2.1034e-72	7.85825e-72
BIF_01321	I3242_08505		alpha-D-glucose phosphate-specific phosphoglucomutase		alpha-D-glucose phosphate-specific phosphoglucomutase	Glycolysis/Gluconeogenesis	15268.7	-1.77411	0.0645932	27.4658	4.49566e-166	4.34965e-165
BIF_00566	I3242_03005		ABC transporter ATP-binding protein		ABC transporter ATP-binding protein		209.322	-1.78707	0.160863	11.1092	1.13109e-28	2.36235e-28
BIF_01945	I3242_01465		sugar kinase		sugar kinase		2548.7	-1.79302	0.0838808	21.3758	2.24354e-101	1.18677e-100
BIF_00861	I3242_02890	argF	ornithine carbamoyltransferase	argF	ornithine carbamoyltransferase	Arginine Proline Metabolism	2116.14	-1.80433	0.0653882	27.5941	1.31068e-167	1.30149e-166
BIF_00170	I3242_03135		histidine kinase N-terminal domain-containing protein		histidine kinase N-terminal domain-containing protein		1828.96	-1.8073	0.0672388	26.8789	3.87647e-159	3.48267e-158
BIF_00217	I3242_07125		SPFH domain-containing protein		SPFH domain-containing protein		2300.03	-1.81037	0.0671099	26.9762	2.81425e-160	2.61125e-159
BIF_00517	I3242_03590		two-component sensor histidine kinase		sensor histidine kinase		3395.16	-1.84478	0.0711316	25.9348	2.70129e-148	2.1999e-147
BIF_00987	I3242_04500		MerR family transcriptional regulator		MerR family transcriptional regulator		1549.6	-1.84548	0.0920013	20.0593	1.67455e-89	7.86552e-89
BIF_00892	I3242_07545		response regulator transcription factor		response regulator transcription factor		3942.36	-1.84906	0.10359	17.8498	2.89946e-71	1.0622e-70
BIF_00441	I3242_03960		NAD(P)(+) transhydrogenase (Re/Si-specific) subunit beta		NAD(P)(+) transhydrogenase (Re/Si-specific) subunit beta	Nicotinate and Nicotinamide Metabolism	3789.73	-1.85666	0.0911905	20.3602	3.77037e-92	1.82396e-91
BIF_01063	I3242_03540		4Fe-4S dicluster domain-containing protein		4Fe-4S dicluster domain-containing protein	Citric Acid Cycle	1658.59	-1.86209	0.0792824	23.4868	5.55951e-122	3.74605e-121
BIF_00577	I3242_08225	hpt	hypoxanthine phosphoribosyltransferase	hpt	hypoxanthine phosphoribosyltransferase	Nucleotide Salvage Pathway	2901.79	-1.87084	0.0920519	20.3238	7.92588e-92	3.80174e-91
BIF_00535	I3242_03705		response regulator transcription factor		response regulator transcription factor		118.489	-1.87116	0.190312	9.83205	8.19358e-23	1.53562e-22
BIF_00653	I3242_03585		response regulator transcription factor		response regulator transcription factor		3021.4	-1.89541	0.0854592	22.1791	5.46543e-109	3.22233e-108
BIF_01113	I3242_01255		response regulator transcription factor		response regulator transcription factor		2370.38	-1.89551	0.0720996	26.2901	2.486e-152	2.13194e-151
BIF_01802	I3242_02815		DUF4191 domain-containing protein		DUF4191 domain-containing protein		3535.65	-1.89591	0.073348	25.8482	2.54943e-147	2.04678e-146
BIF_01978	I3242_02060	galT	galactose-1-phosphate uridylyltransferase	galT	galactose-1-phosphate uridylyltransferase	Lacto-N-biose; Galacto-N-biose pathway	5516.8	-1.89807	0.0810483	23.4191	2.73335e-121	1.80944e-120
BIF_02013	I3242_05905		phosphatidate cytidylyltransferase		phosphatidate cytidylyltransferase	Glycerophospholipid Metabolism	2882.45	-1.90354	0.069201	27.5075	1.42933e-166	1.39482e-165
BIF_00497	I3242_00145	ahpC	peroxiredoxin	ahpC	peroxiredoxin	Oxidative Phosphorylation	23040.2	-1.90622	0.279891	6.81058	9.72052e-12	1.4652e-11
BIF_01400	I3242_08370	phoU	phosphate signaling complex protein PhoU	phoU	phosphate signaling complex protein PhoU		4003.15	-1.9294	0.0644631	29.9303	7.93445e-197	9.65785e-196
BIF_01091	I3242_02530		amidophosphoribosyltransferase		amidophosphoribosyltransferase	Purine Pyrimidine Biosynthesis	4179.97	-1.93117	0.0628412	30.731	2.19296e-207	2.88655e-206
BIF_00057	I3242_06315	acnA	aconitate hydratase AcnA	acnA	aconitate hydratase AcnA	Citric Acid Cycle	16636.8	-1.95596	0.073081	26.7643	8.4282e-158	7.51238e-157
BIF_00311	I3242_07745		MFS transporter		MFS transporter	Transport	41.0011	-1.9768	0.310964	6.35699	2.05742e-10	3.02075e-10
BIF_01001	I3242_04270		HAD family phosphatase		HAD family phosphatase		503.659	-2.0068	0.099446	20.1798	1.47451e-90	7.01323e-90
BIF_02715	I3242_03770		xanthine phosphoribosyltransferase		xanthine phosphoribosyltransferase	Nucleotide Salvage Pathway	714.151	-2.01438	0.101933	19.7618	6.34415e-87	2.87263e-86
BIF_01270	I3242_01070		AarF/ABC1/UbiB kinase family protein		AarF/ABC1/UbiB kinase family protein		10174.9	-2.01709	0.07422	27.1772	1.20915e-162	1.14063e-161
BIF_01652	I3242_08175		sugar ABC transporter ATP-binding protein		sugar ABC transporter ATP-binding protein	Transport	373.091	-2.05225	0.151087	13.5832	5.03687e-42	1.28417e-41
BIF_01925	I3242_02270		LacI family DNA-binding transcriptional regulator		LacI family DNA-binding transcriptional regulator		829.331	-2.05331	0.0921796	22.2751	6.4473e-110	3.86156e-109
BIF_01727	I3242_03665		nitrate reductase		nitrate reductase	Transport	6659.93	-2.055	0.0596837	34.4315	8.51092e-260	1.35695e-258
BIF_00247	I3242_00880		colicin transporter		hypothetical protein		273.914	-2.07419	0.154968	13.3846	7.4349e-41	1.88284e-40
BIF_02086	I3242_06265		GTP pyrophosphokinase family protein		GTP pyrophosphokinase family protein		1099.23	-2.07956	0.0799868	25.9988	5.11467e-149	4.25721e-148
BIF_00460	I3242_03200		response regulator transcription factor		response regulator transcription factor		5407.7	-2.08465	0.0619403	33.6558	2.56737e-248	3.87502e-247
BIF_01102	I3242_07305		hypothetical protein		tetratricopeptide repeat protein		3514.92	-2.08481	0.0646579	32.2437	4.30577e-228	6.16978e-227
BIF_02195	I3242_09510		ABC transporter ATP-binding protein		ABC transporter ATP-binding protein		1339.29	-2.09512	0.0902929	23.2036	4.18723e-119	2.69315e-118
BIF_01249	I3242_01665		cell division protein		cell division protein		2547.17	-2.11508	0.0741401	28.5282	5.24107e-179	5.49342e-178
BIF_00196	I3242_05600		UTP--glucose-1-phosphate uridylyltransferase		UTP--glucose-1-phosphate uridylyltransferase	Nucleotide sugars Metabolism; Galactose Metabolism	6333.49	-2.16393	0.0735124	29.4363	1.88813e-190	2.20346e-189
BIF_02535	I3242_02305		sugar ABC transporter substrate-binding protein		sugar ABC transporter substrate-binding protein	Transport	2860.26	-2.2045	0.11294	19.5192	7.53852e-85	3.28216e-84
BIF_00840	I3242_06235		CinA family protein		CinA family protein	Nicotinate and Nicotinamide Metabolism	391.561	-2.21044	0.1264	17.4876	1.78151e-68	6.34172e-68
BIF_00112	I3242_03955		NAD(P) transhydrogenase subunit alpha		NAD(P) transhydrogenase subunit alpha		639.602	-2.21336	0.121946	18.1503	1.27793e-73	4.83817e-73
BIF_02006	I3242_08335		universal stress protein		universal stress protein		4806.33	-2.21984	0.0712837	31.1409	6.72805e-213	9.288e-212
BIF_00111	I3242_03950		NAD(P) transhydrogenase subunit alpha		NAD(P) transhydrogenase subunit alpha	Nicotinate and Nicotinamide Metabolism	5167.72	-2.24209	0.0739999	30.2985	1.19927e-201	1.50842e-200
BIF_02081	I3242_00660		acetoin reductase		SDR family oxidoreductase	Cell Envelope Biosynthesis	278.26	-2.27349	0.144254	15.7603	5.83828e-56	1.7766e-55
BIF_00890	I3242_07555		WXG100 family type VII secretion target		WXG100 family type VII secretion target		12.0077	-2.28331	0.591322	3.86136	0.000112756	0.000140263
BIF_01093	I3242_00820		C69 family dipeptidase		C69 family dipeptidase		4868.23	-2.30293	0.0574153	40.1101	0	0
BIF_00928	I3242_09910		alpha/beta hydrolase		alpha/beta hydrolase		1308.19	-2.33293	0.0903989	25.807	7.40056e-147	5.89961e-146
BIF_00712	I3242_03470	pflA	pyruvate formate lyase-activating protein	pflA	pyruvate formate lyase-activating protein	Pyruvate Metabolism	2655.34	-2.34009	0.102006	22.9408	1.82125e-116	1.15176e-115
BIF_02725	I3242_03000		GntR family transcriptional regulator		GntR family transcriptional regulator		104.806	-2.36191	0.213568	11.0593	1.97664e-28	4.09809e-28
BIF_01087	I3242_03230		zinc ABC transporter substrate-binding protein		zinc ABC transporter substrate-binding protein	Transport	2178.38	-2.38895	0.0840691	28.4165	1.26369e-177	1.30045e-176
BIF_00568	I3242_01460		helix-turn-helix transcriptional regulator		helix-turn-helix transcriptional regulator		225.982	-2.39157	0.197273	12.1231	7.96384e-34	1.8139e-33
BIF_00874	I3242_02800		cell division protein FtsK		cell division protein FtsK		59.7712	-2.42989	0.292775	8.29953	1.04523e-16	1.7273e-16
BIF_01792	I3242_07430		polyphosphate kinase 2 family protein		polyphosphate kinase 2 family protein		1002.2	-2.45443	0.106226	23.1057	4.05729e-118	2.59483e-117
BIF_00887	I3242_09505		ABC transporter ATP-binding protein		ABC transporter ATP-binding protein		798.353	-2.46881	0.0928112	26.6004	6.71946e-156	5.89646e-155
BIF_02266	I3242_04040		dihydrodipicolinate reductase		dihydrodipicolinate reductase		2684.19	-2.47305	0.118073	20.9451	2.08082e-97	1.03766e-96
BIF_02750	I3242_03150		LCP family protein		LCP family protein		1711.66	-2.49195	0.0898055	27.7483	1.8271e-169	1.83033e-168
BIF_00829	I3242_08085		xylulose kinase		xylulose kinase	Pentose and Glucoronate Metabolism	497.612	-2.5712	0.120116	21.406	1.17407e-101	6.23968e-101
BIF_00248	I3242_02105		FHA domain-containing protein		FHA domain-containing protein		809.195	-2.59812	0.0911832	28.4935	1.41192e-178	1.46633e-177
BIF_02140	I3242_06375		hypothetical protein		hypothetical protein		459.862	-2.6209	0.112092	23.3818	6.55344e-121	4.2635e-120
BIF_00008	I3242_03325	pta	phosphate acetyltransferase	pta	phosphate acetyltransferase	Pyruvate Metabolism	7544.78	-2.6272	0.109268	24.0437	9.72222e-128	6.75187e-127
BIF_00275	I3242_04200	metE	5-methyltetrahydropteroyltriglutamate-- homocysteine S-methyltransferase	metE	5-methyltetrahydropteroyltriglutamate-- homocysteine S-methyltransferase	Methionine Metabolism	4170.72	-2.66652	0.0860727	30.9798	1.0072e-210	1.34135e-209
BIF_01926	I3242_02275		sugar ABC transporter permease		sugar ABC transporter permease	Transport	1084.37	-2.71279	0.242526	11.1855	4.79922e-29	1.01168e-28
BIF_01005	I3242_09275	rlmH	23S rRNA (pseudouridine(1915)-N(3))-methyltransferase RlmH	rlmH	23S rRNA (pseudouridine(1915)-N(3))-methyltransferase RlmH		700.473	-2.73122	0.101399	26.9353	8.48811e-160	7.81182e-159
BIF_00733	I3242_07155		aminotransferase class I/II-fold pyridoxal phosphate-dependent enzyme		PLP-dependent transferase	Cysteine Metabolism	447.734	-2.73267	0.112661	24.2557	5.75192e-130	4.12099e-129
BIF_00072	I3242_03645		SPFH domain-containing protein		SPFH domain-containing protein		288.138	-2.76107	0.146159	18.8909	1.35528e-79	5.53854e-79
BIF_00013	I3242_06205	raiA	ribosome-associated translation inhibitor RaiA	raiA	ribosome-associated translation inhibitor RaiA		15926	-2.80652	0.0729391	38.4777	0	0
BIF_01008	I3242_00230		DUF559 domain-containing protein		hypothetical protein		93.3978	-2.81327	0.22977	12.2439	1.81213e-34	4.18639e-34
BIF_01902	I3242_05775	secG	preprotein translocase subunit SecG	secG	preprotein translocase subunit SecG		3120.15	-2.81387	0.102278	27.5119	1.26541e-166	1.2456e-165
BIF_02083	I3242_03550		DNA-protecting protein DprA		DNA-protecting protein DprA		89.0047	-2.81555	0.235291	11.9662	5.33882e-33	1.19202e-32
BIF_01548	I3242_01095		glycoside hydrolase family 127 protein	hypBA1	beta-L-arabinofuranosidase		326.448	-2.83271	0.143506	19.7394	9.90283e-87	4.44841e-86
BIF_00330	I3242_06600		carbohydrate kinase		carbohydrate kinase	Glycolysis/Gluconeogenesis	18869.1	-2.86517	0.0590717	48.5033	0	0
BIF_00552	I3242_02935		HD domain-containing protein		HD domain-containing protein		1378.3	-2.87435	0.0963563	29.8305	1.57411e-195	1.89564e-194
BIF_00071	I3242_02280		carbohydrate ABC transporter permease		ABC transporter permease subunit	Transport	1030.86	-2.87789	0.242398	11.8726	1.64267e-32	3.64608e-32
BIF_00126	I3242_04080		ATP-binding cassette domain-containing protein		ATP-binding cassette domain-containing protein	Transport	1080.43	-2.89807	0.0953088	30.4071	4.42096e-203	5.68697e-202
BIF_01111	I3242_08430		response regulator transcription factor		response regulator transcription factor		1892.84	-2.92166	0.0840058	34.7793	5.00117e-265	8.20482e-264
BIF_00377	I3242_04215		bifunctional [glutamine synthetase] adenylyltransferase/[glutamine synthetase]-adenylyl-L-tyrosine phosphorylase		bifunctional [glutamine synthetase] adenylyltransferase/[glutamine synthetase]-adenylyl-L-tyrosine phosphorylase		6206.74	-2.99907	0.0678489	44.2022	0	0
BIF_01653	I3242_08150		carbon starvation protein		hypothetical protein		57.5975	-3.02737	0.305822	9.89912	4.19947e-23	7.93622e-23
BIF_00899	I3242_06500		aldose 1-epimerase family protein		aldose 1-epimerase family protein	Glycolysis/Gluconeogenesis	4191.44	-3.03776	0.0775979	39.1474	0	0
BIF_00317	I3242_04205	metF	methylenetetrahydrofolate reductase [NAD(P)H]	metF	methylenetetrahydrofolate reductase [NAD(P)H]	Methionine Metabolism	1368.41	-3.0973	0.0841377	36.8123	1.17559e-296	2.29442e-295
BIF_01310	I3242_00395		DEAD/DEAH box helicase		DEAD/DEAH box helicase		1157.15	-3.10863	0.107327	28.964	1.86897e-184	2.0343e-183
BIF_00257	I3242_09815		sugar ABC transporter permease		sugar ABC transporter permease		674.464	-3.13663	0.108228	28.9817	1.11822e-184	1.22896e-183
BIF_01309	I3242_00400		(deoxy)nucleoside triphosphate pyrophosphohydrolase		(deoxy)nucleoside triphosphate pyrophosphohydrolase		98.9262	-3.17515	0.246028	12.9056	4.18362e-38	1.03178e-37
BIF_00729	I3242_03055		UPF0182 family protein		UPF0182 family protein		20021.2	-3.20154	0.0581813	55.027	0	0
BIF_00046	I3242_03710		histidine kinase		two-component sensor histidine kinase		467.067	-3.21561	0.118216	27.2013	6.27393e-163	5.96814e-162
BIF_00333	I3242_03725		ABC transporter permease		ABC transporter permease		123.945	-3.23408	0.213309	15.1615	6.36472e-52	1.85215e-51
BIF_00799	I3242_02285		beta-galactosidase		beta-galactosidase	Galactose Metabolism	2371.23	-3.35485	0.0761379	44.0629	0	0
BIF_00241	I3242_06320		HAD-IC family P-type ATPase		cation-translocating P-type ATPase		11858.9	-3.36211	0.10297	32.6513	7.67319e-234	1.1429e-232
BIF_01893	I3242_06595		ROK family transcriptional regulator		ROK family transcriptional regulator	Glycolysis/Gluconeogenesis	13542.4	-3.37076	0.0810156	41.6063	0	0
BIF_00771	I3242_06275		Bax inhibitor-1/YccA family protein		Bax inhibitor-1 family protein		16573.7	-3.38157	0.0671021	50.3945	0	0
BIF_00906	I3242_02230	smpB	SsrA-binding protein SmpB	smpB	SsrA-binding protein SmpB		2177.32	-3.48369	0.0897368	38.8212	0	0
BIF_01871	I3242_04070		tripartite tricarboxylate transporter TctB family protein		tripartite tricarboxylate transporter TctB family protein		1177.11	-3.48538	0.0966097	36.0769	5.21495e-285	9.08203e-284
BIF_01083	I3242_09220		FAD-dependent oxidoreductase		FAD-dependent oxidoreductase	Other	11261.4	-3.49872	0.0905552	38.6363	0	0
BIF_01651	I3242_08095		hypothetical protein		hypothetical protein		283.109	-3.536	0.153353	23.0578	1.22703e-117	7.80337e-117
BIF_00242	I3242_00695		DUF4244 domain-containing protein		DUF4244 domain-containing protein		15.7019	-3.56886	0.614786	5.80504	6.43499e-09	9.10551e-09
BIF_00639	I3242_02785		GIY-YIG nuclease family protein		GIY-YIG nuclease family protein		897.182	-3.6519	0.100017	36.5128	6.95166e-292	1.31155e-290
BIF_01110	I3242_08425		PspC domain-containing protein		PspC domain-containing protein		7766.83	-3.66034	0.0727541	50.3112	0	0
BIF_01928	I3242_07565		cold shock domain-containing protein		cold-shock protein		1521.25	-3.68	0.0917491	40.1094	0	0
BIF_00525	I3242_09865		alpha-galactosidase		alpha-galactosidase	Galactose Metabolism	10821.6	-3.69217	0.0727558	50.7474	0	0
BIF_00155	I3242_03465	pflB	formate C-acetyltransferase	pflB	formate C-acetyltransferase	Pyruvate Metabolism	181966	-3.71887	0.101005	36.8186	9.28856e-297	1.84467e-295
BIF_01681	I3242_09955	ugpC	sn-glycerol-3-phosphate ABC transporter ATP-binding protein UgpC	ugpC	sn-glycerol-3-phosphate ABC transporter ATP-binding protein UgpC	Transport	269437	-3.92005	0.0799488	49.032	0	0
BIF_00244	I3242_03900	glgC	glucose-1-phosphate adenylyltransferase	glgC	glucose-1-phosphate adenylyltransferase	Starch sucrose Metabolism	4512.88	-4.04009	0.0766134	52.7335	0	0
BIF_01251	I3242_02510		sulfatase-like hydrolase/transferase		LTA synthase family protein		17349.8	-4.04401	0.0858028	47.1315	0	0
BIF_01865	I3242_07015		GH32 C-terminal domain-containing protein		glycoside hydrolase family 32 protein	Galactose Metabolism	6591.6	-4.20957	0.0625755	67.2719	0	0
BIF_01139	I3242_09165		ABC transporter ATP-binding protein		ABC transporter ATP-binding protein		7993.52	-4.31388	0.081055	53.2217	0	0
BIF_00896	I3242_00915		helix-turn-helix transcriptional regulator		helix-turn-helix transcriptional regulator		296.975	-4.54662	0.214601	21.1864	1.27472e-99	6.58896e-99
BIF_00489	I3242_07010		MFS transporter		MFS transporter	Transport	5936.71	-4.55496	0.0688399	66.1674	0	0
BIF_00958	I3242_09160		FtsX-like permease family protein		ABC transporter permease		5237.54	-4.57632	0.0933976	48.9982	0	0
BIF_00647	I3242_07750		DUF4981 domain-containing protein		DUF4981 domain-containing protein	Galactose Metabolism	916.76	-4.62826	0.113474	40.787	0	0
BIF_00438	I3242_03720		ABC transporter permease		ABC transporter permease		172.171	-4.69262	0.23856	19.6707	3.84805e-86	1.71496e-85
BIF_01648	I3242_01770		FGGY-family carbohydrate kinase		FGGY-family carbohydrate kinase	Pentose and Glucoronate Interconversions	3434.46	-4.80016	0.0768483	62.4628	0	0
BIF_00440	I3242_03715		ABC transporter ATP-binding protein		ABC transporter ATP-binding protein		239.65	-5.16937	0.228084	22.6643	1.00868e-113	6.23951e-113
BIF_00149	I3242_03685		carbon starvation protein A		carbon starvation protein A		2052.53	-5.18027	0.105917	48.9086	0	0
BIF_01752	I3242_03610		YccF domain-containing protein		YccF domain-containing protein		1853.84	-5.21205	0.111025	46.945	0	0
BIF_00337	I3242_05715		PAC2 family protein		PAC2 family protein		629.187	-5.21426	0.147799	35.2795	1.21186e-272	2.01739e-271
BIF_01646	I3242_01780	araA	L-arabinose isomerase	araA	L-arabinose isomerase	Pentose and Glucoronate Interconversions	5582.61	-5.45482	0.0710954	76.7254	0	0
BIF_01597	I3242_09795		alpha-glucosidase		alpha-glucosidase	Starch sucrose Metabolism	8645.47	-5.64074	0.0725065	77.7964	0	0
BIF_01647	I3242_01775		L-ribulose-5-phosphate 4-epimerase		L-ribulose-5-phosphate 4-epimerase	Pentose and Glucoronate Interconversions	2414.45	-5.70475	0.0996674	57.2378	0	0
BIF_00034	I3242_03570		O-acetylhomoserine aminocarboxypropyltransferase/cysteine synthase		O-acetylhomoserine aminocarboxypropyltransferase/cysteine synthase	Methionine Metabolism	2113.35	-6.02183	0.109955	54.7661	0	0
BIF_01149	I3242_06565		ABC transporter permease		ABC transporter permease	Transport	3033.83	-6.26141	0.102683	60.978	0	0
BIF_00293	I3242_06555		ABC transporter ATP-binding protein		ABC transporter ATP-binding protein	Transport	3366.68	-6.27306	0.105147	59.6596	0	0
BIF_01148	I3242_06560		ABC transporter permease		ABC transporter permease	Transport	2807.43	-6.56419	0.108258	60.6344	0	0
BIF_00322	I3242_03580		FtsX-like permease family protein		FtsX-like permease family protein		15829.6	-6.56643	0.071192	92.2355	0	0
BIF_00609	I3242_08420		PspC domain-containing protein		PspC domain-containing protein		47360.6	-7.7298	0.098756	78.2717	0	0
BIF_00078	I3242_03575		ABC transporter ATP-binding protein		ABC transporter ATP-binding protein		6444.6	-7.78501	0.116619	66.7558	0	0
BIF_01593	I3242_09850		sugar ABC transporter permease		sugar ABC transporter permease	Transport	14452.5	-8.67902	0.0986602	87.9688	0	0
BIF_01592	I3242_09855		carbohydrate ABC transporter substrate-binding protein		extracellular solute-binding protein	Transport	26208.1	-8.923	0.0953385	93.5927	0	0
BIF_00152	I3242_01805		ABC transporter ATP-binding protein		ABC transporter ATP-binding protein		2075.39	-8.94451	0.243415	36.7459	1.35158e-295	2.59321e-294
BIF_01594	I3242_09845		carbohydrate ABC transporter permease		carbohydrate ABC transporter permease	Transport	15724.8	-9.32037	0.112096	83.1466	0	0

## Sheet: Significant genes
BB-12_proteins.fasta	BB-46_proteins.fasta	BB12_gene	BB12_product	BB46_gene	BB46_product	Subsytem in iMS520 and iAZ480	baseMean	log2FoldChange	lfcSE	stat	pvalue	padj
BIF_01680	I3242_09995		potassium channel family protein		ion transporter	Transport	306.962	7.46607	0.558104	-13.3776	8.17855e-41	2.05736e-40
BIF_01894	I3242_05435		adenine-specific methyltransferase EcoRI family protein		adenine-specific methyltransferase EcoRI family protein		426.669	6.93691	0.397171	-17.4658	2.60995e-68	9.26165e-68
BIF_00872	I3242_05430		DUF262 domain-containing protein		DUF262 domain-containing protein		739.801	6.72755	0.287382	-23.4098	3.39726e-121	2.23587e-120
BIF_00999	I3242_09945		isopeptide-forming domain-containing fimbrial protein		SpaH/EbpB family LPXTG-anchored major pilin		15716.2	6.48597	0.090586	-71.6002	0	0
BIF_00625	I3242_00380		DUF2156 domain-containing protein		DUF2156 domain-containing protein		3396.18	5.69412	0.115644	-49.2383	0	0
BIF_02032	I3242_00910		flavodoxin		flavodoxin		228.535	5.43664	0.342971	-15.8516	1.37109e-56	4.21759e-56
BIF_00363	I3242_02840		ATP-binding cassette domain-containing protein		ABC transporter ATP-binding protein	Transport	5735.75	5.38841	0.0853482	-63.1344	0	0
BIF_00711	I3242_00375		esterase		prolyl oligopeptidase family serine peptidase		2674.95	5.32982	0.110241	-48.3469	0	0
BIF_00644	I3242_04095		peroxiredoxin		peroxiredoxin	Oxidative Phosphorylation	4929.97	4.87828	0.0915857	-53.2646	0	0
BIF_00086	I3242_00060		aminotransferase class I/II-fold pyridoxal phosphate-dependent enzyme		pyridoxal phosphate-dependent aminotransferase	Alanine Aspartate Metabolism	263.432	4.72126	0.257121	-18.362	2.64624e-75	1.03295e-74
BIF_01202	I3242_08270		class I SAM-dependent methyltransferase		class I SAM-dependent methyltransferase	Cell Envelope Biosynthesis	1839.96	4.53675	0.105672	-42.9322	0	0
BIF_00171	I3242_07030		nucleoside hydrolase		nucleoside hydrolase	Purine Metabolism	1983.06	4.48249	0.10816	-41.443	0	0
BIF_01348	I3242_09965	nrdF	class 1b ribonucleoside-diphosphate reductase subunit beta	nrdF	class 1b ribonucleoside-diphosphate reductase subunit beta	Nucleotide Salvage Pathway	872.12	4.44886	0.392405	-11.3374	8.56393e-30	1.82913e-29
BIF_00819	I3242_09025		holo-ACP synthase		4'-phosphopantetheinyl transferase superfamily protein	Pantothenate and CoA Biosynthesis	1902.23	4.43419	0.108044	-41.0407	0	0
BIF_01553	I3242_07890	mscL	large conductance mechanosensitive channel protein MscL	mscL	large conductance mechanosensitive channel protein MscL		1503.3	4.33867	0.108714	-39.9091	0	0
BIF_01200	I3242_09050		biotin transporter BioY		biotin transporter BioY	Transport	2179.63	4.07424	0.101283	-40.2264	0	0
BIF_01212	I3242_07625		ECF transporter S component		ECF transporter S component		2124.36	4.01638	0.089771	-44.7403	0	0
BIF_00961	I3242_08835	dinB	DNA polymerase IV	dinB	DNA polymerase IV		1619.08	3.92433	0.101182	-38.7849	0	0
BIF_01354	I3242_00475		ATP-binding protein		DUF4143 domain-containing protein		502.226	3.88753	0.154994	-25.0819	7.84618e-139	6.00127e-138
BIF_01318	I3242_09290	clpB	ATP-dependent chaperone ClpB	clpB	ATP-dependent chaperone ClpB		10019.1	3.80359	0.0670778	-56.7042	0	0
BIF_01603	I3242_09630		ABC transporter ATP-binding protein		ABC transporter ATP-binding protein		302.947	3.78707	0.192692	-19.6534	5.40381e-86	2.39887e-85
BIF_01601	I3242_09620		amino acid permease		amino acid permease	Transport	2712.58	3.70688	0.0995304	-37.2437	1.34211e-303	2.71297e-302
BIF_00796	I3242_07895		nucleoside 2-deoxyribosyltransferase		nucleoside 2-deoxyribosyltransferase		465.45	3.6994	0.154932	-23.8775	5.24208e-126	3.57472e-125
BIF_00083	I3242_03440		methionine ABC transporter ATP-binding protein		methionine ABC transporter ATP-binding protein	Transport	1405.31	3.64266	0.101904	-35.746	7.62364e-280	1.28805e-278
BIF_00308	I3242_07380		MFS transporter		MFS transporter		984.976	3.5637	0.109731	-32.4768	2.26961e-231	3.29385e-230
BIF_01234	I3242_02505		zinc ABC transporter substrate-binding protein		metal ABC transporter solute-binding protein		852.658	3.56351	0.117716	-30.272	2.67878e-201	3.33229e-200
BIF_00998	I3242_09010		VWA domain-containing protein		VWA domain-containing protein		8586.11	3.44802	0.0948299	-36.36	1.82483e-289	3.33179e-288
BIF_00691	I3242_03800		acetyltransferase		acetyltransferase		850.889	3.4084	0.116815	-29.1777	3.71672e-187	4.20733e-186
BIF_01473	I3242_04335		MFS transporter		MFS transporter		65.5272	3.33775	0.354169	-9.42417	4.33526e-21	7.9026e-21
BIF_01153	I3242_08620	truA	tRNA pseudouridine(38-40) synthase TruA	truA	tRNA pseudouridine(38-40) synthase TruA	Pyrimidine Metabolism	1099.46	3.20525	0.107458	-29.8279	1.69984e-195	2.02549e-194
BIF_01649	I3242_08595		alpha-L-arabinofuranosidase		alpha-N-arabinofuranosidase	Amino sugar and nucleotide sugar Metabolism	673.397	3.20077	0.12371	-25.8732	1.33383e-147	1.0785e-146
BIF_00667	I3242_09940		class C sortase		class C sortase		293.398	3.13463	0.170205	-18.4168	9.63554e-76	3.8005e-75
BIF_02935	I3242_01160		aquaporin family protein		aquaporin family protein	Transport	2791.83	3.112	0.0856883	-36.3177	8.50415e-289	1.52805e-287
BIF_01097	I3242_01545		phosphate ABC transporter substrate-binding protein PstS	pstS	phosphate ABC transporter substrate-binding protein PstS	Transport	2517.59	3.06353	0.0844288	-36.2853	2.75697e-288	4.87639e-287
BIF_01530	I3242_01485	trmD	tRNA (guanosine(37)-N1)-methyltransferase TrmD	trmD	tRNA (guanosine(37)-N1)-methyltransferase TrmD		3910.97	3.05715	0.0779268	-39.2311	0	0
BIF_01334	I3242_06400		MFS transporter		MFS transporter	Transport	1300.12	3.04862	0.0901119	-33.8315	6.79217e-251	1.05325e-249
BIF_01807	I3242_09450		glycosyltransferase		glycosyltransferase	0	1042.68	3.02866	0.105061	-28.8275	9.69277e-183	1.04497e-181
BIF_01827	I3242_03985		TRIC cation channel family protein		trimeric intracellular cation channel family protein		1287.1	2.99388	0.0918676	-32.5891	5.85361e-233	8.60557e-232
BIF_02137	I3242_06425		NUDIX hydrolase		NUDIX hydrolase		1344.99	2.98884	0.0947263	-31.5524	1.66376e-218	2.32516e-217
BIF_00263	I3242_06295		GNAT family N-acetyltransferase		GNAT family N-acetyltransferase		2350.23	2.97912	0.0829386	-35.9196	1.51074e-282	2.59115e-281
BIF_00176	I3242_02670		putative sulfate exporter family transporter		putative sulfate exporter family transporter		1809.14	2.97709	0.0927025	-32.1144	2.77186e-226	3.92219e-225
BIF_02118	I3242_02320		ABC transporter substrate-binding protein		ABC transporter substrate-binding protein	Transport	1571.9	2.97236	0.0880502	-33.7576	8.27958e-250	1.26655e-248
BIF_01137	I3242_00440		heavy metal translocating P-type ATPase		heavy metal translocating P-type ATPase		8843.01	2.93668	0.0712533	-41.2147	0	0
BIF_01834	I3242_03215		2-C-methyl-D-erythritol 2,4-cyclodiphosphate synthase		2-C-methyl-D-erythritol 2,4-cyclodiphosphate synthase	Terpenoid Biosynthesis	236.93	2.88923	0.198667	-14.5431	6.45979e-48	1.78353e-47
BIF_01133	I3242_05850		ATP-binding cassette domain-containing protein		energy-coupling factor ABC transporter ATP-binding protein		851.938	2.88896	0.110195	-26.2168	1.71093e-151	1.45622e-150
BIF_00857	I3242_07765		ribokinase		ribokinase	Pentose phosphate pathway	430.529	2.85409	0.168024	-16.9862	1.03921e-64	3.52211e-64
BIF_00005	I3242_07930		very short patch repair endonuclease		very short patch repair endonuclease		328.459	2.8369	0.157783	-17.9798	2.80489e-72	1.04445e-71
BIF_01214	I3242_08130		peptide deformylase		peptide deformylase		753.052	2.83613	0.110529	-25.6596	3.302e-145	2.61389e-144
BIF_01199	I3242_09045		ATP-grasp domain-containing protein		ATP-grasp domain-containing protein	Fatty Acid Metabolism	12179.8	2.78927	0.0992357	-28.1075	7.92814e-174	8.01309e-173
BIF_01112	I3242_01250	nth	endonuclease III	nth	endonuclease III		1330.42	2.76816	0.105828	-26.1571	8.17631e-151	6.90715e-150
BIF_00833	I3242_09535		C1 family peptidase		aminopeptidase		2175.42	2.72032	0.0890599	-30.5448	6.62641e-205	8.62195e-204
BIF_01422	I3242_00555		MFS transporter		MFS transporter	Transport	14462.2	2.64943	0.0609496	-43.4692	0	0
BIF_01410	I3242_02260		23S rRNA pseudouridylate synthase		23S rRNA pseudouridylate synthase		2656.12	2.64599	0.0764999	-34.5882	3.80494e-262	6.15314e-261
BIF_01090	I3242_02565		type VI secretion protein ImpB		Y-family DNA polymerase		1350.06	2.63766	0.107694	-24.4921	1.79165e-132	1.3001e-131
BIF_02600	I3242_07675	serB	phosphoserine phosphatase SerB	serB	phosphoserine phosphatase SerB	Glycine, Serine Threonine Metabolism	488	2.63325	0.136233	-19.329	3.06047e-83	1.2927e-82
BIF_01134	I3242_05845		energy-coupling factor transporter transmembrane protein EcfT		energy-coupling factor transporter transmembrane protein EcfT		285.392	2.60339	0.156766	-16.6068	6.21918e-62	2.03471e-61
BIF_01607	I3242_07825		glycoside hydrolase family 3 C-terminal domain-containing protein		glycoside hydrolase family 3 C-terminal domain-containing protein	Starch sucrose Metabolism	1124.54	2.5781	0.110187	-23.3975	4.53044e-121	2.96443e-120
BIF_01572	I3242_01870		Nramp family divalent metal transporter		Nramp family divalent metal transporter	Transport	528.412	2.55849	0.120442	-21.2426	3.85954e-100	2.02269e-99
BIF_01198	I3242_09040		acyl-CoA carboxylase subunit beta		acyl-CoA carboxylase subunit beta	Fatty Acid Metabolism	9628.75	2.55137	0.0843763	-30.238	7.50765e-201	9.23767e-200
BIF_00591	I3242_00265		rhomboid family intramembrane serine protease		rhomboid family intramembrane serine protease		915.924	2.49534	0.10126	-24.643	4.3777e-134	3.19713e-133
BIF_02470	I3242_08905		5-formyltetrahydrofolate cyclo-ligase		5-formyltetrahydrofolate cyclo-ligase	One Carbon Pool by Folate	250.027	2.49273	0.177273	-14.0615	6.55012e-45	1.74055e-44
BIF_01533	I3242_07795		ABC transporter ATP-binding protein		ABC transporter ATP-binding protein		2534.63	2.48841	0.07344	-33.8836	1.16296e-251	1.82843e-250
BIF_01117	I3242_07350		ATP-binding cassette domain-containing protein		ATP-binding cassette domain-containing protein	Transport	803.535	2.48597	0.10283	-24.1755	4.02532e-129	2.83022e-128
BIF_01355	I3242_00970		YhgE/Pip domain-containing protein		YhgE/Pip domain-containing protein		1609.76	2.46007	0.0934859	-26.3149	1.29584e-152	1.12838e-151
BIF_01628	I3242_09480		HD domain-containing protein		HD domain-containing protein		668.61	2.42307	0.108281	-22.3775	6.52166e-111	3.92687e-110
BIF_01798	I3242_03340		histidine phosphatase family protein		histidine phosphatase family protein	Glycolysis/Gluconeogenesis	519.829	2.42282	0.122635	-19.7564	7.07071e-87	3.18886e-86
BIF_00931	I3242_00975		YhgE/Pip domain-containing protein		YhgE/Pip domain-containing protein		2912.55	2.40674	0.109612	-21.957	7.42665e-107	4.20348e-106
BIF_00264	I3242_05860		metallopeptidase family protein		metallopeptidase family protein		629.361	2.39492	0.127723	-18.7509	1.90388e-78	7.72469e-78
BIF_01167	I3242_03060		N-acetyltransferase		N-acetyltransferase		275.293	2.37858	0.152348	-15.6128	5.95317e-55	1.78753e-54
BIF_01914	I3242_08340		C40 family peptidase		C40 family peptidase		5913.1	2.3474	0.0644369	-36.4294	1.4568e-290	2.70344e-289
BIF_01372	I3242_08780		ROK family transcriptional regulator		ROK family transcriptional regulator		845.196	2.334	0.101804	-22.9264	2.53453e-116	1.59394e-115
BIF_01151	I3242_06635		FtsQ-type POTRA domain-containing protein		FtsQ-type POTRA domain-containing protein		2125.18	2.30369	0.0742678	-31.0187	3.01868e-211	4.06804e-210
BIF_01349	I3242_09970	nrdE	class 1b ribonucleoside-diphosphate reductase subunit alpha	nrdE	class 1b ribonucleoside-diphosphate reductase subunit alpha	Nucleotide Salvage Pathway	4304.82	2.29112	0.327718	-6.99114	2.7266e-12	4.15411e-12
BIF_01395	I3242_00565		MHS family MFS transporter		MHS family MFS transporter	Transport	635.674	2.28551	0.113594	-20.12	4.9327e-90	2.32659e-89
BIF_00207	I3242_04210		choloylglycine hydrolase family protein		choloylglycine hydrolase family protein	Bile acid biosynthesis	13432.8	2.28006	0.0558932	-40.7933	0	0
BIF_00547	I3242_07115		glutamate racemase		glutamate racemase	Cell Envelope Biosynthesis	927.554	2.27134	0.108284	-20.9757	1.09407e-97	5.50441e-97
BIF_00542	I3242_06725	lexA	transcriptional repressor LexA	lexA	transcriptional repressor LexA		3822.22	2.27047	0.0902222	-25.1653	9.62266e-140	7.4101e-139
BIF_00472	I3242_07980		single-stranded DNA-binding protein		single-stranded DNA-binding protein		215.873	2.265	0.16524	-13.7074	9.17297e-43	2.35996e-42
BIF_00860	I3242_07110	dapF	diaminopimelate epimerase	dapF	diaminopimelate epimerase	Threonine Lysine Metabolism	2033.77	2.23133	0.0767453	-29.0745	7.5461e-186	8.45761e-185
BIF_01688	I3242_07370		glycerophosphodiester phosphodiesterase		glycerophosphodiester phosphodiesterase		996.891	2.23077	0.105994	-21.0461	2.48191e-98	1.26555e-97
BIF_01602	I3242_09625		FtsX-like permease family protein		FtsX-like permease family protein		741.912	2.22297	0.111366	-19.961	1.20353e-88	5.60657e-88
BIF_00683	I3242_06135		DEAD/DEAH box helicase		DEAD/DEAH box helicase		2669.51	2.21687	0.0764311	-29.0048	5.72568e-185	6.35438e-184
BIF_00570	I3242_05830		DUF4194 domain-containing protein		DUF4194 domain-containing protein		544.883	2.19528	0.113561	-19.3313	2.92798e-83	1.24137e-82
BIF_00933	I3242_08850		amino acid permease		amino acid permease		4726.57	2.19321	0.0876667	-25.0176	3.93232e-138	2.96759e-137
BIF_00617	I3242_07170		amino acid ABC transporter permease		amino acid ABC transporter permease	Transport	865.731	2.18576	0.104147	-20.9873	8.56184e-98	4.32679e-97
BIF_00783	I3242_09035		type I polyketide synthase		DUF1729 domain-containing protein	Membrane Lipid Metabolism	59615.7	2.12222	0.0871872	-24.341	7.22362e-131	5.20837e-130
BIF_00775	I3242_02085		A/G-specific adenine glycosylase		A/G-specific adenine glycosylase		1172.97	2.1104	0.0884805	-23.8516	9.74689e-126	6.60687e-125
BIF_02760	I3242_03065		aminoacyl-tRNA hydrolase		aminoacyl-tRNA hydrolase		668.99	2.10494	0.108436	-19.4119	6.12799e-84	2.62761e-83
BIF_02415	I3242_01690		permease		Pr6Pr family membrane protein		1027.32	2.0893	0.094347	-22.1449	1.16883e-108	6.85555e-108
BIF_00197	I3242_00055		Lrp/AsnC family transcriptional regulator		Lrp/AsnC family transcriptional regulator		727.313	2.08156	0.110104	-18.9055	1.02855e-79	4.21853e-79
BIF_01433	I3242_01035		P-II family nitrogen regulator		P-II family nitrogen regulator		1149.92	2.07747	0.0858605	-24.1959	2.45837e-129	1.73929e-128
BIF_01477	I3242_01890		DUF4012 domain-containing protein		DUF4012 domain-containing protein		1484.05	2.07665	0.0998255	-20.8028	4.08295e-96	2.0183e-95
BIF_01143	I3242_01165		heavy metal translocating P-type ATPase		HAD-IC family P-type ATPase	Transport	2156.55	2.07485	0.0762031	-27.228	3.03181e-163	2.90848e-162
BIF_00052	I3242_03445		ABC transporter permease		ABC transporter permease	Transport	439.112	2.04731	0.125916	-16.2594	1.91736e-59	6.14859e-59
BIF_01747	I3242_03435		ABC transporter substrate-binding protein		ABC transporter substrate-binding protein	Transport	1105.19	2.03082	0.0943927	-21.5146	1.13582e-102	6.09358e-102
BIF_02179	I3242_07800		winged helix-turn-helix transcriptional regulator		MarR family transcriptional regulator		1011.1	2.01448	0.0937715	-21.4828	2.25346e-102	1.20326e-101
BIF_01955	I3242_00260		hypothetical protein		hypothetical protein		1720.71	2.0072	0.101446	-19.7859	3.94171e-87	1.79198e-86
BIF_00523	I3242_01495		laccase domain-containing protein		laccase domain-containing protein		2226.57	2.00258	0.0761068	-26.3127	1.3713e-152	1.18497e-151
BIF_00921	I3242_02975		TrkA family potassium uptake protein		TrkA family potassium uptake protein	Transport	613.439	1.96756	0.114295	-17.2147	2.05895e-66	7.17148e-66
BIF_01685	I3242_09730		hypothetical protein		hypothetical protein		380.554	1.96534	0.163546	-12.0171	2.89044e-33	6.49201e-33
BIF_01172	I3242_01360		tetratricopeptide repeat protein		tetratricopeptide repeat protein		3805.54	1.96122	0.0681144	-28.7931	2.61902e-182	2.79691e-181
BIF_01144	I3242_00385	msrB	peptide-methionine (R)-S-oxide reductase MsrB	msrB	peptide-methionine (R)-S-oxide reductase MsrB	Methionine Metabolism	1099.57	1.95526	0.0930283	-21.0179	4.50053e-98	2.28457e-97
BIF_00619	I3242_07165		amino acid ABC transporter ATP-binding protein		amino acid ABC transporter ATP-binding protein	Transport	1543.76	1.93686	0.0859099	-22.5453	1.49486e-112	9.14693e-112
BIF_01605	I3242_09640		amino acid permease		amino acid permease	Transport	1196.46	1.91517	0.084144	-22.7606	1.12703e-114	7.0099e-114
BIF_02174	I3242_07020		ABC transporter permease		ABC transporter permease		2016.35	1.89819	0.0869888	-21.8211	1.46216e-105	8.15355e-105
BIF_00276	I3242_06015		ComEA family DNA-binding protein		helix-hairpin-helix domain-containing protein		78.7919	1.89516	0.269226	-7.03931	1.9319e-12	2.9633e-12
BIF_02139	I3242_06390		alcohol dehydrogenase		alcohol dehydrogenase		491.779	1.89323	0.113552	-16.6728	2.06616e-62	6.83886e-62
BIF_00677	I3242_08860	rpmG	50S ribosomal protein L33	rpmG	50S ribosomal protein L33		7969.54	1.86398	0.0600323	-31.0497	1.15138e-211	1.57031e-210
BIF_00443	I3242_08585		hypothetical protein		hypothetical protein		1037.47	1.85722	0.0887356	-20.9298	2.86448e-97	1.42219e-96
BIF_00340	I3242_00680	tadA	Flp pilus assembly complex ATPase component TadA	tadA	Flp pilus assembly complex ATPase component TadA		29.8486	1.84859	0.401016	-4.60977	4.0311e-06	5.30606e-06
BIF_01840	I3242_07970		DUF308 domain-containing protein		DUF308 domain-containing protein		3322.11	1.84753	0.0842168	-21.9378	1.13197e-106	6.37509e-106
BIF_01010	I3242_00220		threonine/serine exporter family protein		threonine/serine exporter family protein		2865.7	1.84644	0.0822187	-22.4576	1.0777e-111	6.52381e-111
BIF_00571	I3242_05835		DUF3375 family protein		DUF3375 domain-containing protein		1459.97	1.84143	0.0849116	-21.6864	2.75657e-104	1.50746e-103
BIF_01096	I3242_01550	pstC	phosphate ABC transporter permease subunit PstC	pstC	phosphate ABC transporter permease subunit PstC	Transport	1349.68	1.83261	0.0828466	-22.1205	2.00533e-108	1.16412e-107
BIF_00415	I3242_06035		histidine phosphatase family protein		histidine phosphatase family protein	Glycolysis/Gluconeogenesis	2559.9	1.82216	0.0676829	-26.922	1.2138e-159	1.10808e-158
BIF_00309	I3242_01555	pstA	phosphate ABC transporter permease PstA	pstA	phosphate ABC transporter permease PstA	Transport	1486.21	1.81657	0.083535	-21.7462	7.50186e-105	4.14249e-104
BIF_02097	I3242_01525		3-deoxy-7-phosphoheptulonate synthase		3-deoxy-7-phosphoheptulonate synthase	Tyrosine, Tryptophan, Phenylalanine Metabolism	2012.58	1.77804	0.0733438	-24.2425	7.92999e-130	5.64575e-129
BIF_00826	I3242_09285	gluQRS	tRNA glutamyl-Q(34) synthetase GluQRS		glutamyl-Q tRNA(Asp) synthetase	tRNA Charging	479.285	1.77548	0.1249	-14.2152	7.3758e-46	1.98795e-45
BIF_00919	I3242_02965		TlyA family RNA methyltransferase		TlyA family RNA methyltransferase		1171.43	1.76207	0.0926152	-19.0258	1.04383e-80	4.32824e-80
BIF_02171	I3242_06705	nrdR	transcriptional repressor NrdR	nrdR	transcriptional repressor NrdR		1611.36	1.75749	0.083144	-21.1379	3.56921e-99	1.83652e-98
BIF_00812	I3242_01625		ABC-F family ATP-binding cassette domain-containing protein		ABC-F family ATP-binding cassette domain-containing protein		2899.17	1.74498	0.065264	-26.7372	1.73959e-157	1.53845e-156
BIF_01576	I3242_02415	pdxT	pyridoxal 5'-phosphate synthase glutaminase subunit PdxT	pdxT	pyridoxal 5'-phosphate synthase glutaminase subunit PdxT	Vitamine B6 Metabolism	436.78	1.73376	0.117896	-14.7058	5.91798e-49	1.64195e-48
BIF_00505	I3242_07420		replication-associated recombination protein A		replication-associated recombination protein A		1572.43	1.73252	0.0785879	-22.0457	1.05085e-107	6.00786e-107
BIF_00053	I3242_06220	recA	recombinase RecA	recA	recombinase RecA		2478.75	1.72531	0.0794751	-21.7089	1.69236e-104	9.29975e-104
BIF_01412	I3242_02315		type III pantothenate kinase		type III pantothenate kinase	Pantothenate and CoA biosynthesis	284.254	1.72035	0.141827	-12.1299	7.3328e-34	1.67353e-33
BIF_00514	I3242_05820		DUF2399 domain-containing protein		hypothetical protein		472.475	1.71654	0.112268	-15.2897	8.95925e-53	2.62743e-52
BIF_01454	I3242_00015	recF	DNA replication and repair protein RecF		DNA replication/repair protein RecF		1419.73	1.70974	0.0773638	-22.1	3.1617e-108	1.82604e-107
BIF_02405	I3242_01385		NAD(P)-dependent glycerol-3-phosphate dehydrogenase		NAD(P)-dependent glycerol-3-phosphate dehydrogenase	Glycerophospholipid Metabolism	4960.45	1.70748	0.0658127	-25.9445	2.09896e-148	1.72176e-147
BIF_01048	I3242_06650		cell division protein FtsW	ftsW	putative lipid II flippase FtsW		2019.28	1.70571	0.0784198	-21.751	6.75579e-105	3.7488e-104
BIF_02143	I3242_06350		ABC transporter ATP-binding protein		ABC transporter ATP-binding protein	Transport	5915.06	1.70497	0.0583222	-29.2337	7.23927e-188	8.27762e-187
BIF_01529	I3242_01585	rimM	ribosome maturation factor RimM	rimM	ribosome maturation factor RimM		4441.63	1.70316	0.0772031	-22.0608	7.52332e-108	4.32304e-107
BIF_02198	I3242_10075	trxB	thioredoxin-disulfide reductase		thioredoxin-disulfide reductase	Oxidative Phosphorylation	2304.38	1.69088	0.0759515	-22.2627	8.5001e-110	5.06427e-109
BIF_01098	I3242_01540		response regulator transcription factor		response regulator transcription factor		384.857	1.68405	0.121021	-13.9154	5.10781e-44	1.33534e-43
BIF_00249	I3242_02110		hypothetical protein		hypothetical protein		1335.39	1.67478	0.0918337	-18.2371	2.61799e-74	1.0046e-73
BIF_01551	I3242_00115		M48 family metallopeptidase		M48 family metallopeptidase		415.757	1.67144	0.124183	-13.4594	2.70946e-41	6.87694e-41
BIF_01305	I3242_01695		nicotinate phosphoribosyltransferase		nicotinate phosphoribosyltransferase	Nicotinate and Nicotinamide Metabolism	2883.64	1.66219	0.0754647	-22.0261	1.6188e-107	9.20843e-107
BIF_01184	I3242_06740	hflX	GTPase HflX	hflX	GTPase HflX		1098.65	1.64877	0.0829982	-19.8651	8.1633e-88	3.75644e-87
BIF_00471	I3242_02045		NADH:flavin oxidoreductase/NADH oxidase		tRNA-dihydrouridine synthase		2477.89	1.64146	0.0702533	-23.3649	9.72693e-121	6.29193e-120
BIF_02105	I3242_01760		ribonuclease HII		ribonuclease HII		697.648	1.63967	0.113922	-14.3929	5.73616e-47	1.56466e-46
BIF_01448	I3242_01430		TetR/AcrR family transcriptional regulator		TetR/AcrR family transcriptional regulator		1525.3	1.63185	0.0800298	-20.3905	2.03139e-92	9.91178e-92
BIF_01854	I3242_03495		transcriptional regulator		transcriptional regulator		146.455	1.62177	0.191148	-8.48434	2.16939e-17	3.64354e-17
BIF_00351	I3242_07935		GNAT family N-acetyltransferase		GNAT family N-acetyltransferase		590.668	1.6194	0.124885	-12.9671	1.87968e-38	4.67648e-38
BIF_00960	I3242_08840		succinyldiaminopimelate transaminase	dapC	succinyldiaminopimelate transaminase		1455.32	1.60788	0.0788882	-20.3818	2.42493e-92	1.17812e-91
BIF_00142	I3242_01560		phosphate ABC transporter ATP-binding protein		phosphate ABC transporter ATP-binding protein	Transport	1664.78	1.60714	0.0733839	-21.9005	2.56887e-106	1.43958e-105
BIF_01460	I3242_09120		pyridoxal phosphate-dependent aminotransferase		pyridoxal phosphate-dependent aminotransferase	Alanine Aspartate Metabolism	7201.61	1.60416	0.0566852	-28.2994	3.5125e-176	3.58211e-175
BIF_01920	I3242_05575		HAD hydrolase-like protein		HAD family hydrolase	Glyoxylate and Dicarboxylate Metabolism	800.584	1.59709	0.0984753	-16.2182	3.74888e-59	1.19879e-58
BIF_01449	I3242_01420		mechanosensitive ion channel		mechanosensitive ion channel		1873.98	1.59384	0.0842595	-18.9159	8.44052e-80	3.47442e-79
BIF_00913	I3242_01490		U32 family peptidase		U32 family peptidase		1738.17	1.58962	0.0937614	-16.9539	1.80164e-64	6.08792e-64
BIF_00927	I3242_00670		DedA family protein		DedA family protein		940.735	1.58813	0.0875265	-18.1446	1.41765e-73	5.34927e-73
BIF_00331	I3242_06615		D-tyrosyl-tRNA(Tyr) deacylase		D-tyrosyl-tRNA(Tyr) deacylase		169.389	1.58773	0.171279	-9.26985	1.86416e-20	3.31276e-20
BIF_01356	I3242_00965		TetR/AcrR family transcriptional regulator		TetR/AcrR family transcriptional regulator		261.65	1.58649	0.141863	-11.1832	4.92698e-29	1.03668e-28
BIF_00671	I3242_01235		tubuliform spidroin		hypothetical protein		1685.39	1.58604	0.0747175	-21.2271	5.3636e-100	2.79797e-99
BIF_00519	I3242_07660		proteasome accessory factor PafA2		proteasome accessory factor PafA2		758.97	1.5772	0.0957171	-16.4778	5.30137e-61	1.72944e-60
BIF_01405	I3242_06165		polyprenyl synthetase family protein		polyprenyl synthetase family protein	Terpenoid Biosynthesis	1165.15	1.57528	0.0843113	-18.6841	6.66433e-78	2.66573e-77
BIF_00762	I3242_08560		bifunctional riboflavin kinase/FMN adenylyltransferase		bifunctional riboflavin kinase/FMN adenylyltransferase	Riboflavin Metabolism	2065.98	1.56669	0.0781651	-20.0433	2.30798e-89	1.0796e-88
BIF_00037	I3242_07790		ABC transporter ATP-binding protein		ABC transporter ATP-binding protein		2920.91	1.56629	0.0688031	-22.7648	1.0247e-114	6.40864e-114
BIF_01575	I3242_02410	pdxS	pyridoxal 5'-phosphate synthase lyase subunit PdxS	pdxS	pyridoxal 5'-phosphate synthase lyase subunit PdxS	Vitamine B6 Metabolism	817.695	1.56344	0.0984152	-15.8861	7.90441e-57	2.44475e-56
BIF_01247	I3242_01650		ribonuclease III		ribonuclease III		1326.79	1.55562	0.0788251	-19.7351	1.07662e-86	4.81712e-86
BIF_01293	I3242_01020		TetR/AcrR family transcriptional regulator		TetR/AcrR family transcriptional regulator		767.875	1.55512	0.0923281	-16.8434	1.1734e-63	3.94151e-63
BIF_01409	I3242_06190	trpD	anthranilate phosphoribosyltransferase	trpD	anthranilate phosphoribosyltransferase	Tyrosine, Tryptophan, Phenylalanine Metabolism	949.352	1.55336	0.108893	-14.2651	3.61297e-46	9.76104e-46
BIF_00493	I3242_07185		TetM/TetW/TetO/TetS family tetracycline resistance ribosomal protection protein		TetM/TetW/TetO/TetS family tetracycline resistance ribosomal protection protein		2811.69	1.54997	0.0685493	-22.6111	3.37078e-113	2.07376e-112
BIF_01416	I3242_02330		ABC transporter permease		ABC transporter permease	Transport	265.345	1.54858	0.149491	-10.359	3.80986e-25	7.53978e-25
BIF_00741	I3242_10080		ParB/RepB/Spo0J family partition protein		ParB/RepB/Spo0J family partition protein		2506.5	1.536	0.0755575	-20.3289	7.1361e-92	3.43748e-91
BIF_01099	I3242_01535		two-component sensor histidine kinase		two-component sensor histidine kinase		942.381	1.5344	0.102848	-14.9191	2.47439e-50	7.03771e-50
BIF_01130	I3242_02370		N-acetyltransferase		N-acetyltransferase		829.992	1.53076	0.0984661	-15.5461	1.69185e-54	5.05324e-54
BIF_01394	I3242_04600		DUF1778 domain-containing protein		DUF1778 domain-containing protein		354.644	1.52499	0.130383	-11.6963	1.33162e-31	2.93268e-31
BIF_01415	I3242_02325		ABC transporter permease		ABC transporter permease	Transport	636.489	1.52152	0.10638	-14.3026	2.10813e-46	5.7091e-46
BIF_01289	I3242_01990	trxA	thioredoxin	trxA	thioredoxin	Oxidative Phosphorylation	4312.14	1.52104	0.0607263	-25.0476	1.85636e-138	1.41034e-137
BIF_00802	I3242_07615		alpha/beta hydrolase		alpha/beta fold hydrolase		231.728	1.51709	0.147638	-10.2758	9.06343e-25	1.78431e-24
BIF_02980	I3242_10020		disulfide bond formation protein DsbA		disulfide bond formation protein DsbA		2804.63	1.50857	0.0783607	-19.2516	1.36915e-82	5.74029e-82
BIF_01376	I3242_08910		zinc ribbon domain-containing protein		zinc ribbon domain-containing protein		345.038	1.49826	0.124962	-11.9897	4.02449e-33	9.00341e-33
BIF_01436	I3242_01050	dnaB	replicative DNA helicase	dnaB	replicative DNA helicase		3216.29	1.4898	0.0601631	-24.7627	2.26308e-135	1.67438e-134
BIF_00088	I3242_01515		C1 family peptidase		C1 family peptidase		3480.72	1.4784	0.0613603	-24.0938	2.90174e-128	2.02764e-127
BIF_01612	I3242_00630	grpE	nucleotide exchange factor GrpE	grpE	nucleotide exchange factor GrpE		5172.03	1.47576	0.0666457	-22.1434	1.20792e-108	7.04825e-108
BIF_01328	I3242_06345		endonuclease/exonuclease/phosphatase family protein		exodeoxyribonuclease III		1157.1	1.4649	0.0795028	-18.4257	8.16553e-76	3.23195e-75
BIF_00993	I3242_02690		zinc-dependent alcohol dehydrogenase family protein		zinc-dependent alcohol dehydrogenase family protein	Pyruvate Metabolism	1414.2	1.46134	0.0977465	-14.9503	1.5506e-50	4.43251e-50
BIF_01185	I3242_06745		class I SAM-dependent methyltransferase		methyltransferase		537.441	1.44833	0.105851	-13.6828	1.28703e-42	3.2962e-42
BIF_01240	I3242_09920	rlmB	23S rRNA (guanosine(2251)-2'-O)-methyltransferase RlmB	rlmB	23S rRNA (guanosine(2251)-2'-O)-methyltransferase RlmB		3401.16	1.43726	0.0690981	-20.8003	4.30387e-96	2.11825e-95
BIF_01374	I3242_08895		hypothetical protein		hypothetical protein		7472.05	1.43114	0.0532221	-26.8899	2.87909e-159	2.60731e-158
BIF_00423	I3242_06215		regulatory protein RecX		RecX family transcriptional regulator		610.215	1.42201	0.111558	-12.7468	3.24779e-37	7.88949e-37
BIF_00427	I3242_05995	tsaE	tRNA (adenosine(37)-N6)-threonylcarbamoyltransferase complex ATPase subunit type 1 TsaE	tsaE	tRNA (adenosine(37)-N6)-threonylcarbamoyltransferase complex ATPase subunit type 1 TsaE		456.322	1.4206	0.115375	-12.3129	7.71544e-35	1.79341e-34
BIF_00902	I3242_08665	rplO	50S ribosomal protein L15	rplO	50S ribosomal protein L15		15212.5	1.41848	0.0787963	-18.0018	1.8846e-72	7.06413e-72
BIF_01445	I3242_02940		putative ABC transporter permease		putative ABC transporter permease		1573.38	1.39971	0.0702251	-19.9318	2.15814e-88	1.00124e-87
BIF_01306	I3242_01680		aldo/keto reductase		aldo/keto reductase		2391.84	1.39692	0.08396	-16.6379	3.70145e-62	1.21803e-61
BIF_00907	I3242_00795		phosphatase PAP2 family protein		phosphatase PAP2 family protein		2282.69	1.39582	0.0783852	-17.8071	6.22205e-71	2.25749e-70
BIF_01174	I3242_01350		GTPase		hypothetical protein		6906.63	1.39558	0.0710894	-19.6314	8.34571e-86	3.66176e-85
BIF_00009	I3242_01875		multidrug efflux MFS transporter		multidrug efflux MFS transporter		884.211	1.39064	0.115257	-12.0655	1.60683e-33	3.6306e-33
BIF_00385	I3242_07885		long-chain fatty acid--CoA ligase		long-chain fatty acid--CoA ligase	Cell Envelope Biosynthesis	4292.11	1.38331	0.0697966	-19.8191	2.03604e-87	9.29353e-87
BIF_01590	I3242_00430	tgt	tRNA guanosine(34) transglycosylase Tgt	tgt	tRNA guanosine(34) transglycosylase Tgt		1285.16	1.36953	0.084551	-16.1976	5.23976e-59	1.67082e-58
BIF_01311	I3242_08290	galE	UDP-glucose 4-epimerase GalE	galE	UDP-glucose 4-epimerase GalE	Lacto-N-biose; Galacto-N-biose pathway	1588.81	1.36751	0.0848764	-16.1118	2.107e-58	6.607e-58
BIF_01744	I3242_05720		undecaprenyl-diphosphate phosphatase	uppP	undecaprenyl-diphosphatase UppP	Cell Envelope Biosynthesis	1337.85	1.36635	0.0810733	-16.8533	9.92686e-64	3.34441e-63
BIF_01655	I3242_00140		carbonic anhydrase		carbonic anhydrase	Nitrogen Metabolism	1232.58	1.35493	0.0859114	-15.7713	4.90434e-56	1.49642e-55
BIF_00421	I3242_06490	ybaK	Cys-tRNA(Pro) deacylase	ybaK	Cys-tRNA(Pro) deacylase		307.069	1.3518	0.127351	-10.6147	2.54643e-26	5.11092e-26
BIF_00811	I3242_01615		cysteine--tRNA ligase		cysteine--tRNA ligase	Cysteine Metabolism	5385.3	1.34137	0.0640217	-20.9519	1.80416e-97	9.03675e-97
BIF_01614	I3242_00625	dnaK	molecular chaperone DnaK	dnaK	molecular chaperone DnaK		13260.7	1.33333	0.0726753	-18.3464	3.52598e-75	1.37162e-74
BIF_00678	I3242_08855		FAD-binding protein		UDP-N-acetylmuramate dehydrogenase	Cell Envelope Biosynthesis	2725.08	1.32664	0.0625985	-21.1928	1.1135e-99	5.78203e-99
BIF_00658	I3242_10090	rsmG	16S rRNA (guanine(527)-N(7))-methyltransferase RsmG	rsmG	16S rRNA (guanine(527)-N(7))-methyltransferase RsmG		634.621	1.32373	0.10931	-12.1099	9.36301e-34	2.12403e-33
BIF_01964	I3242_08705	rplX	50S ribosomal protein L24	rplX	50S ribosomal protein L24		11595.2	1.3207	0.0664444	-19.8768	6.46447e-88	2.98685e-87
BIF_01848	I3242_06460	rpmI	50S ribosomal protein L35	rpmI	50S ribosomal protein L35		3770.86	1.30401	0.0693914	-18.7922	8.75254e-79	3.56398e-78
BIF_00755	I3242_02255	glmS	glutamine--fructose-6-phosphate transaminase (isomerizing)	glmS	glutamine--fructose-6-phosphate transaminase (isomerizing)	Glutamate Metabolism; Aminosugars Metabolism	10823.4	1.29542	0.0606637	-21.3541	3.57238e-101	1.8809e-100
BIF_00851	I3242_02430		anion transporter		anion transporter		1049.05	1.2931	0.0878934	-14.7121	5.39197e-49	1.49968e-48
BIF_00324	I3242_03210		CarD family transcriptional regulator		CarD family transcriptional regulator		1126.08	1.28712	0.110189	-11.681	1.59412e-31	3.50398e-31
BIF_00067	I3242_03915		16S rRNA (uracil(1498)-N(3))-methyltransferase		16S rRNA (uracil(1498)-N(3))-methyltransferase		514.239	1.28117	0.104505	-12.2594	1.49544e-34	3.46893e-34
BIF_01335	I3242_06395	typA	translational GTPase TypA	typA	translational GTPase TypA		7848.67	1.27888	0.0702013	-18.2173	3.76455e-74	1.43969e-73
BIF_00740	I3242_10085		ParA family protein		ParA family protein		1523.77	1.26982	0.0712904	-17.812	5.70821e-71	2.07771e-70
BIF_00368	I3242_02620		glycosyltransferase		glycosyltransferase		2034.6	1.25824	0.0798773	-15.7522	6.63322e-56	2.01308e-55
BIF_01012	I3242_01185		RNA methyltransferase		RNA methyltransferase		1492.27	1.24802	0.0725778	-17.1957	2.86046e-66	9.93266e-66
BIF_00650	I3242_06025		transporter substrate-binding domain-containing protein		glutamate ABC transporter substrate-binding protein		479.665	1.24326	0.122114	-10.1811	2.40822e-24	4.69209e-24
BIF_01203	I3242_07705		methionine adenosyltransferase		methionine adenosyltransferase	Methionine Metabolism	3498.95	1.24252	0.0598996	-20.7435	1.40464e-95	6.88332e-95
BIF_02460	I3242_09975	nrdI	class Ib ribonucleoside-diphosphate reductase assembly flavoprotein NrdI	nrdI	class Ib ribonucleoside-diphosphate reductase assembly flavoprotein NrdI	Nucleotide Salvage Pathway	2718.45	1.23881	0.250113	-4.95301	7.30724e-07	9.82398e-07
BIF_01504	I3242_00330		alpha/beta hydrolase		alpha/beta fold hydrolase		1804.57	1.23363	0.0690246	-17.8723	1.93689e-71	7.1419e-71
BIF_02222	I3242_01565		LemA family protein		LemA family protein		901.112	1.23129	0.0942052	-13.0703	4.86597e-39	1.21328e-38
BIF_01625	I3242_09495		TatD family hydrolase		TatD family hydrolase		1530.8	1.2248	0.074846	-16.3642	3.44379e-60	1.11382e-59
BIF_00646	I3242_06640	murC	UDP-N-acetylmuramate--L-alanine ligase	murC	UDP-N-acetylmuramate--L-alanine ligase	Cell Envelope Biosynthesis	3228.45	1.20051	0.0697333	-17.2158	2.02269e-66	7.06694e-66
BIF_01193	I3242_03110		L-serine ammonia-lyase		L-serine ammonia-lyase	Glycine, Serine Threonine Metabolism	1180.4	1.2001	0.101905	-11.7766	5.15156e-32	1.14121e-31
BIF_01432	I3242_01030		ammonium transporter		ammonium transporter	Transport	5606.76	1.19318	0.0655343	-18.207	4.54156e-74	1.72518e-73
BIF_00789	I3242_03565		pyridoxamine kinase		pyridoxamine kinase	Vitamine B6 Metabolism	679.628	1.19314	0.10643	-11.2106	3.61701e-29	7.65319e-29
BIF_00055	I3242_01340	nucS	endonuclease NucS	nucS	endonuclease NucS		1020.87	1.19088	0.0953915	-12.4841	9.1165e-36	2.15897e-35
BIF_01267	I3242_09260		hypothetical protein		hypothetical protein		1246.23	1.18698	0.0820367	-14.4689	1.90401e-47	5.21873e-47
BIF_01378	I3242_08920		hypothetical protein		hypothetical protein		594.732	1.18057	0.0991723	-11.9042	1.12493e-32	2.50674e-32
BIF_00245	I3242_05985	rimI	ribosomal protein S18-alanine N-acetyltransferase	rimI	ribosomal protein S18-alanine N-acetyltransferase		279.279	1.17693	0.16338	-7.20367	5.86117e-13	9.07639e-13
BIF_01233	I3242_08950		NCS2 family permease		NCS2 family permease	Transport	9725.75	1.17284	0.062655	-18.719	3.46556e-78	1.40107e-77
BIF_00081	I3242_05825		ATP-binding protein		hypothetical protein		2266.05	1.1632	0.0757576	-15.3542	3.31765e-53	9.78015e-53
BIF_01447	I3242_01435		DUF2974 domain-containing protein		DUF2974 domain-containing protein		1803.25	1.15814	0.0677372	-17.0975	1.54942e-65	5.31498e-65
BIF_01241	I3242_08315		low molecular weight phosphotyrosine protein phosphatase		low molecular weight phosphotyrosine protein phosphatase		3553.23	1.15199	0.0624082	-18.4589	4.42389e-76	1.75714e-75
BIF_00770	I3242_08020		undecaprenyl/decaprenyl-phosphate alpha-N-acetylglucosaminyl 1-phosphate transferase		undecaprenyl/decaprenyl-phosphate alpha-N-acetylglucosaminyl 1-phosphate transferase	Cell Envelope Biosynthesis	1405.24	1.12313	0.0808866	-13.8853	7.78152e-44	2.02965e-43
BIF_01269	I3242_09280		glycerophosphodiester phosphodiesterase		glycerophosphodiester phosphodiesterase	Glycerophospholipid Metabolism	3071.69	1.10744	0.0704164	-15.7271	9.87033e-56	2.97952e-55
BIF_00118	I3242_02030		lipoate--protein ligase family protein		lipoate--protein ligase family protein		971.008	1.10697	0.0991653	-11.1629	6.19585e-29	1.30124e-28
BIF_00844	I3242_06780	hisH	imidazole glycerol phosphate synthase subunit HisH	hisH	imidazole glycerol phosphate synthase subunit HisH	Histidine Metabolism	1527.14	1.09846	0.0742389	-14.7963	1.54659e-49	4.37686e-49
BIF_00912	I3242_07755		LacI family DNA-binding transcriptional regulator		LacI family DNA-binding transcriptional regulator		536.374	1.09113	0.110037	-9.91604	3.54528e-23	6.71113e-23
BIF_00944	I3242_01885		sugar transferase		sugar transferase		1413.83	1.09004	0.0862033	-12.645	1.19272e-36	2.87267e-36
BIF_00320	I3242_07740		pyridoxal phosphate-dependent aminotransferase		aminotransferase class I/II-fold pyridoxal phosphate-dependent enzyme	Methionine Metabolism	538.833	1.08039	0.109509	-9.86583	5.85465e-23	1.10091e-22
BIF_01966	I3242_08740	rpsS	30S ribosomal protein S19	rpsS	30S ribosomal protein S19		7583.83	1.07501	0.0626265	-17.1653	4.82624e-66	1.66058e-65
BIF_00707	I3242_01605	ffh	signal recognition particle protein	ffh	signal recognition particle protein		5639.62	1.07129	0.0572545	-18.711	4.03124e-78	1.62397e-77
BIF_01078	I3242_06515		sigma-70 family RNA polymerase sigma factor		sigma-70 family RNA polymerase sigma factor		2677.9	1.06336	0.0857136	-12.406	2.42598e-35	5.72126e-35
BIF_01209	I3242_10095		hypothetical protein		KH domain-containing protein		3015.27	1.06318	0.0636862	-16.6941	1.44791e-62	4.80656e-62
BIF_02050	I3242_10105	yidD	membrane protein insertion efficiency factor YidD	yidD	membrane protein insertion efficiency factor YidD		1270.02	1.05761	0.09013	-11.7343	8.50068e-32	1.87578e-31
BIF_01818	I3242_01230		chorismate mutase		chorismate mutase	Tyrosine, Tryptophan, Phenylalanine Metabolism	1040.96	1.05561	0.0815978	-12.9367	2.79411e-38	6.90598e-38
BIF_00925	I3242_06525		peptidoglycan bridge formation glycyltransferase FemA/FemB family protein		GNAT family N-acetyltransferase		1651.55	1.05423	0.0699099	-15.0799	2.19732e-51	6.34531e-51
BIF_01880	I3242_03490		chloride channel protein		chloride channel protein	Transport	500.872	1.04667	0.10398	-10.0661	7.80364e-24	1.50233e-23
BIF_00334	I3242_06920		RluA family pseudouridine synthase		RluA family pseudouridine synthase	Pyrimidine Metabolism	1196.49	1.04501	0.0836206	-12.4971	7.74507e-36	1.83803e-35
BIF_00215	I3242_08690	rpsH	30S ribosomal protein S8	rpsH	30S ribosomal protein S8		14538	1.04304	0.0761974	-13.6886	1.18754e-42	3.04829e-42
BIF_01401	I3242_08365		histidine kinase		ATPase		868.83	1.04262	0.091356	-11.4127	3.61132e-30	7.77189e-30
BIF_01028	I3242_02865		DUF4190 domain-containing protein		hypothetical protein		2217.14	1.03138	0.0727435	-14.1783	1.24804e-45	3.34782e-45
BIF_01497	I3242_00750		ACT domain-containing protein		ACT domain-containing protein	Glycine, Serine Threonine Metabolism	1312.54	1.0296	0.0744401	-13.8312	1.65248e-43	4.29039e-43
BIF_00526	I3242_07090		phosphotransferase		phosphotransferase		5622.28	1.02163	0.0557842	-18.314	6.39587e-75	2.47103e-74
BIF_01495	I3242_00760		hypothetical protein		hypothetical protein		779.502	1.01632	0.0950038	-10.6977	1.04338e-26	2.10535e-26
BIF_02104	I3242_01745	pgi	glucose-6-phosphate isomerase	pgi	glucose-6-phosphate isomerase	Glycolysis/Gluconeogenesis	21004.7	1.01409	0.0626295	-16.1919	5.75032e-59	1.82847e-58
BIF_00004	I3242_07920		aminotransferase class I/II-fold pyridoxal phosphate-dependent enzyme		aminotransferase class I/II-fold pyridoxal phosphate-dependent enzyme		1204.31	1.01382	0.0781876	-12.9666	1.89359e-38	4.69046e-38
BIF_00601	I3242_08060	prmC	peptide chain release factor N(5)-glutamine methyltransferase	prmC	peptide chain release factor N(5)-glutamine methyltransferase		1852.05	1.01212	0.0668749	-15.1346	9.58099e-52	2.78094e-51
BIF_02001	I3242_06535		bifunctional folylpolyglutamate synthase/dihydrofolate synthase		bifunctional folylpolyglutamate synthase/dihydrofolate synthase	Folate Biosynthesis	2536.4	1.00887	0.0683789	-14.7541	2.89403e-49	8.12913e-49
BIF_01186	I3242_06750	hrpA	ATP-dependent RNA helicase HrpA	hrpA	ATP-dependent RNA helicase HrpA		4170.01	1.00308	0.0638596	-15.7075	1.34271e-55	4.04242e-55
BIF_01302	I3242_01705		non-canonical purine NTP pyrophosphatase		non-canonical purine NTP pyrophosphatase	Purine Metabolism	2478.31	0.996356	0.0806474	-12.3545	4.60783e-35	1.0777e-34
BIF_00831	I3242_08070	rpmE	50S ribosomal protein L31	rpmE	50S ribosomal protein L31		6789.13	0.995563	0.0649416	-15.3301	4.80945e-53	1.4141e-52
BIF_01086	I3242_03225		ABC transporter ATP-binding protein		ABC transporter ATP-binding protein	Transport	439.65	0.993543	0.119012	-8.34825	6.9284e-17	1.15337e-16
BIF_01386	I3242_08235		D-alanyl-D-alanine carboxypeptidase	dacB	D-alanyl-D-alanine carboxypeptidase/D-alanyl-D-alanine-endopeptidase		1803.2	0.98615	0.0681817	-14.4636	2.05854e-47	5.62866e-47
BIF_00758	I3242_03865		L,D-transpeptidase family protein		L,D-transpeptidase family protein		2155.86	0.97833	0.0663794	-14.7385	3.65034e-49	1.01778e-48
BIF_00203	I3242_00810		DNA polymerase III subunit delta'		DNA polymerase III subunit delta'		1694.48	0.975883	0.0779287	-12.5228	5.60389e-36	1.33269e-35
BIF_01173	I3242_01355		hypothetical protein		hypothetical protein		4266.39	0.974972	0.0648374	-15.0372	4.18998e-51	1.20382e-50
BIF_01963	I3242_08670	rpmD	50S ribosomal protein L30	rpmD	50S ribosomal protein L30		1193.57	0.973541	0.0896833	-10.8553	1.88133e-27	3.85111e-27
BIF_01459	I3242_09125		glutamate 5-kinase		glutamate 5-kinase	Arginine Proline Metabolism	3867.67	0.965144	0.072912	-13.2371	5.35646e-40	1.33852e-39
BIF_00966	I3242_08770		YwiC-like family protein		YwiC-like family protein		524.206	0.953465	0.102026	-9.34532	9.16138e-21	1.65402e-20
BIF_01669	I3242_10070		hypothetical protein		virulence factor MviN		8356.77	0.947671	0.0579565	-16.3514	4.24888e-60	1.37029e-59
BIF_02465	I3242_09980		glutaredoxin family protein		glutaredoxin family protein	Nucleotide Salvage Pathway	3361.8	0.941984	0.224213	-4.20128	2.65408e-05	3.39482e-05
BIF_00211	I3242_02100		DNA-directed RNA polymerase subunit beta'		DNA-directed RNA polymerase subunit beta'		42556.3	0.940975	0.0593296	-15.8601	1.19656e-56	3.69074e-56
BIF_01141	I3242_01755	lepB	signal peptidase I	lepB	signal peptidase I		2176.39	0.940593	0.0692506	-13.5825	5.08903e-42	1.29456e-41
BIF_00616	I3242_07175		amino acid ABC transporter permease		amino acid ABC transporter permease	Transport	1326.76	0.940009	0.0761491	-12.3443	5.22713e-35	1.21751e-34
BIF_01238	I3242_08930		FHA domain-containing protein		FHA domain-containing protein		4601.01	0.939393	0.0587849	-15.9802	1.75677e-57	5.4484e-57
BIF_00669	I3242_08750	rplW	50S ribosomal protein L23	rplW	50S ribosomal protein L23		7809.63	0.929378	0.0748959	-12.4089	2.33769e-35	5.52457e-35
BIF_01255	I3242_07075		Lon protease		Lon protease		1020.66	0.929022	0.0837093	-11.0982	1.27992e-28	2.66827e-28
BIF_00318	I3242_04445		bifunctional indole-3-glycerol phosphate synthase/tryptophan synthase subunit beta		bifunctional indole-3-glycerol phosphate synthase/tryptophan synthase subunit beta	Tyrosine, Tryptophan, Phenylalanine Metabolism	4074.91	0.925198	0.0627598	-14.7419	3.46978e-49	9.69825e-49
BIF_01114	I3242_01260		transporter		hypothetical protein		1200.32	0.923151	0.0854094	-10.8085	3.13599e-27	6.36191e-27
BIF_01563	I3242_00835		GtrA family protein		GtrA family protein		1228.4	0.923106	0.0844665	-10.9287	8.40799e-28	1.73052e-27
BIF_00651	I3242_06030		magnesium transporter CorA family protein		magnesium transporter CorA family protein	Transport	1317.27	0.916993	0.0756934	-12.1146	8.84382e-34	2.01028e-33
BIF_01290	I3242_01985		G5 domain-containing protein		G5 domain-containing protein		9855.87	0.916902	0.0621866	-14.7444	3.34464e-49	9.37163e-49
BIF_01997	I3242_07735	ileS	mupirocin-resistant isoleucine--tRNA ligase	ileS	mupirocin-resistant isoleucine--tRNA ligase	Valine, Leucine, Isoleucine Biosynthesis	11372.2	0.909007	0.0643099	-14.1348	2.31825e-45	6.20393e-45
BIF_00370	I3242_08725	rplP	50S ribosomal protein L16	rplP	50S ribosomal protein L16		12532.9	0.905892	0.0845439	-10.715	8.65133e-27	1.74881e-26
BIF_00250	I3242_09905		cation-translocating P-type ATPase		cation-translocating P-type ATPase		9944.99	0.903483	0.0584861	-15.4478	7.80339e-54	2.31242e-53
BIF_00507	I3242_05635		permease		hypothetical protein		2340.08	0.902328	0.070092	-12.8735	6.34818e-38	1.55881e-37
BIF_00956	I3242_06840		oleate hydratase		oleate hydratase		5729.46	0.898694	0.0781854	-11.4944	1.40766e-30	3.03518e-30
BIF_00342	I3242_02610		phosphoribosylaminoimidazolesuccinocarboxamide synthase		phosphoribosylaminoimidazolesuccinocarboxamide synthase	Purine Metabolism	6115.57	0.897247	0.0691968	-12.9666	1.89238e-38	4.69046e-38
BIF_00426	I3242_05990	tsaB	tRNA (adenosine(37)-N6)-threonylcarbamoyltransferase complex dimerization subunit type 1 TsaB	tsaB	tRNA (adenosine(37)-N6)-threonylcarbamoyltransferase complex dimerization subunit type 1 TsaB		586.886	0.894599	0.113922	-7.85273	4.0709e-15	6.56447e-15
BIF_01846	I3242_07195	gmk	guanylate kinase	gmk	guanylate kinase	Nucleotide Salvage Pathway	1345.15	0.886641	0.0819623	-10.8177	2.83925e-27	5.78062e-27
BIF_01169	I3242_03070	mfd	transcription-repair coupling factor	mfd	transcription-repair coupling factor		3708.41	0.883231	0.0639527	-13.8107	2.1973e-43	5.69186e-43
BIF_00399	I3242_02350		cystathionine gamma-synthase		cystathionine gamma-synthase	Methionine Metabolism	737.953	0.88065	0.0920889	-9.56305	1.14339e-21	2.11145e-21
BIF_00428	I3242_03775		exodeoxyribonuclease V subunit gamma		UvrD-helicase domain-containing protein		1653.38	0.874783	0.0941763	-9.28877	1.56079e-20	2.79559e-20
BIF_01969	I3242_07225		ATP-binding cassette domain-containing protein		ATP-binding cassette domain-containing protein		449.125	0.868648	0.117362	-7.40143	1.34722e-13	2.11226e-13
BIF_00572	I3242_03185		ComF family protein		ComF family protein		548.536	0.866928	0.106673	-8.12698	4.40122e-16	7.1686e-16
BIF_01208	I3242_10100	yidC	membrane protein insertase YidC	yidC	membrane protein insertase YidC		4736.06	0.86678	0.0591145	-14.6627	1.11675e-48	3.09085e-48
BIF_00301	I3242_03250	uvrB	excinuclease ABC subunit UvrB	uvrB	excinuclease ABC subunit UvrB		1508.77	0.853979	0.0742666	-11.4988	1.33721e-30	2.88879e-30
BIF_02885	I3242_02090		hypothetical protein		hypothetical protein		929.651	0.851883	0.0828116	-10.287	8.06512e-25	1.59054e-24
BIF_00870	I3242_09680		YesL family protein		YesL family protein		289.85	0.846881	0.139326	-6.07843	1.21368e-09	1.75017e-09
BIF_02221	I3242_08995		teichoic acid transporter		hypothetical protein		635.81	0.838503	0.0931343	-9.00316	2.19314e-19	3.82532e-19
BIF_00193	I3242_08575	infB	translation initiation factor IF-2	infB	translation initiation factor IF-2		26848.1	0.834178	0.0595816	-14.0006	1.54563e-44	4.07844e-44
BIF_01363	I3242_06690	mraZ	division/cell wall cluster transcriptional repressor MraZ	mraZ	division/cell wall cluster transcriptional repressor MraZ		2020.57	0.830118	0.071444	-11.6191	3.29433e-31	7.19919e-31
BIF_00304	I3242_06940		cell division protein SepF		cell division protein SepF		3792.56	0.828578	0.0797818	-10.3855	2.88523e-25	5.72997e-25
BIF_01936	I3242_07910		endonuclease/exonuclease/phosphatase family protein		endonuclease/exonuclease/phosphatase family protein		432.68	0.824888	0.108651	-7.59209	3.14794e-14	4.99085e-14
BIF_01325	I3242_08535		ribonuclease HI		ribonuclease HI		720.188	0.823261	0.0927322	-8.87784	6.81709e-19	1.17816e-18
BIF_02300	I3242_00270	crgA	cell division protein CrgA	crgA	cell division protein CrgA		1733	0.822816	0.0726451	-11.3265	9.69916e-30	2.06769e-29
BIF_01242	I3242_08320		dihydrofolate reductase		dihydrofolate reductase	Folate Biosynthesis	4764.07	0.820269	0.0636088	-12.8955	4.7702e-38	1.17388e-37
BIF_00246	I3242_05980	tsaD	tRNA (adenosine(37)-N6)-threonylcarbamoyltransferase complex transferase subunit TsaD	tsaD	tRNA (adenosine(37)-N6)-threonylcarbamoyltransferase complex transferase subunit TsaD		657.021	0.819483	0.0920892	-8.8988	5.64545e-19	9.77163e-19
BIF_01682	I3242_09705		histidine phosphatase family protein		histidine phosphatase family protein	Glycolysis/Gluconeogenesis	1595.48	0.806839	0.0938427	-8.59778	8.12746e-18	1.37523e-17
BIF_00563	I3242_05665	ruvA	Holliday junction branch migration protein RuvA	ruvA	Holliday junction branch migration protein RuvA		827.114	0.806568	0.0893016	-9.03196	1.68632e-19	2.96415e-19
BIF_01021	I3242_00250		hypothetical protein		hypothetical protein		178.009	0.793344	0.159965	-4.9595	7.06757e-07	9.51307e-07
BIF_00869	I3242_00590	malQ	4-alpha-glucanotransferase	malQ	4-alpha-glucanotransferase	Starch Sucrose Metabolism	449.736	0.792352	0.106873	-7.41398	1.22567e-13	1.92435e-13
BIF_01417	I3242_02335		ABC transporter ATP-binding protein		ABC transporter ATP-binding protein	Transport	491.915	0.787328	0.107659	-7.31317	2.60919e-13	4.05714e-13
BIF_01383	I3242_08250		glycosyltransferase		glycosyltransferase family 2 protein		2135.52	0.782592	0.0657967	-11.8941	1.27044e-32	2.82542e-32
BIF_01496	I3242_00755		aspartate-semialdehyde dehydrogenase	asd	aspartate-semialdehyde dehydrogenase	Glycine, Serine Threonine Metabolism	4139.22	0.782089	0.0622965	-12.5543	3.76508e-36	9.01071e-36
BIF_00756	I3242_08005		AAA family ATPase		AAA family ATPase		842.913	0.781461	0.0947444	-8.2481	1.60936e-16	2.64796e-16
BIF_00791	I3242_00995		glucose-6-phosphate dehydrogenase assembly protein OpcA		glucose-6-phosphate dehydrogenase assembly protein OpcA		2569.94	0.77628	0.0824391	-9.41641	4.66794e-21	8.49535e-21
BIF_00920	I3242_02980		potassium transporter Trk		potassium transporter Trk	Transport	1390.21	0.770585	0.0823876	-9.35318	8.50549e-21	1.53805e-20
BIF_00146	I3242_06380		prephenate dehydrogenase/arogenate dehydrogenase family protein		prephenate dehydrogenase/arogenate dehydrogenase family protein	Tyrosine, Tryptophan, Phenylalanine Biosynthesis	1892.72	0.762269	0.0703735	-10.8318	2.4341e-27	4.96469e-27
BIF_01751	I3242_07355	yhbY	ribosome assembly RNA-binding protein YhbY		YhbY family RNA-binding protein		760.442	0.760378	0.093717	-8.11355	4.91602e-16	7.9956e-16
BIF_01100	I3242_01530	mtnN	5'-methylthioadenosine/S-adenosylhomocysteine nucleosidase	mtnN	5'-methylthioadenosine/S-adenosylhomocysteine nucleosidase	Arginine Proline Metabolism	1537.33	0.759553	0.0802482	-9.46504	2.93443e-21	5.36636e-21
BIF_00763	I3242_00785		penicillin-binding protein		penicillin-binding protein		7034.64	0.75904	0.0627005	-12.1058	9.83984e-34	2.22774e-33
BIF_01323	I3242_08480	serS	serine--tRNA ligase	serS	serine--tRNA ligase	tRNA Charging	6086.35	0.757775	0.0542232	-13.9751	2.21162e-44	5.80871e-44
BIF_00040	I3242_06355		ABC transporter permease		ABC transporter permease	Transport	2502.66	0.754868	0.0861398	-8.76329	1.89639e-18	3.23788e-18
BIF_01418	I3242_02340		ABC transporter ATP-binding protein		ABC transporter ATP-binding protein	Transport	412.188	0.749702	0.112076	-6.68924	2.24337e-11	3.35468e-11
BIF_00918	I3242_02955		HAD-IIA family hydrolase		HAD family hydrolase		3362.34	0.749616	0.0697044	-10.7542	5.66167e-27	1.14651e-26
BIF_00413	I3242_09140	rplU	50S ribosomal protein L21	rplU	50S ribosomal protein L21		6931.84	0.748742	0.061369	-12.2007	3.08321e-34	7.07951e-34
BIF_00278	I3242_05790	whiA	DNA-binding protein WhiA	whiA	DNA-binding protein WhiA		2095.97	0.74546	0.0742517	-10.0396	1.02054e-23	1.95806e-23
BIF_01081	I3242_00240	trpS	tryptophan--tRNA ligase	trpS	tryptophan--tRNA ligase	Tyrosine, Tryptophan, Phenylalanine Biosynthesis	1844.24	0.739757	0.0904611	-8.17763	2.89474e-16	4.72168e-16
BIF_00412	I3242_08195		thioesterase family protein		thioesterase family protein	Cell Envelope Biosynthesis	1111.51	0.733409	0.0813997	-9.00998	2.06099e-19	3.60038e-19
BIF_01627	I3242_09485		class II glutamine amidotransferase		class II glutamine amidotransferase		2518.1	0.731724	0.0732664	-9.98717	1.73463e-23	3.3113e-23
BIF_01243	I3242_08325		thymidylate synthase		thymidylate synthase	Nucleotide Salvage Pathway	3548.22	0.724247	0.0682188	-10.6165	2.49644e-26	5.01949e-26
BIF_01303	I3242_01700	rph	ribonuclease PH	rph	ribonuclease PH		3353.61	0.721455	0.0589095	-12.2468	1.74691e-34	4.04396e-34
BIF_01059	I3242_00315		FHA domain-containing protein		FHA domain-containing protein		2806.27	0.719334	0.0698231	-10.3022	6.88397e-25	1.35998e-24
BIF_00579	I3242_08230	tilS	tRNA lysidine(34) synthetase TilS	tilS	tRNA lysidine(34) synthetase TilS		366.391	0.717321	0.121418	-5.90787	3.4656e-09	4.95962e-09
BIF_01961	I3242_08645	rpmJ	50S ribosomal protein L36	rpmJ	50S ribosomal protein L36		5736.12	0.715696	0.0705825	-10.1398	3.67675e-24	7.11466e-24
BIF_01684	I3242_09715		nitroreductase family protein		nitroreductase family protein	0	5234.72	0.714022	0.0669472	-10.6654	1.47686e-26	2.97475e-26
BIF_01584	I3242_01440		methylated-DNA--[protein]-cysteine S-methyltransferase		methylated-DNA--[protein]-cysteine S-methyltransferase		173.619	0.701633	0.183193	-3.83001	0.000128136	0.000158872
BIF_00521	I3242_02175	pepN	aminopeptidase N	pepN	aminopeptidase N	Cysteine Metabolism	15493.5	0.685079	0.0630596	-10.864	1.71122e-27	3.50925e-27
BIF_01434	I3242_01040		nucleotidyltransferase domain-containing protein		nucleotidyltransferase domain-containing protein		683.029	0.68177	0.0976838	-6.97935	2.96545e-12	4.51195e-12
BIF_01142	I3242_01750	rplS	50S ribosomal protein L19	rplS	50S ribosomal protein L19		11247	0.675506	0.0701259	-9.63276	5.8144e-22	1.07723e-21
BIF_01368	I3242_01390		D-alanine--D-alanine ligase		D-alanine--D-alanine ligase	Cell Envelope Biosynthesis	2668.63	0.670216	0.0668335	-10.0281	1.14661e-23	2.19621e-23
BIF_01950	I3242_09135	rpmA	50S ribosomal protein L27	rpmA	50S ribosomal protein L27		4220.3	0.66004	0.0918017	-7.18985	6.48625e-13	1.00306e-12
BIF_01018	I3242_06260	miaB	tRNA (N6-isopentenyl adenosine(37)-C2)-methylthiotransferase MiaB	miaB	tRNA (N6-isopentenyl adenosine(37)-C2)-methylthiotransferase MiaB		1741.8	0.659085	0.0708077	-9.3081	1.30135e-20	2.3383e-20
BIF_01381	I3242_08260		glycosyltransferase		glycosyltransferase family 2 protein		1358.12	0.656931	0.0747505	-8.78831	1.51825e-18	2.60008e-18
BIF_01260	I3242_05890	hisF	imidazole glycerol phosphate synthase subunit HisF	hisF	imidazole glycerol phosphate synthase subunit HisF	Histidine Metabolism	751.828	0.632048	0.093181	-6.78302	1.1769e-11	1.76691e-11
BIF_01673	I3242_10050		CCA tRNA nucleotidyltransferase		CCA tRNA nucleotidyltransferase		1880.76	0.631988	0.0707027	-8.93867	3.9387e-19	6.84885e-19
BIF_00455	I3242_07160		cysteine ABC transporter substrate-binding protein		cysteine ABC transporter substrate-binding protein	Transport	3009.64	0.63081	0.0680346	-9.2719	1.8286e-20	3.25981e-20
BIF_00629	I3242_02005	nudC	NAD(+) diphosphatase	nudC	NAD(+) diphosphatase	Nicotinate and Nicotinamide Metabolism	1101.64	0.630246	0.078946	-7.98325	1.42526e-15	2.30815e-15
BIF_01362	I3242_06685	rsmH	16S rRNA (cytosine(1402)-N(4))-methyltransferase RsmH	rsmH	16S rRNA (cytosine(1402)-N(4))-methyltransferase RsmH		2773.52	0.629669	0.0766894	-8.21064	2.20004e-16	3.59891e-16
BIF_01895	I3242_07775		nucleoside hydrolase	rihC	ribonucleoside hydrolase RihC	Purine Metabolism	689.822	0.613799	0.150068	-4.09015	4.31093e-05	5.48929e-05
BIF_02268	I3242_00580		glycoside hydrolase family 13 protein		glycoside hydrolase family 13 protein	Starch sucrose Metabolism	1166.78	0.613727	0.0931779	-6.58661	4.49977e-11	6.67593e-11
BIF_01332	I3242_06440		ParA family protein		ParA family protein		2351.11	0.611855	0.0648707	-9.43192	4.02642e-21	7.35146e-21
BIF_00032	I3242_02645	rpsG	30S ribosomal protein S7	rpsG	30S ribosomal protein S7		8388.85	0.61122	0.0785358	-7.78269	7.09992e-15	1.14002e-14
BIF_00854	I3242_01240	valS	valine--tRNA ligase	valS	valine--tRNA ligase	Valine, Leucine, Isoleucine Biosynthesis	12797.9	0.610931	0.0636608	-9.59666	8.25802e-22	1.52746e-21
BIF_01946	I3242_01470		50S ribosomal protein L28		50S ribosomal protein L28		5633.38	0.60753	0.0909365	-6.68082	2.37604e-11	3.54839e-11
BIF_00968	I3242_08760	rplC	50S ribosomal protein L3	rplC	50S ribosomal protein L3		24711.4	0.60603	0.0662298	-9.15042	5.67139e-20	1.0047e-19
BIF_01598	I3242_09790		threonine ammonia-lyase		threonine ammonia-lyase	Glycine, Serine Threonine Metabolism	3868.79	0.605051	0.0708285	-8.54248	1.31372e-17	2.2097e-17
BIF_01527	I3242_01595	rpsP	30S ribosomal protein S16	rpsP	30S ribosomal protein S16		28447.8	0.604227	0.0728061	-8.29913	1.04878e-16	1.73063e-16
BIF_00668	I3242_08755	rplD	50S ribosomal protein L4	rplD	50S ribosomal protein L4		25694.5	0.601877	0.087158	-6.90558	4.99971e-12	7.5867e-12
BIF_00973	I3242_01345		FKBP-type peptidyl-prolyl cis-trans isomerase		FKBP-type peptidyl-prolyl cis-trans isomerase		2291.19	0.601038	0.0661981	-9.0794	1.0918e-19	1.9251e-19
BIF_01138	I3242_00480		FAD-dependent oxidoreductase		FAD-dependent oxidoreductase	0	4699.51	0.599439	0.0586151	-10.2267	1.50586e-24	2.93902e-24
BIF_00903	I3242_08675	rpsE	30S ribosomal protein S5	rpsE	30S ribosomal protein S5		23604.7	0.598532	0.0691701	-8.65305	5.01396e-18	8.50945e-18
BIF_00335	I3242_06925		signal peptidase II	lspA	signal peptidase II		613.744	0.596919	0.10132	-5.89141	3.82923e-09	5.45931e-09
BIF_01052	I3242_01135		30S ribosomal protein S18		30S ribosomal protein S18		4774.93	0.58996	0.0894845	-6.59287	4.31397e-11	6.40867e-11
BIF_02825	I3242_06645	murG	undecaprenyldiphospho-muramoylpentapeptide beta-N-acetylglucosaminyltransferase		UDP-N-acetylglucosamine--N-acetylmuramyl- (pentapeptide) pyrophosphoryl-undecaprenol N-acetylglucosamine transferase	Cell Envelope Biosynthesis	2778.75	0.587225	0.0642465	-9.1402	6.23384e-20	1.10089e-19
BIF_02395	I3242_09215	murA	UDP-N-acetylglucosamine 1-carboxyvinyltransferase	murA	UDP-N-acetylglucosamine 1-carboxyvinyltransferase	Cell Envelope Biosynthesis	6224.55	0.575028	0.0566338	-10.1534	3.19894e-24	6.22199e-24
BIF_00988	I3242_04505		C4-dicarboxylate ABC transporter		hypothetical protein		205.063	0.572785	0.14568	-3.9318	8.43112e-05	0.00010581
BIF_00774	I3242_02080		tRNA (cytidine(34)-2'-O)-methyltransferase		tRNA (cytidine(34)-2'-O)-methyltransferase		686.657	0.572348	0.0997413	-5.73832	9.56191e-09	1.34294e-08
BIF_01147	I3242_00985	gndA	NADP-dependent phosphogluconate dehydrogenase	gndA	NADP-dependent phosphogluconate dehydrogenase	Pentose Phosphate Pathway	7907.57	0.568953	0.0553828	-10.2731	9.31673e-25	1.831e-24
BIF_00827	I3242_01110		YggS family pyridoxal phosphate-dependent enzyme		YggS family pyridoxal phosphate-dependent enzyme		719.982	0.568806	0.0984767	-5.77605	7.64738e-09	1.07941e-08
BIF_02065	I3242_07480	aspS	aspartate--tRNA ligase	aspS	aspartate--tRNA ligase	Alanine Aspartate Metabolism	8037.12	0.566237	0.0580989	-9.7461	1.91699e-22	3.57501e-22
BIF_00143	I3242_06795		histidinol-phosphate transaminase		histidinol-phosphate transaminase	Histidine Metabolism	4810.66	0.560892	0.0729287	-7.69096	1.46032e-14	2.33487e-14
BIF_00173	I3242_04245		dihydroorotate dehydrogenase		dihydroorotate dehydrogenase	Purine Pyrimidine Biosynthesis	1401.82	0.552321	0.0707242	-7.8095	5.74159e-15	9.23221e-15
BIF_01799	I3242_03345	rsfS	ribosome silencing factor	rsfS	ribosome silencing factor		290.269	0.548463	0.135661	-4.04291	5.27929e-05	6.67727e-05
BIF_02225	I3242_08710	rplN	50S ribosomal protein L14	rplN	50S ribosomal protein L14		9324.25	0.546374	0.0780602	-6.9994	2.57067e-12	3.92184e-12
BIF_01034	I3242_02095	rpoB	DNA-directed RNA polymerase subunit beta		DNA-directed RNA polymerase subunit beta		44820.2	0.536251	0.0594117	-9.02601	1.78045e-19	3.11993e-19
BIF_00379	I3242_06660		phospho-N-acetylmuramoyl-pentapeptide- transferase		phospho-N-acetylmuramoyl-pentapeptide- transferase	Cell Envelope Biosynthesis	3057.17	0.530136	0.0721177	-7.35099	1.96745e-13	3.07194e-13
BIF_00219	I3242_08570	rbfA	30S ribosome-binding factor RbfA	rbfA	30S ribosome-binding factor RbfA		1396.56	0.52816	0.0757501	-6.97241	3.11567e-12	4.73415e-12
BIF_01407	I3242_06170		PASTA domain-containing protein		PASTA domain-containing protein		3334.75	0.526269	0.0585332	-8.99094	2.45128e-19	4.269e-19
BIF_01195	I3242_03095		Ppx/GppA family phosphatase		Ppx/GppA family phosphatase	Purine Metabolism	1049.52	0.525558	0.0845471	-6.21615	5.09492e-10	7.40366e-10
BIF_00512	I3242_06245		DNA translocase FtsK 4TM domain-containing protein		DNA translocase FtsK 4TM domain-containing protein		5271.14	0.523476	0.0563832	-9.28425	1.62844e-20	2.91216e-20
BIF_00373	I3242_07035		isoprenyl transferase		isoprenyl transferase	Terpenoid Biosynthesis	1569.08	0.522044	0.0710376	-7.34883	1.99945e-13	3.1176e-13
BIF_01053	I3242_01130		single-stranded DNA-binding protein		single-stranded DNA-binding protein		15874.9	0.521008	0.0540386	-9.64141	5.34485e-22	9.91864e-22
BIF_02184	I3242_09170	maf	septum formation protein Maf		Maf family protein		1929.15	0.517739	0.0760409	-6.80869	9.84943e-12	1.48265e-11
BIF_01154	I3242_08625	rplQ	50S ribosomal protein L17	rplQ	50S ribosomal protein L17		11290.4	0.515043	0.0696339	-7.39645	1.39874e-13	2.19e-13
BIF_01785	I3242_03890		SUF system NifU family Fe-S cluster assembly protein		SUF system NifU family Fe-S cluster assembly protein		1051.38	0.514534	0.0824718	-6.23891	4.40637e-10	6.42784e-10
BIF_01337	I3242_01300	atpB	F0F1 ATP synthase subunit A	atpB	F0F1 ATP synthase subunit A	Energy Metabolism	6548.99	0.51082	0.0545486	-9.36449	7.64157e-21	1.38404e-20
BIF_01825	I3242_03090		DUF501 domain-containing protein		DUF501 domain-containing protein		959.692	0.509172	0.0789919	-6.44588	1.14934e-10	1.69408e-10
BIF_01135	I3242_05840		MptD family putative ECF transporter S component		MptD family putative ECF transporter S component		250.593	0.497332	0.148584	-3.34715	0.000816474	0.000979077
BIF_00737	I3242_06365		ABC transporter substrate-binding protein		ABC transporter substrate-binding protein	Transport	21559.5	0.49667	0.0743509	-6.68009	2.38795e-11	3.56148e-11
BIF_02430	I3242_09155		AEC family transporter		AEC family transporter		358.753	0.495138	0.114071	-4.34061	1.42088e-05	1.83822e-05
BIF_02258	I3242_03140		WhiB family transcriptional regulator		WhiB family transcriptional regulator		719.183	0.494535	0.117482	-4.20947	2.55967e-05	3.27777e-05
BIF_01044	I3242_08385	lysS	lysine--tRNA ligase	lysS	lysine--tRNA ligase	Lysine Biosynthesis	5572.42	0.487267	0.0555991	-8.76393	1.88558e-18	3.22429e-18
BIF_02226	I3242_08545		AURKAIP1/COX24 domain-containing protein		AURKAIP1/COX24 domain-containing protein		258.392	0.486733	0.136164	-3.57462	0.000350739	0.000426921
BIF_00556	I3242_07325		pyridoxal phosphate-dependent aminotransferase		pyridoxal phosphate-dependent aminotransferase		1066.75	0.48428	0.0822349	-5.88898	3.88587e-09	5.53308e-09
BIF_01965	I3242_08735	rplV	50S ribosomal protein L22	rplV	50S ribosomal protein L22		14032.1	0.482117	0.0786869	-6.12703	8.95362e-10	1.29279e-09
BIF_00842	I3242_06790	hisB	imidazoleglycerol-phosphate dehydratase HisB	hisB	imidazoleglycerol-phosphate dehydratase HisB	Histidine Metabolism	1747.57	0.481667	0.0770839	-6.24861	4.14125e-10	6.05671e-10
BIF_00354	I3242_02910	argH	argininosuccinate lyase	argH	argininosuccinate lyase	Arginine Proline Metabolism	3305.05	0.479622	0.061187	-7.83863	4.55496e-15	7.33458e-15
BIF_00564	I3242_01715		aminoacyltransferase		aminoacyltransferase	Cell Envelope Biosynthesis	3386.07	0.477659	0.0711409	-6.71426	1.89017e-11	2.834e-11
BIF_01457	I3242_00030	gyrA	DNA gyrase subunit A	gyrA	DNA gyrase subunit A		8088.31	0.467075	0.0594756	-7.85321	4.05516e-15	6.54841e-15
BIF_02022	I3242_09185		diaminopimelate decarboxylase		diaminopimelate decarboxylase	Threonine Lysine Metabolism	4508.56	0.461927	0.0617316	-7.48282	7.27424e-14	1.14686e-13
BIF_01075	I3242_05650		adenine phosphoribosyltransferase		adenine phosphoribosyltransferase	Nucleotide Salvage Pathway	2485.82	0.453014	0.0821303	-5.51579	3.47212e-08	4.81672e-08
BIF_01817	I3242_03220		metal ABC transporter permease		metal ABC transporter permease	Transport	268.276	0.450341	0.147453	-3.05413	0.00225714	0.00265325
BIF_00383	I3242_06730		cation transporter		cation transporter	Transport	400.967	0.449976	0.128403	-3.5044	0.000457641	0.000552292
BIF_00659	I3242_05620		aquaporin		aquaporin	Transport	4896.59	0.449693	0.0722643	-6.22289	4.88077e-10	7.10158e-10
BIF_02110	I3242_03175		metallopeptidase family protein		metallopeptidase family protein		416.961	0.448814	0.110272	-4.07006	4.70004e-05	5.95795e-05
BIF_00134	I3242_08685	rplF	50S ribosomal protein L6	rplF	50S ribosomal protein L6		27262.5	0.442769	0.0645853	-6.85556	7.10317e-12	1.07211e-11
BIF_01330	I3242_06335		DUF3159 domain-containing protein		DUF3159 domain-containing protein		1549.26	0.440703	0.0747546	-5.89533	3.73928e-09	5.34453e-09
BIF_01382	I3242_08255		AI-2E family transporter		AI-2E family transporter		2712.84	0.439095	0.0659069	-6.66235	2.69491e-11	4.014e-11
BIF_00665	I3242_02075		PFL family protein		PFL family protein		4907.83	0.438743	0.0568365	-7.71938	1.16898e-14	1.8717e-14
BIF_02565	I3242_08065	prfA	peptide chain release factor 1	prfA	peptide chain release factor 1		2841.92	0.435862	0.0751257	-5.80177	6.56188e-09	9.27348e-09
BIF_01486	I3242_09190		arginine--tRNA ligase		arginine--tRNA ligase	Arginine Proline Metabolism	5517.08	0.433394	0.060912	-7.11509	1.11842e-12	1.72486e-12
BIF_00398	I3242_01475		ATP-dependent DNA helicase RecG		ATP-dependent DNA helicase RecG		3524.06	0.430017	0.0679992	-6.32385	2.55123e-10	3.73608e-10
BIF_00871	I3242_00255		glycogen/starch/alpha-glucan phosphorylase		glycogen/starch/alpha-glucan phosphorylase	Glycogen Metabolism	14280.6	0.42614	0.0584661	-7.28867	3.13032e-13	4.86081e-13
BIF_00107	I3242_06800	hisD	histidinol dehydrogenase	hisD	histidinol dehydrogenase	Histidine Metabolism	5217.99	0.424456	0.0766895	-5.53473	3.1171e-08	4.32952e-08
BIF_00408	I3242_03245	coaE	dephospho-CoA kinase		dephospho-CoA kinase	Pantothenate and CoA biosynthesis	541.067	0.417983	0.0973919	-4.29176	1.77264e-05	2.28545e-05
BIF_01478	I3242_01965		low molecular weight phosphatase family protein		protein tyrosine phosphatase		224.344	0.417266	0.150338	-2.77552	0.00551129	0.00640532
BIF_02173	I3242_06950	dusB	tRNA dihydrouridine synthase DusB	dusB	tRNA dihydrouridine synthase DusB		1290.88	0.413155	0.0792881	-5.2108	1.88025e-07	2.56748e-07
BIF_02475	I3242_08900		GNAT family N-acetyltransferase		GNAT family N-acetyltransferase		416.564	0.410352	0.114422	-3.5863	0.000335405	0.000409578
BIF_02157	I3242_01180		orotate phosphoribosyltransferase		orotate phosphoribosyltransferase	Purine Pyrimidine Biosynthesis	1317.62	0.406663	0.0772884	-5.26163	1.42781e-07	1.95676e-07
BIF_01499	I3242_00725	recR	recombination protein RecR	recR	recombination protein RecR		700.37	0.406027	0.101962	-3.98213	6.82995e-05	8.60011e-05
BIF_01080	I3242_00245		DUF3073 domain-containing protein		DUF3073 domain-containing protein		2022.27	0.39797	0.0667272	-5.96415	2.45917e-09	3.52824e-09
BIF_01294	I3242_01010		C69 family dipeptidase		C69 family dipeptidase		1871.17	0.397721	0.0695502	-5.71848	1.07483e-08	1.50397e-08
BIF_00615	I3242_02345		pyridoxal-phosphate dependent enzyme		pyridoxal-phosphate dependent enzyme	Glycine, Serine Threonine Metabolism; Cysteine Metabolism	647.583	0.396009	0.0981089	-4.03643	5.42717e-05	6.85665e-05
BIF_00177	I3242_06945	ftsZ	cell division protein FtsZ	ftsZ	cell division protein FtsZ		8768.38	0.394673	0.0635074	-6.21461	5.14534e-10	7.46733e-10
BIF_00967	I3242_08765	rpsJ	30S ribosomal protein S10	rpsJ	30S ribosomal protein S10		15310	0.394064	0.053713	-7.33647	2.19299e-13	3.41468e-13
BIF_01361	I3242_06680		hypothetical protein		hypothetical protein		1154.63	0.39391	0.086051	-4.57763	4.70269e-06	6.17569e-06
BIF_01676	I3242_10035	rsmA	16S rRNA (adenine(1518)-N(6)/adenine(1519)-N(6))- dimethyltransferase RsmA	rsmA	16S rRNA (adenine(1518)-N(6)/adenine(1519)-N(6))- dimethyltransferase RsmA		1812.09	0.386744	0.0743607	-5.20092	1.98309e-07	2.70464e-07
BIF_01546	I3242_09785		Sir2 family NAD-dependent protein deacetylase		NAD-dependent protein deacetylase		416.535	0.379969	0.107868	-3.52255	0.000427424	0.00051748
BIF_00697	I3242_06000	holA	DNA polymerase III subunit delta	holA	DNA polymerase III subunit delta		587.822	0.379628	0.117819	-3.22214	0.00127235	0.00151451
BIF_00784	I3242_01065		phasin family protein		phasin family protein		4694.32	0.376533	0.085129	-4.42308	9.73033e-06	1.26461e-05
BIF_00524	I3242_01500		2-C-methyl-D-erythritol 4-phosphate cytidylyltransferase		2-C-methyl-D-erythritol 4-phosphate cytidylyltransferase	Terpenoid Biosynthesis	1884.57	0.372083	0.0737768	-5.04336	4.57417e-07	6.17894e-07
BIF_00378	I3242_06665		UDP-N-acetylmuramoyl-tripeptide--D-alanyl-D- alanine ligase		UDP-N-acetylmuramoyl-tripeptide--D-alanyl-D- alanine ligase	Cell Envelope Biosynthesis	3330.18	0.369413	0.0645062	-5.72677	1.02358e-08	1.43403e-08
BIF_01125	I3242_06955		glycine--tRNA ligase		glycine--tRNA ligase	tRNA Charging	5096.66	0.367501	0.0747919	-4.91365	8.93981e-07	1.1962e-06
BIF_01679	I3242_10015		protein kinase		protein kinase		2687.06	0.365975	0.0682485	-5.36239	8.21262e-08	1.12824e-07
BIF_01481	I3242_09870		nucleoside deaminase		nucleoside deaminase		625.118	0.365288	0.109036	-3.35016	0.000807659	0.000969533
BIF_00240	I3242_01610		cation transporter		cation transporter		1062.66	0.363323	0.0758048	-4.79287	1.6441e-06	2.18699e-06
BIF_01204	I3242_07700		DNA-directed RNA polymerase subunit omega		DNA-directed RNA polymerase subunit omega		2648.53	0.361494	0.0770429	-4.69211	2.70395e-06	3.58416e-06
BIF_01236	I3242_08935	rplL	50S ribosomal protein L7/L12	rplL	50S ribosomal protein L7/L12		17669	0.355461	0.0502796	-7.06968	1.55293e-12	2.38848e-12
BIF_01116	I3242_06815		aldo/keto reductase		aldo/keto reductase	Pentose and Glucoronate Interconversions	2466.69	0.35367	0.0791906	-4.46606	7.96737e-06	1.04026e-05
BIF_01156	I3242_08635	rpsK	30S ribosomal protein S11	rpsK	30S ribosomal protein S11		14994	0.349948	0.0806107	-4.34121	1.41699e-05	1.83528e-05
BIF_00509	I3242_06655	murD	UDP-N-acetylmuramoyl-L-alanine--D-glutamate ligase	murD	UDP-N-acetylmuramoyl-L-alanine--D-glutamate ligase	Cell Envelope Biosynthesis	3427.85	0.349762	0.0643559	-5.4348	5.4857e-08	7.55451e-08
BIF_00602	I3242_08025		threonylcarbamoyl-AMP synthase		threonylcarbamoyl-AMP synthase		1884.17	0.349561	0.0904615	-3.86419	0.000111458	0.000138802
BIF_01888	I3242_02365		S-ribosylhomocysteine lyase		S-ribosylhomocysteine lyase	Methionine Metabolism	1290.11	0.348696	0.0754421	-4.62204	3.79993e-06	5.01343e-06
BIF_00418	I3242_08960	rpsO	30S ribosomal protein S15	rpsO	30S ribosomal protein S15		7017.76	0.348078	0.0639605	-5.44208	5.2663e-08	7.26121e-08
BIF_01300	I3242_09175	thrB	homoserine kinase		homoserine kinase	Glycine, Serine Threonine Metabolism	2603.22	0.338325	0.0619293	-5.46308	4.67933e-08	6.47555e-08
BIF_01611	I3242_00635		J domain-containing protein		DnaJ domain-containing protein		2765.76	0.337792	0.0675498	-5.00064	5.71405e-07	7.70037e-07
BIF_02122	I3242_02395	alr	alanine racemase	alr	alanine racemase	Alanine Aspartate Metabolism	1374.36	0.336819	0.0755258	-4.45965	8.20922e-06	1.06937e-05
BIF_00823	I3242_02215	ftsE	cell division ATP-binding protein FtsE	ftsE	cell division ATP-binding protein FtsE		5115	0.330164	0.0535774	-6.16237	7.16649e-10	1.03608e-09
BIF_01393	I3242_04605		GNAT family N-acetyltransferase		GNAT family N-acetyltransferase		698.813	0.329848	0.0930394	-3.54525	0.000392247	0.00047591
BIF_00790	I3242_01000		glucose-6-phosphate dehydrogenase		glucose-6-phosphate dehydrogenase	Pentose Phosphate Pathway	4349.47	0.328002	0.076099	-4.3102	1.63104e-05	2.10769e-05
BIF_01379	I3242_08925		helicase		helicase		11061	0.32472	0.0545726	-5.95023	2.67767e-09	3.83686e-09
BIF_00743	I3242_07025		ABC transporter substrate-binding protein		ABC transporter substrate-binding protein		4250.12	0.322408	0.0849448	-3.79551	0.000147343	0.000182286
BIF_01287	I3242_02000		alpha/beta hydrolase		alpha/beta hydrolase		744.583	0.316641	0.0977997	-3.23765	0.00120518	0.00143758
BIF_00260	I3242_03600	proC	pyrroline-5-carboxylate reductase	proC	pyrroline-5-carboxylate reductase	Arginine Proline Metabolism	742.377	0.315706	0.0993843	-3.17661	0.00149005	0.00176806
BIF_01056	I3242_01115		ribose-phosphate diphosphokinase		ribose-phosphate diphosphokinase	Pentose phosphate pathwa	5247.84	0.307359	0.0565947	-5.43088	5.60776e-08	7.71323e-08
BIF_00236	I3242_05730	dnaJ	molecular chaperone DnaJ	dnaJ	molecular chaperone DnaJ		1739.81	0.305959	0.0827046	-3.69942	0.000216092	0.000264736
BIF_00315	I3242_06675		penicillin-binding protein 2		penicillin-binding protein 2	Cell Envelope Biosynthesis	4717.63	0.303274	0.065513	-4.62921	3.67056e-06	4.85406e-06
BIF_01314	I3242_08800	malQ	4-alpha-glucanotransferase	malQ	4-alpha-glucanotransferase	Starch Sucrose Metabolism	9258.33	0.302552	0.0619363	-4.88489	1.03485e-06	1.38306e-06
BIF_01654	I3242_01765		LacI family DNA-binding transcriptional regulator		LacI family DNA-binding transcriptional regulator		798.561	0.301427	0.0853894	-3.53003	0.000415506	0.00050359
BIF_00816	I3242_01620		type 1 glutamine amidotransferase		type 1 glutamine amidotransferase	Purine Pyrimidine Biosynthesis	1801.05	0.298706	0.0706284	-4.22926	2.34462e-05	3.0092e-05
BIF_02975	I3242_09710		DUF4235 domain-containing protein		DUF4235 domain-containing protein		1052.31	0.294135	0.0791614	-3.71563	0.000202697	0.000248864
BIF_00588	I3242_08010	orn	oligoribonuclease	orn	oligoribonuclease		658.796	0.289752	0.0895199	-3.23673	0.00120907	0.00144071
BIF_00934	I3242_07530		DUF3027 domain-containing protein		DUF3027 domain-containing protein		3539.04	0.289256	0.0747177	-3.87132	0.000108247	0.000134952
BIF_01074	I3242_05645	sucC	ADP-forming succinate--CoA ligase subunit beta	sucC	ADP-forming succinate--CoA ligase subunit beta	Citric Acid Cycle	5216.52	0.270476	0.0630399	-4.29056	1.78226e-05	2.29525e-05
BIF_00495	I3242_02860		phenylalanine--tRNA ligase subunit beta		phenylalanine--tRNA ligase subunit beta	Tyrosine, Tryptophan, Phenylalanine Biosynthesis	9789.92	0.269507	0.0589128	-4.57467	4.76969e-06	6.25642e-06
BIF_01067	I3242_00320		FHA domain-containing protein		FHA domain-containing protein		6647.65	0.268309	0.0632071	-4.24491	2.18676e-05	2.80978e-05
BIF_02191	I3242_09325	glf	UDP-galactopyranose mutase	glf	UDP-galactopyranose mutase	Cell Envelope Biosynthesis	2520.11	0.268156	0.0658961	-4.06938	4.71392e-05	5.96885e-05
BIF_01054	I3242_01125	rpsF	30S ribosomal protein S6	rpsF	30S ribosomal protein S6		8109.35	0.267798	0.081839	-3.27225	0.00106693	0.00127402
BIF_00732	I3242_07595		VWA domain-containing protein		VWA domain-containing protein		1362.76	0.265237	0.074742	-3.5487	0.000387137	0.000470214
BIF_01064	I3242_03545		FAD-binding protein		FAD-binding protein	Citric Acid Cycle	2905.28	0.265148	0.0637988	-4.15601	3.23861e-05	4.13315e-05
BIF_00859	I3242_07105		vitamin K epoxide reductase family protein		vitamin K epoxide reductase family protein		545.609	0.261163	0.0965821	-2.70405	0.00684997	0.00792049
BIF_00273	I3242_08790	rpsI	30S ribosomal protein S9	rpsI	30S ribosomal protein S9		26511	0.258914	0.0500965	-5.1683	2.3623e-07	3.21024e-07
BIF_01317	I3242_08815		D-2-hydroxyacid dehydrogenase family protein		D-2-hydroxyacid dehydrogenase family protein		972.202	0.258378	0.0806124	-3.20519	0.00134972	0.00160491
BIF_00622	I3242_03885	sufS	SufS family cysteine desulfurase		cysteine desulfurase		2772.96	0.255172	0.0643724	-3.964	7.37038e-05	9.2703e-05
BIF_00345	I3242_02850		RNA methyltransferase		RNA methyltransferase		919.888	0.249001	0.0788546	-3.15773	0.00159004	0.0018808
BIF_00845	I3242_06775	priA	bifunctional 1-(5-phosphoribosyl)-5-((5- phosphoribosylamino)methylideneamino)imidazole-4- carboxamide isomerase/phosphoribosylanthranilate isomerase PriA	priA	bifunctional 1-(5-phosphoribosyl)-5-((5- phosphoribosylamino)methylideneamino)imidazole-4- carboxamide isomerase/phosphoribosylanthranilate isomerase PriA	Histidine Metabolism	1576.03	0.247723	0.0741073	-3.34276	0.000829499	0.000993643
BIF_01155	I3242_08630		DNA-directed RNA polymerase subunit alpha		DNA-directed RNA polymerase subunit alpha		25110.4	0.245939	0.0536794	-4.58163	4.61368e-06	6.06583e-06
BIF_02440	I3242_09130	obgE	GTPase ObgE	obgE	GTPase ObgE		6031.03	0.244619	0.0597468	-4.09427	4.23506e-05	5.39875e-05
BIF_00329	I3242_03315	aroA	3-phosphoshikimate 1-carboxyvinyltransferase	aroA	3-phosphoshikimate 1-carboxyvinyltransferase	Tyrosine, Tryptophan, Phenylalanine Biosynthesis	1176.01	0.24443	0.0883618	-2.76624	0.00567076	0.0065839
BIF_00738	I3242_03350	glmU	bifunctional UDP-N-acetylglucosamine diphosphorylase/glucosamine-1-phosphate N-acetyltransferase GlmU	glmU	bifunctional UDP-N-acetylglucosamine diphosphorylase/glucosamine-1-phosphate N-acetyltransferase GlmU	Cell Envelope Biosynthesis	1671.9	0.243509	0.080786	-3.01424	0.00257623	0.00302207
BIF_00369	I3242_08720	rpmC	50S ribosomal protein L29	rpmC	50S ribosomal protein L29		3016.59	0.2409	0.0828515	-2.90762	0.00364192	0.00425015
BIF_01398	I3242_08350		CHAP domain-containing protein		CHAP domain-containing protein		3822.45	0.237161	0.0567937	-4.17582	2.96913e-05	3.79352e-05
BIF_00994	I3242_02135		cadherin-like domain-containing protein		tandem-95 repeat protein		3640.06	0.236412	0.0607247	-3.89318	9.89402e-05	0.000123484
BIF_00201	I3242_09145		Rne/Rng family ribonuclease		Rne/Rng family ribonuclease		9602.26	0.229108	0.0664286	-3.44894	0.000562793	0.000677027
BIF_00016	I3242_07485		histidine--tRNA ligase		histidine--tRNA ligase	Histidine Metabolism	3038.18	0.228527	0.0714261	-3.1995	0.00137668	0.00163526
BIF_01166	I3242_07585		DUF58 domain-containing protein		DUF58 domain-containing protein		970.924	0.227681	0.0835824	-2.72403	0.00644899	0.00746448
BIF_01073	I3242_05640	sucD	succinate--CoA ligase subunit alpha	sucD	succinate--CoA ligase subunit alpha	Citric Acid Cycle	3626.4	0.225972	0.0642497	-3.5171	0.000436291	0.000527651
BIF_00580	I3242_02245		amino acid ABC transporter permease		amino acid ABC transporter permease	Transport	3209.66	0.193689	0.0620253	-3.12275	0.0017917	0.00211492
BIF_01983	I3242_02170		ribonuclease J		ribonuclease J		11283.5	0.191049	0.0582995	-3.27702	0.00104909	0.00125403
BIF_00411	I3242_08190	ettA	energy-dependent translational throttle protein EttA	ettA	energy-dependent translational throttle protein EttA		7094.2	0.186313	0.0610032	-3.05415	0.00225702	0.00265325
BIF_00605	I3242_07055		1-deoxy-D-xylulose-5-phosphate reductoisomerase		1-deoxy-D-xylulose-5-phosphate reductoisomerase	Terpenoid Biosynthesis	2701.66	0.174346	0.0635923	-2.74162	0.00611379	0.00708374
BIF_00611	I3242_03295	glgX	glycogen debranching protein GlgX	glgX	glycogen debranching protein GlgX	Glycogen Metabolism	9243.1	0.151729	0.0574727	-2.64001	0.0082903	0.00957614
BIF_01031	I3242_06155		RNA polymerase sigma factor		RNA polymerase sigma factor		4745.31	-0.180983	0.0612084	2.95683	0.00310821	0.00363857
BIF_00158	I3242_01505		pyroglutamyl-peptidase I		pyroglutamyl-peptidase I		1608.45	-0.202611	0.0687031	2.94908	0.00318721	0.00372719
BIF_01329	I3242_06340		DUF3710 domain-containing protein		DUF3710 domain-containing protein		3679.49	-0.2059	0.0649156	3.17182	0.00151489	0.00179565
BIF_00327	I3242_01330		F0F1 ATP synthase subunit beta	atpD	F0F1 ATP synthase subunit beta	Energy Metabolism	18421.4	-0.207375	0.0579021	3.58148	0.000341658	0.000416315
BIF_02615	I3242_07330		ROK family protein		ROK family protein	Glycolysis/Gluconeogenesis	5615.5	-0.223405	0.0642117	3.4792	0.000502917	0.000605641
BIF_01268	I3242_09270	upp	uracil phosphoribosyltransferase	upp	uracil phosphoribosyltransferase	Nucleotide Salvage Pathway	5241.4	-0.22652	0.0637881	3.55113	0.000383583	0.000466397
BIF_00539	I3242_05795	rapZ	RNase adapter RapZ	rapZ	RNase adapter RapZ		1740.18	-0.227703	0.0808274	2.81715	0.00484516	0.00563692
BIF_01115	I3242_01270		inorganic diphosphatase		inorganic diphosphatase	Anaplerotic Reactions	3709.1	-0.23036	0.0808393	2.8496	0.00437744	0.00509801
BIF_00976	I3242_05810	uvrA	excinuclease ABC subunit UvrA	uvrA	excinuclease ABC subunit UvrA		2786.61	-0.230826	0.0612666	3.76757	0.000164846	0.000203052
BIF_01797	I3242_06060		hypothetical protein		hypothetical protein		1936.56	-0.231117	0.0838872	2.75509	0.00586753	0.00680538
BIF_01235	I3242_08940	rplJ	50S ribosomal protein L10	rplJ	50S ribosomal protein L10		32080.9	-0.2317	0.0591427	3.91765	8.94173e-05	0.000111969
BIF_00704	I3242_03165		glycosyltransferase family 2 protein		glycosyltransferase family 2 protein		4209.84	-0.231739	0.0614431	3.7716	0.000162203	0.000200234
BIF_00168	I3242_02020		S9 family peptidase		S9 family peptidase		2895.06	-0.253029	0.0631578	4.0063	6.16766e-05	7.78349e-05
BIF_00225	I3242_03505		ATP-dependent Clp protease proteolytic subunit		ATP-dependent Clp protease proteolytic subunit		3505.92	-0.260863	0.0677566	3.85001	0.000118114	0.000146767
BIF_02012	I3242_06765	glnA	type I glutamate--ammonia ligase	glnA	type I glutamate--ammonia ligase	Glutamate Metabolism	4726.55	-0.263152	0.0589907	4.4609	8.16145e-06	1.06437e-05
BIF_00985	I3242_04490		DUF881 domain-containing protein		DUF881 domain-containing protein		747.751	-0.265454	0.0880647	3.0143	0.0025757	0.00302207
BIF_01165	I3242_07580		MoxR family ATPase		MoxR family ATPase		1992.28	-0.265876	0.0682665	3.89468	9.83276e-05	0.000122855
BIF_00367	I3242_02615	purT	formate-dependent phosphoribosylglycinamide formyltransferase	purT	formate-dependent phosphoribosylglycinamide formyltransferase	Purine Pyrimidine Biosynthesis	1626.38	-0.26713	0.0694279	3.84759	0.000119286	0.000148061
BIF_00213	I3242_08700	rplE	50S ribosomal protein L5	rplE	50S ribosomal protein L5		17940.4	-0.267588	0.0656485	4.07607	4.58031e-05	5.81921e-05
BIF_00666	I3242_02070		ACT domain-containing protein		ACT domain-containing protein		1608.92	-0.269713	0.0796394	3.38667	0.000707452	0.000850144
BIF_01609	I3242_00665		HAD family phosphatase		HAD family hydrolase		780.651	-0.270604	0.0872069	3.10301	0.00191561	0.00225647
BIF_00018	I3242_06240	pgsA	CDP-diacylglycerol--glycerol-3-phosphate 3-phosphatidyltransferase	pgsA	CDP-diacylglycerol--glycerol-3-phosphate 3-phosphatidyltransferase	Glycerophospholipid Metabolism	1664.55	-0.271061	0.0872203	3.10777	0.00188504	0.00222278
BIF_01033	I3242_06150		type IIA DNA topoisomerase subunit B		type IIA DNA topoisomerase subunit B		3090.69	-0.276558	0.0650618	4.2507	2.13105e-05	2.74131e-05
BIF_00700	I3242_01225	rho	transcription termination factor Rho	rho	transcription termination factor Rho		7449.87	-0.279888	0.056856	4.92275	8.53359e-07	1.1432e-06
BIF_01924	I3242_08220	ftsH	ATP-dependent zinc metalloprotease FtsH	ftsH	ATP-dependent zinc metalloprotease FtsH		17012.4	-0.284887	0.0662689	4.29896	1.71605e-05	2.21501e-05
BIF_01276	I3242_04475		CDP-alcohol phosphatidyltransferase family protein		CDP-alcohol phosphatidyltransferase family protein	Glycerophospholipid Metabolism	1197.78	-0.287213	0.090819	3.16248	0.00156434	0.00185234
BIF_01470	I3242_07855	nrdG	anaerobic ribonucleoside-triphosphate reductase activating protein	nrdG	anaerobic ribonucleoside-triphosphate reductase activating protein	Purine Metabolism	490.918	-0.288636	0.101249	2.85075	0.00436156	0.00508475
BIF_00776	I3242_07455		amino acid ABC transporter permease		amino acid ABC transporter permease	Transport	3172.8	-0.290986	0.0649142	4.48262	7.37318e-06	9.63792e-06
BIF_00924	I3242_01200	gatB	Asp-tRNA(Asn)/Glu-tRNA(Gln) amidotransferase subunit GatB	gatB	Asp-tRNA(Asn)/Glu-tRNA(Gln) amidotransferase subunit GatB	Alanine Aspartate Metabolism	9149.44	-0.295823	0.0536886	5.50998	3.58884e-08	4.97254e-08
BIF_01084	I3242_09560	rsmI	16S rRNA (cytidine(1402)-2'-O)-methyltransferase	rsmI	16S rRNA (cytidine(1402)-2'-O)-methyltransferase		1056.6	-0.301214	0.0763873	3.94324	8.03887e-05	0.000100999
BIF_02134	I3242_00745		aspartate kinase		aspartate kinase	Glycine, Serine Threonine Metabolism	3038.55	-0.301478	0.0680471	4.43043	9.40442e-06	1.22366e-05
BIF_00785	I3242_01060		glutamine amidotransferase		glutamine amidotransferase		843.682	-0.302269	0.0962201	3.14143	0.00168124	0.0019866
BIF_01254	I3242_07080		zinc-dependent metalloprotease		zinc-dependent metalloprotease		3259.92	-0.303257	0.0587081	5.16551	2.3979e-07	3.2547e-07
BIF_01145	I3242_05750	brnQ	branched-chain amino acid transport system II carrier protein	brnQ	branched-chain amino acid transport system II carrier protein	Transport	1408.35	-0.306549	0.08552	3.58453	0.000337692	0.000411926
BIF_01905	I3242_10110	rnpA	ribonuclease P protein component	rnpA	ribonuclease P protein component		1922.11	-0.307233	0.0784592	3.91582	9.00958e-05	0.000112694
BIF_01566	I3242_00280		class E sortase		class E sortase		2043.81	-0.31056	0.0690334	4.49869	6.8375e-06	8.94804e-06
BIF_00717	I3242_02145		PD-(D/E)XK nuclease family protein		PD-(D/E)XK nuclease family protein		2060.76	-0.313446	0.0821782	3.81423	0.00013661	0.000169193
BIF_02960	I3242_09545		methionine--tRNA ligase		methionine--tRNA ligase	tRNA Charging	4939.96	-0.316936	0.0557284	5.68714	1.29182e-08	1.80313e-08
BIF_01353	I3242_00825		formate--tetrahydrofolate ligase		formate--tetrahydrofolate ligase	One Carbon Pool by Folate	7441.83	-0.321862	0.0663805	4.84874	1.24248e-06	1.65664e-06
BIF_01981	I3242_02125		DUF58 domain-containing protein		DUF58 domain-containing protein		504.86	-0.322011	0.0974509	3.30435	0.000951983	0.00113916
BIF_00544	I3242_01325		F0F1 ATP synthase subunit gamma		F0F1 ATP synthase subunit gamma	Energy Metabolism	10452.3	-0.324848	0.0643757	5.04613	4.50856e-07	6.09759e-07
BIF_00102	I3242_03280	polA	DNA polymerase I	polA	DNA polymerase I		3342.74	-0.329968	0.0631681	5.22365	1.75432e-07	2.39842e-07
BIF_00765	I3242_06455	rplT	50S ribosomal protein L20	rplT	50S ribosomal protein L20		11354.1	-0.335581	0.0505619	6.63703	3.2007e-11	4.76109e-11
BIF_01275	I3242_04480		DUF881 domain-containing protein		DUF881 domain-containing protein		929.173	-0.338267	0.0913315	3.70373	0.000212451	0.000260557
BIF_02255	I3242_03795	rpsD	30S ribosomal protein S4	rpsD	30S ribosomal protein S4		22716.7	-0.339731	0.0579626	5.86122	4.59477e-09	6.53427e-09
BIF_00746	I3242_09690		sugar ABC transporter permease		sugar ABC transporter permease	Transport	705.201	-0.344536	0.117564	2.93061	0.00338298	0.00395204
BIF_02435	I3242_09150		succinyl-diaminopimelate desuccinylase		succinyl-diaminopimelate desuccinylase	Threonine Lysine Metabolism	1501.68	-0.348505	0.0727325	4.79161	1.65451e-06	2.19567e-06
BIF_01784	I3242_03895		metal-sulfur cluster assembly factor		metal-sulfur cluster assembly factor		1016.58	-0.351037	0.0940198	3.73366	0.00018872	0.000231956
BIF_01315	I3242_08805		AbrB family transcriptional regulator		AbrB family transcriptional regulator		806.308	-0.351636	0.0933112	3.76842	0.000164284	0.000202581
BIF_02330	I3242_08040		ABC transporter ATP-binding protein		ABC transporter ATP-binding protein	Transport	626.729	-0.355635	0.098161	3.62298	0.000291228	0.000356015
BIF_00297	I3242_02165	dapA	4-hydroxy-tetrahydrodipicolinate synthase	dapA	4-hydroxy-tetrahydrodipicolinate synthase	Lysine Biosynthesis	5594.87	-0.358045	0.0573035	6.24823	4.15142e-10	6.06376e-10
BIF_01561	I3242_00845		histidine phosphatase family protein		histidine phosphatase family protein		576.651	-0.359909	0.0918445	3.91868	8.90349e-05	0.000111614
BIF_01465	I3242_09065		helix-turn-helix domain-containing protein		helix-turn-helix domain-containing protein		881.282	-0.372496	0.0844874	4.40889	1.03903e-05	1.34883e-05
BIF_01760	I3242_02625		aminotransferase class I/II-fold pyridoxal phosphate-dependent enzyme		aminotransferase class I/II-fold pyridoxal phosphate-dependent enzyme	Glycine, Serine Threonine Metabolism	1555.99	-0.379946	0.0721721	5.26445	1.4061e-07	1.92934e-07
BIF_01431	I3242_01025	ftsY	signal recognition particle-docking protein FtsY	ftsY	signal recognition particle-docking protein FtsY		2849.1	-0.383219	0.0634978	6.03516	1.58806e-09	2.28423e-09
BIF_00560	I3242_05880		chorismate-binding protein	trpE	anthranilate synthase component I	Tyrosine, Tryptophan, Phenylalanine Metabolism	2598.94	-0.386797	0.0756534	5.11276	3.17494e-07	4.29908e-07
BIF_01513	I3242_09245		metallophosphoesterase		metallophosphoesterase family protein		1904.48	-0.38922	0.0852542	4.5654	4.98535e-06	6.53173e-06
BIF_00226	I3242_01575		aldo/keto reductase		aldo/keto reductase		1958.92	-0.390598	0.0676603	5.77293	7.79047e-09	1.09687e-08
BIF_01866	I3242_07365		TM2 domain-containing protein		TM2 domain-containing protein		3239.75	-0.395442	0.0633899	6.23824	4.42513e-10	6.4469e-10
BIF_02010	I3242_06975	thiD	bifunctional hydroxymethylpyrimidine kinase/phosphomethylpyrimidine kinase	thiD	bifunctional hydroxymethylpyrimidine kinase/phosphomethylpyrimidine kinase	Thiamine Metabolism	1476.62	-0.398921	0.077079	5.17548	2.27329e-07	3.09299e-07
BIF_01437	I3242_00495	fbaA	class II fructose-bisphosphate aldolase	fbaA	class II fructose-bisphosphate aldolase	Glycolysis/Gluconeogenesis	2613.03	-0.399141	0.114295	3.49219	0.000479069	0.000577535
BIF_02252	I3242_03935		HlyC/CorC family transporter		HlyC/CorC family transporter		1731.68	-0.401788	0.0814748	4.93144	8.16266e-07	1.0948e-06
BIF_01224	I3242_06835		N-acetyltransferase		GNAT family N-acetyltransferase		672.027	-0.406652	0.108745	3.7395	0.000184384	0.000226872
BIF_00603	I3242_05580		RNA polymerase-binding protein RbpA		RNA polymerase-binding protein RbpA		1038.5	-0.414052	0.0838056	4.94062	7.78731e-07	1.0457e-06
BIF_00394	I3242_02040		penicillin-binding protein		penicillin-binding protein		11184.3	-0.422929	0.052283	8.08921	6.00516e-16	9.753e-16
BIF_01650	I3242_08590		LacI family DNA-binding transcriptional regulator		LacI family DNA-binding transcriptional regulator		461.173	-0.424763	0.112176	3.78658	0.000152732	0.000188748
BIF_01927	I3242_07590		hypothetical protein		hypothetical protein		690.088	-0.426352	0.0876642	4.86347	1.15347e-06	1.53978e-06
BIF_01823	I3242_03850		3-dehydroquinate dehydratase	aroQ	type II 3-dehydroquinate dehydratase	Phenylalanine, tyrosine tryptophan biosynthesis	1126.08	-0.432351	0.0823641	5.24926	1.52713e-07	2.09034e-07
BIF_01319	I3242_09310		fumarylacetoacetate hydrolase family protein		fumarylacetoacetate hydrolase family protein		3159.35	-0.435775	0.0685933	6.35302	2.11124e-10	3.09575e-10
BIF_01884	I3242_07095		DUF3107 domain-containing protein		DUF3107 domain-containing protein		1228.89	-0.437721	0.080175	5.45956	4.77304e-08	6.59717e-08
BIF_00269	I3242_07200	pyrF	orotidine-5'-phosphate decarboxylase	pyrF	orotidine-5'-phosphate decarboxylase	Purine Pyrimidine Biosynthesis	3490.61	-0.440529	0.0576837	7.63697	2.22392e-14	3.54076e-14
BIF_01570	I3242_00300		penicillin-binding protein 2		serine hydrolase		5533.41	-0.445879	0.0626626	7.11555	1.11465e-12	1.72139e-12
BIF_01514	I3242_00865		glutamate--tRNA ligase		glutamate--tRNA ligase	tRNA Charging	4931.25	-0.453689	0.0595772	7.61515	2.63383e-14	4.18162e-14
BIF_01869	I3242_02360	recQ	DNA helicase RecQ	recQ	DNA helicase RecQ	Folate Biosynthesis	787.965	-0.460272	0.0814551	5.65062	1.5987e-08	2.22874e-08
BIF_01197	I3242_03080	eno	phosphopyruvate hydratase	eno	phosphopyruvate hydratase	Glycolysis/Gluconeogenesis	30193.2	-0.460586	0.0618252	7.44981	9.34783e-14	1.46969e-13
BIF_00286	I3242_02405		DNA primase		DNA primase		2574.94	-0.461232	0.0625347	7.37561	1.63593e-13	2.55784e-13
BIF_01810	I3242_03920		histidine triad nucleotide-binding protein		histidine triad nucleotide-binding protein		1264.91	-0.46226	0.089894	5.14228	2.71425e-07	3.67968e-07
BIF_01557	I3242_00050	gdhA	NADP-specific glutamate dehydrogenase	gdhA	NADP-specific glutamate dehydrogenase	Glutamate Metabolism	5146.37	-0.464081	0.0622095	7.45997	8.65417e-14	1.36252e-13
BIF_00593	I3242_03455		NAD+ synthase		NAD+ synthase	Glutamate Metabolism; Nicotinate nicotinamide Metabolism	3682.19	-0.470252	0.0589292	7.97994	1.46403e-15	2.36755e-15
BIF_00028	I3242_07490		DUF349 domain-containing protein		DUF349 domain-containing protein		10091.9	-0.471774	0.0559554	8.43125	3.42004e-17	5.71859e-17
BIF_00442	I3242_08580	nusA	transcription termination/antitermination protein NusA	nusA	transcription termination/antitermination protein NusA		7110.97	-0.473719	0.0593353	7.98375	1.41951e-15	2.30213e-15
BIF_00694	I3242_03870	sufB	Fe-S cluster assembly protein SufB	sufB	Fe-S cluster assembly protein SufB		4908.11	-0.477216	0.0852364	5.59873	2.15924e-08	3.00278e-08
BIF_01857	I3242_08405		DUF4125 family protein		DUF4125 family protein		251.267	-0.478575	0.130977	3.65388	0.00025831	0.000316116
BIF_02227	I3242_08330		OsmC family protein		OsmC family protein		1447.62	-0.479955	0.0774275	6.19877	5.69066e-10	8.24818e-10
BIF_00430	I3242_02660		DUF4391 domain-containing protein		DUF4391 domain-containing protein		932.452	-0.480611	0.0925494	5.19303	2.06901e-07	2.81844e-07
BIF_01331	I3242_06330		class I SAM-dependent RNA methyltransferase		class I SAM-dependent RNA methyltransferase		2671.23	-0.480751	0.0664775	7.23178	4.76707e-13	7.39223e-13
BIF_00824	I3242_02220		ABC transporter permease		ABC transporter permease		2720.65	-0.48382	0.074076	6.53139	6.516e-11	9.65459e-11
BIF_00447	I3242_01195	gatA	Asp-tRNA(Asn)/Glu-tRNA(Gln) amidotransferase subunit GatA	gatA	Asp-tRNA(Asn)/Glu-tRNA(Gln) amidotransferase subunit GatA	Alanine Aspartate Metabolism	8435.15	-0.484654	0.054284	8.92812	4.33323e-19	7.51182e-19
BIF_01227	I3242_01210		DUF2469 domain-containing protein		DUF2469 domain-containing protein		725.609	-0.489768	0.11608	4.21922	2.45144e-05	3.14273e-05
BIF_01103	I3242_07310		transporter		hypothetical protein		1417.63	-0.48988	0.0839849	5.83295	5.44551e-09	7.7344e-09
BIF_01160	I3242_01730		permease		permease		554.261	-0.49121	0.0974284	5.04176	4.61281e-07	6.22372e-07
BIF_02264	I3242_06175		1-acyl-sn-glycerol-3-phosphate acyltransferase		1-acyl-sn-glycerol-3-phosphate acyltransferase	Glycerophospholipid Metabolism	938.715	-0.497162	0.106647	4.66174	3.13544e-06	4.15125e-06
BIF_01567	I3242_00285		glutamine amidotransferase		glutamine amidotransferase	Tyrosine, Tryptophan, Phenylalanine Metabolism	1223.78	-0.508346	0.0737967	6.88847	5.63945e-12	8.53456e-12
BIF_00486	I3242_08200		DUF3180 domain-containing protein		DUF3180 domain-containing protein		1462.33	-0.509808	0.0726549	7.01684	2.26935e-12	3.4668e-12
BIF_00627	I3242_05610	der	bifunctional cytidylate kinase/GTPase Der	der	bifunctional cytidylate kinase/GTPase Der		4807.05	-0.510062	0.0593801	8.58978	8.71377e-18	1.47004e-17
BIF_01789	I3242_06100		bifunctional (p)ppGpp synthetase/guanosine-3',5'-bis(diphosphate) 3'-pyrophosphohydrolase		bifunctional (p)ppGpp synthetase/guanosine-3',5'-bis(diphosphate) 3'-pyrophosphohydrolase	Porphyrin and chlorophyll Metabolism	6321.65	-0.511351	0.0572431	8.93297	4.14723e-19	7.20041e-19
BIF_02450	I3242_09100	rplK	50S ribosomal protein L11	rplK	50S ribosomal protein L11		12049.5	-0.5156	0.0627401	8.21803	2.06871e-16	3.38909e-16
BIF_00962	I3242_05735	hrcA	heat-inducible transcriptional repressor HrcA	hrcA	heat-inducible transcriptional repressor HrcA		540.023	-0.518577	0.108064	4.79878	1.59635e-06	2.12596e-06
BIF_02610	I3242_07345		ECF transporter S component		ECF transporter S component	Transport	916.796	-0.519023	0.0858323	6.04694	1.47622e-09	2.12606e-09
BIF_00137	I3242_02210	prfB	peptide chain release factor 2	prfB	peptide chain release factor 2		5130.1	-0.520517	0.0577266	9.01694	1.93423e-19	3.38416e-19
BIF_01385	I3242_08240		transporter		ABC transporter permease		742.262	-0.523882	0.0920401	5.69189	1.25644e-08	1.75591e-08
BIF_01921	I3242_05590		hypothetical protein		hypothetical protein		1178.96	-0.525147	0.0912769	5.75334	8.74962e-09	1.23038e-08
BIF_01426	I3242_09250		RNA degradosome polyphosphate kinase		RNA degradosome polyphosphate kinase	Purine Metabolism	7980.81	-0.525157	0.0610942	8.59585	8.26519e-18	1.39645e-17
BIF_01541	I3242_09425	rfbB	dTDP-glucose 4,6-dehydratase	rfbB	dTDP-glucose 4,6-dehydratase	Cell Envelope Biosynthesis	3862.06	-0.528156	0.0584327	9.0387	1.58552e-19	2.7913e-19
BIF_00216	I3242_00815		YbhB/YbcL family Raf kinase inhibitor-like protein		YbhB/YbcL family Raf kinase inhibitor-like protein		1916.3	-0.528602	0.0751537	7.03362	2.01242e-12	3.08263e-12
BIF_00466	I3242_04000		coproporphyrinogen III oxidase	hemW	radical SAM family heme chaperone HemW	Porphyrin and chlorophyll Metabolism	1001.44	-0.529212	0.0941308	5.62209	1.88662e-08	2.62689e-08
BIF_02570	I3242_07965	map	type I methionyl aminopeptidase	map	type I methionyl aminopeptidase		3453.77	-0.536679	0.060548	8.86369	7.74108e-19	1.33377e-18
BIF_00154	I3242_07955	dapD	2,3,4,5-tetrahydropyridine-2,6-dicarboxylate N-succinyltransferase	dapD	2,3,4,5-tetrahydropyridine-2,6-dicarboxylate N-succinyltransferase	Threonine Lysine Metabolism	2129.87	-0.540203	0.0629172	8.58594	9.01006e-18	1.51777e-17
BIF_01057	I3242_00305		FtsW/RodA/SpoVE family cell cycle protein		FtsW/RodA/SpoVE family cell cycle protein		5040.91	-0.543371	0.0550007	9.87935	5.11649e-23	9.63705e-23
BIF_01568	I3242_00290	pknB	Stk1 family PASTA domain-containing Ser/Thr kinase	pknB	Stk1 family PASTA domain-containing Ser/Thr kinase		7843.41	-0.545855	0.064731	8.43267	3.37859e-17	5.65764e-17
BIF_00863	I3242_01645		acetolactate synthase large subunit		acetolactate synthase large subunit	Valine, Leucine, Isoleucine Biosynthesis	6608.21	-0.554434	0.0597357	9.28145	1.67185e-20	2.98508e-20
BIF_00766	I3242_06465		translation initiation factor IF-3		translation initiation factor IF-3		11578	-0.557151	0.0549393	10.1412	3.62563e-24	7.02775e-24
BIF_00582	I3242_02120		transglutaminase domain-containing protein		transglutaminase domain-containing protein		1117.86	-0.557294	0.0809309	6.88604	5.73654e-12	8.66991e-12
BIF_00341	I3242_02605		phosphoribosylformylglycinamidine synthase		phosphoribosylformylglycinamidine synthase	Purine Pyrimidine Biosynthesis	17625.7	-0.559234	0.0590577	9.46928	2.81788e-21	5.16156e-21
BIF_00801	I3242_06850	dnaE	DNA polymerase III subunit alpha	dnaE	DNA polymerase III subunit alpha		5874.2	-0.559705	0.0633034	8.84162	9.43372e-19	1.61803e-18
BIF_02905	I3242_01995		NUDIX hydrolase family protein		NUDIX hydrolase family protein		749.942	-0.56205	0.0953992	5.89156	3.82574e-09	5.45931e-09
BIF_00858	I3242_07100		PHP domain-containing protein		PHP domain-containing protein		1138.36	-0.563557	0.0913794	6.16722	6.9502e-10	1.00609e-09
BIF_00886	I3242_07630	purB	adenylosuccinate lyase	purB	adenylosuccinate lyase	Purine Metabolism	7805.23	-0.563796	0.0560539	10.0581	8.46035e-24	1.626e-23
BIF_01829	I3242_03995	lepA	elongation factor 4	lepA	elongation factor 4		2613.89	-0.568668	0.0680493	8.35671	6.44921e-17	1.07519e-16
BIF_02112	I3242_05945		GuaB3 family IMP dehydrogenase-related protein		GuaB3 family IMP dehydrogenase-related protein	Purine Pyrimidine Biosynthesis	3292.06	-0.569385	0.0630499	9.0307	1.70571e-19	2.99359e-19
BIF_01259	I3242_05885	hisI	phosphoribosyl-AMP cyclohydrolase	hisI	phosphoribosyl-AMP cyclohydrolase	Histidine Metabolism	364.481	-0.572691	0.124232	4.60986	4.02934e-06	5.30606e-06
BIF_00208	I3242_03265		NUDIX hydrolase		NUDIX hydrolase	Purine Metabolism	2409.32	-0.573542	0.0662189	8.6613	4.66418e-18	7.9277e-18
BIF_00748	I3242_06110		DUF4193 domain-containing protein		DUF4193 domain-containing protein		389.35	-0.579407	0.120907	4.79217	1.6499e-06	2.19212e-06
BIF_01340	I3242_01320		F0F1 ATP synthase subunit alpha		F0F1 ATP synthase subunit alpha	Energy Metabolism	26590	-0.583273	0.0520624	11.2033	3.92642e-29	8.29236e-29
BIF_00531	I3242_02200		peptide deformylase		peptide deformylase		1916.73	-0.584182	0.0766313	7.62328	2.473e-14	3.9318e-14
BIF_00726	I3242_02985		NAD kinase		NAD kinase	Nicotinate and Nicotinamide Metabolism	1179.43	-0.592632	0.0838072	7.07138	1.53406e-12	2.36266e-12
BIF_01283	I3242_07680		primosomal protein N'		primosomal protein N'		1195.61	-0.59346	0.0786109	7.54933	4.37517e-14	6.91717e-14
BIF_00561	I3242_05675		YebC/PmpR family DNA-binding transcriptional regulator		YebC/PmpR family DNA-binding transcriptional regulator		5478.25	-0.593578	0.0579937	10.2352	1.37868e-24	2.69546e-24
BIF_00490	I3242_07005		LacI family DNA-binding transcriptional regulator		LacI family DNA-binding transcriptional regulator		901.113	-0.594156	0.091298	6.50787	7.62241e-11	1.12644e-10
BIF_00982	I3242_01960		hypothetical protein		hypothetical protein	0	2857.93	-0.595491	0.0703688	8.46243	2.61865e-17	4.39158e-17
BIF_01742	I3242_05925	rpsB	30S ribosomal protein S2	rpsB	30S ribosomal protein S2		29806.2	-0.595594	0.0589271	10.1073	5.12717e-24	9.90437e-24
BIF_02400	I3242_01380		1-acyl-sn-glycerol-3-phosphate acyltransferase		1-acyl-sn-glycerol-3-phosphate acyltransferase	Glycerophospholipid Metabolism	1897.7	-0.605224	0.0660615	9.16152	5.11693e-20	9.07894e-20
BIF_01569	I3242_00295		serine/threonine protein kinase		serine/threonine protein kinase		2913.6	-0.609935	0.0733249	8.31826	8.92634e-17	1.47728e-16
BIF_00093	I3242_02015		DUF2183 domain-containing protein		DUF2183 domain-containing protein		4657.32	-0.610085	0.0550306	11.0863	1.46255e-28	3.0434e-28
BIF_02094	I3242_03825	ruvX	Holliday junction resolvase RuvX	ruvX	Holliday junction resolvase RuvX		554.609	-0.612386	0.105065	5.82864	5.58818e-09	7.9271e-09
BIF_00555	I3242_07320		ATP-binding cassette domain-containing protein		energy-coupling factor ABC transporter ATP-binding protein	Transport	626.997	-0.614606	0.095755	6.41853	1.37594e-10	2.02545e-10
BIF_02111	I3242_05920		elongation factor Ts		elongation factor Ts		15078.8	-0.626088	0.054058	11.5818	5.0973e-31	1.10539e-30
BIF_01396	I3242_00575	ilvC	ketol-acid reductoisomerase	ilvC	ketol-acid reductoisomerase	Valine, Leucine, Isoleucine Biosynthesis	21549.7	-0.6268	0.0630587	9.93994	2.78994e-23	5.31686e-23
BIF_01029	I3242_02870		N-acetyl-gamma-glutamyl-phosphate reductase		N-acetyl-gamma-glutamyl-phosphate reductase	Proline, Arginine Metabolism; Urea cycle Metabolism of amino groups	1063.08	-0.643155	0.0779321	8.25276	1.5478e-16	2.55038e-16
BIF_00285	I3242_07870		exodeoxyribonuclease VII large subunit		exodeoxyribonuclease VII large subunit		1110.61	-0.64431	0.0935139	6.88999	5.57981e-12	8.45562e-12
BIF_00660	I3242_05615		rRNA pseudouridine synthase		rRNA pseudouridine synthase	Transport	2165.32	-0.647386	0.0652095	9.92779	3.15176e-23	5.97621e-23
BIF_00144	I3242_07045		alpha/beta hydrolase		alpha/beta hydrolase		3899.93	-0.651594	0.0576972	11.2933	1.41573e-29	3.01242e-29
BIF_01339	I3242_01315		F0F1 ATP synthase subunit delta		F0F1 ATP synthase subunit delta	Energy Metabolism	12581.8	-0.669279	0.0500099	13.3829	7.60843e-41	1.92249e-40
BIF_01423	I3242_00560		LacI family DNA-binding transcriptional regulator		LacI family DNA-binding transcriptional regulator		2525.71	-0.669749	0.0719836	9.30419	1.35017e-20	2.42218e-20
BIF_01338	I3242_01310		F0F1 ATP synthase subunit B		F0F1 ATP synthase subunit B	Energy Metabolism	8152.33	-0.673236	0.0537356	12.5287	5.20276e-36	1.2399e-35
BIF_01677	I3242_10030		G5 domain-containing protein		G5 domain-containing protein		4838.02	-0.675997	0.0711566	9.50014	2.0961e-21	3.85193e-21
BIF_01972	I3242_02655	tuf	elongation factor Tu	tuf	elongation factor Tu		137671	-0.682601	0.0620606	10.9989	3.86615e-28	7.97174e-28
BIF_00810	I3242_02875	argJ	bifunctional glutamate N-acetyltransferase/amino-acid acetyltransferase ArgJ	argJ	bifunctional glutamate N-acetyltransferase/amino-acid acetyltransferase ArgJ	Arginine Proline Metabolism	1371.62	-0.683404	0.0715259	9.55464	1.24018e-21	2.28646e-21
BIF_01164	I3242_07575		uracil-DNA glycosylase		uracil-DNA glycosylase		683.447	-0.684562	0.10226	6.69435	2.16632e-11	3.24375e-11
BIF_00725	I3242_02990	recN	DNA repair protein RecN	recN	DNA repair protein RecN		1180.01	-0.685208	0.0786179	8.71567	2.89035e-18	4.92752e-18
BIF_02242	I3242_02640		30S ribosomal protein S12		30S ribosomal protein S12		14874.6	-0.689575	0.063384	10.8793	1.44623e-27	2.9712e-27
BIF_00162	I3242_03945		long-chain fatty acid--CoA ligase		AMP-binding protein	Cell Envelope Biosynthesis	17003.1	-0.692954	0.0560967	12.3528	4.70205e-35	1.09747e-34
BIF_00451	I3242_02140		serine/threonine protein kinase		serine/threonine protein kinase		1448.58	-0.694948	0.0845299	8.22133	2.01263e-16	3.30668e-16
BIF_02800	I3242_06325		sugar ABC transporter substrate-binding protein		hypothetical protein		746.956	-0.695877	0.0835539	8.32849	8.18812e-17	1.35709e-16
BIF_01532	I3242_06845		DUF4186 domain-containing protein		DUF4186 domain-containing protein		161.205	-0.6965	0.174583	3.9895	6.62122e-05	8.34657e-05
BIF_00467	I3242_07695	ilvD	dihydroxy-acid dehydratase	ilvD	dihydroxy-acid dehydratase	Valine, Leucine, Isoleucine Biosynthesis	12187.9	-0.697368	0.0707062	9.86291	6.02775e-23	1.13158e-22
BIF_01299	I3242_09180		homoserine dehydrogenase		homoserine dehydrogenase	Glycine, serine threonine Metabolism	6199.88	-0.699301	0.055221	12.6637	9.39911e-37	2.26861e-36
BIF_01088	I3242_03235		bifunctional methylenetetrahydrofolate dehydrogenase/methenyltetrahydrofolate cyclohydrolase		bifunctional methylenetetrahydrofolate dehydrogenase/methenyltetrahydrofolate cyclohydrolase	One Carbon Pool by Folate	1112.35	-0.699436	0.0789175	8.86287	7.798e-19	1.34154e-18
BIF_00882	I3242_03025		threonine synthase		threonine synthase	Glycine, Serine Threonine Metabolism	3935.88	-0.707217	0.0578224	12.2308	2.1271e-34	4.90404e-34
BIF_00853	I3242_01245		ABC transporter substrate-binding protein		ABC transporter substrate-binding protein		784.151	-0.708527	0.0862162	8.21803	2.06878e-16	3.38909e-16
BIF_00391	I3242_03805		histidine phosphatase family protein		histidine phosphatase family protein	Glycolysis/Gluconeogenesis	923.718	-0.710335	0.0801865	8.85853	8.10757e-19	1.39268e-18
BIF_00020	I3242_03970		50S ribosomal protein L25/general stress protein Ctc		50S ribosomal protein L25/general stress protein Ctc		10101	-0.711227	0.0512703	13.8721	9.35066e-44	2.43332e-43
BIF_01226	I3242_01220		NAD(P)/FAD-dependent oxidoreductase		NAD(P)/FAD-dependent oxidoreductase	Porphyrin and chlorophyll Metabolism	10021.4	-0.711644	0.0567707	12.5354	4.77851e-36	1.1412e-35
BIF_00638	I3242_03845		bifunctional shikimate kinase/3-dehydroquinate synthase		bifunctional shikimate kinase/3-dehydroquinate synthase	Tyrosine, Tryptophan, Phenylalanine Metabolism	2188.37	-0.719592	0.0709565	10.1413	3.62164e-24	7.02775e-24
BIF_00980	I3242_04185		esterase		dienelactone hydrolase family protein		121.079	-0.726278	0.177915	4.08217	4.46173e-05	5.67492e-05
BIF_01250	I3242_01670	coaD	pantetheine-phosphate adenylyltransferase	coaD	pantetheine-phosphate adenylyltransferase	Pantothenate and CoA biosynthesis	938.542	-0.728991	0.0948741	7.68377	1.5447e-14	2.46628e-14
BIF_00355	I3242_02995		HAD family phosphatase		HAD family phosphatase		596.689	-0.73468	0.112796	6.51335	7.34918e-11	1.08749e-10
BIF_00522	I3242_05685		threonine--tRNA ligase		threonine--tRNA ligase	tRNA Charging	7340.87	-0.7372	0.0718542	10.2597	1.07086e-24	2.10089e-24
BIF_01538	I3242_01915		glycosyltransferase		glycosyltransferase		1484.53	-0.745865	0.0804575	9.2703	1.85629e-20	3.30397e-20
BIF_00814	I3242_00035		DUF3566 domain-containing protein		DUF3566 domain-containing protein		4259.43	-0.746186	0.0601856	12.3981	2.67633e-35	6.28549e-35
BIF_00836	I3242_05955		substrate-binding domain-containing protein		substrate-binding domain-containing protein		1714.04	-0.747317	0.0802164	9.31627	1.20507e-20	2.16874e-20
BIF_01769	I3242_01640	ilvN	acetolactate synthase small subunit	ilvN	acetolactate synthase small subunit	Valine, Leucine, Isoleucine Biosynthesis	1645.78	-0.74847	0.0690946	10.8325	2.41373e-27	4.93202e-27
BIF_00224	I3242_03500		ATP-dependent Clp protease proteolytic subunit		ATP-dependent Clp protease proteolytic subunit		2151.83	-0.752458	0.0773486	9.72814	2.28726e-22	4.25153e-22
BIF_00498	I3242_04275		bifunctional ADP-dependent NAD(P)H-hydrate dehydratase/NAD(P)H-hydrate epimerase		bifunctional ADP-dependent NAD(P)H-hydrate dehydratase/NAD(P)H-hydrate epimerase		1717.01	-0.752672	0.0723668	10.4008	2.45857e-25	4.89121e-25
BIF_00848	I3242_04235	pyrF	orotidine-5'-phosphate decarboxylase	pyrF	orotidine-5'-phosphate decarboxylase	Purine Pyrimidine Biosynthesis	1428.76	-0.756506	0.0761239	9.93783	2.84973e-23	5.42167e-23
BIF_02880	I3242_02130		MoxR family ATPase		MoxR family ATPase		876.703	-0.75938	0.0810091	9.37401	6.98292e-21	1.26677e-20
BIF_00963	I3242_05740		transketolase		transketolase	Phosphoketolase Pathway; Pentose phosphate pathway	59451.7	-0.76214	0.0634781	12.0063	3.29092e-33	7.37688e-33
BIF_02176	I3242_07085		ATP-dependent helicase		ATP-dependent helicase		639.591	-0.767616	0.0937246	8.19012	2.60966e-16	4.26282e-16
BIF_01803	I3242_02820		FAD-dependent oxidoreductase		FAD-dependent oxidoreductase	Glycine, serine threonine Metabolism	1396.25	-0.768427	0.0733653	10.474	1.13752e-25	2.26702e-25
BIF_00689	I3242_09585		ABC transporter ATP-binding protein		ABC transporter ATP-binding protein		1092.1	-0.76902	0.0805682	9.54496	1.36163e-21	2.50628e-21
BIF_00395	I3242_02035		Crp/Fnr family transcriptional regulator		Crp/Fnr family transcriptional regulator		1817.88	-0.77077	0.0664025	11.6075	3.77273e-31	8.22877e-31
BIF_01364	I3242_06695		AAA family ATPase		AAA family ATPase		2524.25	-0.775095	0.0643971	12.0362	2.29355e-33	5.17192e-33
BIF_01450	I3242_01415		CPBP family intramembrane metalloprotease		CPBP family intramembrane metalloprotease		470.033	-0.775869	0.103099	7.5255	5.25175e-14	8.29146e-14
BIF_01919	I3242_04485		small basic family protein		small basic family protein		430.568	-0.783277	0.122511	6.39355	1.62081e-10	2.3828e-10
BIF_00480	I3242_03170		hypothetical protein		hypothetical protein		1901.66	-0.790352	0.0846312	9.33878	9.74547e-21	1.75667e-20
BIF_00696	I3242_06010		ComEC/Rec2 family competence protein		ComEC/Rec2 family competence protein		95.8946	-0.805846	0.197929	4.07138	4.67347e-05	5.9309e-05
BIF_00888	I3242_08030		sugar O-acetyltransferase		sugar O-acetyltransferase	0	221.663	-0.81577	0.135178	6.03478	1.59181e-09	2.28672e-09
BIF_01476	I3242_01895		polysaccharide biosynthesis tyrosine autokinase		polysaccharide biosynthesis tyrosine autokinase		6145.29	-0.820563	0.0758882	10.8128	2.994e-27	6.08476e-27
BIF_00793	I3242_06020		leucine--tRNA ligase		leucine--tRNA ligase	Valine, Leucine, Isoleucine Biosynthesis	8372.74	-0.820668	0.0703448	11.6664	1.89361e-31	4.15419e-31
BIF_00382	I3242_06735		L-lactate dehydrogenase		L-lactate dehydrogenase	Pyruvate Metabolism; Glycolysis / Gluconeogenesis	9188.91	-0.823929	0.0726016	11.3486	7.53409e-30	1.61221e-29
BIF_01916	I3242_05910	frr	ribosome recycling factor	frr	ribosome recycling factor		4882	-0.830545	0.05493	15.1201	1.19441e-51	3.45799e-51
BIF_01675	I3242_10040		4-(cytidine 5'-diphospho)-2-C-methyl-D-erythritol kinase		4-diphosphocytidyl-2C-methyl-D-erythritol kinase	Terpenoid Biosynthesis	1644.7	-0.833007	0.0718857	11.5879	4.74417e-31	1.03277e-30
BIF_00287	I3242_05745	tal	transaldolase	tal	transaldolase	Pentose Phosphate Pathway	38268.9	-0.842927	0.0540197	15.6041	6.83028e-55	2.04547e-54
BIF_00474	I3242_05800		shikimate dehydrogenase		shikimate dehydrogenase	Tyrosine, Tryptophan, Phenylalanine Biosynthesis	1244	-0.844053	0.0823214	10.2531	1.1455e-24	2.24343e-24
BIF_01753	I3242_03125		hemolysin III family protein		hemolysin III family protein		316.872	-0.855556	0.121419	7.04631	1.83731e-12	2.82202e-12
BIF_01389	I3242_07835		gamma-glutamylcysteine synthetase		gamma-glutamylcysteine synthetase	Glutamate Metabolism	1036.63	-0.8558	0.0760004	11.2605	2.05643e-29	4.36751e-29
BIF_00608	I3242_07050	ispG	flavodoxin-dependent (E)-4-hydroxy-3-methylbut-2-enyl-diphosphate synthase	ispG	flavodoxin-dependent (E)-4-hydroxy-3-methylbut-2-enyl-diphosphate synthase	Terpenoid Biosynthesis	3088.61	-0.858839	0.0669527	12.8275	1.14966e-37	2.80476e-37
BIF_00074	I3242_03765		purine permease		purine permease	Transport	1371.5	-0.859209	0.0865073	9.93221	3.01511e-23	5.72668e-23
BIF_00098	I3242_08550		hypothetical protein		hypothetical protein		1429.06	-0.860621	0.0709194	12.1352	6.87503e-34	1.57223e-33
BIF_00214	I3242_08695		type Z 30S ribosomal protein S14		type Z 30S ribosomal protein S14		4235.93	-0.864395	0.0911649	9.48167	2.50249e-21	4.59128e-21
BIF_00679	I3242_01580		nucleoside hydrolase		nucleoside hydrolase	Purine Metabolism	1288.71	-0.864405	0.111869	7.72691	1.10187e-14	1.76674e-14
BIF_00695	I3242_03875	sufD	Fe-S cluster assembly protein SufD	sufD	Fe-S cluster assembly protein SufD		3733.96	-0.865614	0.0585798	14.7766	2.07231e-49	5.83545e-49
BIF_01427	I3242_09255		NUDIX hydrolase		NUDIX hydrolase		1989.19	-0.868169	0.0762546	11.3851	4.95906e-30	1.06319e-29
BIF_02090	I3242_00550		sucrose phosphorylase		sucrose phosphorylase	Starch sucrose Metabolism	19414.8	-0.868735	0.068459	12.6899	6.73128e-37	1.62816e-36
BIF_00795	I3242_01425		aspartate ammonia-lyase		aspartate ammonia-lyase	Alanine Aspartate Metabolism	1173.95	-0.870004	0.100423	8.66336	4.58069e-18	7.79751e-18
BIF_01867	I3242_02010	gcvH	glycine cleavage system protein GcvH	gcvH	glycine cleavage system protein GcvH	Glycine, serine threonine Metabolism	967.876	-0.8702	0.0829717	10.4879	9.81729e-26	1.96e-25
BIF_01832	I3242_05655	yajC	preprotein translocase subunit YajC		preprotein translocase subunit YajC		2012.82	-0.870955	0.0753373	11.5607	6.51528e-31	1.41019e-30
BIF_00777	I3242_07460		ABC transporter permease subunit		ABC transporter permease subunit	Transport	2234.11	-0.874516	0.0792135	11.04	2.4508e-28	5.07185e-28
BIF_02207	I3242_00905		LysR family transcriptional regulator		LysR family transcriptional regulator		258.988	-0.875774	0.160693	5.44998	5.03743e-08	6.95411e-08
BIF_00779	I3242_07470		amino acid ABC transporter ATP-binding protein		amino acid ABC transporter ATP-binding protein	Transport	4133.55	-0.879033	0.0643296	13.6645	1.65415e-42	4.22686e-42
BIF_01745	I3242_05930		peptide deformylase	def	peptide deformylase		1573.44	-0.881662	0.0761039	11.585	4.91072e-31	1.06697e-30
BIF_01279	I3242_04460	rpe	ribulose-phosphate 3-epimerase	rpe	ribulose-phosphate 3-epimerase	Pentose Phosphate Pathway	2877.81	-0.885753	0.0688374	12.8673	6.87348e-38	1.68415e-37
BIF_00736	I3242_06370		tyrosine recombinase XerC		tyrosine recombinase XerC		857.503	-0.890049	0.090822	9.79994	1.12656e-22	2.10789e-22
BIF_02835	I3242_06960		hydroxyethylthiazole kinase		hydroxyethylthiazole kinase	Thiamine Metabolism	1022.72	-0.894528	0.100878	8.86743	7.48523e-19	1.29166e-18
BIF_00948	I3242_02525		phosphoribosylformylglycinamidine cyclo-ligase		phosphoribosylformylglycinamidine cyclo-ligase	Purine Pyrimidine Biosynthesis	2706.84	-0.896405	0.073377	12.2164	2.53997e-34	5.84399e-34
BIF_01219	I3242_08045		branched-chain amino acid ABC transporter permease		branched-chain amino acid ABC transporter permease	Transport	694.144	-0.901787	0.117705	7.66139	1.83925e-14	2.93244e-14
BIF_00849	I3242_04230		amidohydrolase family protein		amidohydrolase family protein	Purine Pyrimidine Biosynthesis	2755.95	-0.905173	0.0731505	12.3741	3.6082e-35	8.45648e-35
BIF_01630	I3242_09470		ABC transporter permease		ABC transporter permease		5430.97	-0.907201	0.0906519	10.0075	1.41252e-23	2.70097e-23
BIF_01483	I3242_09885		esterase		esterase		6282.56	-0.907835	0.099288	9.14345	6.04904e-20	1.06992e-19
BIF_00160	I3242_05765		HAD hydrolase family protein		HAD family hydrolase		365.435	-0.908141	0.108925	8.33734	7.59814e-17	1.26116e-16
BIF_00573	I3242_03180		HAD-IIB family hydrolase		HAD-IIB family hydrolase		1607.13	-0.909199	0.0721655	12.5988	2.14372e-36	5.15222e-36
BIF_00747	I3242_09685		carbohydrate ABC transporter permease		carbohydrate ABC transporter permease	Transport	354.737	-0.927709	0.159474	5.81732	5.97986e-09	8.47209e-09
BIF_01182	I3242_02495		transcriptional repressor		transcriptional repressor		1519.83	-0.93312	0.0847924	11.0048	3.6249e-28	7.48792e-28
BIF_00305	I3242_06935		YggT family protein		YggT family protein		565.164	-0.944565	0.0966053	9.77757	1.40545e-22	2.62537e-22
BIF_01191	I3242_03120		transcription elongation factor GreA		transcription elongation factor GreA		2015.37	-0.945132	0.0688721	13.723	7.39415e-43	1.90665e-42
BIF_00038	I3242_03605	ychF	redox-regulated ATPase YchF	ychF	redox-regulated ATPase YchF		2899.61	-0.949192	0.0680106	13.9565	2.87092e-44	7.52288e-44
BIF_00453	I3242_07215	nusB	transcription antitermination factor NusB	nusB	transcription antitermination factor NusB		2903.41	-0.952359	0.0718247	13.2595	3.97633e-40	9.95841e-40
BIF_01804	I3242_03460		hypothetical protein		hypothetical protein		429.884	-0.953714	0.114074	8.36047	6.24691e-17	1.043e-16
BIF_01228	I3242_01205		GNAT family N-acetyltransferase		GNAT family N-acetyltransferase		4991.05	-0.955279	0.06275	15.2236	2.46689e-52	7.1972e-52
BIF_01042	I3242_00730		class C sortase		class C sortase		480.47	-0.966851	0.0977474	9.89131	4.54025e-23	8.56595e-23
BIF_01901	I3242_05780		triose-phosphate isomerase		triose-phosphate isomerase	Glycolysis/Gluconeogenesis	3549.74	-0.967	0.0597323	16.1889	6.04181e-59	1.91578e-58
BIF_02150	I3242_01910		polysaccharide biosynthesis protein		capsular polysaccharide synthesis protein		1677	-0.972996	0.0853317	11.4025	4.06177e-30	8.72471e-30
BIF_01828	I3242_03990	rpsT	30S ribosomal protein S20	rpsT	30S ribosomal protein S20		5701.49	-0.975547	0.0605195	16.1195	1.85971e-58	5.86404e-58
BIF_00862	I3242_02885		acetylornithine transaminase		acetylornithine transaminase	Arginine Proline Metabolism	2049.92	-0.982011	0.0771053	12.736	3.73178e-37	9.04577e-37
BIF_01039	I3242_06540		hypothetical protein		hypothetical protein		33.0581	-0.982128	0.328679	2.98811	0.00280712	0.00328951
BIF_01077	I3242_06520		UDP-N-acetylmuramoyl-L-alanyl-D-glutamate--2, 6-diaminopimelate ligase		UDP-N-acetylmuramoyl-L-alanyl-D-glutamate--2, 6-diaminopimelate ligase	Cell Envelope Biosynthesis	3421.92	-0.993127	0.068515	14.495	1.30227e-47	3.57808e-47
BIF_00277	I3242_05785		phosphoglycerate kinase		phosphoglycerate kinase	Glycolysis/Gluconeogenesis	15638.8	-0.998187	0.0619898	16.1024	2.45223e-58	7.66828e-58
BIF_01365	I3242_06700	serA	phosphoglycerate dehydrogenase	serA	phosphoglycerate dehydrogenase	Glycine, Serine Threonine Metabolism	3041	-1.01294	0.067263	15.0594	2.99714e-51	8.633e-51
BIF_01746	I3242_06065		peptidylprolyl isomerase		peptidylprolyl isomerase		4612.39	-1.01575	0.0661497	15.3554	3.26023e-53	9.63599e-53
BIF_00634	I3242_03830	mltG	endolytic transglycosylase MltG	mltG	endolytic transglycosylase MltG		2428.77	-1.01876	0.0634105	16.0661	4.40984e-58	1.37141e-57
BIF_00321	I3242_03510	clpX	ATP-dependent Clp protease ATP-binding subunit ClpX	clpX	ATP-dependent Clp protease ATP-binding subunit ClpX		1048.84	-1.02088	0.0823107	12.4028	2.52408e-35	5.94025e-35
BIF_00713	I3242_03480		HRDC domain-containing protein		HRDC domain-containing protein		910.782	-1.02325	0.097441	10.5012	8.52847e-26	1.70569e-25
BIF_01882	I3242_01675		DUF3039 domain-containing protein		DUF3039 domain-containing protein		540.863	-1.02448	0.118705	8.63049	6.10923e-18	1.03528e-17
BIF_00366	I3242_03045		nicotinate-nucleotide adenylyltransferase		nicotinate-nucleotide adenylyltransferase	Nicotinate and Nicotinamide Metabolism	1564.74	-1.0253	0.0881917	11.6258	3.04655e-31	6.67058e-31
BIF_00745	I3242_09695		LacI family DNA-binding transcriptional regulator		LacI family DNA-binding transcriptional regulator		763.432	-1.02674	0.109081	9.41257	4.84169e-21	8.79742e-21
BIF_02254	I3242_03835		prepilin peptidase		prepilin peptidase		45.4557	-1.03738	0.295414	3.51163	0.000445365	0.00053805
BIF_00122	I3242_03965		alpha/beta hydrolase		alpha/beta hydrolase		1551.21	-1.04297	0.0755529	13.8045	2.39563e-43	6.19144e-43
BIF_00947	I3242_02520	purD	phosphoribosylamine--glycine ligase	purD	phosphoribosylamine--glycine ligase	Purine Metabolism	4388.58	-1.04485	0.0573741	18.2111	4.21103e-74	1.60501e-73
BIF_00254	I3242_04190		tRNA (adenine-N1)-methyltransferase		tRNA (adenine-N1)-methyltransferase		1683.74	-1.04728	0.0744801	14.0612	6.57398e-45	1.7428e-44
BIF_01525	I3242_01600		endonuclease/exonuclease/phosphatase family protein		endonuclease/exonuclease/phosphatase family protein		1940.86	-1.05057	0.0746851	14.0667	6.08506e-45	1.62077e-44
BIF_02390	I3242_09235	leuC	3-isopropylmalate dehydratase large subunit	leuC	3-isopropylmalate dehydratase large subunit	Valine, Leucine, Isoleucine Metabolism	2474.83	-1.05103	0.0667293	15.7506	6.79974e-56	2.0581e-55
BIF_02745	I3242_03240	rpsA	30S ribosomal protein S1	rpsA	30S ribosomal protein S1		45914	-1.05131	0.0605629	17.359	1.68778e-67	5.97053e-67
BIF_01809	I3242_03925		PhoH family protein		PhoH family protein		2728.71	-1.05399	0.0736698	14.307	1.9794e-46	5.37334e-46
BIF_01430	I3242_09550		hypothetical protein		hypothetical protein		70.1779	-1.0547	0.227986	4.62615	3.72517e-06	4.92053e-06
BIF_00901	I3242_08660	secY	preprotein translocase subunit SecY	secY	preprotein translocase subunit SecY		8439.37	-1.05529	0.0619134	17.0446	3.83368e-65	1.30715e-64
BIF_02930	I3242_01190	gatC	Asp-tRNA(Asn)/Glu-tRNA(Gln) amidotransferase subunit GatC	gatC	Asp-tRNA(Asn)/Glu-tRNA(Gln) amidotransferase subunit GatC	Alanine Aspartate Metabolism	1306.42	-1.05726	0.0728262	14.5176	9.37951e-48	2.58336e-47
BIF_00108	I3242_04420		VanZ family protein		VanZ family protein		1080.31	-1.05962	0.0951764	11.1332	8.64874e-29	1.80968e-28
BIF_00893	I3242_04250	pyrE	orotate phosphoribosyltransferase	pyrE	orotate phosphoribosyltransferase	Purine Pyrimidine Biosynthesis	1970.51	-1.07036	0.0676924	15.8121	2.56903e-56	7.88115e-56
BIF_01519	I3242_01275		DUF3416 domain-containing protein		alpha-1,4-glucan--maltose-1-phosphate maltosyltransferase	Starch sucrose Metabolism	8307.81	-1.07318	0.0546188	19.6485	5.95865e-86	2.63484e-85
BIF_01494	I3242_00780	leuA	2-isopropylmalate synthase	leuA	2-isopropylmalate synthase	Valine, Leucine, Isoleucine Metabolism	6253.53	-1.07547	0.0609616	17.6417	1.17842e-69	4.26188e-69
BIF_00749	I3242_06115		DUF3071 domain-containing protein		DUF3071 domain-containing protein		1450.37	-1.07864	0.0896805	12.0276	2.54341e-33	5.72394e-33
BIF_01626	I3242_09490		KUP/HAK/KT family potassium transporter		KUP/HAK/KT family potassium transporter	Transport	9663	-1.08348	0.0607763	17.8273	4.33929e-71	1.58454e-70
BIF_01896	I3242_01305	atpE	ATP synthase F0 subunit C	atpE	ATP synthase F0 subunit C	Energy Metabolism	2684.6	-1.08479	0.0660435	16.4254	1.25942e-60	4.085e-60
BIF_00414	I3242_06045		pyridoxamine 5'-phosphate oxidase family protein		pyridoxamine 5'-phosphate oxidase family protein		14524.1	-1.10044	0.250625	4.39077	1.12949e-05	1.46459e-05
BIF_00769	I3242_08015	guaB	IMP dehydrogenase	guaB	IMP dehydrogenase	Purine Pyrimidine Biosynthesis	15921.2	-1.10672	0.0513602	21.5482	5.50873e-103	2.96947e-102
BIF_00637	I3242_03840	aroC	chorismate synthase	aroC	chorismate synthase	Tyrosine, Tryptophan, Phenylalanine Metabolism	1533.37	-1.11119	0.0689424	16.1177	1.91698e-58	6.02784e-58
BIF_01907	I3242_04195		histidine phosphatase family protein		histidine phosphatase family protein		475.466	-1.11588	0.114662	9.73188	2.20469e-22	4.10479e-22
BIF_01883	I3242_01655	rpmF	50S ribosomal protein L32	rpmF	50S ribosomal protein L32		7463.04	-1.12176	0.0698164	16.0673	4.32642e-58	1.34917e-57
BIF_01872	I3242_04225		aspartate carbamoyltransferase regulatory subunit		aspartate carbamoyltransferase regulatory subunit	Purine Pyrimidine Biosynthesis	463.742	-1.12239	0.0999067	11.2344	2.76429e-29	5.85988e-29
BIF_00406	I3242_04055		glutamate synthase subunit beta		glutamate synthase subunit beta	Glutamate Metabolism	4555.94	-1.12528	0.0583934	19.2706	9.47984e-83	3.98928e-82
BIF_00389	I3242_03930	ybeY	rRNA maturation RNase YbeY	ybeY	rRNA maturation RNase YbeY		1186.94	-1.12631	0.0799013	14.0963	4.00378e-45	1.06893e-44
BIF_01639	I3242_09365		ABC transporter ATP-binding protein		ABC transporter ATP-binding protein		3299.09	-1.13269	0.0646742	17.5138	1.12476e-68	4.0292e-68
BIF_00469	I3242_09700		ABC transporter substrate-binding protein		ABC transporter substrate-binding protein	Transport	2217.21	-1.13452	0.0811533	13.9799	2.06758e-44	5.44303e-44
BIF_01664	I3242_07805		glycoside hydrolase family 3 C-terminal domain-containing protein		glycoside hydrolase family 3 C-terminal domain-containing protein		390.527	-1.13971	0.110018	10.3593	3.7956e-25	7.52472e-25
BIF_00883	I3242_03035		glutamate-5-semialdehyde dehydrogenase		glutamate-5-semialdehyde dehydrogenase	Arginine Proline Metabolism	3249.49	-1.14011	0.0647272	17.614	1.92247e-69	6.93068e-69
BIF_00179	I3242_07300	ligA	NAD-dependent DNA ligase LigA	ligA	NAD-dependent DNA ligase LigA		2021.05	-1.16823	0.0677511	17.243	1.26319e-66	4.44078e-66
BIF_00348	I3242_02810	glnA	type I glutamate--ammonia ligase	glnA	type I glutamate--ammonia ligase	Glutamate Metabolism	15507	-1.17142	0.0931792	12.5717	3.02231e-36	7.24842e-36
BIF_00131	I3242_02830		dipeptidase		dipeptidase		1453.57	-1.17909	0.0881309	13.3788	8.04174e-41	2.02745e-40
BIF_00705	I3242_03420	guaA	glutamine-hydrolyzing GMP synthase	guaA	glutamine-hydrolyzing GMP synthase	Purine Pyrimidine Biosynthesis	3853.36	-1.19291	0.0807123	14.7798	1.97887e-49	5.58623e-49
BIF_01046	I3242_09925		DUF4032 domain-containing protein		DUF4032 domain-containing protein		5414.69	-1.19314	0.0629207	18.9626	3.47835e-80	1.43704e-79
BIF_00380	I3242_05935		long-chain fatty acid--CoA ligase		AMP-binding protein	Cell Envelope Biosynthesis	4786.74	-1.19593	0.0624517	19.1496	9.75138e-82	4.07327e-81
BIF_00267	I3242_08540	rpiA	ribose-5-phosphate isomerase RpiA	rpiA	ribose-5-phosphate isomerase RpiA	Pentose phosphate pathway	4399.62	-1.19713	0.0727536	16.4545	7.78023e-61	2.53081e-60
BIF_00936	I3242_07540		HAMP domain-containing histidine kinase		HAMP domain-containing histidine kinase		4662.14	-1.20283	0.102351	11.7519	6.90272e-32	1.52615e-31
BIF_01510	I3242_09230	leuD	3-isopropylmalate dehydratase small subunit	leuD	3-isopropylmalate dehydratase small subunit	Valine, Leucine, Isoleucine Metabolism	1537.69	-1.2034	0.0803212	14.9823	9.58143e-51	2.74587e-50
BIF_00621	I3242_02150		UvrD-helicase domain-containing protein		UvrD-helicase domain-containing protein		1969.82	-1.20913	0.0726907	16.6339	3.95636e-62	1.29815e-61
BIF_00454	I3242_07210	carA	glutamine-hydrolyzing carbamoyl-phosphate synthase small subunit	carA	glutamine-hydrolyzing carbamoyl-phosphate synthase small subunit	Arginine Proline Metabolism	5251.31	-1.22452	0.0661265	18.5179	1.48078e-76	5.90227e-76
BIF_00105	I3242_03425		phosphoketolase		phosphoketolase	Phosphoketolase pathway	158230	-1.22654	0.0711443	17.2402	1.32545e-66	4.64523e-66
BIF_00325	I3242_08655		adenylate kinase		adenylate kinase	Nucleotide Salvage Pathway	4736.75	-1.22709	0.0731983	16.7639	4.48322e-63	1.49265e-62
BIF_01935	I3242_07875		exodeoxyribonuclease VII small subunit		exodeoxyribonuclease VII small subunit		391.528	-1.22805	0.121712	10.0898	6.12682e-24	1.18153e-23
BIF_00554	I3242_04050	gltB	glutamate synthase large subunit	gltB	glutamate synthase large subunit	Glutamate Metabolism	12361.8	-1.2321	0.0583746	21.1068	6.89367e-99	3.53106e-98
BIF_00672	I3242_03815		hypothetical protein		hypothetical protein		990.343	-1.23831	0.0801525	15.4494	7.61031e-54	2.26112e-53
BIF_00124	I3242_03275		response regulator		response regulator		4345.41	-1.25125	0.0642833	19.4647	2.18924e-84	9.42289e-84
BIF_01322	I3242_08485		NAD(+)/NADH kinase		NAD(+)/NADH kinase		3519.66	-1.25893	0.0673618	18.6891	6.07761e-78	2.43966e-77
BIF_02900	I3242_02025		3-isopropylmalate dehydrogenase		3-isopropylmalate dehydrogenase	Valine, Leucine, Isoleucine Metabolism	2769.46	-1.26341	0.0700189	18.0439	8.81722e-73	3.31598e-72
BIF_01026	I3242_08295	trmB	tRNA (guanosine(46)-N7)-methyltransferase TrmB	trmB	tRNA (guanosine(46)-N7)-methyltransferase TrmB		783.908	-1.2656	0.0881511	14.3572	9.60386e-47	2.61336e-46
BIF_00506	I3242_05630	purH	bifunctional phosphoribosylaminoimidazolecarboxamide formyltransferase/IMP cyclohydrolase	purH	bifunctional phosphoribosylaminoimidazolecarboxamide formyltransferase/IMP cyclohydrolase	Purine Pyrimidine Biosynthesis	10488.3	-1.27529	0.0566353	22.5176	2.78846e-112	1.69706e-111
BIF_00623	I3242_03880	sufC	Fe-S cluster assembly ATPase SufC	sufC	Fe-S cluster assembly ATPase SufC		2226.26	-1.27682	0.0660227	19.3391	2.51915e-83	1.07206e-82
BIF_00681	I3242_02900		argininosuccinate synthase		argininosuccinate synthase	Arginine Proline Metabolism	3159.45	-1.28395	0.0646739	19.8527	1.04351e-87	4.7824e-87
BIF_00693	I3242_03320		acetate kinase		acetate kinase	Pyruvate Metabolism	14168.3	-1.29055	0.0703626	18.3415	3.86258e-75	1.49741e-74
BIF_01192	I3242_03115		FKBP-type peptidyl-prolyl cis-trans isomerase		FKBP-type peptidyl-prolyl cis-trans isomerase		2520.27	-1.29327	0.0738079	17.5221	9.72427e-69	3.49456e-68
BIF_00054	I3242_03195		HAMP domain-containing histidine kinase		HAMP domain-containing histidine kinase		1949.61	-1.29528	0.0704387	18.3888	1.61655e-75	6.35395e-75
BIF_01589	I3242_00485	htpX	zinc metalloprotease HtpX	htpX	zinc metalloprotease HtpX		5458.33	-1.29875	0.0772542	16.8113	2.01593e-63	6.73166e-63
BIF_00940	I3242_06485	gap	type I glyceraldehyde-3-phosphate dehydrogenase	gap	type I glyceraldehyde-3-phosphate dehydrogenase	Glycolysis/Gluconeogenesis	49391.4	-1.30175	0.074331	17.5128	1.14367e-68	4.08401e-68
BIF_00880	I3242_02835		ECF transporter S component		ECF transporter S component	Transport	229.393	-1.30516	0.156381	8.34602	7.06027e-17	1.1736e-16
BIF_00129	I3242_03940	era	GTPase Era	era	GTPase Era		2299.31	-1.31351	0.0788523	16.6579	2.65291e-62	8.75536e-62
BIF_00778	I3242_07465		glutamate ABC transporter substrate-binding protein		glutamate ABC transporter substrate-binding protein	Transport	3809.34	-1.32802	0.0742011	17.8976	1.23142e-71	4.55544e-71
BIF_00300	I3242_03255		TerC family protein		TerC family protein		1678.11	-1.33508	0.074782	17.853	2.74039e-71	1.00718e-70
BIF_00645	I3242_04075	glgA	glycogen synthase	glgA	glycogen synthase	Glycogen Metabolism	3499.39	-1.33723	0.0778881	17.1687	4.55752e-66	1.5729e-65
BIF_00884	I3242_03040		phosphoribosylglycinamide synthetase		phosphoribosylglycinamide synthetase		963.093	-1.33759	0.0829	16.135	1.44888e-58	4.58138e-58
BIF_01940	I3242_02055		DeoR/GlpR transcriptional regulator		DeoR/GlpR transcriptional regulator		2383.05	-1.34296	0.0958184	14.0157	1.24962e-44	3.30507e-44
BIF_01915	I3242_05915		UMP kinase		UMP kinase	Pyrimidine Metabolism	3881.78	-1.34429	0.066436	20.2343	4.88285e-91	2.33223e-90
BIF_01691	I3242_02720		excinuclease ABC subunit UvrA		ATP-binding cassette domain-containing protein		843.151	-1.3518	0.101063	13.3758	8.37358e-41	2.10175e-40
BIF_01297	I3242_00215		phosphoenolpyruvate carboxylase		phosphoenolpyruvate carboxylase	Pyruvate Metabolism; Anaplerotic Reactions	30323.2	-1.35231	0.0498433	27.1313	4.21023e-162	3.93882e-161
BIF_01180	I3242_02485	purE	5-(carboxyamino)imidazole ribonucleotide mutase	purE	5-(carboxyamino)imidazole ribonucleotide mutase	Purine Metabolism	1229.98	-1.35537	0.0794684	17.0554	3.18621e-65	1.08967e-64
BIF_00806	I3242_06200	secA	preprotein translocase subunit SecA	secA	preprotein translocase subunit SecA		11049.9	-1.35687	0.0578195	23.4673	8.79476e-122	5.89093e-121
BIF_02515	I3242_08380	menA	1,4-dihydroxy-2-naphthoate octaprenyltransferase	menA	1,4-dihydroxy-2-naphthoate octaprenyltransferase	Ubiquinone Metabolism	607.069	-1.36126	0.112167	12.1361	6.80209e-34	1.5587e-33
BIF_00682	I3242_02895		arginine repressor	argR	arginine repressor		705.845	-1.36797	0.0896491	15.2592	1.43083e-52	4.18526e-52
BIF_01179	I3242_02475		1-deoxy-D-xylulose-5-phosphate synthase		1-deoxy-D-xylulose-5-phosphate synthase	Terpenoid Biosynthesis	1543.26	-1.36981	0.0837972	16.3467	4.59474e-60	1.47763e-59
BIF_01360	I3242_02740		sugar O-acetyltransferase		sugar O-acetyltransferase		798.53	-1.37014	0.0924405	14.8219	1.05823e-49	3.00231e-49
BIF_00628	I3242_09860		ROK family protein		ROK family transcriptional regulator		1112.27	-1.37407	0.0799308	17.1907	3.11568e-66	1.07858e-65
BIF_01640	I3242_09360		ABC transporter permease		ABC transporter permease		2302.4	-1.3807	0.0708967	19.4749	1.79395e-84	7.76279e-84
BIF_01488	I3242_01375		regulator		regulator		539.035	-1.40179	0.125776	11.1451	7.56733e-29	1.58634e-28
BIF_01062	I3242_03535		methyltransferase		class I SAM-dependent methyltransferase		847.214	-1.40513	0.0835477	16.8183	1.79248e-63	6.00322e-63
BIF_01518	I3242_01280		hypothetical protein		cell surface protein		105.503	-1.41323	0.201327	7.01954	2.226e-12	3.40518e-12
BIF_01467	I3242_07850		2-hydroxyacyl-CoA dehydratase		2-hydroxyacyl-CoA dehydratase		8459.36	-1.42088	0.0575401	24.6937	1.2492e-134	9.18239e-134
BIF_00664	I3242_02205		DNA polymerase III		DNA polymerase III subunit epsilon		2471.74	-1.42103	0.065776	21.6041	1.64344e-103	8.9441e-103
BIF_00446	I3242_04265		LysR family transcriptional regulator		LysR family transcriptional regulator		852.592	-1.42329	0.0952797	14.938	1.86367e-50	5.31405e-50
BIF_00532	I3242_08410		hypothetical protein		alpha/beta hydrolase		12904	-1.42659	0.0920309	15.5012	3.40278e-54	1.01367e-53
BIF_00613	I3242_03285		Nif3-like dinuclear metal center hexameric protein		Nif3-like dinuclear metal center hexameric protein		1526.39	-1.43129	0.0829736	17.2499	1.12007e-66	3.94991e-66
BIF_02370	I3242_00675		septum formation initiator		P-loop NTPase		58.6829	-1.43871	0.250964	5.73275	9.88156e-09	1.38611e-08
BIF_00807	I3242_08400		DUF4037 domain-containing protein		DUF4037 domain-containing protein		2807.7	-1.439	0.211733	6.79632	1.07327e-11	1.61346e-11
BIF_00719	I3242_07525		universal stress protein		universal stress protein		3179.25	-1.447	0.0602674	24.0097	2.20197e-127	1.5199e-126
BIF_01216	I3242_08055		ABC transporter substrate-binding protein		ABC transporter substrate-binding protein	Transport	1887.56	-1.44756	0.0917198	15.7824	4.11111e-56	1.25778e-55
BIF_01512	I3242_09240		IclR family transcriptional regulator		IclR family transcriptional regulator		2371.88	-1.44916	0.0671821	21.5707	3.38707e-103	1.83453e-102
BIF_00104	I3242_03860		CTP synthase		CTP synthase	Purine Pyrimidine Biosynthesis	14779.3	-1.44937	0.0557828	25.9824	7.82034e-149	6.46177e-148
BIF_01595	I3242_09800		alpha-galactosidase		alpha-galactosidase		513.287	-1.45751	0.113758	12.8123	1.39894e-37	3.4056e-37
BIF_01979	I3242_02065	galK	galactokinase	galK	galactokinase	Galactose Metabolism	3668.67	-1.47929	0.0774238	19.1064	2.23469e-81	9.30026e-81
BIF_02076	I3242_05760		aminotransferase class I/II-fold pyridoxal phosphate-dependent enzyme		aminotransferase class I/II-fold pyridoxal phosphate-dependent enzyme	Alanine Aspartate Metabolism	1187.38	-1.48314	0.080673	18.3846	1.74421e-75	6.83199e-75
BIF_00191	I3242_03555		YifB family Mg chelatase-like AAA ATPase		YifB family Mg chelatase-like AAA ATPase		80.2802	-1.494	0.230017	6.49515	8.29522e-11	1.22427e-10
BIF_00850	I3242_04220	pyrB	aspartate carbamoyltransferase	pyrB	aspartate carbamoyltransferase	Purine Pyrimidine Biosynthesis	4264.9	-1.50424	0.076624	19.6315	8.32774e-86	3.66176e-85
BIF_01345	I3242_07640		HU family DNA-binding protein		HU family DNA-binding protein		18561.8	-1.50635	0.0592696	25.4152	1.71153e-142	1.34545e-141
BIF_01743	I3242_05725		fructosamine kinase family protein		fructosamine kinase family protein		433.644	-1.51328	0.106569	14.2	9.15701e-46	2.46217e-45
BIF_00392	I3242_03810		DUF948 domain-containing protein		DUF948 domain-containing protein		2030.71	-1.51332	0.0829735	18.2386	2.54777e-74	9.80979e-74
BIF_01181	I3242_02490	purK	5-(carboxyamino)imidazole ribonucleotide synthase	purK	5-(carboxyamino)imidazole ribonucleotide synthase	Purine Metabolism	2645.55	-1.51709	0.0607231	24.9837	9.18497e-138	6.88569e-137
BIF_01973	I3242_07205	carB	carbamoyl-phosphate synthase large subunit	carB	carbamoyl-phosphate synthase large subunit	Arginine Proline Metabolism	17899.8	-1.52596	0.0530134	28.7843	3.36858e-182	3.56377e-181
BIF_00879	I3242_07295		Mrp/NBP35 family ATP-binding protein		Mrp/NBP35 family ATP-binding protein		630.127	-1.53733	0.0904675	16.9932	9.22128e-65	3.13468e-64
BIF_00986	I3242_04495		FHA domain-containing protein		FHA domain-containing protein		1557.36	-1.53926	0.0858241	17.9351	6.27691e-72	2.32966e-71
BIF_01522	I3242_09345		glycosyltransferase family 2 protein		glycosyltransferase family 2 protein		2296.36	-1.53938	0.0787319	19.5522	3.95051e-85	1.72663e-84
BIF_00739	I3242_03360		ribose-phosphate diphosphokinase		ribose-phosphate diphosphokinase	Pentose phosphate pathwa	3860.34	-1.54613	0.0646192	23.9269	1.60976e-126	1.10439e-125
BIF_02011	I3242_07190		3'-5' exonuclease		3'-5' exonuclease		298.614	-1.56297	0.141235	11.0664	1.82526e-28	3.79117e-28
BIF_00125	I3242_03260	pyk	pyruvate kinase	pyk	pyruvate kinase	Glycolysis/Gluconeogenesis	31767.7	-1.60194	0.0614939	26.0504	1.33255e-149	1.11736e-148
BIF_00643	I3242_06545		aminopeptidase P family protein		aminopeptidase P family protein		3576.86	-1.61503	0.0689074	23.4377	1.76404e-121	1.17464e-120
BIF_02095	I3242_07360		phage holin family protein		phage holin family protein		404.164	-1.61646	0.125689	12.8608	7.48295e-38	1.82953e-37
BIF_01127	I3242_08375		phosphoglyceromutase		phosphoglyceromutase	Glycolysis/Gluconeogenesis	20166.6	-1.61922	0.0638125	25.3746	4.81489e-142	3.75894e-141
BIF_01274	I3242_09590		ABC transporter ATP-binding protein		ABC transporter ATP-binding protein		1340.53	-1.62699	0.0731301	22.2479	1.18222e-109	7.00668e-109
BIF_02605	I3242_07670		DedA family protein		DedA family protein	Thiamine Metabolism	912.561	-1.6929	0.0840027	20.1529	2.53665e-90	1.20146e-89
BIF_00839	I3242_06230		helix-turn-helix transcriptional regulator		helix-turn-helix transcriptional regulator		1828.22	-1.70705	0.225552	7.56832	3.78094e-14	5.98604e-14
BIF_02099	I3242_08775	adhE	bifunctional acetaldehyde-CoA/alcohol dehydrogenase	adhE	bifunctional acetaldehyde-CoA/alcohol dehydrogenase	Pyruvate Metabolism	17601.1	-1.70745	0.0580197	29.4289	2.346e-190	2.70987e-189
BIF_01342	I3242_07655		inositol monophosphatase family protein		inositol monophosphatase family protein	Cell Envelope Biosynthesis	2313.62	-1.71598	0.067967	25.2472	1.21621e-140	9.42981e-140
BIF_00132	I3242_03205	glgB	1,4-alpha-glucan branching protein GlgB	glgB	1,4-alpha-glucan branching protein GlgB	Glycogen Metabolism	13482.1	-1.72052	0.0579027	29.7141	5.04962e-194	5.95434e-193
BIF_00397	I3242_05595		WYL domain-containing protein		WYL domain-containing protein		10924.3	-1.72611	0.0568026	30.3879	7.92818e-203	1.00839e-201
BIF_00788	I3242_03560		YraN family protein		YraN family protein		57.4734	-1.72629	0.299022	5.77312	7.78186e-09	1.09687e-08
BIF_01547	I3242_01075		LacI family DNA-binding transcriptional regulator		LacI family DNA-binding transcriptional regulator		705.587	-1.72774	0.0891795	19.3737	1.28563e-83	5.49184e-83
BIF_01264	I3242_05900	rlmN	23S rRNA (adenine(2503)-C(2))-methyltransferase RlmN	rlmN	23S rRNA (adenine(2503)-C(2))-methyltransferase RlmN		2927.41	-1.73321	0.0698265	24.8217	5.22928e-136	3.89444e-135
BIF_01788	I3242_03290		NUDIX hydrolase		NUDIX hydrolase		739.047	-1.74537	0.0896222	19.4748	1.79669e-84	7.76279e-84
BIF_02765	I3242_03690		YbdD/YjiX family protein		YbdD/YjiX family protein		163.177	-1.74593	0.16466	10.6032	2.87889e-26	5.76798e-26
BIF_01863	I3242_06980		thiamine-binding protein		thiamine-binding protein		516.018	-1.76518	0.0980885	17.9958	2.1034e-72	7.85825e-72
BIF_01321	I3242_08505		alpha-D-glucose phosphate-specific phosphoglucomutase		alpha-D-glucose phosphate-specific phosphoglucomutase	Glycolysis/Gluconeogenesis	15268.7	-1.77411	0.0645932	27.4658	4.49566e-166	4.34965e-165
BIF_00566	I3242_03005		ABC transporter ATP-binding protein		ABC transporter ATP-binding protein		209.322	-1.78707	0.160863	11.1092	1.13109e-28	2.36235e-28
BIF_01945	I3242_01465		sugar kinase		sugar kinase		2548.7	-1.79302	0.0838808	21.3758	2.24354e-101	1.18677e-100
BIF_00861	I3242_02890	argF	ornithine carbamoyltransferase	argF	ornithine carbamoyltransferase	Arginine Proline Metabolism	2116.14	-1.80433	0.0653882	27.5941	1.31068e-167	1.30149e-166
BIF_00170	I3242_03135		histidine kinase N-terminal domain-containing protein		histidine kinase N-terminal domain-containing protein		1828.96	-1.8073	0.0672388	26.8789	3.87647e-159	3.48267e-158
BIF_00217	I3242_07125		SPFH domain-containing protein		SPFH domain-containing protein		2300.03	-1.81037	0.0671099	26.9762	2.81425e-160	2.61125e-159
BIF_00517	I3242_03590		two-component sensor histidine kinase		sensor histidine kinase		3395.16	-1.84478	0.0711316	25.9348	2.70129e-148	2.1999e-147
BIF_00987	I3242_04500		MerR family transcriptional regulator		MerR family transcriptional regulator		1549.6	-1.84548	0.0920013	20.0593	1.67455e-89	7.86552e-89
BIF_00892	I3242_07545		response regulator transcription factor		response regulator transcription factor		3942.36	-1.84906	0.10359	17.8498	2.89946e-71	1.0622e-70
BIF_00441	I3242_03960		NAD(P)(+) transhydrogenase (Re/Si-specific) subunit beta		NAD(P)(+) transhydrogenase (Re/Si-specific) subunit beta	Nicotinate and Nicotinamide Metabolism	3789.73	-1.85666	0.0911905	20.3602	3.77037e-92	1.82396e-91
BIF_01063	I3242_03540		4Fe-4S dicluster domain-containing protein		4Fe-4S dicluster domain-containing protein	Citric Acid Cycle	1658.59	-1.86209	0.0792824	23.4868	5.55951e-122	3.74605e-121
BIF_00577	I3242_08225	hpt	hypoxanthine phosphoribosyltransferase	hpt	hypoxanthine phosphoribosyltransferase	Nucleotide Salvage Pathway	2901.79	-1.87084	0.0920519	20.3238	7.92588e-92	3.80174e-91
BIF_00535	I3242_03705		response regulator transcription factor		response regulator transcription factor		118.489	-1.87116	0.190312	9.83205	8.19358e-23	1.53562e-22
BIF_00653	I3242_03585		response regulator transcription factor		response regulator transcription factor		3021.4	-1.89541	0.0854592	22.1791	5.46543e-109	3.22233e-108
BIF_01113	I3242_01255		response regulator transcription factor		response regulator transcription factor		2370.38	-1.89551	0.0720996	26.2901	2.486e-152	2.13194e-151
BIF_01802	I3242_02815		DUF4191 domain-containing protein		DUF4191 domain-containing protein		3535.65	-1.89591	0.073348	25.8482	2.54943e-147	2.04678e-146
BIF_01978	I3242_02060	galT	galactose-1-phosphate uridylyltransferase	galT	galactose-1-phosphate uridylyltransferase	Lacto-N-biose; Galacto-N-biose pathway	5516.8	-1.89807	0.0810483	23.4191	2.73335e-121	1.80944e-120
BIF_02013	I3242_05905		phosphatidate cytidylyltransferase		phosphatidate cytidylyltransferase	Glycerophospholipid Metabolism	2882.45	-1.90354	0.069201	27.5075	1.42933e-166	1.39482e-165
BIF_00497	I3242_00145	ahpC	peroxiredoxin	ahpC	peroxiredoxin	Oxidative Phosphorylation	23040.2	-1.90622	0.279891	6.81058	9.72052e-12	1.4652e-11
BIF_01400	I3242_08370	phoU	phosphate signaling complex protein PhoU	phoU	phosphate signaling complex protein PhoU		4003.15	-1.9294	0.0644631	29.9303	7.93445e-197	9.65785e-196
BIF_01091	I3242_02530		amidophosphoribosyltransferase		amidophosphoribosyltransferase	Purine Pyrimidine Biosynthesis	4179.97	-1.93117	0.0628412	30.731	2.19296e-207	2.88655e-206
BIF_00057	I3242_06315	acnA	aconitate hydratase AcnA	acnA	aconitate hydratase AcnA	Citric Acid Cycle	16636.8	-1.95596	0.073081	26.7643	8.4282e-158	7.51238e-157
BIF_00311	I3242_07745		MFS transporter		MFS transporter	Transport	41.0011	-1.9768	0.310964	6.35699	2.05742e-10	3.02075e-10
BIF_01001	I3242_04270		HAD family phosphatase		HAD family phosphatase		503.659	-2.0068	0.099446	20.1798	1.47451e-90	7.01323e-90
BIF_02715	I3242_03770		xanthine phosphoribosyltransferase		xanthine phosphoribosyltransferase	Nucleotide Salvage Pathway	714.151	-2.01438	0.101933	19.7618	6.34415e-87	2.87263e-86
BIF_01270	I3242_01070		AarF/ABC1/UbiB kinase family protein		AarF/ABC1/UbiB kinase family protein		10174.9	-2.01709	0.07422	27.1772	1.20915e-162	1.14063e-161
BIF_01652	I3242_08175		sugar ABC transporter ATP-binding protein		sugar ABC transporter ATP-binding protein	Transport	373.091	-2.05225	0.151087	13.5832	5.03687e-42	1.28417e-41
BIF_01925	I3242_02270		LacI family DNA-binding transcriptional regulator		LacI family DNA-binding transcriptional regulator		829.331	-2.05331	0.0921796	22.2751	6.4473e-110	3.86156e-109
BIF_01727	I3242_03665		nitrate reductase		nitrate reductase	Transport	6659.93	-2.055	0.0596837	34.4315	8.51092e-260	1.35695e-258
BIF_00247	I3242_00880		colicin transporter		hypothetical protein		273.914	-2.07419	0.154968	13.3846	7.4349e-41	1.88284e-40
BIF_02086	I3242_06265		GTP pyrophosphokinase family protein		GTP pyrophosphokinase family protein		1099.23	-2.07956	0.0799868	25.9988	5.11467e-149	4.25721e-148
BIF_00460	I3242_03200		response regulator transcription factor		response regulator transcription factor		5407.7	-2.08465	0.0619403	33.6558	2.56737e-248	3.87502e-247
BIF_01102	I3242_07305		hypothetical protein		tetratricopeptide repeat protein		3514.92	-2.08481	0.0646579	32.2437	4.30577e-228	6.16978e-227
BIF_02195	I3242_09510		ABC transporter ATP-binding protein		ABC transporter ATP-binding protein		1339.29	-2.09512	0.0902929	23.2036	4.18723e-119	2.69315e-118
BIF_01249	I3242_01665		cell division protein		cell division protein		2547.17	-2.11508	0.0741401	28.5282	5.24107e-179	5.49342e-178
BIF_00196	I3242_05600		UTP--glucose-1-phosphate uridylyltransferase		UTP--glucose-1-phosphate uridylyltransferase	Nucleotide sugars Metabolism; Galactose Metabolism	6333.49	-2.16393	0.0735124	29.4363	1.88813e-190	2.20346e-189
BIF_02535	I3242_02305		sugar ABC transporter substrate-binding protein		sugar ABC transporter substrate-binding protein	Transport	2860.26	-2.2045	0.11294	19.5192	7.53852e-85	3.28216e-84
BIF_00840	I3242_06235		CinA family protein		CinA family protein	Nicotinate and Nicotinamide Metabolism	391.561	-2.21044	0.1264	17.4876	1.78151e-68	6.34172e-68
BIF_00112	I3242_03955		NAD(P) transhydrogenase subunit alpha		NAD(P) transhydrogenase subunit alpha		639.602	-2.21336	0.121946	18.1503	1.27793e-73	4.83817e-73
BIF_02006	I3242_08335		universal stress protein		universal stress protein		4806.33	-2.21984	0.0712837	31.1409	6.72805e-213	9.288e-212
BIF_00111	I3242_03950		NAD(P) transhydrogenase subunit alpha		NAD(P) transhydrogenase subunit alpha	Nicotinate and Nicotinamide Metabolism	5167.72	-2.24209	0.0739999	30.2985	1.19927e-201	1.50842e-200
BIF_02081	I3242_00660		acetoin reductase		SDR family oxidoreductase	Cell Envelope Biosynthesis	278.26	-2.27349	0.144254	15.7603	5.83828e-56	1.7766e-55
BIF_00890	I3242_07555		WXG100 family type VII secretion target		WXG100 family type VII secretion target		12.0077	-2.28331	0.591322	3.86136	0.000112756	0.000140263
BIF_01093	I3242_00820		C69 family dipeptidase		C69 family dipeptidase		4868.23	-2.30293	0.0574153	40.1101	0	0
BIF_00928	I3242_09910		alpha/beta hydrolase		alpha/beta hydrolase		1308.19	-2.33293	0.0903989	25.807	7.40056e-147	5.89961e-146
BIF_00712	I3242_03470	pflA	pyruvate formate lyase-activating protein	pflA	pyruvate formate lyase-activating protein	Pyruvate Metabolism	2655.34	-2.34009	0.102006	22.9408	1.82125e-116	1.15176e-115
BIF_02725	I3242_03000		GntR family transcriptional regulator		GntR family transcriptional regulator		104.806	-2.36191	0.213568	11.0593	1.97664e-28	4.09809e-28
BIF_01087	I3242_03230		zinc ABC transporter substrate-binding protein		zinc ABC transporter substrate-binding protein	Transport	2178.38	-2.38895	0.0840691	28.4165	1.26369e-177	1.30045e-176
BIF_00568	I3242_01460		helix-turn-helix transcriptional regulator		helix-turn-helix transcriptional regulator		225.982	-2.39157	0.197273	12.1231	7.96384e-34	1.8139e-33
BIF_00874	I3242_02800		cell division protein FtsK		cell division protein FtsK		59.7712	-2.42989	0.292775	8.29953	1.04523e-16	1.7273e-16
BIF_01792	I3242_07430		polyphosphate kinase 2 family protein		polyphosphate kinase 2 family protein		1002.2	-2.45443	0.106226	23.1057	4.05729e-118	2.59483e-117
BIF_00887	I3242_09505		ABC transporter ATP-binding protein		ABC transporter ATP-binding protein		798.353	-2.46881	0.0928112	26.6004	6.71946e-156	5.89646e-155
BIF_02266	I3242_04040		dihydrodipicolinate reductase		dihydrodipicolinate reductase		2684.19	-2.47305	0.118073	20.9451	2.08082e-97	1.03766e-96
BIF_02750	I3242_03150		LCP family protein		LCP family protein		1711.66	-2.49195	0.0898055	27.7483	1.8271e-169	1.83033e-168
BIF_00829	I3242_08085		xylulose kinase		xylulose kinase	Pentose and Glucoronate Metabolism	497.612	-2.5712	0.120116	21.406	1.17407e-101	6.23968e-101
BIF_00248	I3242_02105		FHA domain-containing protein		FHA domain-containing protein		809.195	-2.59812	0.0911832	28.4935	1.41192e-178	1.46633e-177
BIF_02140	I3242_06375		hypothetical protein		hypothetical protein		459.862	-2.6209	0.112092	23.3818	6.55344e-121	4.2635e-120
BIF_00008	I3242_03325	pta	phosphate acetyltransferase	pta	phosphate acetyltransferase	Pyruvate Metabolism	7544.78	-2.6272	0.109268	24.0437	9.72222e-128	6.75187e-127
BIF_00275	I3242_04200	metE	5-methyltetrahydropteroyltriglutamate-- homocysteine S-methyltransferase	metE	5-methyltetrahydropteroyltriglutamate-- homocysteine S-methyltransferase	Methionine Metabolism	4170.72	-2.66652	0.0860727	30.9798	1.0072e-210	1.34135e-209
BIF_01926	I3242_02275		sugar ABC transporter permease		sugar ABC transporter permease	Transport	1084.37	-2.71279	0.242526	11.1855	4.79922e-29	1.01168e-28
BIF_01005	I3242_09275	rlmH	23S rRNA (pseudouridine(1915)-N(3))-methyltransferase RlmH	rlmH	23S rRNA (pseudouridine(1915)-N(3))-methyltransferase RlmH		700.473	-2.73122	0.101399	26.9353	8.48811e-160	7.81182e-159
BIF_00733	I3242_07155		aminotransferase class I/II-fold pyridoxal phosphate-dependent enzyme		PLP-dependent transferase	Cysteine Metabolism	447.734	-2.73267	0.112661	24.2557	5.75192e-130	4.12099e-129
BIF_00072	I3242_03645		SPFH domain-containing protein		SPFH domain-containing protein		288.138	-2.76107	0.146159	18.8909	1.35528e-79	5.53854e-79
BIF_00013	I3242_06205	raiA	ribosome-associated translation inhibitor RaiA	raiA	ribosome-associated translation inhibitor RaiA		15926	-2.80652	0.0729391	38.4777	0	0
BIF_01008	I3242_00230		DUF559 domain-containing protein		hypothetical protein		93.3978	-2.81327	0.22977	12.2439	1.81213e-34	4.18639e-34
BIF_01902	I3242_05775	secG	preprotein translocase subunit SecG	secG	preprotein translocase subunit SecG		3120.15	-2.81387	0.102278	27.5119	1.26541e-166	1.2456e-165
BIF_02083	I3242_03550		DNA-protecting protein DprA		DNA-protecting protein DprA		89.0047	-2.81555	0.235291	11.9662	5.33882e-33	1.19202e-32
BIF_01548	I3242_01095		glycoside hydrolase family 127 protein	hypBA1	beta-L-arabinofuranosidase		326.448	-2.83271	0.143506	19.7394	9.90283e-87	4.44841e-86
BIF_00330	I3242_06600		carbohydrate kinase		carbohydrate kinase	Glycolysis/Gluconeogenesis	18869.1	-2.86517	0.0590717	48.5033	0	0
BIF_00552	I3242_02935		HD domain-containing protein		HD domain-containing protein		1378.3	-2.87435	0.0963563	29.8305	1.57411e-195	1.89564e-194
BIF_00071	I3242_02280		carbohydrate ABC transporter permease		ABC transporter permease subunit	Transport	1030.86	-2.87789	0.242398	11.8726	1.64267e-32	3.64608e-32
BIF_00126	I3242_04080		ATP-binding cassette domain-containing protein		ATP-binding cassette domain-containing protein	Transport	1080.43	-2.89807	0.0953088	30.4071	4.42096e-203	5.68697e-202
BIF_01111	I3242_08430		response regulator transcription factor		response regulator transcription factor		1892.84	-2.92166	0.0840058	34.7793	5.00117e-265	8.20482e-264
BIF_00377	I3242_04215		bifunctional [glutamine synthetase] adenylyltransferase/[glutamine synthetase]-adenylyl-L-tyrosine phosphorylase		bifunctional [glutamine synthetase] adenylyltransferase/[glutamine synthetase]-adenylyl-L-tyrosine phosphorylase		6206.74	-2.99907	0.0678489	44.2022	0	0
BIF_01653	I3242_08150		carbon starvation protein		hypothetical protein		57.5975	-3.02737	0.305822	9.89912	4.19947e-23	7.93622e-23
BIF_00899	I3242_06500		aldose 1-epimerase family protein		aldose 1-epimerase family protein	Glycolysis/Gluconeogenesis	4191.44	-3.03776	0.0775979	39.1474	0	0
BIF_00317	I3242_04205	metF	methylenetetrahydrofolate reductase [NAD(P)H]	metF	methylenetetrahydrofolate reductase [NAD(P)H]	Methionine Metabolism	1368.41	-3.0973	0.0841377	36.8123	1.17559e-296	2.29442e-295
BIF_01310	I3242_00395		DEAD/DEAH box helicase		DEAD/DEAH box helicase		1157.15	-3.10863	0.107327	28.964	1.86897e-184	2.0343e-183
BIF_00257	I3242_09815		sugar ABC transporter permease		sugar ABC transporter permease		674.464	-3.13663	0.108228	28.9817	1.11822e-184	1.22896e-183
BIF_01309	I3242_00400		(deoxy)nucleoside triphosphate pyrophosphohydrolase		(deoxy)nucleoside triphosphate pyrophosphohydrolase		98.9262	-3.17515	0.246028	12.9056	4.18362e-38	1.03178e-37
BIF_00729	I3242_03055		UPF0182 family protein		UPF0182 family protein		20021.2	-3.20154	0.0581813	55.027	0	0
BIF_00046	I3242_03710		histidine kinase		two-component sensor histidine kinase		467.067	-3.21561	0.118216	27.2013	6.27393e-163	5.96814e-162
BIF_00333	I3242_03725		ABC transporter permease		ABC transporter permease		123.945	-3.23408	0.213309	15.1615	6.36472e-52	1.85215e-51
BIF_00799	I3242_02285		beta-galactosidase		beta-galactosidase	Galactose Metabolism	2371.23	-3.35485	0.0761379	44.0629	0	0
BIF_00241	I3242_06320		HAD-IC family P-type ATPase		cation-translocating P-type ATPase		11858.9	-3.36211	0.10297	32.6513	7.67319e-234	1.1429e-232
BIF_01893	I3242_06595		ROK family transcriptional regulator		ROK family transcriptional regulator	Glycolysis/Gluconeogenesis	13542.4	-3.37076	0.0810156	41.6063	0	0
BIF_00771	I3242_06275		Bax inhibitor-1/YccA family protein		Bax inhibitor-1 family protein		16573.7	-3.38157	0.0671021	50.3945	0	0
BIF_00906	I3242_02230	smpB	SsrA-binding protein SmpB	smpB	SsrA-binding protein SmpB		2177.32	-3.48369	0.0897368	38.8212	0	0
BIF_01871	I3242_04070		tripartite tricarboxylate transporter TctB family protein		tripartite tricarboxylate transporter TctB family protein		1177.11	-3.48538	0.0966097	36.0769	5.21495e-285	9.08203e-284
BIF_01083	I3242_09220		FAD-dependent oxidoreductase		FAD-dependent oxidoreductase	Other	11261.4	-3.49872	0.0905552	38.6363	0	0
BIF_01651	I3242_08095		hypothetical protein		hypothetical protein		283.109	-3.536	0.153353	23.0578	1.22703e-117	7.80337e-117
BIF_00242	I3242_00695		DUF4244 domain-containing protein		DUF4244 domain-containing protein		15.7019	-3.56886	0.614786	5.80504	6.43499e-09	9.10551e-09
BIF_00639	I3242_02785		GIY-YIG nuclease family protein		GIY-YIG nuclease family protein		897.182	-3.6519	0.100017	36.5128	6.95166e-292	1.31155e-290
BIF_01110	I3242_08425		PspC domain-containing protein		PspC domain-containing protein		7766.83	-3.66034	0.0727541	50.3112	0	0
BIF_01928	I3242_07565		cold shock domain-containing protein		cold-shock protein		1521.25	-3.68	0.0917491	40.1094	0	0
BIF_00525	I3242_09865		alpha-galactosidase		alpha-galactosidase	Galactose Metabolism	10821.6	-3.69217	0.0727558	50.7474	0	0
BIF_00155	I3242_03465	pflB	formate C-acetyltransferase	pflB	formate C-acetyltransferase	Pyruvate Metabolism	181966	-3.71887	0.101005	36.8186	9.28856e-297	1.84467e-295
BIF_01681	I3242_09955	ugpC	sn-glycerol-3-phosphate ABC transporter ATP-binding protein UgpC	ugpC	sn-glycerol-3-phosphate ABC transporter ATP-binding protein UgpC	Transport	269437	-3.92005	0.0799488	49.032	0	0
BIF_00244	I3242_03900	glgC	glucose-1-phosphate adenylyltransferase	glgC	glucose-1-phosphate adenylyltransferase	Starch sucrose Metabolism	4512.88	-4.04009	0.0766134	52.7335	0	0
BIF_01251	I3242_02510		sulfatase-like hydrolase/transferase		LTA synthase family protein		17349.8	-4.04401	0.0858028	47.1315	0	0
BIF_01865	I3242_07015		GH32 C-terminal domain-containing protein		glycoside hydrolase family 32 protein	Galactose Metabolism	6591.6	-4.20957	0.0625755	67.2719	0	0
BIF_01139	I3242_09165		ABC transporter ATP-binding protein		ABC transporter ATP-binding protein		7993.52	-4.31388	0.081055	53.2217	0	0
BIF_00896	I3242_00915		helix-turn-helix transcriptional regulator		helix-turn-helix transcriptional regulator		296.975	-4.54662	0.214601	21.1864	1.27472e-99	6.58896e-99
BIF_00489	I3242_07010		MFS transporter		MFS transporter	Transport	5936.71	-4.55496	0.0688399	66.1674	0	0
BIF_00958	I3242_09160		FtsX-like permease family protein		ABC transporter permease		5237.54	-4.57632	0.0933976	48.9982	0	0
BIF_00647	I3242_07750		DUF4981 domain-containing protein		DUF4981 domain-containing protein	Galactose Metabolism	916.76	-4.62826	0.113474	40.787	0	0
BIF_00438	I3242_03720		ABC transporter permease		ABC transporter permease		172.171	-4.69262	0.23856	19.6707	3.84805e-86	1.71496e-85
BIF_01648	I3242_01770		FGGY-family carbohydrate kinase		FGGY-family carbohydrate kinase	Pentose and Glucoronate Interconversions	3434.46	-4.80016	0.0768483	62.4628	0	0
BIF_00440	I3242_03715		ABC transporter ATP-binding protein		ABC transporter ATP-binding protein		239.65	-5.16937	0.228084	22.6643	1.00868e-113	6.23951e-113
BIF_00149	I3242_03685		carbon starvation protein A		carbon starvation protein A		2052.53	-5.18027	0.105917	48.9086	0	0
BIF_01752	I3242_03610		YccF domain-containing protein		YccF domain-containing protein		1853.84	-5.21205	0.111025	46.945	0	0
BIF_00337	I3242_05715		PAC2 family protein		PAC2 family protein		629.187	-5.21426	0.147799	35.2795	1.21186e-272	2.01739e-271
BIF_01646	I3242_01780	araA	L-arabinose isomerase	araA	L-arabinose isomerase	Pentose and Glucoronate Interconversions	5582.61	-5.45482	0.0710954	76.7254	0	0
BIF_01597	I3242_09795		alpha-glucosidase		alpha-glucosidase	Starch sucrose Metabolism	8645.47	-5.64074	0.0725065	77.7964	0	0
BIF_01647	I3242_01775		L-ribulose-5-phosphate 4-epimerase		L-ribulose-5-phosphate 4-epimerase	Pentose and Glucoronate Interconversions	2414.45	-5.70475	0.0996674	57.2378	0	0
BIF_00034	I3242_03570		O-acetylhomoserine aminocarboxypropyltransferase/cysteine synthase		O-acetylhomoserine aminocarboxypropyltransferase/cysteine synthase	Methionine Metabolism	2113.35	-6.02183	0.109955	54.7661	0	0
BIF_01149	I3242_06565		ABC transporter permease		ABC transporter permease	Transport	3033.83	-6.26141	0.102683	60.978	0	0
BIF_00293	I3242_06555		ABC transporter ATP-binding protein		ABC transporter ATP-binding protein	Transport	3366.68	-6.27306	0.105147	59.6596	0	0
BIF_01148	I3242_06560		ABC transporter permease		ABC transporter permease	Transport	2807.43	-6.56419	0.108258	60.6344	0	0
BIF_00322	I3242_03580		FtsX-like permease family protein		FtsX-like permease family protein		15829.6	-6.56643	0.071192	92.2355	0	0
BIF_00609	I3242_08420		PspC domain-containing protein		PspC domain-containing protein		47360.6	-7.7298	0.098756	78.2717	0	0
BIF_00078	I3242_03575		ABC transporter ATP-binding protein		ABC transporter ATP-binding protein		6444.6	-7.78501	0.116619	66.7558	0	0
BIF_01593	I3242_09850		sugar ABC transporter permease		sugar ABC transporter permease	Transport	14452.5	-8.67902	0.0986602	87.9688	0	0
BIF_01592	I3242_09855		carbohydrate ABC transporter substrate-binding protein		extracellular solute-binding protein	Transport	26208.1	-8.923	0.0953385	93.5927	0	0
BIF_00152	I3242_01805		ABC transporter ATP-binding protein		ABC transporter ATP-binding protein		2075.39	-8.94451	0.243415	36.7459	1.35158e-295	2.59321e-294
BIF_01594	I3242_09845		carbohydrate ABC transporter permease		carbohydrate ABC transporter permease	Transport	15724.8	-9.32037	0.112096	83.1466	0	0

## Sheet: |log2(FC)|>2, p<0.01
BB-12_proteins.fasta	BB-46_proteins.fasta	BB12_gene	BB12_product	BB46_gene	BB46_product	Subsytem in iMS520 and iAZ480	baseMean	log2FoldChange	lfcSE	stat	pvalue	padj
BIF_01680	I3242_09995		potassium channel family protein		ion transporter	Transport	306.962	7.46607	0.558104	-13.3776	8.17855e-41	2.05736e-40
BIF_01894	I3242_05435		adenine-specific methyltransferase EcoRI family protein		adenine-specific methyltransferase EcoRI family protein		426.669	6.93691	0.397171	-17.4658	2.60995e-68	9.26165e-68
BIF_00872	I3242_05430		DUF262 domain-containing protein		DUF262 domain-containing protein		739.801	6.72755	0.287382	-23.4098	3.39726e-121	2.23587e-120
BIF_00999	I3242_09945		isopeptide-forming domain-containing fimbrial protein		SpaH/EbpB family LPXTG-anchored major pilin		15716.2	6.48597	0.090586	-71.6002	0	0
BIF_00625	I3242_00380		DUF2156 domain-containing protein		DUF2156 domain-containing protein		3396.18	5.69412	0.115644	-49.2383	0	0
BIF_02032	I3242_00910		flavodoxin		flavodoxin		228.535	5.43664	0.342971	-15.8516	1.37109e-56	4.21759e-56
BIF_00363	I3242_02840		ATP-binding cassette domain-containing protein		ABC transporter ATP-binding protein	Transport	5735.75	5.38841	0.0853482	-63.1344	0	0
BIF_00711	I3242_00375		esterase		prolyl oligopeptidase family serine peptidase		2674.95	5.32982	0.110241	-48.3469	0	0
BIF_00644	I3242_04095		peroxiredoxin		peroxiredoxin	Oxidative Phosphorylation	4929.97	4.87828	0.0915857	-53.2646	0	0
BIF_00086	I3242_00060		aminotransferase class I/II-fold pyridoxal phosphate-dependent enzyme		pyridoxal phosphate-dependent aminotransferase	Alanine Aspartate Metabolism	263.432	4.72126	0.257121	-18.362	2.64624e-75	1.03295e-74
BIF_01202	I3242_08270		class I SAM-dependent methyltransferase		class I SAM-dependent methyltransferase	Cell Envelope Biosynthesis	1839.96	4.53675	0.105672	-42.9322	0	0
BIF_00171	I3242_07030		nucleoside hydrolase		nucleoside hydrolase	Purine Metabolism	1983.06	4.48249	0.10816	-41.443	0	0
BIF_01348	I3242_09965	nrdF	class 1b ribonucleoside-diphosphate reductase subunit beta	nrdF	class 1b ribonucleoside-diphosphate reductase subunit beta	Nucleotide Salvage Pathway	872.12	4.44886	0.392405	-11.3374	8.56393e-30	1.82913e-29
BIF_00819	I3242_09025		holo-ACP synthase		4'-phosphopantetheinyl transferase superfamily protein	Pantothenate and CoA Biosynthesis	1902.23	4.43419	0.108044	-41.0407	0	0
BIF_01553	I3242_07890	mscL	large conductance mechanosensitive channel protein MscL	mscL	large conductance mechanosensitive channel protein MscL		1503.3	4.33867	0.108714	-39.9091	0	0
BIF_01200	I3242_09050		biotin transporter BioY		biotin transporter BioY	Transport	2179.63	0	0.101283	-40.2264	0	0
BIF_01212	I3242_07625		ECF transporter S component		ECF transporter S component		2124.36	4.01638	0.089771	-44.7403	0	0
BIF_00961	I3242_08835	dinB	DNA polymerase IV	dinB	DNA polymerase IV		1619.08	3.92433	0.101182	-38.7849	0	0
BIF_01354	I3242_00475		ATP-binding protein		DUF4143 domain-containing protein		502.226	3.88753	0.154994	-25.0819	7.84618e-139	6.00127e-138
BIF_01318	I3242_09290	clpB	ATP-dependent chaperone ClpB	clpB	ATP-dependent chaperone ClpB		10019.1	3.80359	0.0670778	-56.7042	0	0
BIF_01603	I3242_09630		ABC transporter ATP-binding protein		ABC transporter ATP-binding protein		302.947	3.78707	0.192692	-19.6534	5.40381e-86	2.39887e-85
BIF_01601	I3242_09620		amino acid permease		amino acid permease	Transport	2712.58	3.70688	0.0995304	-37.2437	1.34211e-303	2.71297e-302
BIF_00796	I3242_07895		nucleoside 2-deoxyribosyltransferase		nucleoside 2-deoxyribosyltransferase		465.45	3.6994	0.154932	-23.8775	5.24208e-126	3.57472e-125
BIF_00083	I3242_03440		methionine ABC transporter ATP-binding protein		methionine ABC transporter ATP-binding protein	Transport	1405.31	3.64266	0.101904	-35.746	7.62364e-280	1.28805e-278
BIF_00308	I3242_07380		MFS transporter		MFS transporter		984.976	3.5637	0.109731	-32.4768	2.26961e-231	3.29385e-230
BIF_01234	I3242_02505		zinc ABC transporter substrate-binding protein		metal ABC transporter solute-binding protein		852.658	3.56351	0.117716	-30.272	2.67878e-201	3.33229e-200
BIF_00998	I3242_09010		VWA domain-containing protein		VWA domain-containing protein		8586.11	3.44802	0.0948299	-36.36	1.82483e-289	3.33179e-288
BIF_00691	I3242_03800		acetyltransferase		acetyltransferase		850.889	3.4084	0.116815	-29.1777	3.71672e-187	4.20733e-186
BIF_01473	I3242_04335		MFS transporter		MFS transporter		65.5272	3.33775	0.354169	-9.42417	4.33526e-21	7.9026e-21
BIF_01153	I3242_08620	truA	tRNA pseudouridine(38-40) synthase TruA	truA	tRNA pseudouridine(38-40) synthase TruA	Pyrimidine Metabolism	1099.46	3.20525	0.107458	-29.8279	1.69984e-195	2.02549e-194
BIF_01649	I3242_08595		alpha-L-arabinofuranosidase		alpha-N-arabinofuranosidase	Amino sugar and nucleotide sugar Metabolism	673.397	3.20077	0.12371	-25.8732	1.33383e-147	1.0785e-146
BIF_00667	I3242_09940		class C sortase		class C sortase		293.398	3.13463	0.170205	-18.4168	9.63554e-76	3.8005e-75
BIF_02935	I3242_01160		aquaporin family protein		aquaporin family protein	Transport	2791.83	3.112	0.0856883	-36.3177	8.50415e-289	1.52805e-287
BIF_01097	I3242_01545		phosphate ABC transporter substrate-binding protein PstS	pstS	phosphate ABC transporter substrate-binding protein PstS	Transport	2517.59	3.06353	0.0844288	-36.2853	2.75697e-288	4.87639e-287
BIF_01530	I3242_01485	trmD	tRNA (guanosine(37)-N1)-methyltransferase TrmD	trmD	tRNA (guanosine(37)-N1)-methyltransferase TrmD		3910.97	3.05715	0.0779268	-39.2311	0	0
BIF_01334	I3242_06400		MFS transporter		MFS transporter	Transport	1300.12	3.04862	0.0901119	-33.8315	6.79217e-251	1.05325e-249
BIF_01807	I3242_09450		glycosyltransferase		glycosyltransferase	0	1042.68	3.02866	0.105061	-28.8275	9.69277e-183	1.04497e-181
BIF_01827	I3242_03985		TRIC cation channel family protein		trimeric intracellular cation channel family protein		1287.1	2.99388	0.0918676	-32.5891	5.85361e-233	8.60557e-232
BIF_02137	I3242_06425		NUDIX hydrolase		NUDIX hydrolase		1344.99	2.98884	0.0947263	-31.5524	1.66376e-218	2.32516e-217
BIF_00263	I3242_06295		GNAT family N-acetyltransferase		GNAT family N-acetyltransferase		2350.23	2.97912	0.0829386	-35.9196	1.51074e-282	2.59115e-281
BIF_00176	I3242_02670		putative sulfate exporter family transporter		putative sulfate exporter family transporter		1809.14	2.97709	0.0927025	-32.1144	2.77186e-226	3.92219e-225
BIF_02118	I3242_02320		ABC transporter substrate-binding protein		ABC transporter substrate-binding protein	Transport	1571.9	2.97236	0.0880502	-33.7576	8.27958e-250	1.26655e-248
BIF_01137	I3242_00440		heavy metal translocating P-type ATPase		heavy metal translocating P-type ATPase		8843.01	2.93668	0.0712533	-41.2147	0	0
BIF_01834	I3242_03215		2-C-methyl-D-erythritol 2,4-cyclodiphosphate synthase		2-C-methyl-D-erythritol 2,4-cyclodiphosphate synthase	Terpenoid Biosynthesis	236.93	2.88923	0.198667	-14.5431	6.45979e-48	1.78353e-47
BIF_01133	I3242_05850		ATP-binding cassette domain-containing protein		energy-coupling factor ABC transporter ATP-binding protein		851.938	2.88896	0.110195	-26.2168	1.71093e-151	1.45622e-150
BIF_00857	I3242_07765		ribokinase		ribokinase	Pentose phosphate pathway	430.529	2.85409	0.168024	-16.9862	1.03921e-64	3.52211e-64
BIF_00005	I3242_07930		very short patch repair endonuclease		very short patch repair endonuclease		328.459	2.8369	0.157783	-17.9798	2.80489e-72	1.04445e-71
BIF_01214	I3242_08130		peptide deformylase		peptide deformylase		753.052	2.83613	0.110529	-25.6596	3.302e-145	2.61389e-144
BIF_01199	I3242_09045		ATP-grasp domain-containing protein		ATP-grasp domain-containing protein	Fatty Acid Metabolism	12179.8	2.78927	0.0992357	-28.1075	7.92814e-174	8.01309e-173
BIF_01112	I3242_01250	nth	endonuclease III	nth	endonuclease III		1330.42	2.76816	0.105828	-26.1571	8.17631e-151	6.90715e-150
BIF_00833	I3242_09535		C1 family peptidase		aminopeptidase		2175.42	2.72032	0.0890599	-30.5448	6.62641e-205	8.62195e-204
BIF_01422	I3242_00555		MFS transporter		MFS transporter	Transport	14462.2	2.64943	0.0609496	-43.4692	0	0
BIF_01410	I3242_02260		23S rRNA pseudouridylate synthase		23S rRNA pseudouridylate synthase		2656.12	2.64599	0.0764999	-34.5882	3.80494e-262	6.15314e-261
BIF_01090	I3242_02565		type VI secretion protein ImpB		Y-family DNA polymerase		1350.06	2.63766	0.107694	-24.4921	1.79165e-132	1.3001e-131
BIF_02600	I3242_07675	serB	phosphoserine phosphatase SerB	serB	phosphoserine phosphatase SerB	Glycine, Serine Threonine Metabolism	488	2.63325	0.136233	-19.329	3.06047e-83	1.2927e-82
BIF_01134	I3242_05845		energy-coupling factor transporter transmembrane protein EcfT		energy-coupling factor transporter transmembrane protein EcfT		285.392	2.60339	0.156766	-16.6068	6.21918e-62	2.03471e-61
BIF_01607	I3242_07825		glycoside hydrolase family 3 C-terminal domain-containing protein		glycoside hydrolase family 3 C-terminal domain-containing protein	Starch sucrose Metabolism	1124.54	2.5781	0.110187	-23.3975	4.53044e-121	2.96443e-120
BIF_01572	I3242_01870		Nramp family divalent metal transporter		Nramp family divalent metal transporter	Transport	528.412	2.55849	0.120442	-21.2426	3.85954e-100	2.02269e-99
BIF_01198	I3242_09040		acyl-CoA carboxylase subunit beta		acyl-CoA carboxylase subunit beta	Fatty Acid Metabolism	9628.75	2.55137	0.0843763	-30.238	7.50765e-201	9.23767e-200
BIF_00591	I3242_00265		rhomboid family intramembrane serine protease		rhomboid family intramembrane serine protease		915.924	2.49534	0.10126	-24.643	4.3777e-134	3.19713e-133
BIF_02470	I3242_08905		5-formyltetrahydrofolate cyclo-ligase		5-formyltetrahydrofolate cyclo-ligase	One Carbon Pool by Folate	250.027	2.49273	0.177273	-14.0615	6.55012e-45	1.74055e-44
BIF_01533	I3242_07795		ABC transporter ATP-binding protein		ABC transporter ATP-binding protein		2534.63	2.48841	0.07344	-33.8836	1.16296e-251	1.82843e-250
BIF_01117	I3242_07350		ATP-binding cassette domain-containing protein		ATP-binding cassette domain-containing protein	Transport	803.535	2.48597	0.10283	-24.1755	4.02532e-129	2.83022e-128
BIF_01355	I3242_00970		YhgE/Pip domain-containing protein		YhgE/Pip domain-containing protein		1609.76	2.46007	0.0934859	-26.3149	1.29584e-152	1.12838e-151
BIF_01628	I3242_09480		HD domain-containing protein		HD domain-containing protein		668.61	2.42307	0.108281	-22.3775	6.52166e-111	3.92687e-110
BIF_01798	I3242_03340		histidine phosphatase family protein		histidine phosphatase family protein	Glycolysis/Gluconeogenesis	519.829	2.42282	0.122635	-19.7564	7.07071e-87	3.18886e-86
BIF_00931	I3242_00975		YhgE/Pip domain-containing protein		YhgE/Pip domain-containing protein		2912.55	2.40674	0.109612	-21.957	7.42665e-107	4.20348e-106
BIF_00264	I3242_05860		metallopeptidase family protein		metallopeptidase family protein		629.361	2.39492	0.127723	-18.7509	1.90388e-78	7.72469e-78
BIF_01167	I3242_03060		N-acetyltransferase		N-acetyltransferase		275.293	2.37858	0.152348	-15.6128	5.95317e-55	1.78753e-54
BIF_01914	I3242_08340		C40 family peptidase		C40 family peptidase		5913.1	2.3474	0.0644369	-36.4294	1.4568e-290	2.70344e-289
BIF_01372	I3242_08780		ROK family transcriptional regulator		ROK family transcriptional regulator		845.196	2.334	0.101804	-22.9264	2.53453e-116	1.59394e-115
BIF_01151	I3242_06635		FtsQ-type POTRA domain-containing protein		FtsQ-type POTRA domain-containing protein		2125.18	2.30369	0.0742678	-31.0187	3.01868e-211	4.06804e-210
BIF_01349	I3242_09970	nrdE	class 1b ribonucleoside-diphosphate reductase subunit alpha	nrdE	class 1b ribonucleoside-diphosphate reductase subunit alpha	Nucleotide Salvage Pathway	4304.82	2.29112	0.327718	-6.99114	2.7266e-12	4.15411e-12
BIF_01395	I3242_00565		MHS family MFS transporter		MHS family MFS transporter	Transport	635.674	2.28551	0.113594	-20.12	4.9327e-90	2.32659e-89
BIF_00207	I3242_04210		choloylglycine hydrolase family protein		choloylglycine hydrolase family protein	Bile acid biosynthesis	13432.8	2.28006	0.0558932	-40.7933	0	0
BIF_00547	I3242_07115		glutamate racemase		glutamate racemase	Cell Envelope Biosynthesis	927.554	2.27134	0.108284	-20.9757	1.09407e-97	5.50441e-97
BIF_00542	I3242_06725	lexA	transcriptional repressor LexA	lexA	transcriptional repressor LexA		3822.22	2.27047	0.0902222	-25.1653	9.62266e-140	7.4101e-139
BIF_00472	I3242_07980		single-stranded DNA-binding protein		single-stranded DNA-binding protein		215.873	2.265	0.16524	-13.7074	9.17297e-43	2.35996e-42
BIF_00860	I3242_07110	dapF	diaminopimelate epimerase	dapF	diaminopimelate epimerase	Threonine Lysine Metabolism	2033.77	2.23133	0.0767453	-29.0745	7.5461e-186	8.45761e-185
BIF_01688	I3242_07370		glycerophosphodiester phosphodiesterase		glycerophosphodiester phosphodiesterase		996.891	2.23077	0.105994	-21.0461	2.48191e-98	1.26555e-97
BIF_01602	I3242_09625		FtsX-like permease family protein		FtsX-like permease family protein		741.912	2.22297	0.111366	-19.961	1.20353e-88	5.60657e-88
BIF_00683	I3242_06135		DEAD/DEAH box helicase		DEAD/DEAH box helicase		2669.51	2.21687	0.0764311	-29.0048	5.72568e-185	6.35438e-184
BIF_00570	I3242_05830		DUF4194 domain-containing protein		DUF4194 domain-containing protein		544.883	2.19528	0.113561	-19.3313	2.92798e-83	1.24137e-82
BIF_00933	I3242_08850		amino acid permease		amino acid permease		4726.57	2.19321	0.0876667	-25.0176	3.93232e-138	2.96759e-137
BIF_00617	I3242_07170		amino acid ABC transporter permease		amino acid ABC transporter permease	Transport	865.731	2.18576	0.104147	-20.9873	8.56184e-98	4.32679e-97
BIF_00783	I3242_09035		type I polyketide synthase		DUF1729 domain-containing protein	Membrane Lipid Metabolism	59615.7	2.12222	0.0871872	-24.341	7.22362e-131	5.20837e-130
BIF_00775	I3242_02085		A/G-specific adenine glycosylase		A/G-specific adenine glycosylase		1172.97	2.1104	0.0884805	-23.8516	9.74689e-126	6.60687e-125
BIF_02760	I3242_03065		aminoacyl-tRNA hydrolase		aminoacyl-tRNA hydrolase		668.99	2.10494	0.108436	-19.4119	6.12799e-84	2.62761e-83
BIF_02415	I3242_01690		permease		Pr6Pr family membrane protein		1027.32	2.0893	0.094347	-22.1449	1.16883e-108	6.85555e-108
BIF_00197	I3242_00055		Lrp/AsnC family transcriptional regulator		Lrp/AsnC family transcriptional regulator		727.313	2.08156	0.110104	-18.9055	1.02855e-79	4.21853e-79
BIF_01433	I3242_01035		P-II family nitrogen regulator		P-II family nitrogen regulator		1149.92	2.07747	0.0858605	-24.1959	2.45837e-129	1.73929e-128
BIF_01477	I3242_01890		DUF4012 domain-containing protein		DUF4012 domain-containing protein		1484.05	2.07665	0.0998255	-20.8028	4.08295e-96	2.0183e-95
BIF_01143	I3242_01165		heavy metal translocating P-type ATPase		HAD-IC family P-type ATPase	Transport	2156.55	2.07485	0.0762031	-27.228	3.03181e-163	2.90848e-162
BIF_00052	I3242_03445		ABC transporter permease		ABC transporter permease	Transport	439.112	2.04731	0.125916	-16.2594	1.91736e-59	6.14859e-59
BIF_01747	I3242_03435		ABC transporter substrate-binding protein		ABC transporter substrate-binding protein	Transport	1105.19	2.03082	0.0943927	-21.5146	1.13582e-102	6.09358e-102
BIF_02179	I3242_07800		winged helix-turn-helix transcriptional regulator		MarR family transcriptional regulator		1011.1	2.01448	0.0937715	-21.4828	2.25346e-102	1.20326e-101
BIF_01955	I3242_00260		hypothetical protein		hypothetical protein		1720.71	2.0072	0.101446	-19.7859	3.94171e-87	1.79198e-86
BIF_00523	I3242_01495		laccase domain-containing protein		laccase domain-containing protein		2226.57	2.00258	0.0761068	-26.3127	1.3713e-152	1.18497e-151
BIF_00921	I3242_02975		TrkA family potassium uptake protein		TrkA family potassium uptake protein	Transport	613.439	1.96756	0.114295	-17.2147	2.05895e-66	7.17148e-66
BIF_01685	I3242_09730		hypothetical protein		hypothetical protein		380.554	1.96534	0.163546	-12.0171	2.89044e-33	6.49201e-33
BIF_01172	I3242_01360		tetratricopeptide repeat protein		tetratricopeptide repeat protein		3805.54	1.96122	0.0681144	-28.7931	2.61902e-182	2.79691e-181
BIF_01144	I3242_00385	msrB	peptide-methionine (R)-S-oxide reductase MsrB	msrB	peptide-methionine (R)-S-oxide reductase MsrB	Methionine Metabolism	1099.57	1.95526	0.0930283	-21.0179	4.50053e-98	2.28457e-97
BIF_00057	I3242_06315	acnA	aconitate hydratase AcnA	acnA	aconitate hydratase AcnA	Citric Acid Cycle	16636.8	-1.95596	0.073081	26.7643	8.4282e-158	7.51238e-157
BIF_00311	I3242_07745		MFS transporter		MFS transporter	Transport	41.0011	-1.9768	0.310964	6.35699	2.05742e-10	3.02075e-10
BIF_01001	I3242_04270		HAD family phosphatase		HAD family phosphatase		503.659	-2.0068	0.099446	20.1798	1.47451e-90	7.01323e-90
BIF_02715	I3242_03770		xanthine phosphoribosyltransferase		xanthine phosphoribosyltransferase	Nucleotide Salvage Pathway	714.151	-2.01438	0.101933	19.7618	6.34415e-87	2.87263e-86
BIF_01270	I3242_01070		AarF/ABC1/UbiB kinase family protein		AarF/ABC1/UbiB kinase family protein		10174.9	-2.01709	0.07422	27.1772	1.20915e-162	1.14063e-161
BIF_01652	I3242_08175		sugar ABC transporter ATP-binding protein		sugar ABC transporter ATP-binding protein	Transport	373.091	-2.05225	0.151087	13.5832	5.03687e-42	1.28417e-41
BIF_01925	I3242_02270		LacI family DNA-binding transcriptional regulator		LacI family DNA-binding transcriptional regulator		829.331	-2.05331	0.0921796	22.2751	6.4473e-110	3.86156e-109
BIF_01727	I3242_03665		nitrate reductase		nitrate reductase	Transport	6659.93	-2.055	0.0596837	34.4315	8.51092e-260	1.35695e-258
BIF_00247	I3242_00880		colicin transporter		hypothetical protein		273.914	-2.07419	0.154968	13.3846	7.4349e-41	1.88284e-40
BIF_02086	I3242_06265		GTP pyrophosphokinase family protein		GTP pyrophosphokinase family protein		1099.23	-2.07956	0.0799868	25.9988	5.11467e-149	4.25721e-148
BIF_00460	I3242_03200		response regulator transcription factor		response regulator transcription factor		5407.7	-2.08465	0.0619403	33.6558	2.56737e-248	3.87502e-247
BIF_01102	I3242_07305		hypothetical protein		tetratricopeptide repeat protein		3514.92	-2.08481	0.0646579	32.2437	4.30577e-228	6.16978e-227
BIF_02195	I3242_09510		ABC transporter ATP-binding protein		ABC transporter ATP-binding protein		1339.29	-2.09512	0.0902929	23.2036	4.18723e-119	2.69315e-118
BIF_01249	I3242_01665		cell division protein		cell division protein		2547.17	-2.11508	0.0741401	28.5282	5.24107e-179	5.49342e-178
BIF_00196	I3242_05600		UTP--glucose-1-phosphate uridylyltransferase		UTP--glucose-1-phosphate uridylyltransferase	Nucleotide sugars Metabolism; Galactose Metabolism	6333.49	-2.16393	0.0735124	29.4363	1.88813e-190	2.20346e-189
BIF_02535	I3242_02305		sugar ABC transporter substrate-binding protein		sugar ABC transporter substrate-binding protein	Transport	2860.26	-2.2045	0.11294	19.5192	7.53852e-85	3.28216e-84
BIF_00840	I3242_06235		CinA family protein		CinA family protein	Nicotinate and Nicotinamide Metabolism	391.561	-2.21044	0.1264	17.4876	1.78151e-68	6.34172e-68
BIF_00112	I3242_03955		NAD(P) transhydrogenase subunit alpha		NAD(P) transhydrogenase subunit alpha		639.602	-2.21336	0.121946	18.1503	1.27793e-73	4.83817e-73
BIF_02006	I3242_08335		universal stress protein		universal stress protein		4806.33	-2.21984	0.0712837	31.1409	6.72805e-213	9.288e-212
BIF_00111	I3242_03950		NAD(P) transhydrogenase subunit alpha		NAD(P) transhydrogenase subunit alpha	Nicotinate and Nicotinamide Metabolism	5167.72	-2.24209	0.0739999	30.2985	1.19927e-201	1.50842e-200
BIF_02081	I3242_00660		acetoin reductase		SDR family oxidoreductase	Cell Envelope Biosynthesis	278.26	-2.27349	0.144254	15.7603	5.83828e-56	1.7766e-55
BIF_00890	I3242_07555		WXG100 family type VII secretion target		WXG100 family type VII secretion target		12.0077	-2.28331	0.591322	3.86136	0.000112756	0.000140263
BIF_01093	I3242_00820		C69 family dipeptidase		C69 family dipeptidase		4868.23	-2.30293	0.0574153	40.1101	0	0
BIF_00928	I3242_09910		alpha/beta hydrolase		alpha/beta hydrolase		1308.19	-2.33293	0.0903989	25.807	7.40056e-147	5.89961e-146
BIF_00712	I3242_03470	pflA	pyruvate formate lyase-activating protein	pflA	pyruvate formate lyase-activating protein	Pyruvate Metabolism	2655.34	-2.34009	0.102006	22.9408	1.82125e-116	1.15176e-115
BIF_02725	I3242_03000		GntR family transcriptional regulator		GntR family transcriptional regulator		104.806	-2.36191	0.213568	11.0593	1.97664e-28	4.09809e-28
BIF_01087	I3242_03230		zinc ABC transporter substrate-binding protein		zinc ABC transporter substrate-binding protein	Transport	2178.38	-2.38895	0.0840691	28.4165	1.26369e-177	1.30045e-176
BIF_00568	I3242_01460		helix-turn-helix transcriptional regulator		helix-turn-helix transcriptional regulator		225.982	-2.39157	0.197273	12.1231	7.96384e-34	1.8139e-33
BIF_00874	I3242_02800		cell division protein FtsK		cell division protein FtsK		59.7712	-2.42989	0.292775	8.29953	1.04523e-16	1.7273e-16
BIF_01792	I3242_07430		polyphosphate kinase 2 family protein		polyphosphate kinase 2 family protein		1002.2	-2.45443	0.106226	23.1057	4.05729e-118	2.59483e-117
BIF_00887	I3242_09505		ABC transporter ATP-binding protein		ABC transporter ATP-binding protein		798.353	-2.46881	0.0928112	26.6004	6.71946e-156	5.89646e-155
BIF_02266	I3242_04040		dihydrodipicolinate reductase		dihydrodipicolinate reductase		2684.19	-2.47305	0.118073	20.9451	2.08082e-97	1.03766e-96
BIF_02750	I3242_03150		LCP family protein		LCP family protein		1711.66	-2.49195	0.0898055	27.7483	1.8271e-169	1.83033e-168
BIF_00829	I3242_08085		xylulose kinase		xylulose kinase	Pentose and Glucoronate Metabolism	497.612	-2.5712	0.120116	21.406	1.17407e-101	6.23968e-101
BIF_00248	I3242_02105		FHA domain-containing protein		FHA domain-containing protein		809.195	-2.59812	0.0911832	28.4935	1.41192e-178	1.46633e-177
BIF_02140	I3242_06375		hypothetical protein		hypothetical protein		459.862	-2.6209	0.112092	23.3818	6.55344e-121	4.2635e-120
BIF_00008	I3242_03325	pta	phosphate acetyltransferase	pta	phosphate acetyltransferase	Pyruvate Metabolism	7544.78	-2.6272	0.109268	24.0437	9.72222e-128	6.75187e-127
BIF_00275	I3242_04200	metE	5-methyltetrahydropteroyltriglutamate-- homocysteine S-methyltransferase	metE	5-methyltetrahydropteroyltriglutamate-- homocysteine S-methyltransferase	Methionine Metabolism	4170.72	-2.66652	0.0860727	30.9798	1.0072e-210	1.34135e-209
BIF_01926	I3242_02275		sugar ABC transporter permease		sugar ABC transporter permease	Transport	1084.37	-2.71279	0.242526	11.1855	4.79922e-29	1.01168e-28
BIF_01005	I3242_09275	rlmH	23S rRNA (pseudouridine(1915)-N(3))-methyltransferase RlmH	rlmH	23S rRNA (pseudouridine(1915)-N(3))-methyltransferase RlmH		700.473	-2.73122	0.101399	26.9353	8.48811e-160	7.81182e-159
BIF_00733	I3242_07155		aminotransferase class I/II-fold pyridoxal phosphate-dependent enzyme		PLP-dependent transferase	Cysteine Metabolism	447.734	-2.73267	0.112661	24.2557	5.75192e-130	4.12099e-129
BIF_00072	I3242_03645		SPFH domain-containing protein		SPFH domain-containing protein		288.138	-2.76107	0.146159	18.8909	1.35528e-79	5.53854e-79
BIF_00013	I3242_06205	raiA	ribosome-associated translation inhibitor RaiA	raiA	ribosome-associated translation inhibitor RaiA		15926	-2.80652	0.0729391	38.4777	0	0
BIF_01008	I3242_00230		DUF559 domain-containing protein		hypothetical protein		93.3978	-2.81327	0.22977	12.2439	1.81213e-34	4.18639e-34
BIF_01902	I3242_05775	secG	preprotein translocase subunit SecG	secG	preprotein translocase subunit SecG		3120.15	-2.81387	0.102278	27.5119	1.26541e-166	1.2456e-165
BIF_02083	I3242_03550		DNA-protecting protein DprA		DNA-protecting protein DprA		89.0047	-2.81555	0.235291	11.9662	5.33882e-33	1.19202e-32
BIF_01548	I3242_01095		glycoside hydrolase family 127 protein	hypBA1	beta-L-arabinofuranosidase		326.448	-2.83271	0.143506	19.7394	9.90283e-87	4.44841e-86
BIF_00330	I3242_06600		carbohydrate kinase		carbohydrate kinase	Glycolysis/Gluconeogenesis	18869.1	-2.86517	0.0590717	48.5033	0	0
BIF_00552	I3242_02935		HD domain-containing protein		HD domain-containing protein		1378.3	-2.87435	0.0963563	29.8305	1.57411e-195	1.89564e-194
BIF_00071	I3242_02280		carbohydrate ABC transporter permease		ABC transporter permease subunit	Transport	1030.86	-2.87789	0.242398	11.8726	1.64267e-32	3.64608e-32
BIF_00126	I3242_04080		ATP-binding cassette domain-containing protein		ATP-binding cassette domain-containing protein	Transport	1080.43	-2.89807	0.0953088	30.4071	4.42096e-203	5.68697e-202
BIF_01111	I3242_08430		response regulator transcription factor		response regulator transcription factor		1892.84	-2.92166	0.0840058	34.7793	5.00117e-265	8.20482e-264
BIF_00377	I3242_04215		bifunctional [glutamine synthetase] adenylyltransferase/[glutamine synthetase]-adenylyl-L-tyrosine phosphorylase		bifunctional [glutamine synthetase] adenylyltransferase/[glutamine synthetase]-adenylyl-L-tyrosine phosphorylase		6206.74	-2.99907	0.0678489	44.2022	0	0
BIF_01653	I3242_08150		carbon starvation protein		hypothetical protein		57.5975	-3.02737	0.305822	9.89912	4.19947e-23	7.93622e-23
BIF_00899	I3242_06500		aldose 1-epimerase family protein		aldose 1-epimerase family protein	Glycolysis/Gluconeogenesis	4191.44	-3.03776	0.0775979	39.1474	0	0
BIF_00317	I3242_04205	metF	methylenetetrahydrofolate reductase [NAD(P)H]	metF	methylenetetrahydrofolate reductase [NAD(P)H]	Methionine Metabolism	1368.41	-3.0973	0.0841377	36.8123	1.17559e-296	2.29442e-295
BIF_01310	I3242_00395		DEAD/DEAH box helicase		DEAD/DEAH box helicase		1157.15	-3.10863	0.107327	28.964	1.86897e-184	2.0343e-183
BIF_00257	I3242_09815		sugar ABC transporter permease		sugar ABC transporter permease		674.464	-3.13663	0.108228	28.9817	1.11822e-184	1.22896e-183
BIF_01309	I3242_00400		(deoxy)nucleoside triphosphate pyrophosphohydrolase		(deoxy)nucleoside triphosphate pyrophosphohydrolase		98.9262	-3.17515	0.246028	12.9056	4.18362e-38	1.03178e-37
BIF_00729	I3242_03055		UPF0182 family protein		UPF0182 family protein		20021.2	-3.20154	0.0581813	55.027	0	0
BIF_00046	I3242_03710		histidine kinase		two-component sensor histidine kinase		467.067	-3.21561	0.118216	27.2013	6.27393e-163	5.96814e-162
BIF_00333	I3242_03725		ABC transporter permease		ABC transporter permease		123.945	-3.23408	0.213309	15.1615	6.36472e-52	1.85215e-51
BIF_00799	I3242_02285		beta-galactosidase		beta-galactosidase	Galactose Metabolism	2371.23	-3.35485	0.0761379	44.0629	0	0
BIF_00241	I3242_06320		HAD-IC family P-type ATPase		cation-translocating P-type ATPase		11858.9	-3.36211	0.10297	32.6513	7.67319e-234	1.1429e-232
BIF_01893	I3242_06595		ROK family transcriptional regulator		ROK family transcriptional regulator	Glycolysis/Gluconeogenesis	13542.4	-3.37076	0.0810156	41.6063	0	0
BIF_00771	I3242_06275		Bax inhibitor-1/YccA family protein		Bax inhibitor-1 family protein		16573.7	-3.38157	0.0671021	50.3945	0	0
BIF_00906	I3242_02230	smpB	SsrA-binding protein SmpB	smpB	SsrA-binding protein SmpB		2177.32	-3.48369	0.0897368	38.8212	0	0
BIF_01871	I3242_04070		tripartite tricarboxylate transporter TctB family protein		tripartite tricarboxylate transporter TctB family protein		1177.11	-3.48538	0.0966097	36.0769	5.21495e-285	9.08203e-284
BIF_01083	I3242_09220		FAD-dependent oxidoreductase		FAD-dependent oxidoreductase	Other	11261.4	-3.49872	0.0905552	38.6363	0	0
BIF_01651	I3242_08095		hypothetical protein		hypothetical protein		283.109	-3.536	0.153353	23.0578	1.22703e-117	7.80337e-117
BIF_00242	I3242_00695		DUF4244 domain-containing protein		DUF4244 domain-containing protein		15.7019	-3.56886	0.614786	5.80504	6.43499e-09	9.10551e-09
BIF_00639	I3242_02785		GIY-YIG nuclease family protein		GIY-YIG nuclease family protein		897.182	-3.6519	0.100017	36.5128	6.95166e-292	1.31155e-290
BIF_01110	I3242_08425		PspC domain-containing protein		PspC domain-containing protein		7766.83	-3.66034	0.0727541	50.3112	0	0
BIF_01928	I3242_07565		cold shock domain-containing protein		cold-shock protein		1521.25	-3.68	0.0917491	40.1094	0	0
BIF_00525	I3242_09865		alpha-galactosidase		alpha-galactosidase	Galactose Metabolism	10821.6	-3.69217	0.0727558	50.7474	0	0
BIF_00155	I3242_03465	pflB	formate C-acetyltransferase	pflB	formate C-acetyltransferase	Pyruvate Metabolism	181966	-3.71887	0.101005	36.8186	9.28856e-297	1.84467e-295
BIF_01681	I3242_09955	ugpC	sn-glycerol-3-phosphate ABC transporter ATP-binding protein UgpC	ugpC	sn-glycerol-3-phosphate ABC transporter ATP-binding protein UgpC	Transport	269437	-3.92005	0.0799488	49.032	0	0
BIF_00244	I3242_03900	glgC	glucose-1-phosphate adenylyltransferase	glgC	glucose-1-phosphate adenylyltransferase	Starch sucrose Metabolism	4512.88	-4.04009	0.0766134	52.7335	0	0
BIF_01251	I3242_02510		sulfatase-like hydrolase/transferase		LTA synthase family protein		17349.8	-4.04401	0.0858028	47.1315	0	0
BIF_01865	I3242_07015		GH32 C-terminal domain-containing protein		glycoside hydrolase family 32 protein	Galactose Metabolism	6591.6	-4.20957	0.0625755	67.2719	0	0
BIF_01139	I3242_09165		ABC transporter ATP-binding protein		ABC transporter ATP-binding protein		7993.52	-4.31388	0.081055	53.2217	0	0
BIF_00896	I3242_00915		helix-turn-helix transcriptional regulator		helix-turn-helix transcriptional regulator		296.975	-4.54662	0.214601	21.1864	1.27472e-99	6.58896e-99
BIF_00489	I3242_07010		MFS transporter		MFS transporter	Transport	5936.71	-4.55496	0.0688399	66.1674	0	0
BIF_00958	I3242_09160		FtsX-like permease family protein		ABC transporter permease		5237.54	-4.57632	0.0933976	48.9982	0	0
BIF_00647	I3242_07750		DUF4981 domain-containing protein		DUF4981 domain-containing protein	Galactose Metabolism	916.76	-4.62826	0.113474	40.787	0	0
BIF_00438	I3242_03720		ABC transporter permease		ABC transporter permease		172.171	-4.69262	0.23856	19.6707	3.84805e-86	1.71496e-85
BIF_01648	I3242_01770		FGGY-family carbohydrate kinase		FGGY-family carbohydrate kinase	Pentose and Glucoronate Interconversions	3434.46	-4.80016	0.0768483	62.4628	0	0
BIF_00440	I3242_03715		ABC transporter ATP-binding protein		ABC transporter ATP-binding protein		239.65	-5.16937	0.228084	22.6643	1.00868e-113	6.23951e-113
BIF_00149	I3242_03685		carbon starvation protein A		carbon starvation protein A		2052.53	-5.18027	0.105917	48.9086	0	0
BIF_01752	I3242_03610		YccF domain-containing protein		YccF domain-containing protein		1853.84	-5.21205	0.111025	46.945	0	0
BIF_00337	I3242_05715		PAC2 family protein		PAC2 family protein		629.187	-5.21426	0.147799	35.2795	1.21186e-272	2.01739e-271
BIF_01646	I3242_01780	araA	L-arabinose isomerase	araA	L-arabinose isomerase	Pentose and Glucoronate Interconversions	5582.61	-5.45482	0.0710954	76.7254	0	0
BIF_01597	I3242_09795		alpha-glucosidase		alpha-glucosidase	Starch sucrose Metabolism	8645.47	-5.64074	0.0725065	77.7964	0	0
BIF_01647	I3242_01775		L-ribulose-5-phosphate 4-epimerase		L-ribulose-5-phosphate 4-epimerase	Pentose and Glucoronate Interconversions	2414.45	-5.70475	0.0996674	57.2378	0	0
BIF_00034	I3242_03570		O-acetylhomoserine aminocarboxypropyltransferase/cysteine synthase		O-acetylhomoserine aminocarboxypropyltransferase/cysteine synthase	Methionine Metabolism	2113.35	-6.02183	0.109955	54.7661	0	0
BIF_01149	I3242_06565		ABC transporter permease		ABC transporter permease	Transport	3033.83	-6.26141	0.102683	60.978	0	0
BIF_00293	I3242_06555		ABC transporter ATP-binding protein		ABC transporter ATP-binding protein	Transport	3366.68	-6.27306	0.105147	59.6596	0	0
BIF_01148	I3242_06560		ABC transporter permease		ABC transporter permease	Transport	2807.43	-6.56419	0.108258	60.6344	0	0
BIF_00322	I3242_03580		FtsX-like permease family protein		FtsX-like permease family protein		15829.6	-6.56643	0.071192	92.2355	0	0
BIF_00609	I3242_08420		PspC domain-containing protein		PspC domain-containing protein		47360.6	-7.7298	0.098756	78.2717	0	0
BIF_00078	I3242_03575		ABC transporter ATP-binding protein		ABC transporter ATP-binding protein		6444.6	-7.78501	0.116619	66.7558	0	0
BIF_01593	I3242_09850		sugar ABC transporter permease		sugar ABC transporter permease	Transport	14452.5	-8.67902	0.0986602	87.9688	0	0
BIF_01592	I3242_09855		carbohydrate ABC transporter substrate-binding protein		extracellular solute-binding protein	Transport	26208.1	-8.923	0.0953385	93.5927	0	0
BIF_00152	I3242_01805		ABC transporter ATP-binding protein		ABC transporter ATP-binding protein		2075.39	-8.94451	0.243415	36.7459	1.35158e-295	2.59321e-294
BIF_01594	I3242_09845		carbohydrate ABC transporter permease		carbohydrate ABC transporter permease	Transport	15724.8	-9.32037	0.112096	83.1466	0	0
