# Supplementary material for: Novel Insights into the Molecular Mechanisms Underlying Robustness and Stability in Probiotic Bifidobacteria
Source: Appl Environ Microbiol. 2023 Feb 21;89(3):e00082-23. doi: 10.1128/aem.00082-23 (PMC10057886; doi:10.1128/aem.00082-23)
Supplement: Supplemental file 6 — Supplemental material. Download aem.00082-23-s0006.xlsx, XLSX file, 0.3 MB [file aem.00082-23-s0006.xlsx]

## Sheet: All genes
BB-12_proteins.fasta	BB-46_proteins.fasta	BB12_gene	BB12_product	BB46_gene	BB46_product	Subsytem in iMS520 and iAZ480	baseMean	log2FoldChange	lfcSE	stat	pvalue	padj
BIF_02032	I3242_00910		flavodoxin		flavodoxin		595.874	6.55758	0.31339	-20.9247	3.19179e-97	2.69635e-96
BIF_01840	I3242_07970		DUF308 domain-containing protein		DUF308 domain-containing protein		14892.1	6.45755	0.110927	-58.2146	0	0
BIF_00999	I3242_09945		isopeptide-forming domain-containing fimbrial protein		SpaH/EbpB family LPXTG-anchored major pilin		18480.5	6.43813	0.122753	-52.448	0	0
BIF_00644	I3242_04095		peroxiredoxin		peroxiredoxin	Oxidative Phosphorylation	9864.94	6.37274	0.123033	-51.7972	0	0
BIF_00931	I3242_00975		YhgE/Pip domain-containing protein		YhgE/Pip domain-containing protein		3953.81	6.20954	0.139413	-44.5406	0	0
BIF_00207	I3242_04210		choloylglycine hydrolase family protein		choloylglycine hydrolase family protein	Bile acid biosynthesis	24286.2	5.69037	0.0960207	-59.2619	0	0
BIF_01955	I3242_00260		hypothetical protein		hypothetical protein		9174.38	5.64273	0.146981	-38.391	0	0
BIF_01649	I3242_08595		alpha-L-arabinofuranosidase		alpha-N-arabinofuranosidase	Amino sugar and nucleotide sugar Metabolism	6293.44	5.61334	0.11971	-46.8912	0	0
BIF_02081	I3242_00660		acetoin reductase		SDR family oxidoreductase	Cell Envelope Biosynthesis	5309.5	5.52838	0.115565	-47.8377	0	0
BIF_00679	I3242_01580		nucleoside hydrolase		nucleoside hydrolase	Purine Metabolism	9298.56	5.50477	0.115418	-47.6943	0	0
BIF_00956	I3242_06840		oleate hydratase		oleate hydratase		15931.1	5.46133	0.105308	-51.8605	0	0
BIF_01289	I3242_01990	trxA	thioredoxin	trxA	thioredoxin	Oxidative Phosphorylation	6864.23	5.46042	0.122653	-44.5192	0	0
BIF_00414	I3242_06045		pyridoxamine 5'-phosphate oxidase family protein		pyridoxamine 5'-phosphate oxidase family protein		15169.3	5.41298	0.138139	-39.185	0	0
BIF_00641	I3242_00150		FAD-dependent oxidoreductase		FAD-dependent oxidoreductase	Oxidative Phosphorylation	9048.56	5.14635	0.138398	-37.185	1.19112e-302	5.18594e-301
BIF_02266	I3242_04040		dihydrodipicolinate reductase		dihydrodipicolinate reductase		11152.1	4.95366	0.12233	-40.4944	0	0
BIF_00625	I3242_00380		DUF2156 domain-containing protein		DUF2156 domain-containing protein		1804.03	4.94102	0.157194	-31.4327	7.23612e-217	1.86166e-215
BIF_01895	I3242_07775		nucleoside hydrolase	rihC	ribonucleoside hydrolase RihC	Purine Metabolism	27961.9	4.91477	0.0905898	-54.253	0	0
BIF_00619	I3242_07165		amino acid ABC transporter ATP-binding protein		amino acid ABC transporter ATP-binding protein	Transport	1588.63	4.66688	0.144014	-32.4057	2.28064e-230	6.45421e-229
BIF_01747	I3242_03435		ABC transporter substrate-binding protein		ABC transporter substrate-binding protein	Transport	2839.36	4.59912	0.167813	-27.4063	2.30742e-165	4.14603e-164
BIF_00857	I3242_07765		ribokinase		ribokinase	Pentose phosphate pathway	5158.13	4.53048	0.11612	-39.0156	0	0
BIF_00711	I3242_00375		esterase		prolyl oligopeptidase family serine peptidase		2132.14	4.49207	0.141599	-31.7238	7.29971e-221	1.96745e-219
BIF_00617	I3242_07170		amino acid ABC transporter permease		amino acid ABC transporter permease	Transport	862.427	4.42853	0.166347	-26.6222	3.75238e-156	5.98266e-155
BIF_01553	I3242_07890	mscL	large conductance mechanosensitive channel protein MscL	mscL	large conductance mechanosensitive channel protein MscL		3666.18	4.32252	0.136639	-31.6347	1.23155e-219	3.24211e-218
BIF_01688	I3242_07370		glycerophosphodiester phosphodiesterase		glycerophosphodiester phosphodiesterase		4266.61	4.31774	0.148052	-29.1636	5.61071e-187	1.17617e-185
BIF_00833	I3242_09535		C1 family peptidase		aminopeptidase		3748.2	4.29806	0.118916	-36.1438	4.66356e-286	1.8204e-284
BIF_01269	I3242_09280		glycerophosphodiester phosphodiesterase		glycerophosphodiester phosphodiesterase	Glycerophospholipid Metabolism	9461.45	4.27662	0.0981144	-43.5881	0	0
BIF_01318	I3242_09290	clpB	ATP-dependent chaperone ClpB	clpB	ATP-dependent chaperone ClpB		23282.2	4.21202	0.117617	-35.8114	7.33467e-281	2.67834e-279
BIF_01680	I3242_09995		potassium channel family protein		ion transporter	Transport	289.501	4.18292	0.217125	-19.2651	1.05542e-82	7.28498e-82
BIF_01657	I3242_00130		DNA starvation/stationary phase protection protein		DNA starvation/stationary phase protection protein		25844.8	4.16363	0.122297	-34.0453	4.75952e-254	1.53937e-252
BIF_00784	I3242_01065		phasin family protein		phasin family protein		16251.4	4.15939	0.0998322	-41.6638	0	0
BIF_00961	I3242_08835	dinB	DNA polymerase IV	dinB	DNA polymerase IV		1242.84	4.14308	0.14701	-28.1822	9.65608e-175	1.85266e-173
BIF_01097	I3242_01545		phosphate ABC transporter substrate-binding protein PstS	pstS	phosphate ABC transporter substrate-binding protein PstS	Transport	967.072	4.09632	0.144031	-28.4406	6.36771e-178	1.28719e-176
BIF_00415	I3242_06035		histidine phosphatase family protein		histidine phosphatase family protein	Glycolysis/Gluconeogenesis	5925.05	3.99001	0.116885	-34.136	2.1542e-255	7.17223e-254
BIF_00176	I3242_02670		putative sulfate exporter family transporter		putative sulfate exporter family transporter		3154.7	3.93432	0.120859	-32.5529	1.90382e-232	5.52595e-231
BIF_01684	I3242_09715		nitroreductase family protein		nitroreductase family protein	0	3899.9	3.92542	0.10589	-37.0706	8.37003e-301	3.50921e-299
BIF_00219	I3242_08570	rbfA	30S ribosome-binding factor RbfA	rbfA	30S ribosome-binding factor RbfA		1021.92	3.87789	0.136656	-28.3769	3.89889e-177	7.74305e-176
BIF_00497	I3242_00145	ahpC	peroxiredoxin	ahpC	peroxiredoxin	Oxidative Phosphorylation	6190.06	3.8616	0.150333	-25.6869	1.638e-145	2.34711e-144
BIF_01202	I3242_08270		class I SAM-dependent methyltransferase		class I SAM-dependent methyltransferase	Cell Envelope Biosynthesis	1635.07	3.8477	0.127404	-30.2007	2.31834e-200	5.58376e-199
BIF_01437	I3242_00495	fbaA	class II fructose-bisphosphate aldolase	fbaA	class II fructose-bisphosphate aldolase	Glycolysis/Gluconeogenesis	2497.58	3.82708	0.110617	-34.5975	2.75889e-262	9.46384e-261
BIF_01448	I3242_01430		TetR/AcrR family transcriptional regulator		TetR/AcrR family transcriptional regulator		2379.84	3.7953	0.109507	-34.6579	3.39592e-263	1.20131e-261
BIF_01410	I3242_02260		23S rRNA pseudouridylate synthase		23S rRNA pseudouridylate synthase		2159.01	3.79267	0.132086	-28.7137	2.57588e-181	5.30164e-180
BIF_00263	I3242_06295		GNAT family N-acetyltransferase		GNAT family N-acetyltransferase		2804.6	3.7575	0.124915	-30.0805	8.73017e-199	2.01685e-197
BIF_00249	I3242_02110		hypothetical protein		hypothetical protein		1223.95	3.64137	0.137967	-26.393	1.64938e-153	2.52311e-152
BIF_01355	I3242_00970		YhgE/Pip domain-containing protein		YhgE/Pip domain-containing protein		906.096	3.62603	0.133509	-27.1596	1.9522e-162	3.39983e-161
BIF_01628	I3242_09480		HD domain-containing protein		HD domain-containing protein		534.168	3.62212	0.194463	-18.6263	1.9669e-77	1.2945e-76
BIF_00351	I3242_07935		GNAT family N-acetyltransferase		GNAT family N-acetyltransferase		618.228	3.50847	0.160235	-21.8958	2.8487e-106	2.60059e-105
BIF_00993	I3242_02690		zinc-dependent alcohol dehydrogenase family protein		zinc-dependent alcohol dehydrogenase family protein	Pyruvate Metabolism	1881.2	3.40582	0.126928	-26.8327	1.34102e-158	2.2324e-157
BIF_01306	I3242_01680		aldo/keto reductase		aldo/keto reductase		3037.5	3.40394	0.113018	-30.1185	2.77566e-199	6.54593e-198
BIF_00521	I3242_02175	pepN	aminopeptidase N	pepN	aminopeptidase N	Cysteine Metabolism	6864.53	3.39455	0.109074	-31.1215	1.23467e-212	3.03837e-211
BIF_01116	I3242_06815		aldo/keto reductase		aldo/keto reductase	Pentose and Glucoronate Interconversions	2786.28	3.36978	0.124182	-27.1358	3.71959e-162	6.37966e-161
BIF_02405	I3242_01385		NAD(P)-dependent glycerol-3-phosphate dehydrogenase		NAD(P)-dependent glycerol-3-phosphate dehydrogenase	Glycerophospholipid Metabolism	3493.85	3.33084	0.106621	-31.24	3.05305e-214	7.68011e-213
BIF_01530	I3242_01485	trmD	tRNA (guanosine(37)-N1)-methyltransferase TrmD	trmD	tRNA (guanosine(37)-N1)-methyltransferase TrmD		1552.41	3.32554	0.12703	-26.1792	4.58324e-151	6.91764e-150
BIF_00083	I3242_03440		methionine ABC transporter ATP-binding protein		methionine ABC transporter ATP-binding protein	Transport	742.198	3.28865	0.138437	-23.7555	9.63644e-125	1.10186e-123
BIF_01345	I3242_07640		HU family DNA-binding protein		HU family DNA-binding protein		27617.9	3.27414	0.0973515	-33.6322	5.68371e-248	1.73891e-246
BIF_01334	I3242_06400		MFS transporter		MFS transporter	Transport	1061.52	3.26579	0.130486	-25.028	3.03131e-138	3.94419e-137
BIF_01153	I3242_08620	truA	tRNA pseudouridine(38-40) synthase TruA	truA	tRNA pseudouridine(38-40) synthase TruA	Pyrimidine Metabolism	803.346	3.25183	0.144879	-22.4451	1.42968e-111	1.4073e-110
BIF_00013	I3242_06205	raiA	ribosome-associated translation inhibitor RaiA	raiA	ribosome-associated translation inhibitor RaiA		36085.4	3.20145	0.122654	-26.1014	3.51804e-150	5.24002e-149
BIF_01133	I3242_05850		ATP-binding cassette domain-containing protein		energy-coupling factor ABC transporter ATP-binding protein		524.101	3.17797	0.154701	-20.5427	8.94624e-94	7.23367e-93
BIF_00796	I3242_07895		nucleoside 2-deoxyribosyltransferase		nucleoside 2-deoxyribosyltransferase		1699.36	3.17295	0.141572	-22.4123	2.98452e-111	2.88759e-110
BIF_00455	I3242_07160		cysteine ABC transporter substrate-binding protein		cysteine ABC transporter substrate-binding protein	Transport	1847.07	3.14915	0.131677	-23.9156	2.10777e-126	2.45979e-125
BIF_01354	I3242_00475		ATP-binding protein		DUF4143 domain-containing protein		495.302	3.12116	0.157006	-19.8792	6.16175e-88	4.65007e-87
BIF_02198	I3242_10075	trxB	thioredoxin-disulfide reductase		thioredoxin-disulfide reductase	Oxidative Phosphorylation	2282.01	3.10048	0.130683	-23.7251	1.98559e-124	2.22543e-123
BIF_01305	I3242_01695		nicotinate phosphoribosyltransferase		nicotinate phosphoribosyltransferase	Nicotinate and Nicotinamide Metabolism	2863.97	3.08084	0.12074	-25.5163	1.29998e-143	1.81676e-142
BIF_01144	I3242_00385	msrB	peptide-methionine (R)-S-oxide reductase MsrB	msrB	peptide-methionine (R)-S-oxide reductase MsrB	Methionine Metabolism	1172.94	3.0486	0.128393	-23.7443	1.25713e-124	1.42307e-123
BIF_02104	I3242_01745	pgi	glucose-6-phosphate isomerase	pgi	glucose-6-phosphate isomerase	Glycolysis/Gluconeogenesis	11831.7	2.98873	0.111125	-26.8952	2.50128e-159	4.22604e-158
BIF_01823	I3242_03850		3-dehydroquinate dehydratase	aroQ	type II 3-dehydroquinate dehydratase	Phenylalanine, tyrosine tryptophan biosynthesis	709.7	2.98715	0.132082	-22.6159	3.01965e-113	3.025e-112
BIF_01352	I3242_00830		hypothetical protein		hypothetical protein		3318.65	2.98647	0.135191	-22.0908	3.87706e-108	3.62713e-107
BIF_00363	I3242_02840		ATP-binding cassette domain-containing protein		ABC transporter ATP-binding protein	Transport	1295.58	2.92041	0.13348	-21.8791	4.10829e-106	3.72047e-105
BIF_01422	I3242_00555		MFS transporter		MFS transporter	Transport	5809.34	2.92041	0.0992682	-29.4194	3.10629e-190	6.89475e-189
BIF_01048	I3242_06650		cell division protein FtsW	ftsW	putative lipid II flippase FtsW		781.75	2.91239	0.12831	-22.6981	4.67819e-114	4.72832e-113
BIF_00616	I3242_07175		amino acid ABC transporter permease		amino acid ABC transporter permease	Transport	1230.48	2.87565	0.134527	-21.3759	2.2388e-101	1.96459e-100
BIF_00890	I3242_07555		WXG100 family type VII secretion target		WXG100 family type VII secretion target		68.6583	2.8482	0.316105	-9.01031	2.05472e-19	4.16836e-19
BIF_01533	I3242_07795		ABC transporter ATP-binding protein		ABC transporter ATP-binding protein		3362.76	2.84706	0.103249	-27.5747	2.23629e-167	4.08303e-166
BIF_02470	I3242_08905		5-formyltetrahydrofolate cyclo-ligase		5-formyltetrahydrofolate cyclo-ligase	One Carbon Pool by Folate	384.548	2.81107	0.16205	-17.347	2.07975e-67	1.15974e-66
BIF_01214	I3242_08130		peptide deformylase		peptide deformylase		621.45	2.78415	0.150461	-18.5041	1.91344e-76	1.23772e-75
BIF_01212	I3242_07625		ECF transporter S component		ECF transporter S component		1759.47	2.76875	0.116133	-23.8413	1.24652e-125	1.43986e-124
BIF_00755	I3242_02255	glmS	glutamine--fructose-6-phosphate transaminase (isomerizing)	glmS	glutamine--fructose-6-phosphate transaminase (isomerizing)	Glutamate Metabolism; Aminosugars Metabolism	9271.01	2.76797	0.107224	-25.8148	6.04302e-147	8.88402e-146
BIF_00691	I3242_03800		acetyltransferase		acetyltransferase		414.564	2.69656	0.151637	-17.783	9.57505e-71	5.61604e-70
BIF_01290	I3242_01985		G5 domain-containing protein		G5 domain-containing protein		4465.9	2.68392	0.100687	-26.656	1.52612e-156	2.46795e-155
BIF_00791	I3242_00995		glucose-6-phosphate dehydrogenase assembly protein OpcA		glucose-6-phosphate dehydrogenase assembly protein OpcA		1213.68	2.6723	0.129284	-20.67	6.44788e-95	5.36691e-94
BIF_00197	I3242_00055		Lrp/AsnC family transcriptional regulator		Lrp/AsnC family transcriptional regulator		1550.78	2.66806	0.115829	-23.0345	2.10517e-117	2.22715e-116
BIF_00869	I3242_00590	malQ	4-alpha-glucanotransferase	malQ	4-alpha-glucanotransferase	Starch Sucrose Metabolism	1625.34	2.65418	0.118271	-22.4416	1.54588e-111	1.50857e-110
BIF_00712	I3242_03470	pflA	pyruvate formate lyase-activating protein	pflA	pyruvate formate lyase-activating protein	Pyruvate Metabolism	1103.29	2.62904	0.152887	-17.1959	2.8486e-66	1.5503e-65
BIF_00211	I3242_02100		DNA-directed RNA polymerase subunit beta'		DNA-directed RNA polymerase subunit beta'		13898.1	2.62597	0.107748	-24.3714	3.44135e-131	4.32845e-130
BIF_00240	I3242_01610		cation transporter		cation transporter		817.612	2.61532	0.148379	-17.626	1.55674e-69	8.94535e-69
BIF_00203	I3242_00810		DNA polymerase III subunit delta'		DNA polymerase III subunit delta'		1296.11	2.60489	0.116848	-22.2929	4.32673e-110	4.15073e-109
BIF_00208	I3242_03265		NUDIX hydrolase		NUDIX hydrolase	Purine Metabolism	2611.88	2.55405	0.114948	-22.2191	2.24364e-109	2.13429e-108
BIF_00250	I3242_09905		cation-translocating P-type ATPase		cation-translocating P-type ATPase		5225.4	2.54539	0.121361	-20.9737	1.13973e-97	9.70057e-97
BIF_01248	I3242_01660		DUF177 domain-containing protein		DUF177 domain-containing protein		685.455	2.51989	0.128034	-19.6814	3.11479e-86	2.2748e-85
BIF_01134	I3242_05845		energy-coupling factor transporter transmembrane protein EcfT		energy-coupling factor transporter transmembrane protein EcfT		176.008	2.51241	0.192416	-13.0572	5.78199e-39	1.86473e-38
BIF_00651	I3242_06030		magnesium transporter CorA family protein		magnesium transporter CorA family protein	Transport	2241.51	2.5003	0.137156	-18.2297	3.00197e-74	1.87748e-73
BIF_01612	I3242_00630	grpE	nucleotide exchange factor GrpE	grpE	nucleotide exchange factor GrpE		6425.41	2.49799	0.145725	-17.1417	7.24538e-66	3.88709e-65
BIF_01151	I3242_06635		FtsQ-type POTRA domain-containing protein		FtsQ-type POTRA domain-containing protein		723.893	2.49783	0.147039	-16.9876	1.01525e-64	5.32065e-64
BIF_01449	I3242_01420		mechanosensitive ion channel		mechanosensitive ion channel		1200.31	2.46514	0.116468	-21.1658	1.97323e-99	1.6922e-98
BIF_01143	I3242_01165		heavy metal translocating P-type ATPase		HAD-IC family P-type ATPase	Transport	1938.84	2.46513	0.124385	-19.8185	2.06043e-87	1.53448e-86
BIF_00872	I3242_05430		DUF262 domain-containing protein		DUF262 domain-containing protein		184.881	2.45414	0.210132	-11.679	1.63147e-31	4.40771e-31
BIF_01499	I3242_00725	recR	recombination protein RecR	recR	recombination protein RecR		387.651	2.45223	0.15681	-15.6383	3.99302e-55	1.71867e-54
BIF_01603	I3242_09630		ABC transporter ATP-binding protein		ABC transporter ATP-binding protein		538.522	2.43853	0.155022	-15.7302	9.3978e-56	4.13942e-55
BIF_00052	I3242_03445		ABC transporter permease		ABC transporter permease	Transport	240.969	2.42999	0.19442	-12.4986	7.59518e-36	2.28057e-35
BIF_01328	I3242_06345		endonuclease/exonuclease/phosphatase family protein		exodeoxyribonuclease III		987.766	2.42768	0.136108	-17.8365	3.68205e-71	2.19373e-70
BIF_00570	I3242_05830		DUF4194 domain-containing protein		DUF4194 domain-containing protein		395.079	2.39342	0.160778	-14.8865	4.03343e-50	1.63066e-49
BIF_00650	I3242_06025		transporter substrate-binding domain-containing protein		glutamate ABC transporter substrate-binding protein		519.643	2.38295	0.133556	-17.8424	3.31391e-71	1.98484e-70
BIF_01416	I3242_02330		ABC transporter permease		ABC transporter permease	Transport	185.05	2.38159	0.191288	-12.4503	1.39322e-35	4.15033e-35
BIF_01394	I3242_04600		DUF1778 domain-containing protein		DUF1778 domain-containing protein		814.385	2.3775	0.177834	-13.3692	9.1503e-41	3.0555e-40
BIF_01330	I3242_06335		DUF3159 domain-containing protein		DUF3159 domain-containing protein		611.922	2.36349	0.144971	-16.3031	9.37928e-60	4.46107e-59
BIF_02222	I3242_01565		LemA family protein		LemA family protein		581.239	2.32927	0.132157	-17.625	1.58395e-69	9.0557e-69
BIF_01607	I3242_07825		glycoside hydrolase family 3 C-terminal domain-containing protein		glycoside hydrolase family 3 C-terminal domain-containing protein	Starch sucrose Metabolism	1056.26	2.31902	0.113226	-20.4813	3.16394e-93	2.52224e-92
BIF_01114	I3242_01260		transporter		hypothetical protein		988.822	2.31026	0.111911	-20.6438	1.10957e-94	9.10172e-94
BIF_01395	I3242_00565		MHS family MFS transporter		MHS family MFS transporter	Transport	2846.62	2.29871	0.108258	-21.2336	4.67537e-100	4.04009e-99
BIF_01650	I3242_08590		LacI family DNA-binding transcriptional regulator		LacI family DNA-binding transcriptional regulator		1060.25	2.28232	0.131933	-17.2991	4.77958e-67	2.62645e-66
BIF_01314	I3242_08800	malQ	4-alpha-glucanotransferase	malQ	4-alpha-glucanotransferase	Starch Sucrose Metabolism	7057.04	2.27142	0.124574	-18.2335	2.79873e-74	1.76009e-73
BIF_00629	I3242_02005	nudC	NAD(+) diphosphatase	nudC	NAD(+) diphosphatase	Nicotinate and Nicotinamide Metabolism	474.693	2.26486	0.136918	-16.5418	1.83481e-61	9.06991e-61
BIF_01595	I3242_09800		alpha-galactosidase		alpha-galactosidase		1445.03	2.2619	0.196669	-11.5011	1.30303e-30	3.44633e-30
BIF_01916	I3242_05910	frr	ribosome recycling factor	frr	ribosome recycling factor		3875.92	2.24441	0.0934156	-24.0261	1.48441e-127	1.7688e-126
BIF_01897	I3242_01335		F0F1 ATP synthase subunit epsilon		F0F1 ATP synthase subunit epsilon	Energy Metabolism	1051.91	2.24262	0.129518	-17.3151	3.62036e-67	1.99915e-66
BIF_00762	I3242_08560		bifunctional riboflavin kinase/FMN adenylyltransferase		bifunctional riboflavin kinase/FMN adenylyltransferase	Riboflavin Metabolism	1398.73	2.22998	0.125241	-17.8055	6.4041e-71	3.77575e-70
BIF_00860	I3242_07110	dapF	diaminopimelate epimerase	dapF	diaminopimelate epimerase	Threonine Lysine Metabolism	1440.54	2.22931	0.117328	-19.0007	1.68199e-80	1.15394e-79
BIF_02535	I3242_02305		sugar ABC transporter substrate-binding protein		sugar ABC transporter substrate-binding protein	Transport	9176.71	2.22751	0.107066	-20.805	3.89849e-96	3.26896e-95
BIF_01575	I3242_02410	pdxS	pyridoxal 5'-phosphate synthase lyase subunit PdxS	pdxS	pyridoxal 5'-phosphate synthase lyase subunit PdxS	Vitamine B6 Metabolism	654.096	2.21857	0.123629	-17.9453	5.22175e-72	3.16097e-71
BIF_00523	I3242_01495		laccase domain-containing protein		laccase domain-containing protein		853.421	2.2174	0.122091	-18.1618	1.03607e-73	6.44414e-73
BIF_01433	I3242_01035		P-II family nitrogen regulator		P-II family nitrogen regulator		419.125	2.20192	0.17138	-12.8482	8.80621e-38	2.75377e-37
BIF_00216	I3242_00815		YbhB/YbcL family Raf kinase inhibitor-like protein		YbhB/YbcL family Raf kinase inhibitor-like protein		1594.37	2.1786	0.109698	-19.86	9.03041e-88	6.76982e-87
BIF_01804	I3242_03460		hypothetical protein		hypothetical protein		322.3	2.17048	0.176469	-12.2995	9.11362e-35	2.6727e-34
BIF_01339	I3242_01315		F0F1 ATP synthase subunit delta		F0F1 ATP synthase subunit delta	Energy Metabolism	5963.67	2.14305	0.149379	-14.3464	1.12253e-46	4.24985e-46
BIF_00775	I3242_02085		A/G-specific adenine glycosylase		A/G-specific adenine glycosylase		914.069	2.14089	0.157125	-13.6255	2.8265e-42	9.75489e-42
BIF_02268	I3242_00580		glycoside hydrolase family 13 protein		glycoside hydrolase family 13 protein	Starch sucrose Metabolism	1771.74	2.13752	0.120427	-17.7496	1.73595e-70	1.01294e-69
BIF_02415	I3242_01690		permease		Pr6Pr family membrane protein		666.52	2.12855	0.133148	-15.9863	1.59211e-57	7.29663e-57
BIF_00761	I3242_08565	truB	tRNA pseudouridine(55) synthase TruB		tRNA pseudouridine(55) synthase TruB	Pyrimidine Metabolism	1230.61	2.12555	0.156564	-13.5762	5.54075e-42	1.90642e-41
BIF_00382	I3242_06735		L-lactate dehydrogenase		L-lactate dehydrogenase	Pyruvate Metabolism; Glycolysis / Gluconeogenesis	6193.86	2.11774	0.0954418	-22.1888	4.40941e-109	4.15954e-108
BIF_00544	I3242_01325		F0F1 ATP synthase subunit gamma		F0F1 ATP synthase subunit gamma	Energy Metabolism	3976.33	2.11344	0.121494	-17.3954	8.93561e-68	5.0324e-67
BIF_01254	I3242_07080		zinc-dependent metalloprotease		zinc-dependent metalloprotease		2324.6	2.11095	0.10696	-19.7358	1.06147e-86	7.85349e-86
BIF_01436	I3242_01050	dnaB	replicative DNA helicase	dnaB	replicative DNA helicase		2170.63	2.11	0.108815	-19.3908	9.23113e-84	6.5721e-83
BIF_02097	I3242_01525		3-deoxy-7-phosphoheptulonate synthase		3-deoxy-7-phosphoheptulonate synthase	Tyrosine, Tryptophan, Phenylalanine Metabolism	1440.35	2.08346	0.12478	-16.697	1.37753e-62	6.89983e-62
BIF_01203	I3242_07705		methionine adenosyltransferase		methionine adenosyltransferase	Methionine Metabolism	2821.7	2.07622	0.139968	-14.8335	8.89263e-50	3.56967e-49
BIF_00799	I3242_02285		beta-galactosidase		beta-galactosidase	Galactose Metabolism	4604.01	2.07251	0.0962085	-21.5418	6.31549e-103	5.58526e-102
BIF_00469	I3242_09700		ABC transporter substrate-binding protein		ABC transporter substrate-binding protein	Transport	5593.74	2.04136	0.116306	-17.5517	5.77645e-69	3.26947e-68
BIF_01302	I3242_01705		non-canonical purine NTP pyrophosphatase		non-canonical purine NTP pyrophosphatase	Purine Metabolism	1001.58	2.03976	0.124469	-16.3877	2.34098e-60	1.13734e-59
BIF_01557	I3242_00050	gdhA	NADP-specific glutamate dehydrogenase	gdhA	NADP-specific glutamate dehydrogenase	Glutamate Metabolism	3207.32	2.02341	0.111756	-18.1056	2.87787e-73	1.78019e-72
BIF_00327	I3242_01330		F0F1 ATP synthase subunit beta	atpD	F0F1 ATP synthase subunit beta	Energy Metabolism	6207.45	2.02331	0.14259	-14.1897	1.06074e-45	3.91125e-45
BIF_02006	I3242_08335		universal stress protein		universal stress protein		5596.61	1.9956	0.105195	-18.9706	2.98752e-80	2.03727e-79
BIF_01303	I3242_01700	rph	ribonuclease PH	rph	ribonuclease PH		1820.26	1.99029	0.105077	-18.9412	5.22338e-80	3.54064e-79
BIF_00088	I3242_01515		C1 family peptidase		C1 family peptidase		2115.84	1.98835	0.103154	-19.2755	8.62424e-83	5.98935e-82
BIF_01268	I3242_09270	upp	uracil phosphoribosyltransferase	upp	uracil phosphoribosyltransferase	Nucleotide Salvage Pathway	3802.63	1.98802	0.112591	-17.6569	9.0015e-70	5.19882e-69
BIF_01340	I3242_01320		F0F1 ATP synthase subunit alpha		F0F1 ATP synthase subunit alpha	Energy Metabolism	11277.3	1.96792	0.144354	-13.6326	2.5633e-42	8.87356e-42
BIF_01562	I3242_00850		hypothetical protein		hypothetical protein		1647.08	1.94522	0.122321	-15.9026	6.0786e-57	2.74143e-56
BIF_01078	I3242_06515		sigma-70 family RNA polymerase sigma factor		sigma-70 family RNA polymerase sigma factor		1032.35	1.94478	0.12261	-15.8615	1.17042e-56	5.2162e-56
BIF_00823	I3242_02215	ftsE	cell division ATP-binding protein FtsE	ftsE	cell division ATP-binding protein FtsE		1888.22	1.94073	0.124636	-15.5712	1.14281e-54	4.88172e-54
BIF_00871	I3242_00255		glycogen/starch/alpha-glucan phosphorylase		glycogen/starch/alpha-glucan phosphorylase	Glycogen Metabolism	11489.4	1.93794	0.111813	-17.3319	2.70179e-67	1.49923e-66
BIF_00831	I3242_08070	rpmE	50S ribosomal protein L31	rpmE	50S ribosomal protein L31		6038.72	1.93325	0.166709	-11.5966	4.28996e-31	1.13996e-30
BIF_00667	I3242_09940		class C sortase		class C sortase		305.754	1.90004	0.157733	-12.046	2.03689e-33	5.79336e-33
BIF_00786	I3242_01055		DUF1727 domain-containing protein		DUF1727 domain-containing protein		1118.65	1.89368	0.116869	-16.2035	4.76523e-59	2.23827e-58
BIF_01287	I3242_02000		alpha/beta hydrolase		alpha/beta hydrolase		417.651	1.89297	0.161064	-11.7529	6.82623e-32	1.85307e-31
BIF_01846	I3242_07195	gmk	guanylate kinase	gmk	guanylate kinase	Nucleotide Salvage Pathway	338.597	1.89113	0.155525	-12.1596	5.09951e-34	1.47261e-33
BIF_01751	I3242_07355	yhbY	ribosome assembly RNA-binding protein YhbY		YhbY family RNA-binding protein		607.412	1.85496	0.158854	-11.6772	1.66747e-31	4.49423e-31
BIF_00790	I3242_01000		glucose-6-phosphate dehydrogenase		glucose-6-phosphate dehydrogenase	Pentose Phosphate Pathway	1802.7	1.85382	0.140017	-13.2399	5.16063e-40	1.68839e-39
BIF_01914	I3242_08340		C40 family peptidase		C40 family peptidase		2524.34	1.83738	0.12686	-14.4836	1.53922e-47	5.92652e-47
BIF_00277	I3242_05785		phosphoglycerate kinase		phosphoglycerate kinase	Glycolysis/Gluconeogenesis	6704.78	1.82943	0.0944268	-19.374	1.27904e-83	8.99301e-83
BIF_02171	I3242_06705	nrdR	transcriptional repressor NrdR	nrdR	transcriptional repressor NrdR		2877.43	1.82911	0.13635	-13.4149	4.94686e-41	1.66167e-40
BIF_00118	I3242_02030		lipoate--protein ligase family protein		lipoate--protein ligase family protein		752.352	1.81856	0.118051	-15.4048	1.51966e-53	6.3713e-53
BIF_01112	I3242_01250	nth	endonuclease III	nth	endonuclease III		564.071	1.81279	0.163584	-11.0816	1.54019e-28	3.92678e-28
BIF_00645	I3242_04075	glgA	glycogen synthase	glgA	glycogen synthase	Glycogen Metabolism	3003.21	1.81184	0.0985865	-18.3782	1.96368e-75	1.24881e-74
BIF_00591	I3242_00265		rhomboid family intramembrane serine protease		rhomboid family intramembrane serine protease		442.561	1.79974	0.137087	-13.1285	2.26188e-39	7.33652e-39
BIF_00763	I3242_00785		penicillin-binding protein		penicillin-binding protein		2182.31	1.78456	0.106403	-16.7717	3.9297e-63	1.99481e-62
BIF_01382	I3242_08255		AI-2E family transporter		AI-2E family transporter		2214.31	1.76662	0.10769	-16.4047	1.76923e-60	8.6326e-60
BIF_01012	I3242_01185		RNA methyltransferase		RNA methyltransferase		412.955	1.76448	0.141406	-12.4781	9.82457e-36	2.94217e-35
BIF_00747	I3242_09685		carbohydrate ABC transporter permease		carbohydrate ABC transporter permease	Transport	1299.86	1.75755	0.113244	-15.52	2.53874e-54	1.0804e-53
BIF_01137	I3242_00440		heavy metal translocating P-type ATPase		heavy metal translocating P-type ATPase		2953.35	1.73122	0.102678	-16.8606	8.77267e-64	4.49351e-63
BIF_00099	I3242_08955		polyribonucleotide nucleotidyltransferase		polyribonucleotide nucleotidyltransferase		13344	1.72756	0.0922666	-18.7236	3.18068e-78	2.10557e-77
BIF_01338	I3242_01310		F0F1 ATP synthase subunit B		F0F1 ATP synthase subunit B	Energy Metabolism	3645.85	1.71356	0.133711	-12.8154	1.34452e-37	4.16985e-37
BIF_00034	I3242_03570		O-acetylhomoserine aminocarboxypropyltransferase/cysteine synthase		O-acetylhomoserine aminocarboxypropyltransferase/cysteine synthase	Methionine Metabolism	1700.09	1.70512	0.203724	-8.36973	5.77511e-17	1.1043e-16
BIF_00332	I3242_07520		ATP-dependent Clp protease ATP-binding subunit		ATP-dependent Clp protease ATP-binding subunit		6394.36	1.70211	0.0919077	-18.5198	1.42891e-76	9.29616e-76
BIF_02800	I3242_06325		sugar ABC transporter substrate-binding protein		hypothetical protein		289.558	1.69156	0.155405	-10.8849	1.36075e-27	3.4079e-27
BIF_00934	I3242_07530		DUF3027 domain-containing protein		DUF3027 domain-containing protein		2507.17	1.6806	0.0996429	-16.8662	7.97451e-64	4.10325e-63
BIF_01329	I3242_06340		DUF3710 domain-containing protein		DUF3710 domain-containing protein		1694.52	1.67883	0.104254	-16.1033	2.42036e-58	1.11376e-57
BIF_00257	I3242_09815		sugar ABC transporter permease		sugar ABC transporter permease		709.792	1.67679	0.148852	-11.2648	1.95799e-29	5.07195e-29
BIF_01598	I3242_09790		threonine ammonia-lyase		threonine ammonia-lyase	Glycine, Serine Threonine Metabolism	2556.45	1.66753	0.101963	-16.3543	4.05076e-60	1.94299e-59
BIF_01818	I3242_01230		chorismate mutase		chorismate mutase	Tyrosine, Tryptophan, Phenylalanine Metabolism	662.399	1.66299	0.128046	-12.9874	1.44174e-38	4.59732e-38
BIF_01115	I3242_01270		inorganic diphosphatase		inorganic diphosphatase	Anaplerotic Reactions	1299.47	1.66219	0.129667	-12.8189	1.28583e-37	4.0098e-37
BIF_00146	I3242_06380		prephenate dehydrogenase/arogenate dehydrogenase family protein		prephenate dehydrogenase/arogenate dehydrogenase family protein	Tyrosine, Tryptophan, Phenylalanine Biosynthesis	829.68	1.66207	0.151692	-10.9569	6.15485e-28	1.55173e-27
BIF_01099	I3242_01535		two-component sensor histidine kinase		two-component sensor histidine kinase		442.94	1.65293	0.13435	-12.3032	8.70227e-35	2.55869e-34
BIF_02975	I3242_09710		DUF4235 domain-containing protein		DUF4235 domain-containing protein		694.99	1.63519	0.126119	-12.9655	1.92039e-38	6.1064e-38
BIF_01602	I3242_09625		FtsX-like permease family protein		FtsX-like permease family protein		1129.97	1.62761	0.121092	-13.441	3.47492e-41	1.17072e-40
BIF_00081	I3242_05825		ATP-binding protein		hypothetical protein		955.469	1.62705	0.120024	-13.5561	7.29426e-42	2.49459e-41
BIF_01172	I3242_01360		tetratricopeptide repeat protein		tetratricopeptide repeat protein		1937.13	1.62392	0.0980288	-16.5658	1.2319e-61	6.14322e-61
BIF_00824	I3242_02220		ABC transporter permease		ABC transporter permease		701.704	1.60871	0.1364	-11.7941	4.18846e-32	1.14525e-31
BIF_01372	I3242_08780		ROK family transcriptional regulator		ROK family transcriptional regulator		1497.67	1.60766	0.118886	-13.5226	1.15008e-41	3.90959e-41
BIF_01401	I3242_08365		histidine kinase		ATPase		622.419	1.6062	0.131915	-12.176	4.17316e-34	1.21129e-33
BIF_02143	I3242_06350		ABC transporter ATP-binding protein		ABC transporter ATP-binding protein	Transport	1219.19	1.60058	0.108019	-14.8176	1.12721e-49	4.50885e-49
BIF_00665	I3242_02075		PFL family protein		PFL family protein		1874.07	1.59869	0.10669	-14.9844	9.28012e-51	3.77881e-50
BIF_00532	I3242_08410		hypothetical protein		alpha/beta hydrolase		2354.89	1.59743	0.134825	-11.8482	2.19983e-32	6.04419e-32
BIF_01924	I3242_08220	ftsH	ATP-dependent zinc metalloprotease FtsH	ftsH	ATP-dependent zinc metalloprotease FtsH		4390.35	1.59591	0.0929135	-17.1763	3.99585e-66	2.16426e-65
BIF_01896	I3242_01305	atpE	ATP synthase F0 subunit C	atpE	ATP synthase F0 subunit C	Energy Metabolism	1186.97	1.58919	0.12413	-12.8027	1.58436e-37	4.88691e-37
BIF_01145	I3242_05750	brnQ	branched-chain amino acid transport system II carrier protein	brnQ	branched-chain amino acid transport system II carrier protein	Transport	1556.11	1.58104	0.104698	-15.101	1.59441e-51	6.58714e-51
BIF_01389	I3242_07835		gamma-glutamylcysteine synthetase		gamma-glutamylcysteine synthetase	Glutamate Metabolism	1247.19	1.58076	0.167573	-9.43327	3.97508e-21	8.44238e-21
BIF_01267	I3242_09260		hypothetical protein		hypothetical protein		449.781	1.57932	0.145209	-10.8762	1.49701e-27	3.73264e-27
BIF_01529	I3242_01585	rimM	ribosome maturation factor RimM	rimM	ribosome maturation factor RimM		1823.03	1.57411	0.123218	-12.775	2.2621e-37	6.93956e-37
BIF_01447	I3242_01435		DUF2974 domain-containing protein		DUF2974 domain-containing protein		1204.58	1.57309	0.106186	-14.8145	1.18002e-49	4.68695e-49
BIF_00932	I3242_08845		ferredoxin family protein		ferredoxin family protein		1329.46	1.56429	0.109208	-14.3239	1.55134e-46	5.81497e-46
BIF_01336	I3242_01295		homoserine O-succinyltransferase		homoserine O-succinyltransferase	Methionine Metabolism	1416.45	1.56346	0.103108	-15.1633	6.19226e-52	2.57707e-51
BIF_01383	I3242_08250		glycosyltransferase		glycosyltransferase family 2 protein		991.656	1.55481	0.111384	-13.959	2.77338e-44	1.00302e-43
BIF_00498	I3242_04275		bifunctional ADP-dependent NAD(P)H-hydrate dehydratase/NAD(P)H-hydrate epimerase		bifunctional ADP-dependent NAD(P)H-hydrate dehydratase/NAD(P)H-hydrate epimerase		1856.01	1.53879	0.119532	-12.8734	6.35346e-38	1.99228e-37
BIF_01331	I3242_06330		class I SAM-dependent RNA methyltransferase		class I SAM-dependent RNA methyltransferase		854.432	1.53864	0.123553	-12.4532	1.3431e-35	4.01158e-35
BIF_00225	I3242_03505		ATP-dependent Clp protease proteolytic subunit		ATP-dependent Clp protease proteolytic subunit		1411.52	1.53339	0.113865	-13.4667	2.4575e-41	8.30414e-41
BIF_01154	I3242_08625	rplQ	50S ribosomal protein L17	rplQ	50S ribosomal protein L17		2057.03	1.53066	0.0977012	-15.6667	2.5547e-55	1.10379e-54
BIF_01174	I3242_01350		GTPase		hypothetical protein		4477.54	1.5249	0.094271	-16.1758	7.47745e-59	3.48332e-58
BIF_02118	I3242_02320		ABC transporter substrate-binding protein		ABC transporter substrate-binding protein	Transport	1648.74	1.52463	0.152994	-9.96528	2.16254e-23	4.82839e-23
BIF_02825	I3242_06645	murG	undecaprenyldiphospho-muramoylpentapeptide beta-N-acetylglucosaminyltransferase		UDP-N-acetylglucosamine--N-acetylmuramyl- (pentapeptide) pyrophosphoryl-undecaprenol N-acetylglucosamine transferase	Cell Envelope Biosynthesis	1368.07	1.52367	0.105661	-14.4204	3.85249e-47	1.47831e-46
BIF_01184	I3242_06740	hflX	GTPase HflX	hflX	GTPase HflX		543.698	1.52029	0.134208	-11.3279	9.54863e-30	2.5079e-29
BIF_00037	I3242_07790		ABC transporter ATP-binding protein		ABC transporter ATP-binding protein		3492.07	1.51848	0.114046	-13.3146	1.90314e-40	6.28092e-40
BIF_01100	I3242_01530	mtnN	5'-methylthioadenosine/S-adenosylhomocysteine nucleosidase	mtnN	5'-methylthioadenosine/S-adenosylhomocysteine nucleosidase	Arginine Proline Metabolism	658.89	1.51067	0.152507	-9.90559	3.93626e-23	8.71986e-23
BIF_01894	I3242_05435		adenine-specific methyltransferase EcoRI family protein		adenine-specific methyltransferase EcoRI family protein		162.219	1.50467	0.211277	-7.12177	1.06549e-12	1.79485e-12
BIF_02980	I3242_10020		disulfide bond formation protein DsbA		disulfide bond formation protein DsbA		1355.97	1.50188	0.108235	-13.8762	8.8336e-44	3.15446e-43
BIF_00646	I3242_06640	murC	UDP-N-acetylmuramate--L-alanine ligase	murC	UDP-N-acetylmuramate--L-alanine ligase	Cell Envelope Biosynthesis	1375.24	1.4833	0.10836	-13.6887	1.18686e-42	4.13392e-42
BIF_00400	I3242_07560	groL	chaperonin GroEL	groL	chaperonin GroEL		14113.4	1.4805	0.112132	-13.2031	8.41914e-40	2.74653e-39
BIF_01432	I3242_01030		ammonium transporter		ammonium transporter	Transport	1963.52	1.47993	0.106144	-13.9426	3.49192e-44	1.25487e-43
BIF_00785	I3242_01060		glutamine amidotransferase		glutamine amidotransferase		409.32	1.47577	0.15184	-9.71925	2.49614e-22	5.44438e-22
BIF_00611	I3242_03295	glgX	glycogen debranching protein GlgX	glgX	glycogen debranching protein GlgX	Glycogen Metabolism	3727.85	1.46754	0.112913	-12.9971	1.27009e-38	4.06141e-38
BIF_00902	I3242_08665	rplO	50S ribosomal protein L15	rplO	50S ribosomal protein L15		2456.32	1.4568	0.110411	-13.1944	9.45663e-40	3.07612e-39
BIF_02173	I3242_06950	dusB	tRNA dihydrouridine synthase DusB	dusB	tRNA dihydrouridine synthase DusB		396.167	1.45186	0.17559	-8.26845	1.35713e-16	2.5435e-16
BIF_00309	I3242_01555	pstA	phosphate ABC transporter permease PstA	pstA	phosphate ABC transporter permease PstA	Transport	308.161	1.45183	0.172003	-8.44069	3.15465e-17	6.10438e-17
BIF_00601	I3242_08060	prmC	peptide chain release factor N(5)-glutamine methyltransferase	prmC	peptide chain release factor N(5)-glutamine methyltransferase		303.688	1.4497	0.159362	-9.0969	9.2951e-20	1.90963e-19
BIF_01679	I3242_10015		protein kinase		protein kinase		2155.27	1.44556	0.119861	-12.0603	1.71245e-33	4.88286e-33
BIF_00795	I3242_01425		aspartate ammonia-lyase		aspartate ammonia-lyase	Alanine Aspartate Metabolism	554.806	1.43796	0.127965	-11.2372	2.67873e-29	6.9231e-29
BIF_00519	I3242_07660		proteasome accessory factor PafA2		proteasome accessory factor PafA2		448.296	1.42401	0.142715	-9.97798	1.90303e-23	4.25737e-23
BIF_00921	I3242_02975		TrkA family potassium uptake protein		TrkA family potassium uptake protein	Transport	139.742	1.42145	0.196972	-7.21653	5.33309e-13	9.05105e-13
BIF_01445	I3242_02940		putative ABC transporter permease		putative ABC transporter permease		454.968	1.41791	0.133015	-10.6598	1.57006e-26	3.84698e-26
BIF_00675	I3242_08890	groES	co-chaperone GroES	groES	co-chaperone GroES		6803.83	1.41694	0.141412	-10.02	1.24527e-23	2.79692e-23
BIF_01566	I3242_00280		class E sortase		class E sortase		762.43	1.41542	0.118938	-11.9005	1.17652e-32	3.28034e-32
BIF_01473	I3242_04335		MFS transporter		MFS transporter		238.807	1.41374	0.161909	-8.73167	2.50934e-18	4.97474e-18
BIF_01415	I3242_02325		ABC transporter permease		ABC transporter permease	Transport	476.169	1.40959	0.132234	-10.6598	1.56895e-26	3.84698e-26
BIF_01373	I3242_08785	glgX	glycogen debranching protein GlgX	glgX	glycogen debranching protein GlgX	Glycogen Metabolism	2007.77	1.40556	0.101753	-13.8135	2.11197e-43	7.47111e-43
BIF_01321	I3242_08505		alpha-D-glucose phosphate-specific phosphoglucomutase		alpha-D-glucose phosphate-specific phosphoglucomutase	Glycolysis/Gluconeogenesis	12125.9	1.4049	0.148991	-9.42945	4.12233e-21	8.73872e-21
BIF_02395	I3242_09215	murA	UDP-N-acetylglucosamine 1-carboxyvinyltransferase	murA	UDP-N-acetylglucosamine 1-carboxyvinyltransferase	Cell Envelope Biosynthesis	4049.72	1.40167	0.0973988	-14.3911	5.88832e-47	2.2443e-46
BIF_00683	I3242_06135		DEAD/DEAH box helicase		DEAD/DEAH box helicase		2445.45	1.40091	0.0974	-14.3831	6.60589e-47	2.50935e-46
BIF_01790	I3242_06105	dut	dUTP diphosphatase	dut	dUTP diphosphatase	Nucleotide Salvage Pathway	532.158	1.3968	0.141413	-9.87749	5.212e-23	1.15234e-22
BIF_01525	I3242_01600		endonuclease/exonuclease/phosphatase family protein		endonuclease/exonuclease/phosphatase family protein		559.69	1.39592	0.137913	-10.1217	4.42473e-24	1.00781e-23
BIF_02137	I3242_06425		NUDIX hydrolase		NUDIX hydrolase		1483.91	1.39556	0.151948	-9.18451	4.13423e-20	8.58705e-20
BIF_00379	I3242_06660		phospho-N-acetylmuramoyl-pentapeptide- transferase		phospho-N-acetylmuramoyl-pentapeptide- transferase	Cell Envelope Biosynthesis	966.589	1.39314	0.107891	-12.9124	3.83092e-38	1.21134e-37
BIF_00547	I3242_07115		glutamate racemase		glutamate racemase	Cell Envelope Biosynthesis	633.07	1.38683	0.121535	-11.411	3.68539e-30	9.702e-30
BIF_01376	I3242_08910		zinc ribbon domain-containing protein		zinc ribbon domain-containing protein		264.032	1.37917	0.197629	-6.97855	2.98253e-12	4.95774e-12
BIF_00998	I3242_09010		VWA domain-containing protein		VWA domain-containing protein		8448.86	1.36889	0.0887465	-15.4248	1.11545e-53	4.69401e-53
BIF_01003	I3242_07960		citrate synthase		citrate synthase	Citric Acid Cycle	1724.05	1.36271	0.11698	-11.6491	2.31921e-31	6.20649e-31
BIF_00421	I3242_06490	ybaK	Cys-tRNA(Pro) deacylase	ybaK	Cys-tRNA(Pro) deacylase		262.23	1.36233	0.182039	-7.48372	7.2249e-14	1.24864e-13
BIF_01034	I3242_02095	rpoB	DNA-directed RNA polymerase subunit beta		DNA-directed RNA polymerase subunit beta		18561.3	1.35613	0.104861	-12.9326	2.94636e-38	9.34252e-38
BIF_00936	I3242_07540		HAMP domain-containing histidine kinase		HAMP domain-containing histidine kinase		1009.77	1.3559	0.11409	-11.8845	1.42503e-32	3.96347e-32
BIF_01442	I3242_08050		branched-chain amino acid ABC transporter permease		branched-chain amino acid ABC transporter permease	Transport	448.61	1.35531	0.136645	-9.9185	3.45924e-23	7.69324e-23
BIF_00819	I3242_09025		holo-ACP synthase		4'-phosphopantetheinyl transferase superfamily protein	Pantothenate and CoA Biosynthesis	886.945	1.35335	0.111375	-12.1513	5.6465e-34	1.62642e-33
BIF_01882	I3242_01675		DUF3039 domain-containing protein		DUF3039 domain-containing protein		611.458	1.35284	0.162127	-8.34437	7.15953e-17	1.36441e-16
BIF_00406	I3242_04055		glutamate synthase subunit beta		glutamate synthase subunit beta	Glutamate Metabolism	2101.3	1.34758	0.130317	-10.3408	4.60784e-25	1.08442e-24
BIF_00924	I3242_01200	gatB	Asp-tRNA(Asn)/Glu-tRNA(Gln) amidotransferase subunit GatB	gatB	Asp-tRNA(Asn)/Glu-tRNA(Gln) amidotransferase subunit GatB	Alanine Aspartate Metabolism	1714.89	1.34397	0.119037	-11.2904	1.4642e-29	3.81907e-29
BIF_00671	I3242_01235		tubuliform spidroin		hypothetical protein		582.945	1.3347	0.125883	-10.6027	2.89457e-26	7.03144e-26
BIF_01173	I3242_01355		hypothetical protein		hypothetical protein		2132.47	1.33014	0.10886	-12.2188	2.4663e-34	7.17701e-34
BIF_02258	I3242_03140		WhiB family transcriptional regulator		WhiB family transcriptional regulator		1544.64	1.32671	0.152651	-8.69114	3.58805e-18	7.07609e-18
BIF_00304	I3242_06940		cell division protein SepF		cell division protein SepF		1097.77	1.32587	0.1116	-11.8806	1.49299e-32	4.13498e-32
BIF_01147	I3242_00985	gndA	NADP-dependent phosphogluconate dehydrogenase	gndA	NADP-dependent phosphogluconate dehydrogenase	Pentose Phosphate Pathway	3237.54	1.31319	0.104475	-12.5694	3.10982e-36	9.36253e-36
BIF_01901	I3242_05780		triose-phosphate isomerase		triose-phosphate isomerase	Glycolysis/Gluconeogenesis	874.934	1.30764	0.120311	-10.8689	1.62209e-27	4.03561e-27
BIF_01185	I3242_06745		class I SAM-dependent methyltransferase		methyltransferase		396.438	1.30373	0.134669	-9.68106	3.62933e-22	7.90076e-22
BIF_00526	I3242_07090		phosphotransferase		phosphotransferase		2112.71	1.29988	0.121411	-10.7064	9.49849e-27	2.33745e-26
BIF_01284	I3242_07690	fmt	methionyl-tRNA formyltransferase		methionyl-tRNA formyltransferase	Folate Metabolism	1472.25	1.29737	0.110289	-11.7633	6.03182e-32	1.64135e-31
BIF_02885	I3242_02090		hypothetical protein		hypothetical protein		541.33	1.29021	0.124306	-10.3793	3.08129e-25	7.2971e-25
BIF_01083	I3242_09220		FAD-dependent oxidoreductase		FAD-dependent oxidoreductase	Other	2250.71	1.28962	0.154796	-8.3311	8.00943e-17	1.52125e-16
BIF_01098	I3242_01540		response regulator transcription factor		response regulator transcription factor		203.442	1.28904	0.194312	-6.63385	3.27041e-11	5.27365e-11
BIF_00142	I3242_01560		phosphate ABC transporter ATP-binding protein		phosphate ABC transporter ATP-binding protein	Transport	292.905	1.28755	0.155102	-8.30129	1.0299e-16	1.94633e-16
BIF_01067	I3242_00320		FHA domain-containing protein		FHA domain-containing protein		3074.17	1.28156	0.123012	-10.4182	2.04789e-25	4.90109e-25
BIF_02515	I3242_08380	menA	1,4-dihydroxy-2-naphthoate octaprenyltransferase	menA	1,4-dihydroxy-2-naphthoate octaprenyltransferase	Ubiquinone Metabolism	397.429	1.27724	0.142419	-8.96819	3.01418e-19	6.09295e-19
BIF_01353	I3242_00825		formate--tetrahydrofolate ligase		formate--tetrahydrofolate ligase	One Carbon Pool by Folate	1931.35	1.27521	0.103375	-12.3358	5.8113e-35	1.72209e-34
BIF_01241	I3242_08315		low molecular weight phosphotyrosine protein phosphatase		low molecular weight phosphotyrosine protein phosphatase		376.915	1.26911	0.149682	-8.47875	2.27631e-17	4.41988e-17
BIF_00071	I3242_02280		carbohydrate ABC transporter permease		ABC transporter permease subunit	Transport	1789.6	1.26553	0.108399	-11.6747	1.71719e-31	4.60629e-31
BIF_01614	I3242_00625	dnaK	molecular chaperone DnaK	dnaK	molecular chaperone DnaK		12756.7	1.26532	0.123486	-10.2467	1.22464e-24	2.82918e-24
BIF_01682	I3242_09705		histidine phosphatase family protein		histidine phosphatase family protein	Glycolysis/Gluconeogenesis	2341.06	1.25985	0.0976516	-12.9015	4.41296e-38	1.38763e-37
BIF_02022	I3242_09185		diaminopimelate decarboxylase		diaminopimelate decarboxylase	Threonine Lysine Metabolism	1209.73	1.25673	0.125727	-9.99573	1.59105e-23	3.56647e-23
BIF_01337	I3242_01300	atpB	F0F1 ATP synthase subunit A	atpB	F0F1 ATP synthase subunit A	Energy Metabolism	2859.65	1.25394	0.101862	-12.3103	7.97749e-35	2.35784e-34
BIF_00441	I3242_03960		NAD(P)(+) transhydrogenase (Re/Si-specific) subunit beta		NAD(P)(+) transhydrogenase (Re/Si-specific) subunit beta	Nicotinate and Nicotinamide Metabolism	1552.55	1.25117	0.148468	-8.42721	3.54018e-17	6.82707e-17
BIF_00471	I3242_02045		NADH:flavin oxidoreductase/NADH oxidase		tRNA-dihydrouridine synthase		1992.99	1.25075	0.113644	-11.0059	3.58087e-28	9.04809e-28
BIF_01785	I3242_03890		SUF system NifU family Fe-S cluster assembly protein		SUF system NifU family Fe-S cluster assembly protein		253.242	1.2473	0.15296	-8.15439	3.50951e-16	6.53415e-16
BIF_00770	I3242_08020		undecaprenyl/decaprenyl-phosphate alpha-N-acetylglucosaminyl 1-phosphate transferase		undecaprenyl/decaprenyl-phosphate alpha-N-acetylglucosaminyl 1-phosphate transferase	Cell Envelope Biosynthesis	434.016	1.23456	0.140881	-8.76311	1.89942e-18	3.77974e-18
BIF_02184	I3242_09170	maf	septum formation protein Maf		Maf family protein		697.015	1.23058	0.120065	-10.2494	1.19134e-24	2.76353e-24
BIF_01096	I3242_01550	pstC	phosphate ABC transporter permease subunit PstC	pstC	phosphate ABC transporter permease subunit PstC	Transport	365.905	1.22845	0.155755	-7.88708	3.09346e-15	5.56724e-15
BIF_00756	I3242_08005		AAA family ATPase		AAA family ATPase		672.804	1.2231	0.115436	-10.5956	3.12472e-26	7.57426e-26
BIF_01332	I3242_06440		ParA family protein		ParA family protein		1498.85	1.22284	0.10241	-11.9406	7.26769e-33	2.04145e-32
BIF_01368	I3242_01390		D-alanine--D-alanine ligase		D-alanine--D-alanine ligase	Cell Envelope Biosynthesis	960.022	1.21245	0.118977	-10.1907	2.18196e-24	5.0101e-24
BIF_00827	I3242_01110		YggS family pyridoxal phosphate-dependent enzyme		YggS family pyridoxal phosphate-dependent enzyme		778.983	1.21041	0.111369	-10.8685	1.62943e-27	4.045e-27
BIF_01655	I3242_00140		carbonic anhydrase		carbonic anhydrase	Nitrogen Metabolism	786.619	1.20535	0.121558	-9.91591	3.55012e-23	7.87988e-23
BIF_00342	I3242_02610		phosphoribosylaminoimidazolesuccinocarboxamide synthase		phosphoribosylaminoimidazolesuccinocarboxamide synthase	Purine Metabolism	1927.38	1.2031	0.11558	-10.4092	2.25038e-25	5.37433e-25
BIF_01186	I3242_06750	hrpA	ATP-dependent RNA helicase HrpA	hrpA	ATP-dependent RNA helicase HrpA		1563.85	1.19843	0.11554	-10.3724	3.30936e-25	7.82088e-25
BIF_00308	I3242_07380		MFS transporter		MFS transporter		418.775	1.19084	0.181652	-6.55562	5.54102e-11	8.85936e-11
BIF_01393	I3242_04605		GNAT family N-acetyltransferase		GNAT family N-acetyltransferase		942.68	1.18991	0.130857	-9.09322	9.61469e-20	1.96814e-19
BIF_00858	I3242_07100		PHP domain-containing protein		PHP domain-containing protein		1068.8	1.1868	0.122933	-9.6541	4.72299e-22	1.02031e-21
BIF_00320	I3242_07740		pyridoxal phosphate-dependent aminotransferase		aminotransferase class I/II-fold pyridoxal phosphate-dependent enzyme	Methionine Metabolism	480.446	1.18678	0.137159	-8.65261	5.03362e-18	9.87531e-18
BIF_00467	I3242_07695	ilvD	dihydroxy-acid dehydratase	ilvD	dihydroxy-acid dehydratase	Valine, Leucine, Isoleucine Biosynthesis	3470.95	1.17902	0.14619	-8.06498	7.32486e-16	1.35045e-15
BIF_02105	I3242_01760		ribonuclease HII		ribonuclease HII		345.094	1.17538	0.148101	-7.93633	2.08252e-15	3.77186e-15
BIF_00301	I3242_03250	uvrB	excinuclease ABC subunit UvrB	uvrB	excinuclease ABC subunit UvrB		695.531	1.17468	0.114615	-10.2489	1.19645e-24	2.76971e-24
BIF_01028	I3242_02865		DUF4190 domain-containing protein		hypothetical protein		280.883	1.16822	0.164285	-7.11096	1.1524e-12	1.93836e-12
BIF_00664	I3242_02205		DNA polymerase III		DNA polymerase III subunit epsilon		918.119	1.15801	0.126125	-9.18141	4.25487e-20	8.82144e-20
BIF_01481	I3242_09870		nucleoside deaminase		nucleoside deaminase		474.388	1.15441	0.135462	-8.52203	1.56781e-17	3.05466e-17
BIF_01584	I3242_01440		methylated-DNA--[protein]-cysteine S-methyltransferase		methylated-DNA--[protein]-cysteine S-methyltransferase		571.229	1.15254	0.125958	-9.15021	5.68245e-20	1.17597e-19
BIF_00171	I3242_07030		nucleoside hydrolase		nucleoside hydrolase	Purine Metabolism	440.677	1.1508	0.142013	-8.10343	5.3429e-16	9.91502e-16
BIF_00542	I3242_06725	lexA	transcriptional repressor LexA	lexA	transcriptional repressor LexA		6527.44	1.14764	0.114419	-10.0301	1.12366e-23	2.5288e-23
BIF_01405	I3242_06165		polyprenyl synthetase family protein		polyprenyl synthetase family protein	Terpenoid Biosynthesis	501.271	1.1415	0.145636	-7.83802	4.57696e-15	8.21097e-15
BIF_00588	I3242_08010	orn	oligoribonuclease	orn	oligoribonuclease		726.881	1.13878	0.112618	-10.1118	4.89517e-24	1.10605e-23
BIF_00707	I3242_01605	ffh	signal recognition particle protein	ffh	signal recognition particle protein		1676.79	1.12857	0.0950882	-11.8686	1.72277e-32	4.75651e-32
BIF_01491	I3242_07340		glycosyltransferase		glycosyltransferase family 2 protein		1027.99	1.12675	0.111368	-10.1173	4.63044e-24	1.05043e-23
BIF_01834	I3242_03215		2-C-methyl-D-erythritol 2,4-cyclodiphosphate synthase		2-C-methyl-D-erythritol 2,4-cyclodiphosphate synthase	Terpenoid Biosynthesis	107.642	1.12267	0.211259	-5.31417	1.07145e-07	1.56098e-07
BIF_01052	I3242_01135		30S ribosomal protein S18		30S ribosomal protein S18		1158.69	1.12266	0.139553	-8.04467	8.64774e-16	1.58916e-15
BIF_00994	I3242_02135		cadherin-like domain-containing protein		tandem-95 repeat protein		2229.09	1.12174	0.109784	-10.2176	1.653e-24	3.81099e-24
BIF_00340	I3242_00680	tadA	Flp pilus assembly complex ATPase component TadA	tadA	Flp pilus assembly complex ATPase component TadA		60.5717	1.11552	0.317925	-3.50876	0.000450196	0.000570047
BIF_01671	I3242_10060		hypothetical protein		hypothetical protein		1151.8	1.1134	0.134381	-8.28539	1.17718e-16	2.22095e-16
BIF_01319	I3242_09310		fumarylacetoacetate hydrolase family protein		fumarylacetoacetate hydrolase family protein		2735.34	1.10255	0.102246	-10.7834	4.1252e-27	1.01959e-26
BIF_00509	I3242_06655	murD	UDP-N-acetylmuramoyl-L-alanine--D-glutamate ligase	murD	UDP-N-acetylmuramoyl-L-alanine--D-glutamate ligase	Cell Envelope Biosynthesis	1146.18	1.09749	0.106803	-10.2758	9.05437e-25	2.11331e-24
BIF_00866	I3242_06125		DNA topoisomerase IV subunit A		DNA topoisomerase IV subunit A		1260.11	1.09627	0.115241	-9.51282	1.85566e-21	3.97843e-21
BIF_01362	I3242_06685	rsmH	16S rRNA (cytosine(1402)-N(4))-methyltransferase RsmH	rsmH	16S rRNA (cytosine(1402)-N(4))-methyltransferase RsmH		1446.83	1.09528	0.11461	-9.55659	1.217e-21	2.61909e-21
BIF_01454	I3242_00015	recF	DNA replication and repair protein RecF		DNA replication/repair protein RecF		380.614	1.09368	0.135575	-8.06698	7.20608e-16	1.33072e-15
BIF_01460	I3242_09120		pyridoxal phosphate-dependent aminotransferase		pyridoxal phosphate-dependent aminotransferase	Alanine Aspartate Metabolism	4491.47	1.0917	0.0974184	-11.2063	3.79814e-29	9.79384e-29
BIF_01691	I3242_02720		excinuclease ABC subunit UvrA		ATP-binding cassette domain-containing protein		566.773	1.09124	0.120324	-9.06922	1.19876e-19	2.44503e-19
BIF_01378	I3242_08920		hypothetical protein		hypothetical protein		163.741	1.08769	0.181926	-5.97877	2.24834e-09	3.44867e-09
BIF_01023	I3242_00800	topA	type I DNA topoisomerase	topA	type I DNA topoisomerase		4495.95	1.08757	0.105447	-10.3139	6.09796e-25	1.42917e-24
BIF_00264	I3242_05860		metallopeptidase family protein		metallopeptidase family protein		509.718	1.08405	0.137075	-7.9084	2.60718e-15	4.69957e-15
BIF_01601	I3242_09620		amino acid permease		amino acid permease	Transport	1005.83	1.08229	0.122634	-8.82535	1.09114e-18	2.18228e-18
BIF_00960	I3242_08840		succinyldiaminopimelate transaminase	dapC	succinyldiaminopimelate transaminase		1806.75	1.07637	0.0963535	-11.1711	5.64903e-29	1.4435e-28
BIF_01182	I3242_02495		transcriptional repressor		transcriptional repressor		730.163	1.0662	0.117227	-9.09512	9.44857e-20	1.93764e-19
BIF_02905	I3242_01995		NUDIX hydrolase family protein		NUDIX hydrolase family protein		620.539	1.05571	0.118478	-8.91061	5.07528e-19	1.02228e-18
BIF_01477	I3242_01890		DUF4012 domain-containing protein		DUF4012 domain-containing protein		199.884	1.04951	0.172202	-6.09466	1.09669e-09	1.70295e-09
BIF_01361	I3242_06680		hypothetical protein		hypothetical protein		530.802	1.04824	0.152343	-6.88083	5.9505e-12	9.81919e-12
BIF_01311	I3242_08290	galE	UDP-glucose 4-epimerase GalE	galE	UDP-glucose 4-epimerase GalE	Lacto-N-biose; Galacto-N-biose pathway	1673.9	1.04714	0.100458	-10.4236	1.93403e-25	4.63839e-25
BIF_02895	I3242_02050		quinone-dependent dihydroorotate dehydrogenase		quinone-dependent dihydroorotate dehydrogenase	Purine Pyrimidine Biosynthesis	1432.8	1.04679	0.108405	-9.65633	4.62121e-22	1.00023e-21
BIF_01805	I3242_00805	tmk	dTMP kinase	tmk	dTMP kinase	Nucleotide Salvage Pathway	576.119	1.04489	0.134946	-7.74303	9.70714e-15	1.72775e-14
BIF_01293	I3242_01020		TetR/AcrR family transcriptional regulator		TetR/AcrR family transcriptional regulator		235.496	1.04245	0.164349	-6.34287	2.25519e-10	3.57546e-10
BIF_00031	I3242_04450		tryptophan synthase subunit alpha		tryptophan synthase subunit alpha	Tyrosine, Tryptophan, Phenylalanine Metabolism	828.514	1.02868	0.148713	-6.91722	4.60589e-12	7.62261e-12
BIF_02305	I3242_00275		DUF881 domain-containing protein		DUF881 domain-containing protein		862.614	1.02766	0.139159	-7.3848	1.52684e-13	2.61085e-13
BIF_00935	I3242_07535		cold shock domain-containing protein		cold-shock protein		1779.66	1.02752	0.135358	-7.5911	3.17212e-14	5.54998e-14
BIF_00571	I3242_05835		DUF3375 family protein		DUF3375 domain-containing protein		1491.36	1.01965	0.103481	-9.85356	6.61579e-23	1.45986e-22
BIF_01945	I3242_01465		sugar kinase		sugar kinase		3555.62	1.01435	0.107979	-9.39392	5.78084e-21	1.22316e-20
BIF_01209	I3242_10095		hypothetical protein		KH domain-containing protein		927.202	1.00721	0.141144	-7.136	9.60834e-13	1.62096e-12
BIF_01033	I3242_06150		type IIA DNA topoisomerase subunit B		type IIA DNA topoisomerase subunit B		1675.08	1.00659	0.131435	-7.6584	1.88262e-14	3.32469e-14
BIF_00918	I3242_02955		HAD-IIA family hydrolase		HAD family hydrolase		460.331	0.996237	0.185038	-5.38397	7.28599e-08	1.06698e-07
BIF_01347	I3242_01570		DUF2207 domain-containing protein		DUF2207 domain-containing protein		465.939	0.9927	0.167307	-5.93339	2.96744e-09	4.52105e-09
BIF_00593	I3242_03455		NAD+ synthase		NAD+ synthase	Glutamate Metabolism; Nicotinate nicotinamide Metabolism	1825.21	0.992226	0.161324	-6.15051	7.72341e-10	1.20592e-09
BIF_00927	I3242_00670		DedA family protein		DedA family protein		270.495	0.989409	0.165461	-5.9797	2.23549e-09	3.43362e-09
BIF_02600	I3242_07675	serB	phosphoserine phosphatase SerB	serB	phosphoserine phosphatase SerB	Glycine, Serine Threonine Metabolism	121.75	0.984714	0.203729	-4.83344	1.34195e-06	1.88707e-06
BIF_00925	I3242_06525		peptidoglycan bridge formation glycyltransferase FemA/FemB family protein		GNAT family N-acetyltransferase		530.053	0.982785	0.123237	-7.97474	1.52699e-15	2.77457e-15
BIF_01946	I3242_01470		50S ribosomal protein L28		50S ribosomal protein L28		5899.05	0.975982	0.127389	-7.66146	1.83835e-14	3.25157e-14
BIF_00719	I3242_07525		universal stress protein		universal stress protein		1478.18	0.973022	0.129188	-7.53181	5.00402e-14	8.7013e-14
BIF_02565	I3242_08065	prfA	peptide chain release factor 1	prfA	peptide chain release factor 1		601.012	0.966314	0.145305	-6.65023	2.92645e-11	4.73248e-11
BIF_01426	I3242_09250		RNA degradosome polyphosphate kinase		RNA degradosome polyphosphate kinase	Purine Metabolism	3553.8	0.958169	0.14336	-6.68368	2.33023e-11	3.77911e-11
BIF_01789	I3242_06100		bifunctional (p)ppGpp synthetase/guanosine-3',5'-bis(diphosphate) 3'-pyrophosphohydrolase		bifunctional (p)ppGpp synthetase/guanosine-3',5'-bis(diphosphate) 3'-pyrophosphohydrolase	Porphyrin and chlorophyll Metabolism	2642.44	0.948316	0.121115	-7.82986	4.88417e-15	8.74822e-15
BIF_01059	I3242_00315		FHA domain-containing protein		FHA domain-containing protein		881.247	0.936704	0.137053	-6.83462	8.22226e-12	1.35285e-11
BIF_00040	I3242_06355		ABC transporter permease		ABC transporter permease	Transport	606.505	0.936525	0.123354	-7.5922	3.14529e-14	5.51156e-14
BIF_00317	I3242_04205	metF	methylenetetrahydrofolate reductase [NAD(P)H]	metF	methylenetetrahydrofolate reductase [NAD(P)H]	Methionine Metabolism	462.159	0.933868	0.194142	-4.81022	1.50763e-06	2.11479e-06
BIF_01010	I3242_00220		threonine/serine exporter family protein		threonine/serine exporter family protein		1026.97	0.931798	0.135515	-6.876	6.15565e-12	1.01429e-11
BIF_01564	I3242_06040		RsmD family RNA methyltransferase		SAM-dependent methyltransferase		305.909	0.930286	0.160099	-5.81071	6.22102e-09	9.42731e-09
BIF_01769	I3242_01640	ilvN	acetolactate synthase small subunit	ilvN	acetolactate synthase small subunit	Valine, Leucine, Isoleucine Biosynthesis	604.839	0.928614	0.136895	-6.78341	1.17371e-11	1.92278e-11
BIF_00054	I3242_03195		HAMP domain-containing histidine kinase		HAMP domain-containing histidine kinase		412.002	0.928114	0.153068	-6.06341	1.33269e-09	2.06094e-09
BIF_00514	I3242_05820		DUF2399 domain-containing protein		hypothetical protein		218.023	0.926331	0.211665	-4.37641	1.20651e-05	1.63175e-05
BIF_01746	I3242_06065		peptidylprolyl isomerase		peptidylprolyl isomerase		3385.44	0.924984	0.0914096	-10.1191	4.54515e-24	1.03315e-23
BIF_02090	I3242_00550		sucrose phosphorylase		sucrose phosphorylase	Starch sucrose Metabolism	9607.19	0.922955	0.0871898	-10.5856	3.47611e-26	8.40802e-26
BIF_01963	I3242_08670	rpmD	50S ribosomal protein L30	rpmD	50S ribosomal protein L30		168.217	0.919356	0.223336	-4.11647	3.84724e-05	5.10559e-05
BIF_01167	I3242_03060		N-acetyltransferase		N-acetyltransferase		180.929	0.911147	0.193761	-4.70243	2.57079e-06	3.57951e-06
BIF_01046	I3242_09925		DUF4032 domain-containing protein		DUF4032 domain-containing protein		3341.4	0.902949	0.0967266	-9.33507	1.00927e-20	2.13151e-20
BIF_00132	I3242_03205	glgB	1,4-alpha-glucan branching protein GlgB	glgB	1,4-alpha-glucan branching protein GlgB	Glycogen Metabolism	3895.58	0.881378	0.168718	-5.22396	1.7514e-07	2.52881e-07
BIF_01300	I3242_09175	thrB	homoserine kinase		homoserine kinase	Glycine, Serine Threonine Metabolism	919.926	0.866134	0.115858	-7.4758	7.67384e-14	1.32421e-13
BIF_00863	I3242_01645		acetolactate synthase large subunit		acetolactate synthase large subunit	Valine, Leucine, Isoleucine Biosynthesis	2381.85	0.859477	0.108624	-7.91239	2.52499e-15	4.55868e-15
BIF_00658	I3242_10090	rsmG	16S rRNA (guanine(527)-N(7))-methyltransferase RsmG	rsmG	16S rRNA (guanine(527)-N(7))-methyltransferase RsmG		481.352	0.848893	0.138913	-6.11098	9.90238e-10	1.54188e-09
BIF_00368	I3242_02620		glycosyltransferase		glycosyltransferase		409.324	0.844347	0.137431	-6.14379	8.0576e-10	1.25636e-09
BIF_00373	I3242_07035		isoprenyl transferase		isoprenyl transferase	Terpenoid Biosynthesis	573.398	0.842879	0.124502	-6.77003	1.28758e-11	2.10627e-11
BIF_00244	I3242_03900	glgC	glucose-1-phosphate adenylyltransferase	glgC	glucose-1-phosphate adenylyltransferase	Starch sucrose Metabolism	4607.65	0.839749	0.11447	-7.33599	2.20092e-13	3.75784e-13
BIF_01576	I3242_02415	pdxT	pyridoxal 5'-phosphate synthase glutaminase subunit PdxT	pdxT	pyridoxal 5'-phosphate synthase glutaminase subunit PdxT	Vitamine B6 Metabolism	140.164	0.838844	0.196638	-4.26593	1.99073e-05	2.67003e-05
BIF_00812	I3242_01625		ABC-F family ATP-binding cassette domain-containing protein		ABC-F family ATP-binding cassette domain-containing protein		731.14	0.838386	0.137228	-6.10943	9.99887e-10	1.55477e-09
BIF_00102	I3242_03280	polA	DNA polymerase I	polA	DNA polymerase I		1581.16	0.831583	0.109792	-7.57418	3.61389e-14	6.31316e-14
BIF_00394	I3242_02040		penicillin-binding protein		penicillin-binding protein		4296.49	0.831019	0.110476	-7.52214	5.3886e-14	9.35566e-14
BIF_00505	I3242_07420		replication-associated recombination protein A		replication-associated recombination protein A		1274.65	0.830292	0.104052	-7.97956	1.46861e-15	2.67708e-15
BIF_00970	I3242_06145		MFS transporter		MFS transporter		169.98	0.826327	0.200806	-4.11506	3.8708e-05	5.13085e-05
BIF_00472	I3242_07980		single-stranded DNA-binding protein		single-stranded DNA-binding protein		217.763	0.821177	0.182615	-4.49676	6.89954e-06	9.45555e-06
BIF_01546	I3242_09785		Sir2 family NAD-dependent protein deacetylase		NAD-dependent protein deacetylase		520.044	0.82093	0.135924	-6.03962	1.54482e-09	2.38247e-09
BIF_00512	I3242_06245		DNA translocase FtsK 4TM domain-containing protein		DNA translocase FtsK 4TM domain-containing protein		1835.96	0.81984	0.110134	-7.44403	9.76602e-14	1.68011e-13
BIF_00076	I3242_08715	rpsQ	30S ribosomal protein S17	rpsQ	30S ribosomal protein S17		1616.05	0.814498	0.123671	-6.58601	4.51803e-11	7.2442e-11
BIF_01543	I3242_09415		sugar nucleotide-binding protein		bifunctional dTDP-4-dehydrorhamnose 3,5-epimerase family protein/NAD(P)-dependent oxidoreductase	Cell Envelope Biosynthesis	993.763	0.80853	0.115277	-7.0138	2.31929e-12	3.86661e-12
BIF_01434	I3242_01040		nucleotidyltransferase domain-containing protein		nucleotidyltransferase domain-containing protein		365.577	0.805304	0.148514	-5.4224	5.88042e-08	8.64498e-08
BIF_00275	I3242_04200	metE	5-methyltetrahydropteroyltriglutamate-- homocysteine S-methyltransferase	metE	5-methyltetrahydropteroyltriglutamate-- homocysteine S-methyltransferase	Methionine Metabolism	3435.29	0.800028	0.162924	-4.91043	9.08761e-07	1.28269e-06
BIF_01363	I3242_06690	mraZ	division/cell wall cluster transcriptional repressor MraZ	mraZ	division/cell wall cluster transcriptional repressor MraZ		1404.37	0.797915	0.11181	-7.13637	9.583e-13	1.6191e-12
BIF_01676	I3242_10035	rsmA	16S rRNA (adenine(1518)-N(6)/adenine(1519)-N(6))- dimethyltransferase RsmA	rsmA	16S rRNA (adenine(1518)-N(6)/adenine(1519)-N(6))- dimethyltransferase RsmA		1257.07	0.79572	0.105378	-7.55111	4.31562e-14	7.51581e-14
BIF_00430	I3242_02660		DUF4391 domain-containing protein		DUF4391 domain-containing protein		569.564	0.794296	0.134285	-5.91499	3.31896e-09	5.04982e-09
BIF_01155	I3242_08630		DNA-directed RNA polymerase subunit alpha		DNA-directed RNA polymerase subunit alpha		4753.13	0.79109	0.101729	-7.77648	7.45727e-15	1.32939e-14
BIF_00193	I3242_08575	infB	translation initiation factor IF-2	infB	translation initiation factor IF-2		6562.95	0.787055	0.099217	-7.93266	2.14501e-15	3.87883e-15
BIF_01611	I3242_00635		J domain-containing protein		DnaJ domain-containing protein		1565.58	0.786172	0.14757	-5.32745	9.95996e-08	1.45292e-07
BIF_01797	I3242_06060		hypothetical protein		hypothetical protein		431.272	0.781958	0.126709	-6.17127	6.77446e-10	1.06215e-09
BIF_00746	I3242_09690		sugar ABC transporter permease		sugar ABC transporter permease	Transport	1699.81	0.778901	0.097533	-7.98603	1.39357e-15	2.5444e-15
BIF_00004	I3242_07920		aminotransferase class I/II-fold pyridoxal phosphate-dependent enzyme		aminotransferase class I/II-fold pyridoxal phosphate-dependent enzyme		611.968	0.771594	0.114078	-6.76372	1.34493e-11	2.19692e-11
BIF_00443	I3242_08585		hypothetical protein		hypothetical protein		455.233	0.764368	0.127865	-5.97791	2.26016e-09	3.46211e-09
BIF_01270	I3242_01070		AarF/ABC1/UbiB kinase family protein		AarF/ABC1/UbiB kinase family protein		4227.38	0.764029	0.136188	-5.61011	2.02193e-08	3.01956e-08
BIF_01356	I3242_00965		TetR/AcrR family transcriptional regulator		TetR/AcrR family transcriptional regulator		157.8	0.757572	0.174947	-4.33029	1.48913e-05	2.00678e-05
BIF_00315	I3242_06675		penicillin-binding protein 2		penicillin-binding protein 2	Cell Envelope Biosynthesis	1895.47	0.755387	0.111984	-6.74551	1.5249e-11	2.4873e-11
BIF_01348	I3242_09965	nrdF	class 1b ribonucleoside-diphosphate reductase subunit beta	nrdF	class 1b ribonucleoside-diphosphate reductase subunit beta	Nucleotide Salvage Pathway	143.685	0.754008	0.199944	-3.7711	0.000162531	0.00020955
BIF_00486	I3242_08200		DUF3180 domain-containing protein		DUF3180 domain-containing protein		547.198	0.752478	0.126144	-5.96524	2.4427e-09	3.7328e-09
BIF_02370	I3242_00675		septum formation initiator		P-loop NTPase		129.116	0.752059	0.19403	-3.87599	0.000106194	0.000137857
BIF_01238	I3242_08930		FHA domain-containing protein		FHA domain-containing protein		3108.64	0.73704	0.0990452	-7.44145	9.95857e-14	1.71064e-13
BIF_00892	I3242_07545		response regulator transcription factor		response regulator transcription factor		1053.6	0.73228	0.108824	-6.72901	1.70826e-11	2.78237e-11
BIF_01669	I3242_10070		hypothetical protein		virulence factor MviN		2093.92	0.72887	0.109362	-6.66473	2.65149e-11	4.29397e-11
BIF_00155	I3242_03465	pflB	formate C-acetyltransferase	pflB	formate C-acetyltransferase	Pyruvate Metabolism	24610.1	0.728542	0.179916	-4.04935	5.13604e-05	6.76047e-05
BIF_00378	I3242_06665		UDP-N-acetylmuramoyl-tripeptide--D-alanyl-D- alanine ligase		UDP-N-acetylmuramoyl-tripeptide--D-alanyl-D- alanine ligase	Cell Envelope Biosynthesis	1274.3	0.720762	0.107471	-6.70659	1.99221e-11	3.23555e-11
BIF_01538	I3242_01915		glycosyltransferase		glycosyltransferase		302.549	0.716608	0.173603	-4.12786	3.66147e-05	4.87049e-05
BIF_00531	I3242_02200		peptide deformylase		peptide deformylase		699.159	0.714204	0.12395	-5.76205	8.30994e-09	1.25592e-08
BIF_00423	I3242_06215		regulatory protein RecX		RecX family transcriptional regulator		634.058	0.713021	0.152156	-4.68611	2.78445e-06	3.86749e-06
BIF_00137	I3242_02210	prfB	peptide chain release factor 2	prfB	peptide chain release factor 2		2178.18	0.712144	0.124093	-5.7388	9.53523e-09	1.43727e-08
BIF_01504	I3242_00330		alpha/beta hydrolase		alpha/beta fold hydrolase		750.54	0.711059	0.114722	-6.19809	5.7151e-10	8.98541e-10
BIF_00032	I3242_02645	rpsG	30S ribosomal protein S7	rpsG	30S ribosomal protein S7		1340.76	0.710517	0.108235	-6.56455	5.21898e-11	8.35628e-11
BIF_01360	I3242_02740		sugar O-acetyltransferase		sugar O-acetyltransferase		808.56	0.707973	0.125033	-5.66229	1.49363e-08	2.23945e-08
BIF_01090	I3242_02565		type VI secretion protein ImpB		Y-family DNA polymerase		2535.64	0.697984	0.167356	-4.17065	3.03729e-05	4.0545e-05
BIF_01053	I3242_01130		single-stranded DNA-binding protein		single-stranded DNA-binding protein		3998.88	0.694645	0.109755	-6.32903	2.46708e-10	3.90592e-10
BIF_01459	I3242_09125		glutamate 5-kinase		glutamate 5-kinase	Arginine Proline Metabolism	3374.17	0.680669	0.0947056	-7.18721	6.61281e-13	1.12061e-12
BIF_00413	I3242_09140	rplU	50S ribosomal protein L21	rplU	50S ribosomal protein L21		4412.39	0.678185	0.121497	-5.58191	2.37892e-08	3.54334e-08
BIF_02001	I3242_06535		bifunctional folylpolyglutamate synthase/dihydrofolate synthase		bifunctional folylpolyglutamate synthase/dihydrofolate synthase	Folate Biosynthesis	1404.57	0.674271	0.102158	-6.60028	4.10377e-11	6.59868e-11
BIF_01217	I3242_08035		ABC transporter ATP-binding protein		ABC transporter ATP-binding protein	Transport	186.101	0.670652	0.162821	-4.11894	3.80614e-05	5.05699e-05
BIF_01418	I3242_02340		ABC transporter ATP-binding protein		ABC transporter ATP-binding protein	Transport	384.923	0.670535	0.135714	-4.9408	7.78041e-07	1.10231e-06
BIF_01495	I3242_00760		hypothetical protein		hypothetical protein		419.789	0.670296	0.12629	-5.30758	1.11087e-07	1.61634e-07
BIF_01396	I3242_00575	ilvC	ketol-acid reductoisomerase	ilvC	ketol-acid reductoisomerase	Valine, Leucine, Isoleucine Biosynthesis	6914.05	0.667719	0.119191	-5.60208	2.11789e-08	3.1587e-08
BIF_02157	I3242_01180		orotate phosphoribosyltransferase		orotate phosphoribosyltransferase	Purine Pyrimidine Biosynthesis	430.317	0.666839	0.127285	-5.23895	1.61491e-07	2.33471e-07
BIF_01615	I3242_00605		LacI family DNA-binding transcriptional regulator		LacI family DNA-binding transcriptional regulator		1159.29	0.656474	0.10471	-6.26945	3.62317e-10	5.72026e-10
BIF_00447	I3242_01195	gatA	Asp-tRNA(Asn)/Glu-tRNA(Gln) amidotransferase subunit GatA	gatA	Asp-tRNA(Asn)/Glu-tRNA(Gln) amidotransferase subunit GatA	Alanine Aspartate Metabolism	1681.81	0.654599	0.130512	-5.01562	5.28639e-07	7.53677e-07
BIF_00717	I3242_02145		PD-(D/E)XK nuclease family protein		PD-(D/E)XK nuclease family protein		2425.66	0.654579	0.10837	-6.04023	1.53895e-09	2.37666e-09
BIF_00398	I3242_01475		ATP-dependent DNA helicase RecG		ATP-dependent DNA helicase RecG		4373.81	0.653848	0.10468	-6.24618	4.2062e-10	6.63151e-10
BIF_01379	I3242_08925		helicase		helicase		3912.92	0.652757	0.128741	-5.07031	3.97173e-07	5.68394e-07
BIF_01051	I3242_01140	rplI	50S ribosomal protein L9	rplI	50S ribosomal protein L9		2095.8	0.644374	0.100256	-6.42731	1.29885e-10	2.06503e-10
BIF_01156	I3242_08635	rpsK	30S ribosomal protein S11	rpsK	30S ribosomal protein S11		3030.23	0.640108	0.125887	-5.08481	3.68003e-07	5.27984e-07
BIF_01494	I3242_00780	leuA	2-isopropylmalate synthase	leuA	2-isopropylmalate synthase	Valine, Leucine, Isoleucine Metabolism	5288.04	0.639931	0.149445	-4.28206	1.85174e-05	2.48951e-05
BIF_01561	I3242_00845		histidine phosphatase family protein		histidine phosphatase family protein		434.393	0.638522	0.133506	-4.78271	1.7295e-06	2.41404e-06
BIF_00177	I3242_06945	ftsZ	cell division protein FtsZ	ftsZ	cell division protein FtsZ		2882.79	0.634114	0.0962396	-6.58891	4.43066e-11	7.1142e-11
BIF_01233	I3242_08950		NCS2 family permease		NCS2 family permease	Transport	2514.34	0.624461	0.0939291	-6.64822	2.96661e-11	4.79058e-11
BIF_00325	I3242_08655		adenylate kinase		adenylate kinase	Nucleotide Salvage Pathway	1301.87	0.618993	0.107199	-5.77422	7.73106e-09	1.16999e-08
BIF_00605	I3242_07055		1-deoxy-D-xylulose-5-phosphate reductoisomerase		1-deoxy-D-xylulose-5-phosphate reductoisomerase	Terpenoid Biosynthesis	671.001	0.609465	0.113072	-5.39005	7.04372e-08	1.03284e-07
BIF_01654	I3242_01765		LacI family DNA-binding transcriptional regulator		LacI family DNA-binding transcriptional regulator		555.898	0.606656	0.138826	-4.3699	1.24306e-05	1.67917e-05
BIF_02935	I3242_01160		aquaporin family protein		aquaporin family protein	Transport	971.652	0.598009	0.140336	-4.26125	2.03287e-05	2.7201e-05
BIF_01568	I3242_00290	pknB	Stk1 family PASTA domain-containing Ser/Thr kinase	pknB	Stk1 family PASTA domain-containing Ser/Thr kinase		1445.12	0.588026	0.127925	-4.59664	4.2935e-06	5.91991e-06
BIF_01500	I3242_00720	dnaX	DNA polymerase III subunit gamma/tau		DNA polymerase III subunit gamma and tau		1517.86	0.582827	0.114642	-5.0839	3.69772e-07	5.29851e-07
BIF_02110	I3242_03175		metallopeptidase family protein		metallopeptidase family protein		266.983	0.580668	0.146612	-3.96058	7.4769e-05	9.76222e-05
BIF_02330	I3242_08040		ABC transporter ATP-binding protein		ABC transporter ATP-binding protein	Transport	307.941	0.571772	0.152216	-3.75632	0.000172434	0.000221309
BIF_00112	I3242_03955		NAD(P) transhydrogenase subunit alpha		NAD(P) transhydrogenase subunit alpha		228.252	0.563912	0.171405	-3.28994	0.0010021	0.00124931
BIF_00408	I3242_03245	coaE	dephospho-CoA kinase		dephospho-CoA kinase	Pantothenate and CoA biosynthesis	272.68	0.561072	0.153879	-3.6462	0.00026615	0.000339664
BIF_00018	I3242_06240	pgsA	CDP-diacylglycerol--glycerol-3-phosphate 3-phosphatidyltransferase	pgsA	CDP-diacylglycerol--glycerol-3-phosphate 3-phosphatidyltransferase	Glycerophospholipid Metabolism	530.639	0.556466	0.122501	-4.54253	5.55836e-06	7.64528e-06
BIF_00653	I3242_03585		response regulator transcription factor		response regulator transcription factor		504.777	0.55524	0.145387	-3.81904	0.00013397	0.000173121
BIF_00501	I3242_08110	xylA	xylose isomerase	xylA	xylose isomerase	Fructose and Mannose Metabolism	533.735	0.55044	0.125997	-4.36868	1.24997e-05	1.6865e-05
BIF_01018	I3242_06260	miaB	tRNA (N6-isopentenyl adenosine(37)-C2)-methylthiotransferase MiaB	miaB	tRNA (N6-isopentenyl adenosine(37)-C2)-methylthiotransferase MiaB		568.633	0.539236	0.133378	-4.04293	5.2788e-05	6.94031e-05
BIF_01191	I3242_03120		transcription elongation factor GreA		transcription elongation factor GreA		2019.06	0.533491	0.102993	-5.17987	2.22039e-07	3.19782e-07
BIF_01374	I3242_08895		hypothetical protein		hypothetical protein		4132.44	0.533481	0.088378	-6.03636	1.57631e-09	2.42773e-09
BIF_00602	I3242_08025		threonylcarbamoyl-AMP synthase		threonylcarbamoyl-AMP synthase		1441.89	0.532381	0.105209	-5.06024	4.18738e-07	5.98499e-07
BIF_01569	I3242_00295		serine/threonine protein kinase		serine/threonine protein kinase		511.152	0.530212	0.134775	-3.93404	8.35282e-05	0.000108808
BIF_01399	I3242_08355		phosphoserine transaminase		phosphoserine transaminase	Glycine, Serine Threonine Metabolism	1216.18	0.525915	0.125568	-4.18829	2.81068e-05	3.75642e-05
BIF_01950	I3242_09135	rpmA	50S ribosomal protein L27	rpmA	50S ribosomal protein L27		2313.4	0.523861	0.109485	-4.78479	1.71163e-06	2.39205e-06
BIF_00859	I3242_07105		vitamin K epoxide reductase family protein		vitamin K epoxide reductase family protein		288.049	0.522668	0.143831	-3.6339	0.000279172	0.000355881
BIF_01964	I3242_08705	rplX	50S ribosomal protein L24	rplX	50S ribosomal protein L24		1508.7	0.512004	0.113941	-4.4936	7.00276e-06	9.5854e-06
BIF_00334	I3242_06920		RluA family pseudouridine synthase		RluA family pseudouridine synthase	Pyrimidine Metabolism	256.072	0.511618	0.156955	-3.25965	0.00111551	0.00138612
BIF_01407	I3242_06170		PASTA domain-containing protein		PASTA domain-containing protein		1086.35	0.509419	0.128222	-3.97296	7.09844e-05	9.27879e-05
BIF_01138	I3242_00480		FAD-dependent oxidoreductase		FAD-dependent oxidoreductase	0	1521.73	0.499574	0.113391	-4.40578	1.05402e-05	1.43236e-05
BIF_00053	I3242_06220	recA	recombinase RecA	recA	recombinase RecA		3372.26	0.499241	0.135879	-3.67415	0.000238638	0.000304896
BIF_00224	I3242_03500		ATP-dependent Clp protease proteolytic subunit		ATP-dependent Clp protease proteolytic subunit		926.779	0.497511	0.128864	-3.86076	0.000113035	0.000146402
BIF_01017	I3242_06255	miaA	tRNA (adenosine(37)-N6)-dimethylallyltransferase MiaA	miaA	tRNA (adenosine(37)-N6)-dimethylallyltransferase MiaA		323.309	0.478702	0.14631	-3.27184	0.00106851	0.00133064
BIF_00825	I3242_02225		CHAP domain-containing protein		CHAP domain-containing protein		5936.08	0.475919	0.0961383	-4.95036	7.40759e-07	1.05212e-06
BIF_01884	I3242_07095		DUF3107 domain-containing protein		DUF3107 domain-containing protein		523.885	0.475458	0.128976	-3.68641	0.000227437	0.000290913
BIF_01572	I3242_01870		Nramp family divalent metal transporter		Nramp family divalent metal transporter	Transport	394.923	0.470662	0.129942	-3.62209	0.000292236	0.000372117
BIF_00804	I3242_07605		cell surface protein		cell surface protein		61.4035	0.463009	0.274935	-1.68407	0.0921688	0.102692
BIF_00572	I3242_03185		ComF family protein		ComF family protein		471.875	0.459191	0.128241	-3.5807	0.000342675	0.000434875
BIF_01674	I3242_10045		LytR C-terminal domain-containing protein		LytR C-terminal domain-containing protein		1014.57	0.459164	0.11403	-4.02668	5.65699e-05	7.4289e-05
BIF_01760	I3242_02625		aminotransferase class I/II-fold pyridoxal phosphate-dependent enzyme		aminotransferase class I/II-fold pyridoxal phosphate-dependent enzyme	Glycine, Serine Threonine Metabolism	1960.67	0.456388	0.121626	-3.75238	0.000175167	0.000224563
BIF_00215	I3242_08690	rpsH	30S ribosomal protein S8	rpsH	30S ribosomal protein S8		1673.27	0.455559	0.0948756	-4.80164	1.57368e-06	2.20199e-06
BIF_01681	I3242_09955	ugpC	sn-glycerol-3-phosphate ABC transporter ATP-binding protein UgpC	ugpC	sn-glycerol-3-phosphate ABC transporter ATP-binding protein UgpC	Transport	169142	0.450559	0.0994035	-4.53263	5.82536e-06	8.0028e-06
BIF_02880	I3242_02130		MoxR family ATPase		MoxR family ATPase		391.089	0.450158	0.169385	-2.6576	0.0078699	0.00941726
BIF_00898	I3242_06495		4-hydroxy-3-methylbut-2-enyl diphosphate reductase		4-hydroxy-3-methylbut-2-enyl diphosphate reductase	Terpenoid Biosynthesis	845.097	0.444441	0.113465	-3.917	8.9658e-05	0.000116525
BIF_01346	I3242_07635		flippase-like domain-containing protein		flippase-like domain-containing protein		503.287	0.437963	0.151991	-2.8815	0.00395784	0.00480717
BIF_01465	I3242_09065		helix-turn-helix domain-containing protein		helix-turn-helix domain-containing protein		387.601	0.437524	0.140295	-3.11861	0.00181707	0.00224616
BIF_01981	I3242_02125		DUF58 domain-containing protein		DUF58 domain-containing protein		181.816	0.423062	0.194231	-2.17813	0.0293961	0.0338518
BIF_00582	I3242_02120		transglutaminase domain-containing protein		transglutaminase domain-containing protein		396.146	0.419592	0.177944	-2.358	0.0183739	0.0214869
BIF_01322	I3242_08485		NAD(+)/NADH kinase		NAD(+)/NADH kinase		1980.37	0.416556	0.108936	-3.82388	0.00013137	0.000169955
BIF_01093	I3242_00820		C69 family dipeptidase		C69 family dipeptidase		1326.05	0.412738	0.13611	-3.0324	0.00242618	0.00296592
BIF_00826	I3242_09285	gluQRS	tRNA glutamyl-Q(34) synthetase GluQRS		glutamyl-Q tRNA(Asp) synthetase	tRNA Charging	456.138	0.399015	0.147518	-2.70486	0.00683328	0.00819415
BIF_01627	I3242_09485		class II glutamine amidotransferase		class II glutamine amidotransferase		1995.48	0.385358	0.113709	-3.38898	0.000701524	0.000882362
BIF_00638	I3242_03845		bifunctional shikimate kinase/3-dehydroquinate synthase		bifunctional shikimate kinase/3-dehydroquinate synthase	Tyrosine, Tryptophan, Phenylalanine Metabolism	576.406	0.384544	0.122653	-3.13521	0.00171729	0.00212922
BIF_01204	I3242_07700		DNA-directed RNA polymerase subunit omega		DNA-directed RNA polymerase subunit omega		1499.11	0.38023	0.181518	-2.09473	0.036195	0.04122
BIF_00555	I3242_07320		ATP-binding cassette domain-containing protein		energy-coupling factor ABC transporter ATP-binding protein	Transport	584.829	0.373128	0.124275	-3.00244	0.00267821	0.00326343
BIF_00124	I3242_03275		response regulator		response regulator		3401.84	0.372056	0.0930867	-3.99687	6.41847e-05	8.40939e-05
BIF_00681	I3242_02900		argininosuccinate synthase		argininosuccinate synthase	Arginine Proline Metabolism	796.384	0.356789	0.145856	-2.44618	0.014438	0.0170603
BIF_00082	I3242_03450		amidohydrolase		amidohydrolase		279.376	0.356019	0.166715	-2.1355	0.03272	0.0374132
BIF_01227	I3242_01210		DUF2469 domain-containing protein		DUF2469 domain-containing protein		218.768	0.346771	0.159917	-2.16845	0.0301244	0.0346553
BIF_00168	I3242_02020		S9 family peptidase		S9 family peptidase		1136.24	0.340193	0.131739	-2.58232	0.00981378	0.0117186
BIF_01386	I3242_08235		D-alanyl-D-alanine carboxypeptidase	dacB	D-alanyl-D-alanine carboxypeptidase/D-alanyl-D-alanine-endopeptidase		824.94	0.340187	0.112152	-3.03327	0.00241922	0.00296061
BIF_00391	I3242_03805		histidine phosphatase family protein		histidine phosphatase family protein	Glycolysis/Gluconeogenesis	617.821	0.32978	0.129719	-2.54227	0.0110136	0.0131098
BIF_00493	I3242_07185		TetM/TetW/TetO/TetS family tetracycline resistance ribosomal protection protein		TetM/TetW/TetO/TetS family tetracycline resistance ribosomal protection protein		2340.41	0.32104	0.105894	-3.03172	0.00243162	0.00296935
BIF_00811	I3242_01615		cysteine--tRNA ligase		cysteine--tRNA ligase	Cysteine Metabolism	1259.2	0.319357	0.128244	-2.49023	0.0127662	0.0151566
BIF_01570	I3242_00300		penicillin-binding protein 2		serine hydrolase		858.865	0.315824	0.165165	-1.91217	0.0558539	0.0628495
BIF_01249	I3242_01665		cell division protein		cell division protein		1020	0.310074	0.134601	-2.30364	0.0212427	0.0247394
BIF_01240	I3242_09920	rlmB	23S rRNA (guanosine(2251)-2'-O)-methyltransferase RlmB	rlmB	23S rRNA (guanosine(2251)-2'-O)-methyltransferase RlmB		531.823	0.309735	0.124907	-2.47973	0.0131483	0.0155852
BIF_02227	I3242_08330		OsmC family protein		OsmC family protein		1617.44	0.30162	0.107849	-2.7967	0.00516275	0.00621727
BIF_01483	I3242_09885		esterase		esterase		1981.37	0.30053	0.0960456	-3.12903	0.00175383	0.00217214
BIF_01457	I3242_00030	gyrA	DNA gyrase subunit A	gyrA	DNA gyrase subunit A		806.684	0.294511	0.114199	-2.57894	0.00991051	0.0118216
BIF_01573	I3242_01860		HNH endonuclease		HNH endonuclease		282.894	0.287065	0.138127	-2.07827	0.0376841	0.0428728
BIF_02435	I3242_09150		succinyl-diaminopimelate desuccinylase		succinyl-diaminopimelate desuccinylase	Threonine Lysine Metabolism	912.223	0.283679	0.128528	-2.20714	0.0273043	0.0315393
BIF_01412	I3242_02315		type III pantothenate kinase		type III pantothenate kinase	Pantothenate and CoA biosynthesis	204.026	0.279574	0.169606	-1.64837	0.0992765	0.110394
BIF_00844	I3242_06780	hisH	imidazole glycerol phosphate synthase subunit HisH	hisH	imidazole glycerol phosphate synthase subunit HisH	Histidine Metabolism	436.631	0.277626	0.143654	-1.93261	0.0532843	0.0600775
BIF_01058	I3242_00310		serine/threonine-protein phosphatase		protein phosphatase 2C domain-containing protein		1418.31	0.275833	0.125852	-2.19173	0.0283987	0.03277
BIF_00045	I3242_02650	fusA	elongation factor G	fusA	elongation factor G		9616.5	0.271941	0.0892382	-3.04736	0.00230864	0.00282833
BIF_01255	I3242_07075		Lon protease		Lon protease		489.727	0.270279	0.125992	-2.14521	0.0319357	0.0365903
BIF_00830	I3242_08080		ROK family transcriptional regulator		ROK family transcriptional regulator		1241.55	0.260753	0.114387	-2.27956	0.0226339	0.0262517
BIF_01926	I3242_02275		sugar ABC transporter permease		sugar ABC transporter permease	Transport	1657.06	0.260454	0.125508	-2.0752	0.0379676	0.0431086
BIF_00903	I3242_08675	rpsE	30S ribosomal protein S5	rpsE	30S ribosomal protein S5		3454.55	0.260004	0.102007	-2.54889	0.0108066	0.0128769
BIF_01652	I3242_08175		sugar ABC transporter ATP-binding protein		sugar ABC transporter ATP-binding protein	Transport	142.884	0.246131	0.193628	-1.27116	0.203673	0.221265
BIF_02139	I3242_06390		alcohol dehydrogenase		alcohol dehydrogenase		283.105	0.245376	0.153822	-1.59519	0.11067	0.122462
BIF_01961	I3242_08645	rpmJ	50S ribosomal protein L36	rpmJ	50S ribosomal protein L36		2091.81	0.243942	0.190718	-1.27907	0.200873	0.218432
BIF_01848	I3242_06460	rpmI	50S ribosomal protein L35	rpmI	50S ribosomal protein L35		715.89	0.23274	0.131811	-1.76571	0.0774449	0.0865426
BIF_02765	I3242_03690		YbdD/YjiX family protein		YbdD/YjiX family protein		61.2571	0.232519	0.254909	-0.912165	0.361682	0.384733
BIF_01135	I3242_05840		MptD family putative ECF transporter S component		MptD family putative ECF transporter S component		220.5	0.231426	0.162406	-1.42498	0.154163	0.169101
BIF_01417	I3242_02335		ABC transporter ATP-binding protein		ABC transporter ATP-binding protein	Transport	463.693	0.216999	0.132992	-1.63167	0.102748	0.114142
BIF_00530	I3242_02195		phosphoglucosamine mutase		phosphoglucosamine mutase	Lacto-N-biose; Galacto-N-biose pathway	1824.42	0.214843	0.10193	-2.10774	0.0350532	0.0400002
BIF_02760	I3242_03065		aminoacyl-tRNA hydrolase		aminoacyl-tRNA hydrolase		623.408	0.214023	0.144601	-1.48009	0.138849	0.152599
BIF_01850	I3242_06160		hypothetical protein		DUF4192 family protein		37.4062	0.194388	0.328259	-0.592179	0.553731	0.57825
BIF_00548	I3242_07120		patatin family protein		patatin family protein		484.041	0.192404	0.123789	-1.55429	0.120116	0.132655
BIF_00686	I3242_00435		trypsin-like peptidase domain-containing protein		trypsin-like peptidase domain-containing protein		2636.64	0.188605	0.142844	-1.32036	0.186715	0.203624
BIF_01827	I3242_03985		TRIC cation channel family protein		trimeric intracellular cation channel family protein		290.124	0.184487	0.153055	-1.20537	0.228062	0.247049
BIF_00745	I3242_09695		LacI family DNA-binding transcriptional regulator		LacI family DNA-binding transcriptional regulator		904.567	0.182785	0.112666	-1.62237	0.104724	0.116109
BIF_01497	I3242_00750		ACT domain-containing protein		ACT domain-containing protein	Glycine, Serine Threonine Metabolism	254.409	0.181943	0.152502	-1.19305	0.232849	0.251993
BIF_00524	I3242_01500		2-C-methyl-D-erythritol 4-phosphate cytidylyltransferase		2-C-methyl-D-erythritol 4-phosphate cytidylyltransferase	Terpenoid Biosynthesis	747.63	0.179156	0.125878	-1.42325	0.154665	0.169488
BIF_00913	I3242_01490		U32 family peptidase		U32 family peptidase		760.636	0.176716	0.116011	-1.52327	0.127691	0.140609
BIF_00580	I3242_02245		amino acid ABC transporter permease		amino acid ABC transporter permease	Transport	1360.97	0.167462	0.0989867	-1.69176	0.0906918	0.101146
BIF_01639	I3242_09365		ABC transporter ATP-binding protein		ABC transporter ATP-binding protein		458.219	0.166324	0.128941	-1.28992	0.197077	0.214511
BIF_01590	I3242_00430	tgt	tRNA guanosine(34) transglycosylase Tgt	tgt	tRNA guanosine(34) transglycosylase Tgt		592.686	0.166052	0.125414	-1.32402	0.185495	0.202488
BIF_01983	I3242_02170		ribonuclease J		ribonuclease J		1490.8	0.159556	0.104195	-1.53133	0.125689	0.138539
BIF_01054	I3242_01125	rpsF	30S ribosomal protein S6	rpsF	30S ribosomal protein S6		2406.63	0.149216	0.13476	-1.10726	0.268179	0.288573
BIF_00678	I3242_08855		FAD-binding protein		UDP-N-acetylmuramate dehydrogenase	Cell Envelope Biosynthesis	4912.46	0.147246	0.102211	-1.44061	0.149696	0.164361
BIF_00642	I3242_06550		NUDIX domain-containing protein		NUDIX domain-containing protein		116.693	0.144136	0.201209	-0.716353	0.473773	0.497968
BIF_00621	I3242_02150		UvrD-helicase domain-containing protein		UvrD-helicase domain-containing protein		1635.32	0.132332	0.113088	-1.17016	0.241935	0.261576
BIF_00057	I3242_06315	acnA	aconitate hydratase AcnA	acnA	aconitate hydratase AcnA	Citric Acid Cycle	2809.02	0.13117	0.104311	-1.25749	0.208576	0.226374
BIF_01528	I3242_01590		RNA-binding protein		RNA-binding protein		615.664	0.120787	0.149951	-0.805509	0.420526	0.444893
BIF_01344	I3242_07645		proteasome accessory factor PafA2 family protein	pafA	Pup--protein ligase		398.194	0.120568	0.162473	-0.742077	0.458041	0.482777
BIF_00287	I3242_05745	tal	transaldolase	tal	transaldolase	Pentose Phosphate Pathway	6543.06	0.115842	0.118488	-0.977669	0.328238	0.350864
BIF_01117	I3242_07350		ATP-binding cassette domain-containing protein		ATP-binding cassette domain-containing protein	Transport	414.576	0.113404	0.124396	-0.911634	0.361961	0.384733
BIF_00606	I3242_07060		DivIVA domain-containing protein		DivIVA domain-containing protein		1993.03	0.111596	0.0988991	-1.12839	0.259156	0.279129
BIF_00940	I3242_06485	gap	type I glyceraldehyde-3-phosphate dehydrogenase	gap	type I glyceraldehyde-3-phosphate dehydrogenase	Glycolysis/Gluconeogenesis	15825.1	0.103104	0.0943412	-1.09288	0.274446	0.295036
BIF_00321	I3242_03510	clpX	ATP-dependent Clp protease ATP-binding subunit ClpX	clpX	ATP-dependent Clp protease ATP-binding subunit ClpX		796.629	0.0957538	0.129403	-0.739966	0.459321	0.483226
BIF_00354	I3242_02910	argH	argininosuccinate lyase	argH	argininosuccinate lyase	Arginine Proline Metabolism	827.452	0.0950004	0.111696	-0.850529	0.395031	0.418703
BIF_01044	I3242_08385	lysS	lysine--tRNA ligase	lysS	lysine--tRNA ligase	Lysine Biosynthesis	1885.32	0.0927281	0.0949859	-0.97623	0.328951	0.351294
BIF_00737	I3242_06365		ABC transporter substrate-binding protein		ABC transporter substrate-binding protein	Transport	3862.35	0.0893254	0.102309	-0.873098	0.38261	0.405917
BIF_00399	I3242_02350		cystathionine gamma-synthase		cystathionine gamma-synthase	Methionine Metabolism	890.745	0.087717	0.109506	-0.801024	0.423118	0.447217
BIF_00748	I3242_06110		DUF4193 domain-containing protein		DUF4193 domain-containing protein		250.926	0.0835526	0.169752	-0.492204	0.622575	0.647753
BIF_01323	I3242_08480	serS	serine--tRNA ligase	serS	serine--tRNA ligase	tRNA Charging	1218.28	0.0815157	0.121948	-0.668448	0.503847	0.529087
BIF_01798	I3242_03340		histidine phosphatase family protein		histidine phosphatase family protein	Glycolysis/Gluconeogenesis	106.673	0.0812281	0.203215	-0.399715	0.689366	0.710713
BIF_00907	I3242_00795		phosphatase PAP2 family protein		phosphatase PAP2 family protein		1339.28	0.0782513	0.119452	-0.655086	0.512412	0.537582
BIF_00870	I3242_09680		YesL family protein		YesL family protein		458.736	0.0769019	0.127706	-0.602177	0.547057	0.571808
BIF_02440	I3242_09130	obgE	GTPase ObgE	obgE	GTPase ObgE		5655.94	0.0758646	0.102332	-0.741357	0.458477	0.482787
BIF_01589	I3242_00485	htpX	zinc metalloprotease HtpX	htpX	zinc metalloprotease HtpX		2408.07	0.0728404	0.0975909	-0.746386	0.455434	0.480477
BIF_00809	I3242_02880	argB	acetylglutamate kinase	argB	acetylglutamate kinase	Proline, Arginine Metabolism; Urea cycle Metabolism of amino groups	201.389	0.0638258	0.156921	-0.40674	0.684199	0.706673
BIF_01057	I3242_00305		FtsW/RodA/SpoVE family cell cycle protein		FtsW/RodA/SpoVE family cell cycle protein		792.042	0.0566481	0.178603	-0.317173	0.751113	0.772261
BIF_00372	I3242_07040	recO	DNA repair protein RecO	recO	DNA repair protein RecO		124.424	0.0564324	0.18815	-0.299933	0.764228	0.784321
BIF_01969	I3242_07225		ATP-binding cassette domain-containing protein		ATP-binding cassette domain-containing protein		324.245	0.0556477	0.133389	-0.417184	0.676544	0.699404
BIF_00243	I3242_00700		pilus assembly protein		pilus assembly protein		43.0694	0.0524589	0.29348	-0.178748	0.858136	0.871401
BIF_00125	I3242_03260	pyk	pyruvate kinase	pyk	pyruvate kinase	Glycolysis/Gluconeogenesis	9966.24	0.0482096	0.0984734	-0.48957	0.624438	0.649095
BIF_01563	I3242_00835		GtrA family protein		GtrA family protein		349.036	0.043757	0.170951	-0.255962	0.79798	0.816001
BIF_01629	I3242_09475		ABC transporter ATP-binding protein		ATP-binding cassette domain-containing protein		412.732	0.0356399	0.136202	-0.261669	0.793576	0.812232
BIF_00111	I3242_03950		NAD(P) transhydrogenase subunit alpha		NAD(P) transhydrogenase subunit alpha	Nicotinate and Nicotinamide Metabolism	2227.45	0.0324573	0.116737	-0.278038	0.780983	0.800791
BIF_01409	I3242_06190	trpD	anthranilate phosphoribosyltransferase	trpD	anthranilate phosphoribosyltransferase	Tyrosine, Tryptophan, Phenylalanine Metabolism	1058.89	0.0322216	0.103612	-0.310983	0.755814	0.77639
BIF_01647	I3242_01775		L-ribulose-5-phosphate 4-epimerase		L-ribulose-5-phosphate 4-epimerase	Pentose and Glucoronate Interconversions	1529.33	0.0311058	0.131243	-0.237009	0.81265	0.830252
BIF_00982	I3242_01960		hypothetical protein		hypothetical protein	0	1655.22	0.0240928	0.127937	-0.188318	0.850627	0.865926
BIF_01921	I3242_05590		hypothetical protein		hypothetical protein		371.161	0.0228847	0.140168	-0.163267	0.870308	0.881995
BIF_00943	I3242_09895		dCTP deaminase		dCTP deaminase	Nucleotide Salvage Pathway	616.062	0.0172393	0.117324	-0.146937	0.883181	0.893442
BIF_00126	I3242_04080		ATP-binding cassette domain-containing protein		ATP-binding cassette domain-containing protein	Transport	402.866	0.0162175	0.136292	-0.118991	0.905282	0.913351
BIF_01496	I3242_00755		aspartate-semialdehyde dehydrogenase	asd	aspartate-semialdehyde dehydrogenase	Glycine, Serine Threonine Metabolism	969.263	0.012221	0.119675	-0.102119	0.918663	0.925658
BIF_01031	I3242_06155		RNA polymerase sigma factor		RNA polymerase sigma factor		4845.72	0.00963602	0.151392	-0.0636494	0.949249	0.954308
BIF_00912	I3242_07755		LacI family DNA-binding transcriptional regulator		LacI family DNA-binding transcriptional regulator		825.406	0.00442495	0.124624	-0.0355064	0.971676	0.973396
BIF_00776	I3242_07455		amino acid ABC transporter permease		amino acid ABC transporter permease	Transport	615.349	0.00397027	0.154482	-0.0257005	0.979496	0.979496
BIF_00920	I3242_02980		potassium transporter Trk		potassium transporter Trk	Transport	707.074	-0.00413676	0.111598	0.0370685	0.97043	0.973009
BIF_01935	I3242_07875		exodeoxyribonuclease VII small subunit		exodeoxyribonuclease VII small subunit		167.308	-0.00508095	0.183903	0.0276284	0.977959	0.978823
BIF_01365	I3242_06700	serA	phosphoglycerate dehydrogenase	serA	phosphoglycerate dehydrogenase	Glycine, Serine Threonine Metabolism	760.824	-0.00774381	0.124987	0.0619567	0.950597	0.954815
BIF_00008	I3242_03325	pta	phosphate acetyltransferase	pta	phosphate acetyltransferase	Pyruvate Metabolism	2579.01	-0.00986017	0.0980949	0.100517	0.919934	0.925658
BIF_00919	I3242_02965		TlyA family RNA methyltransferase		TlyA family RNA methyltransferase		105.805	-0.0104834	0.211659	0.0495297	0.960497	0.963903
BIF_00134	I3242_08685	rplF	50S ribosomal protein L6	rplF	50S ribosomal protein L6		3473.97	-0.0136397	0.100153	0.136189	0.891672	0.901226
BIF_01567	I3242_00285		glutamine amidotransferase		glutamine amidotransferase	Tyrosine, Tryptophan, Phenylalanine Metabolism	477.157	-0.0147831	0.145694	0.101467	0.91918	0.925658
BIF_01486	I3242_09190		arginine--tRNA ligase		arginine--tRNA ligase	Arginine Proline Metabolism	2188.71	-0.0189721	0.106274	0.17852	0.858315	0.871401
BIF_00418	I3242_08960	rpsO	30S ribosomal protein S15	rpsO	30S ribosomal protein S15		2482.46	-0.0191376	0.15811	0.12104	0.903659	0.912527
BIF_01966	I3242_08740	rpsS	30S ribosomal protein S19	rpsS	30S ribosomal protein S19		1045.74	-0.0193202	0.117915	0.163849	0.86985	0.881995
BIF_00829	I3242_08085		xylulose kinase		xylulose kinase	Pentose and Glucoronate Metabolism	507.354	-0.0217438	0.140281	0.155001	0.87682	0.8878
BIF_00370	I3242_08725	rplP	50S ribosomal protein L16	rplP	50S ribosomal protein L16		1726.8	-0.0220929	0.10164	0.217364	0.827925	0.843574
BIF_00419	I3242_05770		L-lactate dehydrogenase		L-lactate dehydrogenase	Pyruvate Metabolism; Glycolysis / Gluconeogenesis	537.995	-0.0228439	0.127233	0.179544	0.857511	0.871401
BIF_01283	I3242_07680		primosomal protein N'		primosomal protein N'		1396.72	-0.0232819	0.0999935	0.232834	0.81589	0.832811
BIF_01541	I3242_09425	rfbB	dTDP-glucose 4,6-dehydratase	rfbB	dTDP-glucose 4,6-dehydratase	Cell Envelope Biosynthesis	1985.59	-0.0307489	0.112115	0.274262	0.783883	0.803037
BIF_01038	I3242_02250		amino acid ABC transporter ATP-binding protein		amino acid ABC transporter ATP-binding protein	Transport	1105.27	-0.0360741	0.111382	0.323876	0.746032	0.768433
BIF_01605	I3242_09640		amino acid permease		amino acid permease	Transport	396.091	-0.0407749	0.126566	0.322164	0.747329	0.769069
BIF_00260	I3242_03600	proC	pyrroline-5-carboxylate reductase	proC	pyrroline-5-carboxylate reductase	Arginine Proline Metabolism	284.778	-0.0415833	0.18367	0.226403	0.820888	0.837158
BIF_02096	I3242_01520		3-deoxy-7-phosphoheptulonate synthase		3-deoxy-7-phosphoheptulonate synthase	Tyrosine, Tryptophan, Phenylalanine Metabolism	1741.28	-0.0483784	0.119447	0.40502	0.685463	0.707333
BIF_00093	I3242_02015		DUF2183 domain-containing protein		DUF2183 domain-containing protein		1961.93	-0.0496681	0.107736	0.461017	0.644786	0.667793
BIF_01979	I3242_02065	galK	galactokinase	galK	galactokinase	Galactose Metabolism	1356.02	-0.0566798	0.122552	0.462494	0.643727	0.667307
BIF_01610	I3242_00640		helix-turn-helix transcriptional regulator		helix-turn-helix transcriptional regulator		795.445	-0.0569085	0.11971	0.475387	0.634511	0.658356
BIF_01646	I3242_01780	araA	L-arabinose isomerase	araA	L-arabinose isomerase	Pentose and Glucoronate Interconversions	2762.86	-0.0570026	0.134349	0.424287	0.671356	0.694676
BIF_00564	I3242_01715		aminoacyltransferase		aminoacyltransferase	Cell Envelope Biosynthesis	1673.46	-0.0651463	0.135391	0.481171	0.630395	0.654685
BIF_00412	I3242_08195		thioesterase family protein		thioesterase family protein	Cell Envelope Biosynthesis	284.051	-0.0749768	0.147445	0.508508	0.611097	0.636395
BIF_01907	I3242_04195		histidine phosphatase family protein		histidine phosphatase family protein		461.449	-0.0774307	0.123226	0.628364	0.529766	0.554247
BIF_02264	I3242_06175		1-acyl-sn-glycerol-3-phosphate acyltransferase		1-acyl-sn-glycerol-3-phosphate acyltransferase	Glycerophospholipid Metabolism	537.106	-0.0887118	0.138096	0.642392	0.520618	0.54518
BIF_00579	I3242_08230	tilS	tRNA lysidine(34) synthetase TilS	tilS	tRNA lysidine(34) synthetase TilS		204.704	-0.0903626	0.159641	0.566036	0.571369	0.595571
BIF_01997	I3242_07735	ileS	mupirocin-resistant isoleucine--tRNA ligase	ileS	mupirocin-resistant isoleucine--tRNA ligase	Valine, Leucine, Isoleucine Biosynthesis	4852.55	-0.0965568	0.113675	0.849414	0.395651	0.418968
BIF_02745	I3242_03240	rpsA	30S ribosomal protein S1	rpsA	30S ribosomal protein S1		7280.45	-0.0975135	0.102107	0.955014	0.339571	0.362294
BIF_01513	I3242_09245		metallophosphoesterase		metallophosphoesterase family protein		1873.46	-0.102965	0.114809	0.896834	0.369808	0.392704
BIF_01125	I3242_06955		glycine--tRNA ligase		glycine--tRNA ligase	tRNA Charging	930.03	-0.105437	0.115199	0.915257	0.360057	0.383428
BIF_01088	I3242_03235		bifunctional methylenetetrahydrofolate dehydrogenase/methenyltetrahydrofolate cyclohydrolase		bifunctional methylenetetrahydrofolate dehydrogenase/methenyltetrahydrofolate cyclohydrolase	One Carbon Pool by Folate	583.631	-0.110201	0.115573	0.953522	0.340326	0.362758
BIF_00473	I3242_07985		proline--tRNA ligase		proline--tRNA ligase	Arginine Proline Metabolism	1492.08	-0.110453	0.102491	1.07768	0.281175	0.301411
BIF_01195	I3242_03095		Ppx/GppA family phosphatase		Ppx/GppA family phosphatase	Purine Metabolism	159.151	-0.112087	0.172276	0.650623	0.51529	0.5401
BIF_01471	I3242_07860	nrdD	anaerobic ribonucleoside-triphosphate reductase	nrdD	anaerobic ribonucleoside-triphosphate reductase	Purine Metabolism	3522.77	-0.112888	0.105577	1.06925	0.284958	0.305177
BIF_00973	I3242_01345		FKBP-type peptidyl-prolyl cis-trans isomerase		FKBP-type peptidyl-prolyl cis-trans isomerase		408.448	-0.131892	0.126226	1.04489	0.296073	0.316781
BIF_00853	I3242_01245		ABC transporter substrate-binding protein		ABC transporter substrate-binding protein		505.542	-0.143186	0.131419	1.08954	0.275917	0.296335
BIF_02179	I3242_07800		winged helix-turn-helix transcriptional regulator		MarR family transcriptional regulator		1660.98	-0.145619	0.193399	0.752943	0.451484	0.476754
BIF_01609	I3242_00665		HAD family phosphatase		HAD family hydrolase		378.626	-0.14735	0.128288	1.14858	0.250727	0.270566
BIF_01242	I3242_08320		dihydrofolate reductase		dihydrofolate reductase	Folate Biosynthesis	665.79	-0.15579	0.111873	1.39256	0.163752	0.179273
BIF_01527	I3242_01595	rpsP	30S ribosomal protein S16	rpsP	30S ribosomal protein S16		9565.08	-0.160254	0.11887	1.34815	0.17761	0.194068
BIF_00028	I3242_07490		DUF349 domain-containing protein		DUF349 domain-containing protein		4829.3	-0.166621	0.0912176	1.82664	0.0677544	0.0760893
BIF_01400	I3242_08370	phoU	phosphate signaling complex protein PhoU	phoU	phosphate signaling complex protein PhoU		2303.05	-0.174839	0.111168	1.57275	0.115776	0.127987
BIF_01381	I3242_08260		glycosyltransferase		glycosyltransferase family 2 protein		693.728	-0.17839	0.164889	1.08188	0.279308	0.299693
BIF_01219	I3242_08045		branched-chain amino acid ABC transporter permease		branched-chain amino acid ABC transporter permease	Transport	314.259	-0.181443	0.158166	1.14717	0.251311	0.270937
BIF_01444	I3242_04280		pyridoxal phosphate-dependent aminotransferase		pyridoxal phosphate-dependent aminotransferase	Alanine Aspartate Metabolism	1028.03	-0.182473	0.113674	1.60523	0.108443	0.120115
BIF_00460	I3242_03200		response regulator transcription factor		response regulator transcription factor		2528.06	-0.184764	0.119656	1.54413	0.122557	0.135218
BIF_01169	I3242_03070	mfd	transcription-repair coupling factor	mfd	transcription-repair coupling factor		1905.01	-0.190483	0.107566	1.77084	0.0765869	0.0857531
BIF_00369	I3242_08720	rpmC	50S ribosomal protein L29	rpmC	50S ribosomal protein L29		438.374	-0.193198	0.159464	1.21155	0.225686	0.244709
BIF_01625	I3242_09495		TatD family hydrolase		TatD family hydrolase		2613.72	-0.197834	0.0919449	2.15165	0.0314245	0.0361143
BIF_00367	I3242_02615	purT	formate-dependent phosphoribosylglycinamide formyltransferase	purT	formate-dependent phosphoribosylglycinamide formyltransferase	Purine Pyrimidine Biosynthesis	767.302	-0.20151	0.123917	1.62617	0.103914	0.115324
BIF_00154	I3242_07955	dapD	2,3,4,5-tetrahydropyridine-2,6-dicarboxylate N-succinyltransferase	dapD	2,3,4,5-tetrahydropyridine-2,6-dicarboxylate N-succinyltransferase	Threonine Lysine Metabolism	811.751	-0.20425	0.137194	1.48877	0.136549	0.150217
BIF_01630	I3242_09470		ABC transporter permease		ABC transporter permease		963.1	-0.205373	0.116275	1.76627	0.0773505	0.0865225
BIF_00962	I3242_05735	hrcA	heat-inducible transcriptional repressor HrcA	hrcA	heat-inducible transcriptional repressor HrcA		807.042	-0.211182	0.117819	1.79242	0.0730655	0.0819723
BIF_00851	I3242_02430		anion transporter		anion transporter		457.442	-0.212527	0.162195	1.31032	0.190087	0.207102
BIF_01226	I3242_01220		NAD(P)/FAD-dependent oxidoreductase		NAD(P)/FAD-dependent oxidoreductase	Porphyrin and chlorophyll Metabolism	3554.56	-0.213459	0.108436	1.96852	0.0490087	0.0554778
BIF_01784	I3242_03895		metal-sulfur cluster assembly factor		metal-sulfur cluster assembly factor		499.438	-0.215839	0.127522	1.69256	0.0905387	0.101075
BIF_00335	I3242_06925		signal peptidase II	lspA	signal peptidase II		168.414	-0.216213	0.186228	1.16101	0.245636	0.265324
BIF_00694	I3242_03870	sufB	Fe-S cluster assembly protein SufB	sufB	Fe-S cluster assembly protein SufB		573.813	-0.225333	0.115042	1.9587	0.0501476	0.0566537
BIF_00135	I3242_08680	rplR	50S ribosomal protein L18	rplR	50S ribosomal protein L18		1741.71	-0.235878	0.104347	2.26052	0.0237891	0.0275632
BIF_01163	I3242_07570		LytR C-terminal domain-containing protein		LytR C-terminal domain-containing protein		656.387	-0.237242	0.118778	1.99735	0.0457872	0.051883
BIF_02570	I3242_07965	map	type I methionyl aminopeptidase	map	type I methionyl aminopeptidase		2052.91	-0.242241	0.421027	0.575358	0.56505	0.589526
BIF_00779	I3242_07470		amino acid ABC transporter ATP-binding protein		amino acid ABC transporter ATP-binding protein	Transport	1329.86	-0.251565	0.109682	2.29358	0.0218147	0.0253274
BIF_00318	I3242_04445		bifunctional indole-3-glycerol phosphate synthase/tryptophan synthase subunit beta		bifunctional indole-3-glycerol phosphate synthase/tryptophan synthase subunit beta	Tyrosine, Tryptophan, Phenylalanine Metabolism	2197.48	-0.263939	0.113618	2.32303	0.0201774	0.0235472
BIF_01157	I3242_08640	rpsM	30S ribosomal protein S13	rpsM	30S ribosomal protein S13		4780.97	-0.267427	0.127161	2.10306	0.0354602	0.0404239
BIF_00314	I3242_06670		UDP-N-acetylmuramyl peptide synthase		hypothetical protein		1050.19	-0.273325	0.127818	2.13838	0.0324858	0.0371829
BIF_02095	I3242_07360		phage holin family protein		phage holin family protein		144.98	-0.276206	0.198527	1.39128	0.164142	0.179525
BIF_01675	I3242_10040		4-(cytidine 5'-diphospho)-2-C-methyl-D-erythritol kinase		4-diphosphocytidyl-2C-methyl-D-erythritol kinase	Terpenoid Biosynthesis	739.07	-0.27625	0.136189	2.02844	0.0425155	0.048224
BIF_01936	I3242_07910		endonuclease/exonuclease/phosphatase family protein		endonuclease/exonuclease/phosphatase family protein		299.963	-0.280919	0.157159	1.78749	0.0738586	0.0827801
BIF_00143	I3242_06795		histidinol-phosphate transaminase		histidinol-phosphate transaminase	Histidine Metabolism	1703.27	-0.283306	0.129558	2.18672	0.0287631	0.0331567
BIF_00329	I3242_03315	aroA	3-phosphoshikimate 1-carboxyvinyltransferase	aroA	3-phosphoshikimate 1-carboxyvinyltransferase	Tyrosine, Tryptophan, Phenylalanine Biosynthesis	530.512	-0.303961	0.135599	2.24162	0.024986	0.0289203
BIF_00205	I3242_07975		peptidase M13		peptidase M13		809.412	-0.326464	0.135399	2.41112	0.0159038	0.0186754
BIF_02930	I3242_01190	gatC	Asp-tRNA(Asn)/Glu-tRNA(Gln) amidotransferase subunit GatC	gatC	Asp-tRNA(Asn)/Glu-tRNA(Gln) amidotransferase subunit GatC	Alanine Aspartate Metabolism	367.191	-0.326809	0.152305	2.14575	0.031893	0.0365784
BIF_00677	I3242_08860	rpmG	50S ribosomal protein L33	rpmG	50S ribosomal protein L33		7744.94	-0.327894	0.169899	1.92994	0.0536145	0.0603896
BIF_01298	I3242_01855		aldo/keto reductase		aldo/keto reductase		678.203	-0.332408	0.124879	2.66184	0.00777147	0.00930931
BIF_02176	I3242_07085		ATP-dependent helicase		ATP-dependent helicase		538.033	-0.333655	0.120847	2.76098	0.00576288	0.0069326
BIF_02085	I3242_06180		hypothetical protein		hypothetical protein		277.631	-0.334587	0.161171	2.07597	0.0378964	0.043071
BIF_00842	I3242_06790	hisB	imidazoleglycerol-phosphate dehydratase HisB	hisB	imidazoleglycerol-phosphate dehydratase HisB	Histidine Metabolism	582.232	-0.34646	0.122709	2.82343	0.00475123	0.00573389
BIF_02300	I3242_00270	crgA	cell division protein CrgA	crgA	cell division protein CrgA		506.671	-0.349018	0.144438	2.41638	0.0156755	0.0184265
BIF_00845	I3242_06775	priA	bifunctional 1-(5-phosphoribosyl)-5-((5- phosphoribosylamino)methylideneamino)imidazole-4- carboxamide isomerase/phosphoribosylanthranilate isomerase PriA	priA	bifunctional 1-(5-phosphoribosyl)-5-((5- phosphoribosylamino)methylideneamino)imidazole-4- carboxamide isomerase/phosphoribosylanthranilate isomerase PriA	Histidine Metabolism	439.766	-0.349945	0.127947	2.73508	0.00623652	0.00749441
BIF_00009	I3242_01875		multidrug efflux MFS transporter		multidrug efflux MFS transporter		861.727	-0.353489	0.153877	2.29721	0.0216068	0.0251118
BIF_01423	I3242_00560		LacI family DNA-binding transcriptional regulator		LacI family DNA-binding transcriptional regulator		1514.62	-0.357256	0.107848	3.31259	0.00092435	0.0011562
BIF_01867	I3242_02010	gcvH	glycine cleavage system protein GcvH	gcvH	glycine cleavage system protein GcvH	Glycine, serine threonine Metabolism	470.233	-0.357695	0.125805	2.84324	0.00446576	0.00539513
BIF_01062	I3242_03535		methyltransferase		class I SAM-dependent methyltransferase		272.52	-0.357895	0.144352	2.47931	0.0131635	0.0155869
BIF_00248	I3242_02105		FHA domain-containing protein		FHA domain-containing protein		336.85	-0.361306	0.148845	2.4274	0.0152074	0.0179134
BIF_00518	I3242_03595		alpha/beta fold hydrolase		alpha/beta fold hydrolase		528.912	-0.36272	0.127088	2.85408	0.00431619	0.00522001
BIF_00107	I3242_06800	hisD	histidinol dehydrogenase	hisD	histidinol dehydrogenase	Histidine Metabolism	2275.65	-0.366469	0.119409	3.06901	0.00214769	0.002634
BIF_00673	I3242_03820	alaS	alanine--tRNA ligase	alaS	alanine--tRNA ligase	Alanine Aspartate Metabolism	2409.79	-0.374719	0.10854	3.45236	0.0005557	0.000701285
BIF_00055	I3242_01340	nucS	endonuclease NucS	nucS	endonuclease NucS		373.875	-0.377942	0.139504	2.70918	0.00674499	0.00809685
BIF_00269	I3242_07200	pyrF	orotidine-5'-phosphate decarboxylase	pyrF	orotidine-5'-phosphate decarboxylase	Purine Pyrimidine Biosynthesis	674.608	-0.3792	0.132486	2.8622	0.00420718	0.00509906
BIF_00491	I3242_03050		glycoside hydrolase family 3 protein		glycoside hydrolase family 3 protein	Cell Envelope Biosynthesis	354.866	-0.381007	0.163824	2.32571	0.0200343	0.0234043
BIF_01551	I3242_00115		M48 family metallopeptidase		M48 family metallopeptidase		325.974	-0.393247	0.139615	2.81666	0.00485256	0.00584995
BIF_01656	I3242_00135		HlyC/CorC family transporter		HlyC/CorC family transporter		365.694	-0.393263	0.130668	3.00963	0.00261567	0.00319066
BIF_01510	I3242_09230	leuD	3-isopropylmalate dehydratase small subunit	leuD	3-isopropylmalate dehydratase small subunit	Valine, Leucine, Isoleucine Metabolism	668.722	-0.400949	0.115334	3.47642	0.000508148	0.000642708
BIF_01236	I3242_08935	rplL	50S ribosomal protein L7/L12	rplL	50S ribosomal protein L7/L12		2786.06	-0.403378	0.112393	3.58898	0.000331972	0.000421765
BIF_00608	I3242_07050	ispG	flavodoxin-dependent (E)-4-hydroxy-3-methylbut-2-enyl-diphosphate synthase	ispG	flavodoxin-dependent (E)-4-hydroxy-3-methylbut-2-enyl-diphosphate synthase	Terpenoid Biosynthesis	665.158	-0.404973	0.124137	3.26232	0.00110506	0.00137464
BIF_01385	I3242_08240		transporter		ABC transporter permease		540.808	-0.410868	0.131751	3.11853	0.00181757	0.00224616
BIF_02122	I3242_02395	alr	alanine racemase	alr	alanine racemase	Alanine Aspartate Metabolism	536.852	-0.413387	0.123129	3.35735	0.000786927	0.000987585
BIF_01317	I3242_08815		D-2-hydroxyacid dehydrogenase family protein		D-2-hydroxyacid dehydrogenase family protein		873.262	-0.417944	0.135089	3.09383	0.00197588	0.00243384
BIF_00789	I3242_03565		pyridoxamine kinase		pyridoxamine kinase	Vitamine B6 Metabolism	212.833	-0.418769	0.213089	1.96523	0.0493881	0.0558515
BIF_01243	I3242_08325		thymidylate synthase		thymidylate synthase	Nucleotide Salvage Pathway	821.661	-0.419752	0.121873	3.44419	0.00057277	0.000722022
BIF_01384	I3242_08245		ABC transporter ATP-binding protein		ABC transporter ATP-binding protein		649.431	-0.422939	0.136357	3.1017	0.00192414	0.00237269
BIF_00173	I3242_04245		dihydroorotate dehydrogenase		dihydroorotate dehydrogenase	Purine Pyrimidine Biosynthesis	177.996	-0.426537	0.175622	2.42872	0.0151523	0.0178671
BIF_00324	I3242_03210		CarD family transcriptional regulator		CarD family transcriptional regulator		745.735	-0.429466	0.164257	2.6146	0.00893331	0.0106785
BIF_02225	I3242_08710	rplN	50S ribosomal protein L14	rplN	50S ribosomal protein L14		1558.07	-0.43228	0.130434	3.31417	0.000919166	0.00115099
BIF_01519	I3242_01275		DUF3416 domain-containing protein		alpha-1,4-glucan--maltose-1-phosphate maltosyltransferase	Starch sucrose Metabolism	2363.15	-0.433073	0.114207	3.79201	0.000149431	0.00019288
BIF_00005	I3242_07930		very short patch repair endonuclease		very short patch repair endonuclease		257.93	-0.433962	0.15154	2.86368	0.00418752	0.00508068
BIF_01452	I3242_00010	dnaN	DNA polymerase III subunit beta	dnaN	DNA polymerase III subunit beta		2517.34	-0.436916	0.0979777	4.45934	8.22128e-06	1.12397e-05
BIF_00451	I3242_02140		serine/threonine protein kinase		serine/threonine protein kinase		2004.99	-0.440341	0.10798	4.07798	4.54278e-05	6.00751e-05
BIF_00749	I3242_06115		DUF3071 domain-containing protein		DUF3071 domain-containing protein		498.438	-0.442821	0.117522	3.76798	0.000164575	0.000211944
BIF_01164	I3242_07575		uracil-DNA glycosylase		uracil-DNA glycosylase		265.855	-0.443604	0.144269	3.07485	0.00210611	0.00258581
BIF_01427	I3242_09255		NUDIX hydrolase		NUDIX hydrolase		1311	-0.444147	0.117892	3.76742	0.000164944	0.000212177
BIF_00556	I3242_07325		pyridoxal phosphate-dependent aminotransferase		pyridoxal phosphate-dependent aminotransferase		273.492	-0.44914	0.141394	3.17652	0.00149052	0.00185007
BIF_01440	I3242_00515		CrcB family protein		CrcB family protein		187.525	-0.449967	0.178594	2.51949	0.0117524	0.0139745
BIF_00525	I3242_09865		alpha-galactosidase		alpha-galactosidase	Galactose Metabolism	5535.86	-0.455625	0.192021	2.37279	0.0176545	0.0206669
BIF_02221	I3242_08995		teichoic acid transporter		hypothetical protein		470.221	-0.455655	0.131434	3.4668	0.000526701	0.000665431
BIF_00577	I3242_08225	hpt	hypoxanthine phosphoribosyltransferase	hpt	hypoxanthine phosphoribosyltransferase	Nucleotide Salvage Pathway	581.27	-0.456358	0.127907	3.56788	0.000359878	0.000456194
BIF_00226	I3242_01575		aldo/keto reductase		aldo/keto reductase		719.701	-0.461893	0.124318	3.71542	0.000202869	0.000259783
BIF_00801	I3242_06850	dnaE	DNA polymerase III subunit alpha	dnaE	DNA polymerase III subunit alpha		3105.69	-0.463445	0.0964316	4.80595	1.5402e-06	2.1578e-06
BIF_00669	I3242_08750	rplW	50S ribosomal protein L23	rplW	50S ribosomal protein L23		1131.13	-0.465688	0.120397	3.86792	0.000109766	0.000142332
BIF_01021	I3242_00250		hypothetical protein		hypothetical protein		77.9417	-0.477982	0.225067	2.12373	0.0336925	0.0384862
BIF_00067	I3242_03915		16S rRNA (uracil(1498)-N(3))-methyltransferase		16S rRNA (uracil(1498)-N(3))-methyltransferase		296.047	-0.479503	0.145718	3.29062	0.000999673	0.00124766
BIF_02265	I3242_06225		DUF3046 domain-containing protein		DUF3046 domain-containing protein		275.147	-0.487421	0.211458	2.30504	0.0211641	0.0246733
BIF_01548	I3242_01095		glycoside hydrolase family 127 protein	hypBA1	beta-L-arabinofuranosidase		514.385	-0.488053	0.118993	4.10153	4.10435e-05	5.43407e-05
BIF_01256	I3242_07070		DUF3052 domain-containing protein		DUF3052 domain-containing protein		529.776	-0.500299	0.161987	3.08852	0.00201154	0.00247506
BIF_01080	I3242_00245		DUF3073 domain-containing protein		DUF3073 domain-containing protein		2428.8	-0.501248	0.125022	4.00927	6.09076e-05	7.98927e-05
BIF_00162	I3242_03945		long-chain fatty acid--CoA ligase		AMP-binding protein	Cell Envelope Biosynthesis	6807.55	-0.51008	0.123462	4.13147	3.60454e-05	4.8004e-05
BIF_00666	I3242_02070		ACT domain-containing protein		ACT domain-containing protein		1001.18	-0.510863	0.135997	3.75643	0.000172353	0.000221309
BIF_01464	I3242_09095	rplA	50S ribosomal protein L1	rplA	50S ribosomal protein L1		4946.75	-0.517122	0.0953654	5.42253	5.87599e-08	8.64498e-08
BIF_01247	I3242_01650		ribonuclease III		ribonuclease III		701.634	-0.532005	0.156309	3.40355	0.000665169	0.000837565
BIF_00411	I3242_08190	ettA	energy-dependent translational throttle protein EttA	ettA	energy-dependent translational throttle protein EttA		2020.85	-0.53421	0.0974996	5.4791	4.275e-08	6.30939e-08
BIF_00504	I3242_07425		DUF3516 domain-containing protein		DUF3516 domain-containing protein		1002.69	-0.536276	0.112642	4.76088	1.92751e-06	2.68712e-06
BIF_00741	I3242_10080		ParB/RepB/Spo0J family partition protein		ParB/RepB/Spo0J family partition protein		474.824	-0.540559	0.136967	3.94662	7.92611e-05	0.000103368
BIF_01316	I3242_08810		YigZ family protein		YigZ family protein		199.887	-0.54252	0.182071	2.97972	0.00288514	0.00351181
BIF_01673	I3242_10050		CCA tRNA nucleotidyltransferase		CCA tRNA nucleotidyltransferase		866.44	-0.542871	0.117235	4.63063	3.64561e-06	5.04502e-06
BIF_01833	I3242_03145		hypothetical protein		cell division protein FtsK		228.264	-0.543606	0.176204	3.0851	0.00203482	0.00250099
BIF_01978	I3242_02060	galT	galactose-1-phosphate uridylyltransferase	galT	galactose-1-phosphate uridylyltransferase	Lacto-N-biose; Galacto-N-biose pathway	1914.67	-0.543881	0.127451	4.26736	1.978e-05	2.6561e-05
BIF_00810	I3242_02875	argJ	bifunctional glutamate N-acetyltransferase/amino-acid acetyltransferase ArgJ	argJ	bifunctional glutamate N-acetyltransferase/amino-acid acetyltransferase ArgJ	Arginine Proline Metabolism	477.292	-0.546649	0.123317	4.43286	9.29909e-06	1.26826e-05
BIF_00854	I3242_01240	valS	valine--tRNA ligase	valS	valine--tRNA ligase	Valine, Leucine, Isoleucine Biosynthesis	1663.25	-0.549802	0.1241	4.4303	9.41002e-06	1.28185e-05
BIF_01940	I3242_02055		DeoR/GlpR transcriptional regulator		DeoR/GlpR transcriptional regulator		1463.16	-0.551194	0.0995126	5.53894	3.04316e-08	4.50897e-08
BIF_00713	I3242_03480		HRDC domain-containing protein		HRDC domain-containing protein		957.135	-0.551884	0.125835	4.38578	1.15569e-05	1.56488e-05
BIF_01315	I3242_08805		AbrB family transcriptional regulator		AbrB family transcriptional regulator		522.041	-0.552578	0.120024	4.60391	4.14633e-06	5.72396e-06
BIF_00158	I3242_01505		pyroglutamyl-peptidase I		pyroglutamyl-peptidase I		558.226	-0.552929	0.120052	4.60574	4.10997e-06	5.68069e-06
BIF_01042	I3242_00730		class C sortase		class C sortase		525.327	-0.554471	0.130008	4.26491	1.99987e-05	2.67911e-05
BIF_00849	I3242_04230		amidohydrolase family protein		amidohydrolase family protein	Purine Pyrimidine Biosynthesis	482.371	-0.556507	0.134305	4.14361	3.4188e-05	4.5584e-05
BIF_00517	I3242_03590		two-component sensor histidine kinase		sensor histidine kinase		1255.31	-0.557681	0.112287	4.96656	6.81507e-07	9.70397e-07
BIF_01349	I3242_09970	nrdE	class 1b ribonucleoside-diphosphate reductase subunit alpha	nrdE	class 1b ribonucleoside-diphosphate reductase subunit alpha	Nucleotide Salvage Pathway	444.305	-0.558152	0.137439	4.0611	4.88418e-05	6.43642e-05
BIF_00966	I3242_08770		YwiC-like family protein		YwiC-like family protein		402.617	-0.564269	0.13859	4.07149	4.67134e-05	6.16311e-05
BIF_00599	I3242_00685		pilus assembly protein	tadB	Flp pilus assembly protein TadB		36.2551	-0.576493	0.343869	1.67649	0.0936425	0.104231
BIF_01653	I3242_08150		carbon starvation protein		hypothetical protein		64.1249	-0.576791	0.250844	2.2994	0.0214823	0.0249927
BIF_01455	I3242_00020		DUF721 domain-containing protein		DUF721 domain-containing protein		92.0391	-0.583644	0.236349	2.46941	0.0135335	0.0160083
BIF_00306	I3242_06930		DivIVA domain-containing protein		DivIVA domain-containing protein		6079.59	-0.592169	0.132814	4.45863	8.24852e-06	1.12634e-05
BIF_02226	I3242_08545		AURKAIP1/COX24 domain-containing protein		AURKAIP1/COX24 domain-containing protein		119.26	-0.593896	0.268871	2.20885	0.0271851	0.0314336
BIF_01061	I3242_03530		TIGR00730 family Rossman fold protein		TIGR00730 family Rossman fold protein		831.899	-0.595118	0.127424	4.67036	3.00675e-06	4.17112e-06
BIF_00305	I3242_06935		YggT family protein		YggT family protein		130.301	-0.595526	0.244065	2.44003	0.014686	0.0173353
BIF_00736	I3242_06370		tyrosine recombinase XerC		tyrosine recombinase XerC		594.444	-0.596646	0.135001	4.41957	9.88981e-06	1.34558e-05
BIF_01130	I3242_02370		N-acetyltransferase		N-acetyltransferase		328.832	-0.611556	0.141638	4.31773	1.57641e-05	2.12187e-05
BIF_01180	I3242_02485	purE	5-(carboxyamino)imidazole ribonucleotide mutase	purE	5-(carboxyamino)imidazole ribonucleotide mutase	Purine Metabolism	672.8	-0.613546	0.110699	5.54248	2.98226e-08	4.42453e-08
BIF_00016	I3242_07485		histidine--tRNA ligase		histidine--tRNA ligase	Histidine Metabolism	617.074	-0.614412	0.125927	4.8791	1.06569e-06	1.50232e-06
BIF_02900	I3242_02025		3-isopropylmalate dehydrogenase		3-isopropylmalate dehydrogenase	Valine, Leucine, Isoleucine Metabolism	1059.33	-0.614818	0.122506	5.01868	5.20287e-07	7.42705e-07
BIF_01142	I3242_01750	rplS	50S ribosomal protein L19	rplS	50S ribosomal protein L19		4720.88	-0.615935	0.140243	4.3919	1.12364e-05	1.52331e-05
BIF_01364	I3242_06695		AAA family ATPase		AAA family ATPase		1127.02	-0.617845	0.120626	5.122	3.02314e-07	4.3484e-07
BIF_02254	I3242_03835		prepilin peptidase		prepilin peptidase		51.4937	-0.619242	0.288095	2.14943	0.0316	0.0362791
BIF_01250	I3242_01670	coaD	pantetheine-phosphate adenylyltransferase	coaD	pantetheine-phosphate adenylyltransferase	Pantothenate and CoA biosynthesis	242.846	-0.6273	0.159907	3.9229	8.74898e-05	0.000113837
BIF_01799	I3242_03345	rsfS	ribosome silencing factor	rsfS	ribosome silencing factor		84.7265	-0.633899	0.215195	2.94569	0.00322234	0.00391803
BIF_01482	I3242_09875		Na+/H+ antiporter		sodium:proton antiporter	Transport	523.666	-0.634957	0.128342	4.94737	7.52218e-07	1.06706e-06
BIF_00285	I3242_07870		exodeoxyribonuclease VII large subunit		exodeoxyribonuclease VII large subunit		827.428	-0.640781	0.111364	5.75391	8.72021e-09	1.31617e-08
BIF_00682	I3242_02895		arginine repressor	argR	arginine repressor		140.942	-0.646564	0.207467	3.11646	0.00183037	0.00225952
BIF_01228	I3242_01205		GNAT family N-acetyltransferase		GNAT family N-acetyltransferase		2852.19	-0.653298	0.121546	5.37489	7.66274e-08	1.1207e-07
BIF_02174	I3242_07020		ABC transporter permease		ABC transporter permease		1238.98	-0.669277	0.135993	4.9214	8.59273e-07	1.21587e-06
BIF_02390	I3242_09235	leuC	3-isopropylmalate dehydratase large subunit	leuC	3-isopropylmalate dehydratase large subunit	Valine, Leucine, Isoleucine Metabolism	1692.11	-0.674704	0.113493	5.94487	2.7668e-09	4.22105e-09
BIF_01165	I3242_07580		MoxR family ATPase		MoxR family ATPase		663.17	-0.686793	0.110568	6.21148	5.24887e-10	8.26387e-10
BIF_01925	I3242_02270		LacI family DNA-binding transcriptional regulator		LacI family DNA-binding transcriptional regulator		1727.36	-0.688814	0.111814	6.16037	7.25772e-10	1.13634e-09
BIF_00731	I3242_07600		VWA domain-containing protein		VWA domain-containing protein		125.829	-0.69085	0.207811	3.32441	0.000886046	0.00111075
BIF_00695	I3242_03875	sufD	Fe-S cluster assembly protein SufD	sufD	Fe-S cluster assembly protein SufD		337.03	-0.694403	0.143829	4.82798	1.37923e-06	1.93709e-06
BIF_00105	I3242_03425		phosphoketolase		phosphoketolase	Phosphoketolase pathway	19413.2	-0.694739	0.131204	5.2951	1.18948e-07	1.72407e-07
BIF_01064	I3242_03545		FAD-binding protein		FAD-binding protein	Citric Acid Cycle	603.452	-0.704556	0.113936	6.18377	6.25887e-10	9.82668e-10
BIF_02073	I3242_04240		dihydroorotate dehydrogenase electron transfer subunit		dihydroorotate dehydrogenase electron transfer subunit	Purine Pyrimidine Biosynthesis	193.539	-0.70557	0.160221	4.40374	1.064e-05	1.44418e-05
BIF_01531	I3242_01480	rsmD	16S rRNA (guanine(966)-N(2))-methyltransferase RsmD	rsmD	16S rRNA (guanine(966)-N(2))-methyltransferase RsmD		343.325	-0.705622	0.132124	5.34059	9.26434e-08	1.35319e-07
BIF_01888	I3242_02365		S-ribosylhomocysteine lyase		S-ribosylhomocysteine lyase	Methionine Metabolism	600.761	-0.708205	0.127518	5.55377	2.79565e-08	4.15312e-08
BIF_00840	I3242_06235		CinA family protein		CinA family protein	Nicotinate and Nicotinamide Metabolism	120.013	-0.708834	0.209934	3.37645	0.000734265	0.000922518
BIF_00122	I3242_03965		alpha/beta hydrolase		alpha/beta hydrolase		667.687	-0.71159	0.136542	5.21152	1.87302e-07	2.70097e-07
BIF_00774	I3242_02080		tRNA (cytidine(34)-2'-O)-methyltransferase		tRNA (cytidine(34)-2'-O)-methyltransferase		195.261	-0.712017	0.215095	3.31025	0.000932136	0.00116466
BIF_00507	I3242_05635		permease		hypothetical protein		371.864	-0.712498	0.156812	4.54364	5.52914e-06	7.61434e-06
BIF_02830	I3242_06770		DUF2252 domain-containing protein		DUF2252 domain-containing protein		210.648	-0.713123	0.15304	4.65971	3.1665e-06	4.38736e-06
BIF_01606	I3242_07230	fetB	iron export ABC transporter permease subunit FetB	fetB	iron export ABC transporter permease subunit FetB		261.653	-0.722995	0.149399	4.83935	1.30266e-06	1.83409e-06
BIF_01965	I3242_08735	rplV	50S ribosomal protein L22	rplV	50S ribosomal protein L22		2224.69	-0.729198	0.1042	6.99805	2.59549e-12	4.32073e-12
BIF_00862	I3242_02885		acetylornithine transaminase		acetylornithine transaminase	Arginine Proline Metabolism	588.517	-0.737617	0.123653	5.96519	2.44347e-09	3.7328e-09
BIF_00702	I3242_06385		chorismate mutase		chorismate mutase	Tyrosine, Tryptophan, Phenylalanine Metabolism	637.174	-0.738667	0.129227	5.71602	1.09045e-08	1.64148e-08
BIF_01193	I3242_03110		L-serine ammonia-lyase		L-serine ammonia-lyase	Glycine, Serine Threonine Metabolism	1319.46	-0.743651	0.126275	5.88912	3.88247e-09	5.89927e-09
BIF_01141	I3242_01755	lepB	signal peptidase I	lepB	signal peptidase I		1890.79	-0.750284	0.123291	6.0855	1.16129e-09	1.79833e-09
BIF_00276	I3242_06015		ComEA family DNA-binding protein		helix-hairpin-helix domain-containing protein		38.3636	-0.753742	0.313842	2.40166	0.0163207	0.0191451
BIF_01803	I3242_02820		FAD-dependent oxidoreductase		FAD-dependent oxidoreductase	Glycine, serine threonine Metabolism	373.737	-0.760898	0.153607	4.95353	7.28776e-07	1.0364e-06
BIF_00383	I3242_06730		cation transporter		cation transporter	Transport	500.426	-0.762009	0.155018	4.91562	8.85015e-07	1.25073e-06
BIF_00732	I3242_07595		VWA domain-containing protein		VWA domain-containing protein		280.919	-0.774884	0.1721	4.50251	6.71544e-06	9.21439e-06
BIF_00209	I3242_08555	radA	DNA repair protein RadA	radA	DNA repair protein RadA		1338.84	-0.781567	0.107404	7.27686	3.41676e-13	5.8162e-13
BIF_01594	I3242_09845		carbohydrate ABC transporter permease		carbohydrate ABC transporter permease	Transport	9951.9	-0.786187	0.416988	1.8854	0.0593764	0.0667468
BIF_01179	I3242_02475		1-deoxy-D-xylulose-5-phosphate synthase		1-deoxy-D-xylulose-5-phosphate synthase	Terpenoid Biosynthesis	811.901	-0.803851	0.130606	6.1548	7.51719e-10	1.17534e-09
BIF_01742	I3242_05925	rpsB	30S ribosomal protein S2	rpsB	30S ribosomal protein S2		8672.43	-0.815906	0.0986048	8.2745	1.28992e-16	2.42959e-16
BIF_00286	I3242_02405		DNA primase		DNA primase		1564.38	-0.822194	0.0981991	8.37273	5.62988e-17	1.08201e-16
BIF_02191	I3242_09325	glf	UDP-galactopyranose mutase	glf	UDP-galactopyranose mutase	Cell Envelope Biosynthesis	1126.73	-0.826493	0.10342	7.9916	1.332e-15	2.43591e-15
BIF_01299	I3242_09180		homoserine dehydrogenase		homoserine dehydrogenase	Glycine, serine threonine Metabolism	2120.95	-0.83383	0.0946564	8.80902	1.26248e-18	2.52051e-18
BIF_00843	I3242_06785		hypothetical protein		hypothetical protein		624.709	-0.836994	0.126576	6.61259	3.77662e-11	6.08128e-11
BIF_01866	I3242_07365		TM2 domain-containing protein		TM2 domain-containing protein		2195.2	-0.83762	0.0994439	8.42305	3.66815e-17	7.06181e-17
BIF_02960	I3242_09545		methionine--tRNA ligase		methionine--tRNA ligase	tRNA Charging	1384.56	-0.838777	0.101411	8.27105	1.3278e-16	2.49265e-16
BIF_00777	I3242_07460		ABC transporter permease subunit		ABC transporter permease subunit	Transport	420.357	-0.839164	0.158378	5.29849	1.16764e-07	1.69458e-07
BIF_01522	I3242_09345		glycosyltransferase family 2 protein		glycosyltransferase family 2 protein		284.308	-0.842606	0.154413	5.45683	4.84715e-08	7.1445e-08
BIF_00980	I3242_04185		esterase		dienelactone hydrolase family protein		97.7646	-0.844555	0.233333	3.61952	0.000295152	0.000375407
BIF_00267	I3242_08540	rpiA	ribose-5-phosphate isomerase RpiA	rpiA	ribose-5-phosphate isomerase RpiA	Pentose phosphate pathway	1377.23	-0.845933	0.108365	7.8063	5.88902e-15	1.05148e-14
BIF_00693	I3242_03320		acetate kinase		acetate kinase	Pyruvate Metabolism	1612.81	-0.849065	0.0981978	8.64648	5.3114e-18	1.04023e-17
BIF_00947	I3242_02520	purD	phosphoribosylamine--glycine ligase	purD	phosphoribosylamine--glycine ligase	Purine Metabolism	320.192	-0.860866	0.154995	5.55415	2.78969e-08	4.14971e-08
BIF_01466	I3242_09055		biotin--[acetyl-CoA-carboxylase] ligase		biotin--acetyl-CoA-carboxylase ligase	Biotin Metabolism	2227.2	-0.861556	0.103283	8.34172	7.32179e-17	1.39299e-16
BIF_02010	I3242_06975	thiD	bifunctional hydroxymethylpyrimidine kinase/phosphomethylpyrimidine kinase	thiD	bifunctional hydroxymethylpyrimidine kinase/phosphomethylpyrimidine kinase	Thiamine Metabolism	492.019	-0.867922	0.132959	6.52776	6.67614e-11	1.06592e-10
BIF_01325	I3242_08535		ribonuclease HI		ribonuclease HI		464.949	-0.872482	0.128504	6.78955	1.12485e-11	1.84541e-11
BIF_01972	I3242_02655	tuf	elongation factor Tu	tuf	elongation factor Tu		30091.4	-0.873204	0.0822811	10.6125	2.60808e-26	6.34914e-26
BIF_01056	I3242_01115		ribose-phosphate diphosphokinase		ribose-phosphate diphosphokinase	Pentose phosphate pathwa	1428.14	-0.874541	0.134615	6.49662	8.21421e-11	1.3078e-10
BIF_00442	I3242_08580	nusA	transcription termination/antitermination protein NusA	nusA	transcription termination/antitermination protein NusA		2296.7	-0.876174	0.100621	8.70764	3.10264e-18	6.14019e-18
BIF_00861	I3242_02890	argF	ornithine carbamoyltransferase	argF	ornithine carbamoyltransferase	Arginine Proline Metabolism	455.422	-0.888692	0.161878	5.48988	4.02206e-08	5.94382e-08
BIF_01753	I3242_03125		hemolysin III family protein		hemolysin III family protein		1041.09	-0.891013	0.122882	7.25099	4.13739e-13	7.03231e-13
BIF_02475	I3242_08900		GNAT family N-acetyltransferase		GNAT family N-acetyltransferase		710.184	-0.89384	0.161513	5.53416	3.12721e-08	4.62745e-08
BIF_01518	I3242_01280		hypothetical protein		cell surface protein		171.994	-0.894361	0.169265	5.28378	1.26547e-07	1.83185e-07
BIF_00807	I3242_08400		DUF4037 domain-containing protein		DUF4037 domain-containing protein		1028.96	-0.90484	0.112286	8.05838	7.73124e-16	1.42305e-15
BIF_01880	I3242_03490		chloride channel protein		chloride channel protein	Transport	246.071	-0.921698	0.173865	5.30123	1.15023e-07	1.67146e-07
BIF_00217	I3242_07125		SPFH domain-containing protein		SPFH domain-containing protein		2769.03	-0.934802	0.165707	5.64129	1.68784e-08	2.5273e-08
BIF_00213	I3242_08700	rplE	50S ribosomal protein L5	rplE	50S ribosomal protein L5		2765.22	-0.935285	0.10673	8.76308	1.89989e-18	3.77974e-18
BIF_01640	I3242_09360		ABC transporter permease		ABC transporter permease		607.125	-0.938523	0.139592	6.72335	1.77598e-11	2.88852e-11
BIF_02065	I3242_07480	aspS	aspartate--tRNA ligase	aspS	aspartate--tRNA ligase	Alanine Aspartate Metabolism	845.364	-0.965186	0.108326	8.91001	5.103e-19	1.02604e-18
BIF_00816	I3242_01620		type 1 glutamine amidotransferase		type 1 glutamine amidotransferase	Purine Pyrimidine Biosynthesis	740.681	-0.968351	0.17026	5.68748	1.28928e-08	1.93562e-08
BIF_01456	I3242_00025	gyrB	DNA topoisomerase (ATP-hydrolyzing) subunit B	gyrB	DNA topoisomerase (ATP-hydrolyzing) subunit B		1139.25	-0.974092	0.120188	8.10473	5.28626e-16	9.82602e-16
BIF_00792	I3242_00990	pgl	6-phosphogluconolactonase		6-phosphogluconolactonase	Pentose Phosphate Pathway	324.974	-0.97675	0.166515	5.86585	4.46847e-09	6.78058e-09
BIF_00689	I3242_09585		ABC transporter ATP-binding protein		ABC transporter ATP-binding protein		632.554	-0.979009	0.128504	7.61851	2.56619e-14	4.50376e-14
BIF_00604	I3242_05585		DEAD/DEAH box helicase		DEAD/DEAH box helicase		1028.3	-0.979507	0.11951	8.19604	2.48444e-16	4.63325e-16
BIF_01962	I3242_08650	infA	translation initiation factor IF-1	infA	translation initiation factor IF-1		5719.7	-0.98013	0.162769	6.02161	1.7269e-09	2.65604e-09
BIF_01826	I3242_03975		branched-chain amino acid aminotransferase		branched-chain amino acid aminotransferase	Valine, leucine isoleucine degradationValine, leucine isoleucine biosynthesis	1202.26	-0.984909	0.11001	8.95288	3.46339e-19	6.98852e-19
BIF_00554	I3242_04050	gltB	glutamate synthase large subunit	gltB	glutamate synthase large subunit	Glutamate Metabolism	3689.1	-0.986878	0.132384	7.45468	9.00892e-14	1.55222e-13
BIF_01166	I3242_07585		DUF58 domain-containing protein		DUF58 domain-containing protein		211.78	-0.98892	0.182715	5.41237	6.21966e-08	9.13185e-08
BIF_00495	I3242_02860		phenylalanine--tRNA ligase subunit beta		phenylalanine--tRNA ligase subunit beta	Tyrosine, Tryptophan, Phenylalanine Biosynthesis	989.701	-1.00704	0.125787	8.00592	1.18573e-15	2.17193e-15
BIF_01854	I3242_03495		transcriptional regulator		transcriptional regulator		80.5979	-1.00759	0.247113	4.07743	4.55361e-05	6.0148e-05
BIF_01192	I3242_03115		FKBP-type peptidyl-prolyl cis-trans isomerase		FKBP-type peptidyl-prolyl cis-trans isomerase		1674.99	-1.00771	0.104603	9.63367	5.76352e-22	1.24272e-21
BIF_01181	I3242_02490	purK	5-(carboxyamino)imidazole ribonucleotide synthase	purK	5-(carboxyamino)imidazole ribonucleotide synthase	Purine Metabolism	877.83	-1.01204	0.116491	8.68771	3.6983e-18	7.28084e-18
BIF_00623	I3242_03880	sufC	Fe-S cluster assembly ATPase SufC	sufC	Fe-S cluster assembly ATPase SufC		185.856	-1.01315	0.16633	6.09121	1.12058e-09	1.73766e-09
BIF_00613	I3242_03285		Nif3-like dinuclear metal center hexameric protein		Nif3-like dinuclear metal center hexameric protein		772.642	-1.01383	0.119153	8.50867	1.75944e-17	3.42215e-17
BIF_01807	I3242_09450		glycosyltransferase		glycosyltransferase	0	347.104	-1.01631	0.144534	7.03165	2.04102e-12	3.40771e-12
BIF_00131	I3242_02830		dipeptidase		dipeptidase		648.438	-1.02704	0.112483	9.1306	6.81222e-20	1.40208e-19
BIF_01597	I3242_09795		alpha-glucosidase		alpha-glucosidase	Starch sucrose Metabolism	4318.04	-1.02893	0.359819	2.85957	0.00424215	0.00513594
BIF_01685	I3242_09730		hypothetical protein		hypothetical protein		1305.53	-1.0406	0.117248	8.87516	6.98311e-19	1.40157e-18
BIF_01197	I3242_03080	eno	phosphopyruvate hydratase	eno	phosphopyruvate hydratase	Glycolysis/Gluconeogenesis	4299.05	-1.04181	0.135298	7.70013	1.35926e-14	2.41173e-14
BIF_02605	I3242_07670		DedA family protein		DedA family protein	Thiamine Metabolism	251.968	-1.04357	0.151255	6.89938	5.22305e-12	8.63138e-12
BIF_00098	I3242_08550		hypothetical protein		hypothetical protein		529.411	-1.04618	0.150835	6.93592	4.03596e-12	6.68918e-12
BIF_01593	I3242_09850		sugar ABC transporter permease		sugar ABC transporter permease	Transport	8955.21	-1.05473	0.542062	1.94577	0.0516818	0.0583288
BIF_00371	I3242_08730	rpsC	30S ribosomal protein S3	rpsC	30S ribosomal protein S3		4614.36	-1.05554	0.101042	10.4465	1.51987e-25	3.65286e-25
BIF_00887	I3242_09505		ABC transporter ATP-binding protein		ABC transporter ATP-binding protein		195.772	-1.05681	0.167468	6.31053	2.78085e-10	4.39655e-10
BIF_01431	I3242_01025	ftsY	signal recognition particle-docking protein FtsY	ftsY	signal recognition particle-docking protein FtsY		1192.09	-1.06292	0.117508	9.04552	1.48961e-19	3.0328e-19
BIF_00778	I3242_07465		glutamate ABC transporter substrate-binding protein		glutamate ABC transporter substrate-binding protein	Transport	788.661	-1.06468	0.149788	7.10788	1.17837e-12	1.9791e-12
BIF_01297	I3242_00215		phosphoenolpyruvate carboxylase		phosphoenolpyruvate carboxylase	Pyruvate Metabolism; Anaplerotic Reactions	3988.61	-1.07986	0.144069	7.49542	6.60849e-14	1.14386e-13
BIF_00806	I3242_06200	secA	preprotein translocase subunit SecA	secA	preprotein translocase subunit SecA		5690.35	-1.08039	0.110491	9.77803	1.39906e-22	3.0574e-22
BIF_01845	I3242_07220	efp	elongation factor P	efp	elongation factor P		1873.85	-1.08054	0.129082	8.371	5.71313e-17	1.09429e-16
BIF_00300	I3242_03255		TerC family protein		TerC family protein		351.583	-1.08199	0.139892	7.73444	1.03857e-14	1.84562e-14
BIF_00899	I3242_06500		aldose 1-epimerase family protein		aldose 1-epimerase family protein	Glycolysis/Gluconeogenesis	1446.39	-1.08213	0.114537	9.44786	3.4582e-21	7.35843e-21
BIF_00241	I3242_06320		HAD-IC family P-type ATPase		cation-translocating P-type ATPase		1899.39	-1.08929	0.117336	9.28349	1.64016e-20	3.44465e-20
BIF_01111	I3242_08430		response regulator transcription factor		response regulator transcription factor		412.147	-1.09813	0.172907	6.35099	2.13927e-10	3.39643e-10
BIF_01817	I3242_03220		metal ABC transporter permease		metal ABC transporter permease	Transport	208.739	-1.09822	0.452632	2.42629	0.0152539	0.0179495
BIF_00647	I3242_07750		DUF4981 domain-containing protein		DUF4981 domain-containing protein	Galactose Metabolism	345.831	-1.10551	0.1439	7.6825	1.56016e-14	2.76386e-14
BIF_01208	I3242_10100	yidC	membrane protein insertase YidC	yidC	membrane protein insertase YidC		1413.93	-1.1062	0.108994	10.1491	3.34284e-24	7.62923e-24
BIF_00758	I3242_03865		L,D-transpeptidase family protein		L,D-transpeptidase family protein		484.677	-1.11466	0.132172	8.43337	3.35861e-17	6.48796e-17
BIF_00395	I3242_02035		Crp/Fnr family transcriptional regulator		Crp/Fnr family transcriptional regulator		1881.55	-1.11632	0.121241	9.20749	3.33835e-20	6.94672e-20
BIF_00740	I3242_10085		ParA family protein		ParA family protein		556.54	-1.12731	0.159688	7.05944	1.67169e-12	2.7952e-12
BIF_00573	I3242_03180		HAD-IIB family hydrolase		HAD-IIB family hydrolase		1369.47	-1.12741	0.114834	9.81775	9.4429e-23	2.0756e-22
BIF_00622	I3242_03885	sufS	SufS family cysteine desulfurase		cysteine desulfurase		459.259	-1.14071	0.12248	9.31345	1.23748e-20	2.60377e-20
BIF_01342	I3242_07655		inositol monophosphatase family protein		inositol monophosphatase family protein	Cell Envelope Biosynthesis	1094.24	-1.14228	0.126964	8.99691	2.32158e-19	4.70129e-19
BIF_01438	I3242_00500		adenylosuccinate synthase		adenylosuccinate synthase	Purine Pyrimidine Biosynthesis	2631.18	-1.14584	0.0953264	12.0201	2.78566e-33	7.90318e-33
BIF_00108	I3242_04420		VanZ family protein		VanZ family protein		291.427	-1.14711	0.146269	7.84248	4.4173e-15	7.93712e-15
BIF_01294	I3242_01010		C69 family dipeptidase		C69 family dipeptidase		1724.61	-1.15344	0.10315	11.1822	4.98218e-29	1.27598e-28
BIF_01102	I3242_07305		hypothetical protein		tetratricopeptide repeat protein		1197.91	-1.15378	0.137859	8.36928	5.79696e-17	1.1066e-16
BIF_00948	I3242_02525		phosphoribosylformylglycinamidine cyclo-ligase		phosphoribosylformylglycinamidine cyclo-ligase	Purine Pyrimidine Biosynthesis	205.882	-1.16582	0.15501	7.5209	5.44025e-14	9.43087e-14
BIF_00201	I3242_09145		Rne/Rng family ribonuclease		Rne/Rng family ribonuclease		8179.21	-1.17106	0.0998198	11.7317	8.76305e-32	2.37315e-31
BIF_00179	I3242_07300	ligA	NAD-dependent DNA ligase LigA	ligA	NAD-dependent DNA ligase LigA		891.571	-1.17927	0.158745	7.42875	1.09627e-13	1.87742e-13
BIF_00345	I3242_02850		RNA methyltransferase		RNA methyltransferase		246.561	-1.17986	0.164757	7.16123	7.9957e-13	1.35293e-12
BIF_00750	I3242_06120		alkaline phosphatase family protein		alkaline phosphatase family protein		254.886	-1.18057	0.1461	8.08058	6.44611e-16	1.19232e-15
BIF_00659	I3242_05620		aquaporin		aquaporin	Transport	1163.45	-1.18117	0.151304	7.80661	5.87459e-15	1.05056e-14
BIF_00341	I3242_02605		phosphoribosylformylglycinamidine synthase		phosphoribosylformylglycinamidine synthase	Purine Pyrimidine Biosynthesis	2009.95	-1.18222	0.125016	9.45652	3.18374e-21	6.78719e-21
BIF_00888	I3242_08030		sugar O-acetyltransferase		sugar O-acetyltransferase	0	156.704	-1.19121	0.211677	5.62748	1.82863e-08	2.7345e-08
BIF_00670	I3242_08745	rplB	50S ribosomal protein L2	rplB	50S ribosomal protein L2		5976.84	-1.1975	0.0902852	13.2636	3.76583e-40	1.23563e-39
BIF_01648	I3242_01770		FGGY-family carbohydrate kinase		FGGY-family carbohydrate kinase	Pentose and Glucoronate Interconversions	2785.35	-1.20325	0.122867	9.79307	1.20574e-22	2.64516e-22
BIF_02242	I3242_02640		30S ribosomal protein S12		30S ribosomal protein S12		3964.09	-1.20551	0.127299	9.4699	2.8012e-21	5.98294e-21
BIF_00882	I3242_03025		threonine synthase		threonine synthase	Glycine, Serine Threonine Metabolism	1290.74	-1.20602	0.118689	10.1612	2.95416e-24	6.76945e-24
BIF_01547	I3242_01075		LacI family DNA-binding transcriptional regulator		LacI family DNA-binding transcriptional regulator		1378.63	-1.2088	0.104931	11.52	1.046e-30	2.773e-30
BIF_01651	I3242_08095		hypothetical protein		hypothetical protein		121.138	-1.20949	0.236447	5.11526	3.1331e-07	4.50085e-07
BIF_01086	I3242_03225		ABC transporter ATP-binding protein		ABC transporter ATP-binding protein	Transport	486.719	-1.2194	0.213978	5.69873	1.20701e-08	1.81452e-08
BIF_00574	I3242_03310		ABC transporter permease		ABC transporter permease		249.091	-1.22087	0.14831	8.2319	1.84264e-16	3.44202e-16
BIF_02430	I3242_09155		AEC family transporter		AEC family transporter		433.448	-1.22552	0.160437	7.63861	2.19574e-14	3.85959e-14
BIF_01512	I3242_09240		IclR family transcriptional regulator		IclR family transcriptional regulator		2842.98	-1.22834	0.121415	10.1169	4.64998e-24	1.05276e-23
BIF_02111	I3242_05920		elongation factor Ts		elongation factor Ts		2766.46	-1.23307	0.110054	11.2043	3.88367e-29	9.99161e-29
BIF_00637	I3242_03840	aroC	chorismate synthase	aroC	chorismate synthase	Tyrosine, Tryptophan, Phenylalanine Metabolism	956.236	-1.23465	0.117784	10.4822	1.04235e-25	2.5105e-25
BIF_00397	I3242_05595		WYL domain-containing protein		WYL domain-containing protein		5239.83	-1.24471	0.11111	11.2025	3.96469e-29	1.01769e-28
BIF_01127	I3242_08375		phosphoglyceromutase		phosphoglyceromutase	Glycolysis/Gluconeogenesis	7123.82	-1.25117	0.129549	9.65783	4.55419e-22	9.87613e-22
BIF_01849	I3242_06450	xerD	site-specific tyrosine recombinase XerD	xerD	site-specific tyrosine recombinase XerD		521.584	-1.26187	0.130365	9.67951	3.6847e-22	8.00591e-22
BIF_00668	I3242_08755	rplD	50S ribosomal protein L4	rplD	50S ribosomal protein L4		5364.54	-1.27099	0.102711	12.3744	3.59533e-35	1.06822e-34
BIF_00348	I3242_02810	glnA	type I glutamate--ammonia ligase	glnA	type I glutamate--ammonia ligase	Glutamate Metabolism	1427.15	-1.27796	0.120228	10.6295	2.17273e-26	5.31217e-26
BIF_01224	I3242_06835		N-acetyltransferase		GNAT family N-acetyltransferase		184.81	-1.28543	0.168121	7.64588	2.07519e-14	3.65337e-14
BIF_01883	I3242_01655	rpmF	50S ribosomal protein L32	rpmF	50S ribosomal protein L32		3590.4	-1.29941	0.325554	3.99139	6.56859e-05	8.59611e-05
BIF_01335	I3242_06395	typA	translational GTPase TypA	typA	translational GTPase TypA		2518.17	-1.29963	0.125158	10.3839	2.93413e-25	6.96317e-25
BIF_01592	I3242_09855		carbohydrate ABC transporter substrate-binding protein		extracellular solute-binding protein	Transport	15353.6	-1.30071	0.544498	2.38882	0.0169024	0.019807
BIF_00733	I3242_07155		aminotransferase class I/II-fold pyridoxal phosphate-dependent enzyme		PLP-dependent transferase	Cysteine Metabolism	196.811	-1.32654	0.160352	8.27269	1.30968e-16	2.46271e-16
BIF_01398	I3242_08350		CHAP domain-containing protein		CHAP domain-containing protein		1952.59	-1.34194	0.114928	11.6763	1.68505e-31	4.53083e-31
BIF_00360	I3242_00005	dnaA	chromosomal replication initiator protein DnaA	dnaA	chromosomal replication initiator protein DnaA		1643.61	-1.35561	0.105767	12.817	1.31653e-37	4.09427e-37
BIF_00944	I3242_01885		sugar transferase		sugar transferase		537.887	-1.3559	0.142903	9.4883	2.34827e-21	5.02504e-21
BIF_01235	I3242_08940	rplJ	50S ribosomal protein L10	rplJ	50S ribosomal protein L10		6642.18	-1.35666	0.130989	10.357	3.88837e-25	9.17008e-25
BIF_01825	I3242_03090		DUF501 domain-containing protein		DUF501 domain-containing protein		175.373	-1.37447	0.17234	7.9753	1.52015e-15	2.76657e-15
BIF_01467	I3242_07850		2-hydroxyacyl-CoA dehydratase		2-hydroxyacyl-CoA dehydratase		2861.53	-1.38121	0.115964	11.9106	1.04219e-32	2.91298e-32
BIF_00214	I3242_08695		type Z 30S ribosomal protein S14		type Z 30S ribosomal protein S14		618.603	-1.38304	0.137746	10.0405	1.0113e-23	2.28047e-23
BIF_00553	I3242_02945		tyrosine--tRNA ligase		tyrosine--tRNA ligase	Tyrosine, Tryptophan, Phenylalanine Metabolism	856.695	-1.38549	0.127833	10.8383	2.26536e-27	5.61136e-27
BIF_00771	I3242_06275		Bax inhibitor-1/YccA family protein		Bax inhibitor-1 family protein		3982.74	-1.38907	0.117936	11.7781	5.06268e-32	1.38095e-31
BIF_00802	I3242_07615		alpha/beta hydrolase		alpha/beta fold hydrolase		144.956	-1.3891	0.195596	7.10185	1.23094e-12	2.06128e-12
BIF_01919	I3242_04485		small basic family protein		small basic family protein		151.385	-1.4055	0.215528	6.52119	6.97538e-11	1.11213e-10
BIF_01216	I3242_08055		ABC transporter substrate-binding protein		ABC transporter substrate-binding protein	Transport	1517.31	-1.40937	0.117904	11.9535	6.22443e-33	1.75275e-32
BIF_01869	I3242_02360	recQ	DNA helicase RecQ	recQ	DNA helicase RecQ	Folate Biosynthesis	617.931	-1.42442	0.12062	11.8091	3.50185e-32	9.5983e-32
BIF_00886	I3242_07630	purB	adenylosuccinate lyase	purB	adenylosuccinate lyase	Purine Metabolism	1628.07	-1.42762	0.154895	9.21668	3.0643e-20	6.38819e-20
BIF_01081	I3242_00240	trpS	tryptophan--tRNA ligase	trpS	tryptophan--tRNA ligase	Tyrosine, Tryptophan, Phenylalanine Biosynthesis	561.284	-1.43161	0.131311	10.9024	1.1223e-27	2.81694e-27
BIF_00769	I3242_08015	guaB	IMP dehydrogenase	guaB	IMP dehydrogenase	Purine Pyrimidine Biosynthesis	2968.28	-1.4333	0.0913702	15.6868	1.86318e-55	8.08092e-55
BIF_00672	I3242_03815		hypothetical protein		hypothetical protein		295.979	-1.43881	0.155378	9.26004	2.04347e-20	4.26792e-20
BIF_00901	I3242_08660	secY	preprotein translocase subunit SecY	secY	preprotein translocase subunit SecY		1997.82	-1.4531	0.1047	13.8787	8.52824e-44	3.05505e-43
BIF_00475	I3242_05805	uvrC	excinuclease ABC subunit UvrC	uvrC	excinuclease ABC subunit UvrC		392.443	-1.45406	0.168324	8.63844	5.69841e-18	1.11409e-17
BIF_02835	I3242_06960		hydroxyethylthiazole kinase		hydroxyethylthiazole kinase	Thiamine Metabolism	282.309	-1.45743	0.159391	9.14371	6.03463e-20	1.24657e-19
BIF_01677	I3242_10030		G5 domain-containing protein		G5 domain-containing protein		3053.56	-1.45869	0.0984527	14.8161	1.15266e-49	4.5944e-49
BIF_00839	I3242_06230		helix-turn-helix transcriptional regulator		helix-turn-helix transcriptional regulator		1968.91	-1.46181	0.129557	11.2832	1.58947e-29	4.13628e-29
BIF_01488	I3242_01375		regulator		regulator		449.16	-1.46419	0.141916	10.3173	5.88729e-25	1.38266e-24
BIF_00814	I3242_00035		DUF3566 domain-containing protein		DUF3566 domain-containing protein		844.431	-1.46842	0.119659	12.2717	1.28591e-34	3.76137e-34
BIF_01788	I3242_03290		NUDIX hydrolase		NUDIX hydrolase		256.629	-1.46896	0.162903	9.01739	1.92619e-19	3.91462e-19
BIF_00765	I3242_06455	rplT	50S ribosomal protein L20	rplT	50S ribosomal protein L20		2963.72	-1.4736	0.0978672	15.0572	3.09817e-51	1.26611e-50
BIF_00297	I3242_02165	dapA	4-hydroxy-tetrahydrodipicolinate synthase	dapA	4-hydroxy-tetrahydrodipicolinate synthase	Lysine Biosynthesis	1313.03	-1.4805	0.114688	12.9089	4.01121e-38	1.26481e-37
BIF_00939	I3242_06480		thiamine diphosphokinase		thiamine diphosphokinase	Thiamine Metabolism	368.361	-1.48225	0.142714	10.3862	2.86648e-25	6.81692e-25
BIF_01113	I3242_01255		response regulator transcription factor		response regulator transcription factor		1110.78	-1.48648	0.120781	12.3072	8.2839e-35	2.44202e-34
BIF_00841	I3242_00415		hemolysin III family protein		hemolysin III family protein		1394.92	-1.48726	0.109857	13.5382	9.30263e-42	3.17186e-41
BIF_00968	I3242_08760	rplC	50S ribosomal protein L3	rplC	50S ribosomal protein L3		5923.23	-1.49397	0.108279	13.7974	2.64135e-43	9.25698e-43
BIF_01198	I3242_09040		acyl-CoA carboxylase subunit beta		acyl-CoA carboxylase subunit beta	Fatty Acid Metabolism	14894.6	-1.49573	0.181023	8.26265	1.42478e-16	2.66588e-16
BIF_00985	I3242_04490		DUF881 domain-containing protein		DUF881 domain-containing protein		141.597	-1.49951	0.188537	7.95343	1.81418e-15	3.29111e-15
BIF_00848	I3242_04235	pyrF	orotidine-5'-phosphate decarboxylase	pyrF	orotidine-5'-phosphate decarboxylase	Purine Pyrimidine Biosynthesis	162.458	-1.50141	0.180498	8.31813	8.93591e-17	1.69155e-16
BIF_02252	I3242_03935		HlyC/CorC family transporter		HlyC/CorC family transporter		146.024	-1.50293	0.185606	8.09743	5.61308e-16	1.03994e-15
BIF_02099	I3242_08775	adhE	bifunctional acetaldehyde-CoA/alcohol dehydrogenase	adhE	bifunctional acetaldehyde-CoA/alcohol dehydrogenase	Pyruvate Metabolism	13387	-1.51232	0.111504	13.5629	6.64238e-42	2.27854e-41
BIF_01560	I3242_00840		MFS transporter		MFS transporter		828.821	-1.51557	0.124538	12.1696	4.51543e-34	1.30728e-33
BIF_00385	I3242_07885		long-chain fatty acid--CoA ligase		long-chain fatty acid--CoA ligase	Cell Envelope Biosynthesis	438.7	-1.52363	0.140024	10.8812	1.41713e-27	3.54126e-27
BIF_00963	I3242_05740		transketolase		transketolase	Phosphoketolase Pathway; Pentose phosphate pathway	8708.3	-1.53556	0.142967	10.7406	6.55896e-27	1.61759e-26
BIF_01745	I3242_05930		peptide deformylase	def	peptide deformylase		685.003	-1.53626	0.121354	12.6593	9.93437e-37	3.01493e-36
BIF_00454	I3242_07210	carA	glutamine-hydrolyzing carbamoyl-phosphate synthase small subunit	carA	glutamine-hydrolyzing carbamoyl-phosphate synthase small subunit	Arginine Proline Metabolism	775.072	-1.54905	0.116365	13.312	1.97094e-40	6.48576e-40
BIF_01810	I3242_03920		histidine triad nucleotide-binding protein		histidine triad nucleotide-binding protein		347.844	-1.5522	0.141905	10.9383	7.55692e-28	1.90098e-27
BIF_02134	I3242_00745		aspartate kinase		aspartate kinase	Glycine, Serine Threonine Metabolism	1842.51	-1.56343	0.0983397	15.8983	6.5151e-57	2.92663e-56
BIF_01450	I3242_01415		CPBP family intramembrane metalloprotease		CPBP family intramembrane metalloprotease		377.413	-1.56511	0.152131	10.2879	7.98595e-25	1.86779e-24
BIF_00615	I3242_02345		pyridoxal-phosphate dependent enzyme		pyridoxal-phosphate dependent enzyme	Glycine, Serine Threonine Metabolism; Cysteine Metabolism	1208.88	-1.57509	0.108724	14.487	1.46374e-47	5.65512e-47
BIF_01973	I3242_07205	carB	carbamoyl-phosphate synthase large subunit	carB	carbamoyl-phosphate synthase large subunit	Arginine Proline Metabolism	1717.3	-1.58247	0.124964	12.6634	9.4271e-37	2.86868e-36
BIF_00976	I3242_05810	uvrA	excinuclease ABC subunit UvrA	uvrA	excinuclease ABC subunit UvrA		2110.01	-1.5887	0.111027	14.3092	1.91824e-46	7.14291e-46
BIF_00330	I3242_06600		carbohydrate kinase		carbohydrate kinase	Glycolysis/Gluconeogenesis	4842.75	-1.61339	0.0946034	17.0542	3.25067e-65	1.71952e-64
BIF_01514	I3242_00865		glutamate--tRNA ligase		glutamate--tRNA ligase	tRNA Charging	1545.59	-1.63361	0.101245	16.1352	1.44273e-58	6.6933e-58
BIF_00954	I3242_01785		gamma-glutamyl-gamma-aminobutyrate hydrolase family protein		gamma-glutamyl-gamma-aminobutyrate hydrolase family protein	Tyrosine, Tryptophan, Phenylalanine Metabolism	152.199	-1.64043	0.217054	7.5577	4.1026e-14	7.15585e-14
BIF_00700	I3242_01225	rho	transcription termination factor Rho	rho	transcription termination factor Rho		2605.23	-1.64487	0.11146	14.7574	2.75517e-49	1.08671e-48
BIF_00236	I3242_05730	dnaJ	molecular chaperone DnaJ	dnaJ	molecular chaperone DnaJ		903.951	-1.65248	0.12332	13.4	6.05007e-41	2.02624e-40
BIF_01159	I3242_01810		long-chain fatty acid--CoA ligase		long-chain fatty acid--CoA ligase	Cell Envelope Biosynthesis	5504.83	-1.65344	0.149633	11.05	2.19257e-28	5.565e-28
BIF_00273	I3242_08790	rpsI	30S ribosomal protein S9	rpsI	30S ribosomal protein S9		10850.7	-1.65666	0.0840057	19.7208	1.42902e-86	1.05042e-85
BIF_01279	I3242_04460	rpe	ribulose-phosphate 3-epimerase	rpe	ribulose-phosphate 3-epimerase	Pentose Phosphate Pathway	548.556	-1.66097	0.140127	11.8533	2.06876e-32	5.6979e-32
BIF_02400	I3242_01380		1-acyl-sn-glycerol-3-phosphate acyltransferase		1-acyl-sn-glycerol-3-phosphate acyltransferase	Glycerophospholipid Metabolism	906.441	-1.66125	0.110166	15.0796	2.2066e-51	9.08318e-51
BIF_02725	I3242_03000		GntR family transcriptional regulator		GntR family transcriptional regulator		131.338	-1.66218	0.223499	7.43708	1.02933e-13	1.76546e-13
BIF_01920	I3242_05575		HAD hydrolase-like protein		HAD family hydrolase	Glyoxylate and Dicarboxylate Metabolism	198.829	-1.66454	0.190579	8.73413	2.45544e-18	4.87642e-18
BIF_00628	I3242_09860		ROK family protein		ROK family transcriptional regulator		1183.19	-1.67777	0.117159	14.3205	1.62939e-46	6.08737e-46
BIF_00490	I3242_07005		LacI family DNA-binding transcriptional regulator		LacI family DNA-binding transcriptional regulator		926.017	-1.69099	0.105989	15.9544	2.65628e-57	1.20276e-56
BIF_00539	I3242_05795	rapZ	RNase adapter RapZ	rapZ	RNase adapter RapZ		409.838	-1.70454	0.142191	11.9877	4.12199e-33	1.16652e-32
BIF_01087	I3242_03230		zinc ABC transporter substrate-binding protein		zinc ABC transporter substrate-binding protein	Transport	1163.5	-1.70854	0.120004	14.2373	5.37758e-46	1.99588e-45
BIF_01470	I3242_07855	nrdG	anaerobic ribonucleoside-triphosphate reductase activating protein	nrdG	anaerobic ribonucleoside-triphosphate reductase activating protein	Purine Metabolism	297.507	-1.71848	0.147846	11.6234	3.13247e-31	8.36311e-31
BIF_00389	I3242_03930	ybeY	rRNA maturation RNase YbeY	ybeY	rRNA maturation RNase YbeY		106.453	-1.72086	0.225006	7.64805	2.04044e-14	3.59778e-14
BIF_02615	I3242_07330		ROK family protein		ROK family protein	Glycolysis/Gluconeogenesis	2825.86	-1.72169	0.118769	14.4962	1.28116e-47	4.9667e-47
BIF_02460	I3242_09975	nrdI	class Ib ribonucleoside-diphosphate reductase assembly flavoprotein NrdI	nrdI	class Ib ribonucleoside-diphosphate reductase assembly flavoprotein NrdI	Nucleotide Salvage Pathway	271.802	-1.72928	0.186444	9.27504	1.77546e-20	3.7219e-20
BIF_00766	I3242_06465		translation initiation factor IF-3		translation initiation factor IF-3		6799.93	-1.72937	0.129721	13.3314	1.51924e-40	5.04334e-40
BIF_02012	I3242_06765	glnA	type I glutamate--ammonia ligase	glnA	type I glutamate--ammonia ligase	Glutamate Metabolism	1566.69	-1.73282	0.101618	17.0523	3.36188e-65	1.77007e-64
BIF_01091	I3242_02530		amidophosphoribosyltransferase		amidophosphoribosyltransferase	Purine Pyrimidine Biosynthesis	672.07	-1.73412	0.12552	13.8155	2.05441e-43	7.29027e-43
BIF_01005	I3242_09275	rlmH	23S rRNA (pseudouridine(1915)-N(3))-methyltransferase RlmH	rlmH	23S rRNA (pseudouridine(1915)-N(3))-methyltransferase RlmH		115.609	-1.73881	0.202687	8.57881	9.58632e-18	1.87098e-17
BIF_00835	I3242_05960		peptidoglycan DD-metalloendopeptidase family protein		M23 family metallopeptidase		114.584	-1.73905	0.238727	7.28468	3.22427e-13	5.4968e-13
BIF_00120	I3242_03485		trigger factor		trigger factor		2670.78	-1.73934	0.108873	15.9758	1.88284e-57	8.59426e-57
BIF_02450	I3242_09100	rplK	50S ribosomal protein L11	rplK	50S ribosomal protein L11		5842.03	-1.74931	0.127167	13.756	4.68942e-43	1.6384e-42
BIF_00566	I3242_03005		ABC transporter ATP-binding protein		ABC transporter ATP-binding protein		200.346	-1.75477	0.176802	9.92504	3.23963e-23	7.21901e-23
BIF_00366	I3242_03045		nicotinate-nucleotide adenylyltransferase		nicotinate-nucleotide adenylyltransferase	Nicotinate and Nicotinamide Metabolism	207.556	-1.75934	0.202355	8.69436	3.488e-18	6.89078e-18
BIF_01809	I3242_03925		PhoH family protein		PhoH family protein		432.227	-1.75937	0.134076	13.1222	2.45717e-39	7.94718e-39
BIF_00743	I3242_07025		ABC transporter substrate-binding protein		ABC transporter substrate-binding protein		1693.94	-1.76258	0.0987261	17.8532	2.7299e-71	1.64375e-70
BIF_01476	I3242_01895		polysaccharide biosynthesis tyrosine autokinase		polysaccharide biosynthesis tyrosine autokinase		1255.94	-1.76346	0.145295	12.1371	6.71554e-34	1.92944e-33
BIF_00144	I3242_07045		alpha/beta hydrolase		alpha/beta hydrolase		1369.5	-1.77371	0.166985	10.622	2.35585e-26	5.74747e-26
BIF_00967	I3242_08765	rpsJ	30S ribosomal protein S10	rpsJ	30S ribosomal protein S10		4765.06	-1.77411	0.126795	13.9919	1.74581e-44	6.35452e-44
BIF_02150	I3242_01910		polysaccharide biosynthesis protein		capsular polysaccharide synthesis protein		179.605	-1.7834	0.213009	8.37243	5.64443e-17	1.08297e-16
BIF_00783	I3242_09035		type I polyketide synthase		DUF1729 domain-containing protein	Membrane Lipid Metabolism	81260.7	-1.78343	0.196231	9.08844	1.00466e-19	2.05285e-19
BIF_01008	I3242_00230		DUF559 domain-containing protein		hypothetical protein		84.8782	-1.81609	0.26625	6.82101	9.04042e-12	1.48531e-11
BIF_00986	I3242_04495		FHA domain-containing protein		FHA domain-containing protein		706.421	-1.82574	0.142814	12.7841	2.01307e-37	6.19238e-37
BIF_01478	I3242_01965		low molecular weight phosphatase family protein		protein tyrosine phosphatase		257.624	-1.82737	0.177918	10.2708	9.53762e-25	2.22152e-24
BIF_01752	I3242_03610		YccF domain-containing protein		YccF domain-containing protein		424.121	-1.83287	0.17368	10.5531	4.9131e-26	1.18585e-25
BIF_01792	I3242_07430		polyphosphate kinase 2 family protein		polyphosphate kinase 2 family protein		619.936	-1.83559	0.131475	13.9615	2.67644e-44	9.71069e-44
BIF_01280	I3242_04455		prolipoprotein diacylglyceryl transferase		prolipoprotein diacylglyceryl transferase		498.267	-1.83858	0.133215	13.8017	2.49053e-43	8.75552e-43
BIF_00884	I3242_03040		phosphoribosylglycinamide synthetase		phosphoribosylglycinamide synthetase		200.901	-1.84037	0.212474	8.66166	4.6493e-18	9.13717e-18
BIF_01039	I3242_06540		hypothetical protein		hypothetical protein		79.5735	-1.84469	0.259633	7.10497	1.20346e-12	2.01825e-12
BIF_01461	I3242_09110	secE	preprotein translocase subunit SecE	secE	preprotein translocase subunit SecE		1504.68	-1.85404	0.124047	14.9463	1.64715e-50	6.68306e-50
BIF_01234	I3242_02505		zinc ABC transporter substrate-binding protein		metal ABC transporter solute-binding protein		4406.44	-1.85458	0.744804	2.49003	0.0127733	0.0151566
BIF_01029	I3242_02870		N-acetyl-gamma-glutamyl-phosphate reductase		N-acetyl-gamma-glutamyl-phosphate reductase	Proline, Arginine Metabolism; Urea cycle Metabolism of amino groups	501.007	-1.86456	0.168801	11.0459	2.2952e-28	5.81246e-28
BIF_00446	I3242_04265		LysR family transcriptional regulator		LysR family transcriptional regulator		396.122	-1.87087	0.14029	13.3358	1.4329e-40	4.77073e-40
BIF_00331	I3242_06615		D-tyrosyl-tRNA(Tyr) deacylase		D-tyrosyl-tRNA(Tyr) deacylase		163.736	-1.88933	0.202398	9.33472	1.01261e-20	2.1346e-20
BIF_00298	I3242_02160		4-hydroxy-tetrahydrodipicolinate reductase		4-hydroxy-tetrahydrodipicolinate reductase	Lysine Biosynthesis	946.635	-1.89167	0.128844	14.6819	8.42593e-49	3.28902e-48
BIF_02195	I3242_09510		ABC transporter ATP-binding protein		ABC transporter ATP-binding protein		809.578	-1.9078	0.11946	15.9703	2.05877e-57	9.35954e-57
BIF_00445	I3242_05950		NADP-dependent isocitrate dehydrogenase		NADP-dependent isocitrate dehydrogenase	Citrate Acid Cycle	578.808	-1.91131	0.141786	13.4802	2.04542e-41	6.93237e-41
BIF_01462	I3242_09105	nusG	transcription termination/antitermination factor NusG	nusG	transcription termination/antitermination factor NusG		5630.07	-1.91862	0.102086	18.7941	8.44565e-79	5.62381e-78
BIF_00788	I3242_03560		YraN family protein		YraN family protein		24.7551	-1.92352	0.409195	4.70075	2.59206e-06	3.60468e-06
BIF_00038	I3242_03605	ychF	redox-regulated ATPase YchF	ychF	redox-regulated ATPase YchF		633.948	-1.92844	0.124361	15.5068	3.12124e-54	1.32331e-53
BIF_01110	I3242_08425		PspC domain-containing protein		PspC domain-containing protein		1763.49	-1.92924	0.148007	13.0348	7.75749e-39	2.48767e-38
BIF_01199	I3242_09045		ATP-grasp domain-containing protein		ATP-grasp domain-containing protein	Fatty Acid Metabolism	27845.2	-1.93024	0.137871	14.0003	1.55282e-44	5.67028e-44
BIF_00170	I3242_03135		histidine kinase N-terminal domain-containing protein		histidine kinase N-terminal domain-containing protein		1043.64	-1.93608	0.116983	16.5501	1.59951e-61	7.94142e-61
BIF_02086	I3242_06265		GTP pyrophosphokinase family protein		GTP pyrophosphokinase family protein		380.86	-1.93803	0.15334	12.6388	1.29059e-36	3.90628e-36
BIF_01063	I3242_03540		4Fe-4S dicluster domain-containing protein		4Fe-4S dicluster domain-containing protein	Citric Acid Cycle	754.699	-1.94738	0.120217	16.1989	5.1304e-59	2.39984e-58
BIF_01829	I3242_03995	lepA	elongation factor 4	lepA	elongation factor 4		1135.58	-1.97998	0.117901	16.7936	2.72015e-63	1.38703e-62
BIF_00793	I3242_06020		leucine--tRNA ligase		leucine--tRNA ligase	Valine, Leucine, Isoleucine Biosynthesis	1832.61	-1.99844	0.098885	20.2097	8.03842e-91	6.23253e-90
BIF_00879	I3242_07295		Mrp/NBP35 family ATP-binding protein		Mrp/NBP35 family ATP-binding protein		614.041	-2.0032	0.122479	16.3555	3.97315e-60	1.91388e-59
BIF_00988	I3242_04505		C4-dicarboxylate ABC transporter		hypothetical protein		116.955	-2.01188	0.210883	9.54026	1.42471e-21	3.0603e-21
BIF_00311	I3242_07745		MFS transporter		MFS transporter	Transport	146.082	-2.01254	0.193519	10.3997	2.48716e-25	5.92729e-25
BIF_02610	I3242_07345		ECF transporter S component		ECF transporter S component	Transport	1005.31	-2.01883	0.131759	15.3221	5.4443e-53	2.27415e-52
BIF_00453	I3242_07215	nusB	transcription antitermination factor NusB	nusB	transcription antitermination factor NusB		624.128	-2.03103	0.124571	16.3042	9.21733e-60	4.40254e-59
BIF_00392	I3242_03810		DUF948 domain-containing protein		DUF948 domain-containing protein		816.86	-2.0371	0.134839	15.1077	1.44157e-51	5.97749e-51
BIF_00883	I3242_03035		glutamate-5-semialdehyde dehydrogenase		glutamate-5-semialdehyde dehydrogenase	Arginine Proline Metabolism	869.231	-2.05132	0.169328	12.1144	8.85574e-34	2.5379e-33
BIF_00293	I3242_06555		ABC transporter ATP-binding protein		ABC transporter ATP-binding protein	Transport	445.366	-2.05342	0.139414	14.729	4.20071e-49	1.6454e-48
BIF_01084	I3242_09560	rsmI	16S rRNA (cytidine(1402)-2'-O)-methyltransferase	rsmI	16S rRNA (cytidine(1402)-2'-O)-methyltransferase		1241.41	-2.06011	0.105812	19.4695	1.99218e-84	1.44561e-83
BIF_00928	I3242_09910		alpha/beta hydrolase		alpha/beta hydrolase		567.774	-2.0683	0.210593	9.82131	9.11489e-23	2.0074e-22
BIF_01139	I3242_09165		ABC transporter ATP-binding protein		ABC transporter ATP-binding protein		1378.45	-2.07805	0.134368	15.4653	5.94658e-54	2.51176e-53
BIF_02050	I3242_10105	yidD	membrane protein insertion efficiency factor YidD	yidD	membrane protein insertion efficiency factor YidD		574.662	-2.08121	0.174428	11.9316	8.09923e-33	2.26939e-32
BIF_02520	I3242_08360		hypothetical protein		DUF2530 domain-containing protein		353.611	-2.08621	0.142192	14.6718	9.77439e-49	3.80227e-48
BIF_00958	I3242_09160		FtsX-like permease family protein		ABC transporter permease		790.733	-2.09324	0.132551	15.7919	3.53666e-56	1.56387e-55
BIF_00729	I3242_03055		UPF0182 family protein		UPF0182 family protein		3043.83	-2.10352	0.148181	14.1956	9.74974e-46	3.60677e-45
BIF_01927	I3242_07590		hypothetical protein		hypothetical protein		153.276	-2.11608	0.191013	11.0782	1.60057e-28	4.07157e-28
BIF_01274	I3242_09590		ABC transporter ATP-binding protein		ABC transporter ATP-binding protein		917.388	-2.11657	0.153158	13.8195	1.94311e-43	6.91699e-43
BIF_01260	I3242_05890	hisF	imidazole glycerol phosphate synthase subunit HisF	hisF	imidazole glycerol phosphate synthase subunit HisF	Histidine Metabolism	203.63	-2.12721	0.183063	11.6201	3.25593e-31	8.67227e-31
BIF_02112	I3242_05945		GuaB3 family IMP dehydrogenase-related protein		GuaB3 family IMP dehydrogenase-related protein	Purine Pyrimidine Biosynthesis	1095.24	-2.13856	0.131626	16.2473	2.33598e-59	1.10641e-58
BIF_01744	I3242_05720		undecaprenyl-diphosphate phosphatase	uppP	undecaprenyl-diphosphatase UppP	Cell Envelope Biosynthesis	146.606	-2.14631	0.209105	10.2642	1.02122e-24	2.37376e-24
BIF_00603	I3242_05580		RNA polymerase-binding protein RbpA		RNA polymerase-binding protein RbpA		480.051	-2.15154	0.154234	13.9499	3.15221e-44	1.1364e-43
BIF_00905	I3242_02235		ABC transporter substrate-binding protein		ABC transporter substrate-binding protein	Transport	1872.82	-2.16327	0.118209	18.3003	8.22599e-75	5.20213e-74
BIF_02013	I3242_05905		phosphatidate cytidylyltransferase		phosphatidate cytidylyltransferase	Glycerophospholipid Metabolism	531.874	-2.16557	0.170208	12.7231	4.3985e-37	1.34208e-36
BIF_00242	I3242_00695		DUF4244 domain-containing protein		DUF4244 domain-containing protein		46.4621	-2.17154	0.31247	6.94958	3.66364e-12	6.08099e-12
BIF_00535	I3242_03705		response regulator transcription factor		response regulator transcription factor		94.1786	-2.18666	0.239182	9.14221	6.1191e-20	1.26172e-19
BIF_00705	I3242_03420	guaA	glutamine-hydrolyzing GMP synthase	guaA	glutamine-hydrolyzing GMP synthase	Purine Pyrimidine Biosynthesis	797.24	-2.1909	0.113043	19.3812	1.11216e-83	7.86851e-83
BIF_00850	I3242_04220	pyrB	aspartate carbamoyltransferase	pyrB	aspartate carbamoyltransferase	Purine Pyrimidine Biosynthesis	1836.93	-2.22858	0.138391	16.1035	2.41006e-58	1.11354e-57
BIF_00836	I3242_05955		substrate-binding domain-containing protein		substrate-binding domain-containing protein		584.352	-2.24349	0.132429	16.9411	2.23924e-64	1.16812e-63
BIF_00627	I3242_05610	der	bifunctional cytidylate kinase/GTPase Der	der	bifunctional cytidylate kinase/GTPase Der		2032.09	-2.26013	0.131014	17.251	1.09914e-66	6.01077e-66
BIF_01060	I3242_03525	nhaA	Na+/H+ antiporter NhaA		Na+/H+ antiporter NhaA	Transport	3163.74	-2.26393	0.100392	22.5509	1.3161e-112	1.30687e-111
BIF_02255	I3242_03795	rpsD	30S ribosomal protein S4	rpsD	30S ribosomal protein S4		9704.44	-2.26884	0.125391	18.0941	3.54771e-73	2.18261e-72
BIF_02094	I3242_03825	ruvX	Holliday junction resolvase RuvX	ruvX	Holliday junction resolvase RuvX		97.2793	-2.27496	0.269019	8.45648	2.75561e-17	5.34136e-17
BIF_01196	I3242_03085		septum formation initiator family protein		septum formation initiator family protein		335.699	-2.2798	0.165089	13.8095	2.23281e-43	7.87396e-43
BIF_00272	I3242_08795	rplM	50S ribosomal protein L13	rplM	50S ribosomal protein L13		16785.8	-2.28016	0.104869	21.743	8.05435e-105	7.23613e-104
BIF_00145	I3242_05870		ABC-F family ATP-binding cassette domain-containing protein		ABC-F family ATP-binding cassette domain-containing protein		589.892	-2.29132	0.14109	16.2401	2.62375e-59	1.23753e-58
BIF_00466	I3242_04000		coproporphyrinogen III oxidase	hemW	radical SAM family heme chaperone HemW	Porphyrin and chlorophyll Metabolism	303.314	-2.29712	0.15234	15.0789	2.22974e-51	9.14517e-51
BIF_00933	I3242_08850		amino acid permease		amino acid permease		2202.32	-2.306	0.100861	22.8632	1.07981e-115	1.12142e-114
BIF_01857	I3242_08405		DUF4125 family protein		DUF4125 family protein		175.769	-2.30739	0.180227	12.8027	1.58419e-37	4.88691e-37
BIF_02465	I3242_09980		glutaredoxin family protein		glutaredoxin family protein	Nucleotide Salvage Pathway	500.023	-2.31193	0.173543	13.322	1.7248e-40	5.70899e-40
BIF_00130	I3242_02825		DUF3043 domain-containing protein		DUF3043 domain-containing protein		435.612	-2.34258	0.136714	17.1349	8.1525e-66	4.35313e-65
BIF_00380	I3242_05935		long-chain fatty acid--CoA ligase		AMP-binding protein	Cell Envelope Biosynthesis	2206.01	-2.34864	0.143077	16.4153	1.48693e-60	7.28661e-60
BIF_01596	I3242_04020		hypothetical protein		hypothetical protein		75.3983	-2.35473	0.254277	9.26047	2.03526e-20	4.25862e-20
BIF_00020	I3242_03970		50S ribosomal protein L25/general stress protein Ctc		50S ribosomal protein L25/general stress protein Ctc		6700.55	-2.37282	0.135087	17.5652	4.55389e-69	2.59045e-68
BIF_00355	I3242_02995		HAD family phosphatase		HAD family phosphatase		233.109	-2.37662	0.167529	14.1863	1.11321e-45	4.09142e-45
BIF_02140	I3242_06375		hypothetical protein		hypothetical protein		301.416	-2.41011	0.170081	14.1703	1.39806e-45	5.1217e-45
BIF_02024	I3242_01820		ATP-binding cassette domain-containing protein		ATP-binding cassette domain-containing protein		2512.19	-2.41533	0.153572	15.7277	9.77055e-56	4.28692e-55
BIF_02011	I3242_07190		3'-5' exonuclease		3'-5' exonuclease		483.208	-2.43433	0.164851	14.7668	2.39683e-49	9.48676e-49
BIF_00600	I3242_00690		type II secretion system F family protein	tadC	Flp pilus assembly protein TadC		52.4578	-2.47932	0.308841	8.02783	9.92134e-16	1.82025e-15
BIF_00480	I3242_03170		hypothetical protein		hypothetical protein		605.361	-2.49092	0.140732	17.6997	4.21195e-70	2.44509e-69
BIF_00474	I3242_05800		shikimate dehydrogenase		shikimate dehydrogenase	Tyrosine, Tryptophan, Phenylalanine Biosynthesis	495.116	-2.49677	0.149457	16.7055	1.19422e-62	6.00825e-62
BIF_01872	I3242_04225		aspartate carbamoyltransferase regulatory subunit		aspartate carbamoyltransferase regulatory subunit	Purine Pyrimidine Biosynthesis	76.4489	-2.52679	0.258328	9.78131	1.35444e-22	2.96561e-22
BIF_01828	I3242_03990	rpsT	30S ribosomal protein S20	rpsT	30S ribosomal protein S20		2026.6	-2.52685	0.176358	14.328	1.46369e-46	5.52299e-46
BIF_00187	I3242_02855	pheS	phenylalanine--tRNA ligase subunit alpha	pheS	phenylalanine--tRNA ligase subunit alpha	Tyrosine, Tryptophan, Phenylalanine Biosynthesis	810.815	-2.57401	0.153815	16.7344	7.35359e-63	3.71619e-62
BIF_00377	I3242_04215		bifunctional [glutamine synthetase] adenylyltransferase/[glutamine synthetase]-adenylyl-L-tyrosine phosphorylase		bifunctional [glutamine synthetase] adenylyltransferase/[glutamine synthetase]-adenylyl-L-tyrosine phosphorylase		1917.48	-2.58865	0.117868	21.9623	6.60625e-107	6.0799e-106
BIF_01160	I3242_01730		permease		permease		806.08	-2.59419	0.128802	20.141	3.23062e-90	2.48779e-89
BIF_01077	I3242_06520		UDP-N-acetylmuramoyl-L-alanyl-D-glutamate--2, 6-diaminopimelate ligase		UDP-N-acetylmuramoyl-L-alanyl-D-glutamate--2, 6-diaminopimelate ligase	Cell Envelope Biosynthesis	1514.97	-2.59699	0.113912	22.7983	4.77027e-115	4.90904e-114
BIF_00427	I3242_05995	tsaE	tRNA (adenosine(37)-N6)-threonylcarbamoyltransferase complex ATPase subunit type 1 TsaE	tsaE	tRNA (adenosine(37)-N6)-threonylcarbamoyltransferase complex ATPase subunit type 1 TsaE		50.3539	-2.59703	0.312133	8.32027	8.7762e-17	1.6641e-16
BIF_01148	I3242_06560		ABC transporter permease		ABC transporter permease	Transport	357.524	-2.60038	0.166876	15.5828	9.5341e-55	4.0881e-54
BIF_00254	I3242_04190		tRNA (adenine-N1)-methyltransferase		tRNA (adenine-N1)-methyltransferase		858.764	-2.60271	0.128275	20.2901	1.57393e-91	1.22875e-90
BIF_02246	I3242_04465		phosphoribosyl-ATP diphosphatase		phosphoribosyl-ATP diphosphatase	Histidine Metabolism	116.496	-2.61137	0.219802	11.8805	1.494e-32	4.13498e-32
BIF_00704	I3242_03165		glycosyltransferase family 2 protein		glycosyltransferase family 2 protein		1973.42	-2.64475	0.103107	25.6506	4.16449e-145	5.89275e-144
BIF_00874	I3242_02800		cell division protein FtsK		cell division protein FtsK		191.37	-2.65221	0.185111	14.3277	1.46907e-46	5.52488e-46
BIF_01310	I3242_00395		DEAD/DEAH box helicase		DEAD/DEAH box helicase		468.442	-2.65579	0.147895	17.9572	4.21674e-72	2.56632e-71
BIF_01001	I3242_04270		HAD family phosphatase		HAD family phosphatase		205.085	-2.66354	0.184869	14.4077	4.62787e-47	1.76985e-46
BIF_01026	I3242_08295	trmB	tRNA (guanosine(46)-N7)-methyltransferase TrmB	trmB	tRNA (guanosine(46)-N7)-methyltransferase TrmB		1397.47	-2.66995	0.109792	24.3183	1.25507e-130	1.56125e-129
BIF_01664	I3242_07805		glycoside hydrolase family 3 C-terminal domain-containing protein		glycoside hydrolase family 3 C-terminal domain-containing protein		948.97	-2.68171	0.115781	23.1619	1.10226e-118	1.18834e-117
BIF_00072	I3242_03645		SPFH domain-containing protein		SPFH domain-containing protein		241.025	-2.71757	0.173104	15.6991	1.53461e-55	6.68146e-55
BIF_00561	I3242_05675		YebC/PmpR family DNA-binding transcriptional regulator		YebC/PmpR family DNA-binding transcriptional regulator		1496.06	-2.72276	0.131775	20.6622	7.58679e-95	6.26879e-94
BIF_00246	I3242_05980	tsaD	tRNA (adenosine(37)-N6)-threonylcarbamoyltransferase complex transferase subunit TsaD	tsaD	tRNA (adenosine(37)-N6)-threonylcarbamoyltransferase complex transferase subunit TsaD		110.896	-2.72424	0.267301	10.1917	2.16026e-24	4.97036e-24
BIF_00191	I3242_03555		YifB family Mg chelatase-like AAA ATPase		YifB family Mg chelatase-like AAA ATPase		79.3878	-2.72566	0.268503	10.1513	3.26857e-24	7.47479e-24
BIF_00893	I3242_04250	pyrE	orotate phosphoribosyltransferase	pyrE	orotate phosphoribosyltransferase	Purine Pyrimidine Biosynthesis	773.625	-2.7347	0.132953	20.569	5.20798e-94	4.24132e-93
BIF_01194	I3242_03105		cadmium transporter		cadmium transporter		431.65	-2.76005	0.161831	17.0552	3.198e-65	1.6996e-64
BIF_00333	I3242_03725		ABC transporter permease		ABC transporter permease		111.295	-2.7744	0.24503	11.3227	1.01263e-29	2.65346e-29
BIF_02083	I3242_03550		DNA-protecting protein DprA		DNA-protecting protein DprA		53.3215	-2.77738	0.313395	8.86223	7.8432e-19	1.57142e-18
BIF_01871	I3242_04070		tripartite tricarboxylate transporter TctB family protein		tripartite tricarboxylate transporter TctB family protein		707.398	-2.78963	0.136613	20.42	1.11001e-92	8.78692e-92
BIF_00074	I3242_03765		purine permease		purine permease	Transport	358.005	-2.78975	0.169498	16.4589	7.24386e-61	3.56524e-60
BIF_00149	I3242_03685		carbon starvation protein A		carbon starvation protein A		559.33	-2.798	0.148495	18.8424	3.39343e-79	2.273e-78
BIF_00643	I3242_06545		aminopeptidase P family protein		aminopeptidase P family protein		1295.38	-2.82297	0.103875	27.1768	1.22293e-162	2.16305e-161
BIF_01149	I3242_06565		ABC transporter permease		ABC transporter permease	Transport	415.572	-2.83	0.139127	20.3412	5.56101e-92	4.37158e-91
BIF_01906	I3242_10115	rpmH	50S ribosomal protein L34	rpmH	50S ribosomal protein L34		1191.54	-2.83084	0.216954	13.0481	6.51591e-39	2.09546e-38
BIF_02207	I3242_00905		LysR family transcriptional regulator		LysR family transcriptional regulator		957.478	-2.84263	0.147228	19.3077	4.62402e-83	3.2311e-82
BIF_00660	I3242_05615		rRNA pseudouridine synthase		rRNA pseudouridine synthase	Transport	1249.55	-2.84506	0.138533	20.5371	1.00413e-93	8.06149e-93
BIF_00609	I3242_08420		PspC domain-containing protein		PspC domain-containing protein		2123.64	-2.85262	0.158429	18.0057	1.75703e-72	1.07511e-71
BIF_00738	I3242_03350	glmU	bifunctional UDP-N-acetylglucosamine diphosphorylase/glucosamine-1-phosphate N-acetyltransferase GlmU	glmU	bifunctional UDP-N-acetylglucosamine diphosphorylase/glucosamine-1-phosphate N-acetyltransferase GlmU	Cell Envelope Biosynthesis	1106.87	-2.89927	0.119711	24.219	1.40457e-129	1.70965e-128
BIF_00634	I3242_03830	mltG	endolytic transglycosylase MltG	mltG	endolytic transglycosylase MltG		505.174	-2.9009	0.136004	21.3295	6.04217e-101	5.26134e-100
BIF_00632	I3242_02155		MFS transporter		MFS transporter		1481.39	-2.94419	0.121661	24.1999	2.22883e-129	2.68408e-128
BIF_01075	I3242_05650		adenine phosphoribosyltransferase		adenine phosphoribosyltransferase	Nucleotide Salvage Pathway	409.338	-2.94644	0.147725	19.9454	1.64269e-88	1.248e-87
BIF_01430	I3242_09550		hypothetical protein		hypothetical protein		175.31	-2.94865	0.230864	12.7722	2.34365e-37	7.17031e-37
BIF_00725	I3242_02990	recN	DNA repair protein RecN	recN	DNA repair protein RecN		585.125	-2.99271	0.162048	18.4681	3.73087e-76	2.39962e-75
BIF_00278	I3242_05790	whiA	DNA-binding protein WhiA	whiA	DNA-binding protein WhiA		906.653	-3.02154	0.160236	18.8568	2.58263e-79	1.7402e-78
BIF_01309	I3242_00400		(deoxy)nucleoside triphosphate pyrophosphohydrolase		(deoxy)nucleoside triphosphate pyrophosphohydrolase		163.317	-3.02996	0.24035	12.6065	1.9456e-36	5.87313e-36
BIF_00697	I3242_06000	holA	DNA polymerase III subunit delta	holA	DNA polymerase III subunit delta		158.138	-3.03054	0.253262	11.966	5.35319e-33	1.51117e-32
BIF_00065	I3242_03670		DEAD/DEAH box helicase		DEAD/DEAH box helicase		1014.07	-3.03748	0.163786	18.5454	8.88628e-77	5.81461e-76
BIF_01902	I3242_05775	secG	preprotein translocase subunit SecG	secG	preprotein translocase subunit SecG		1971.18	-3.04081	0.11469	26.5133	6.81764e-155	1.0572e-153
BIF_01275	I3242_04480		DUF881 domain-containing protein		DUF881 domain-containing protein		96.0621	-3.05094	0.27062	11.2739	1.76591e-29	4.58488e-29
BIF_00104	I3242_03860		CTP synthase		CTP synthase	Purine Pyrimidine Biosynthesis	2878.99	-3.08816	0.130215	23.7159	2.47319e-124	2.74475e-123
BIF_00880	I3242_02835		ECF transporter S component		ECF transporter S component	Transport	235.156	-3.13738	0.180495	17.3821	1.12761e-67	6.31909e-67
BIF_00552	I3242_02935		HD domain-containing protein		HD domain-containing protein		737.148	-3.14497	0.17035	18.4619	4.18587e-76	2.67707e-75
BIF_01863	I3242_06980		thiamine-binding protein		thiamine-binding protein		169.242	-3.1682	0.20179	15.7005	1.50101e-55	6.56038e-55
BIF_01073	I3242_05640	sucD	succinate--CoA ligase subunit alpha	sucD	succinate--CoA ligase subunit alpha	Citric Acid Cycle	373.549	-3.20655	0.196035	16.357	3.87755e-60	1.87581e-59
BIF_02715	I3242_03770		xanthine phosphoribosyltransferase		xanthine phosphoribosyltransferase	Nucleotide Salvage Pathway	239.819	-3.23522	0.191678	16.8784	6.49048e-64	3.3549e-63
BIF_00046	I3242_03710		histidine kinase		two-component sensor histidine kinase		333.776	-3.26001	0.16783	19.4245	4.79072e-84	3.43234e-83
BIF_00322	I3242_03580		FtsX-like permease family protein		FtsX-like permease family protein		1239.89	-3.26492	0.128287	25.4501	7.03267e-143	9.70852e-142
BIF_01273	I3242_09595		MarR family transcriptional regulator		MarR family transcriptional regulator		240.978	-3.2699	0.239545	13.6505	2.006e-42	6.96563e-42
BIF_00196	I3242_05600		UTP--glucose-1-phosphate uridylyltransferase		UTP--glucose-1-phosphate uridylyltransferase	Nucleotide sugars Metabolism; Galactose Metabolism	2143.22	-3.28637	0.123126	26.6911	5.97422e-157	9.80118e-156
BIF_02247	I3242_04470		ATP phosphoribosyltransferase		ATP phosphoribosyltransferase	Histidine Metabolism	454.766	-3.29523	0.140945	23.3795	6.90225e-121	7.51283e-120
BIF_01743	I3242_05725		fructosamine kinase family protein		fructosamine kinase family protein		718.953	-3.32228	0.138459	23.9947	3.15802e-127	3.72384e-126
BIF_01905	I3242_10110	rnpA	ribonuclease P protein component	rnpA	ribonuclease P protein component		1841.63	-3.36404	0.130502	25.7777	1.57597e-146	2.28717e-145
BIF_01074	I3242_05645	sucC	ADP-forming succinate--CoA ligase subunit beta	sucC	ADP-forming succinate--CoA ligase subunit beta	Citric Acid Cycle	667.916	-3.37192	0.146398	23.0326	2.19627e-117	2.30201e-116
BIF_00506	I3242_05630	purH	bifunctional phosphoribosylaminoimidazolecarboxamide formyltransferase/IMP cyclohydrolase	purH	bifunctional phosphoribosylaminoimidazolecarboxamide formyltransferase/IMP cyclohydrolase	Purine Pyrimidine Biosynthesis	4682.26	-3.44608	0.117381	29.358	1.89103e-189	4.11663e-188
BIF_01532	I3242_06845		DUF4186 domain-containing protein		DUF4186 domain-containing protein		150.878	-3.47573	0.219401	15.8419	1.59914e-56	7.09891e-56
BIF_01264	I3242_05900	rlmN	23S rRNA (adenine(2503)-C(2))-methyltransferase RlmN	rlmN	23S rRNA (adenine(2503)-C(2))-methyltransferase RlmN		546.089	-3.49295	0.140291	24.8979	7.84806e-137	9.98203e-136
BIF_00245	I3242_05985	rimI	ribosomal protein S18-alanine N-acetyltransferase	rimI	ribosomal protein S18-alanine N-acetyltransferase		73.1698	-3.52583	0.308282	11.437	2.73073e-30	7.20557e-30
BIF_01727	I3242_03665		nitrate reductase		nitrate reductase	Transport	4544.23	-3.53897	0.126029	28.0807	1.6854e-173	3.17979e-172
BIF_01251	I3242_02510		sulfatase-like hydrolase/transferase		LTA synthase family protein		2049.87	-3.54185	0.109999	32.199	1.82535e-227	5.03975e-226
BIF_00726	I3242_02985		NAD kinase		NAD kinase	Nicotinate and Nicotinamide Metabolism	1180.51	-3.55051	0.125769	28.2304	2.47513e-175	4.83076e-174
BIF_01103	I3242_07310		transporter		hypothetical protein		516.601	-3.57225	0.143255	24.9364	3.00057e-137	3.85982e-136
BIF_01200	I3242_09050		biotin transporter BioY		biotin transporter BioY	Transport	13055.2	-3.58947	0.317628	11.3008	1.2996e-29	3.39758e-29
BIF_01626	I3242_09490		KUP/HAK/KT family potassium transporter		KUP/HAK/KT family potassium transporter	Transport	10658	-3.60765	0.0936918	38.5054	0	0
BIF_01915	I3242_05915		UMP kinase		UMP kinase	Pyrimidine Metabolism	1046.27	-3.68063	0.159442	23.0844	6.64083e-118	7.0919e-117
BIF_00438	I3242_03720		ABC transporter permease		ABC transporter permease		166.535	-3.72176	0.234395	15.8781	8.97932e-57	4.01762e-56
BIF_00696	I3242_06010		ComEC/Rec2 family competence protein		ComEC/Rec2 family competence protein		171.892	-3.76838	0.223041	16.8955	4.85778e-64	2.52248e-63
BIF_00428	I3242_03775		exodeoxyribonuclease V subunit gamma		UvrD-helicase domain-containing protein		770.292	-3.84533	0.151813	25.3293	1.51811e-141	2.04583e-140
BIF_01259	I3242_05885	hisI	phosphoribosyl-AMP cyclohydrolase	hisI	phosphoribosyl-AMP cyclohydrolase	Histidine Metabolism	79.0924	-3.86961	0.316221	12.237	1.97093e-34	5.75023e-34
BIF_01276	I3242_04475		CDP-alcohol phosphatidyltransferase family protein		CDP-alcohol phosphatidyltransferase family protein	Glycerophospholipid Metabolism	171.706	-3.91671	0.228322	17.1543	5.83425e-66	3.14494e-65
BIF_01865	I3242_07015		GH32 C-terminal domain-containing protein		glycoside hydrolase family 32 protein	Galactose Metabolism	6763.63	-3.9573	0.10147	38.9998	0	0
BIF_00129	I3242_03940	era	GTPase Era	era	GTPase Era		629.994	-4.14374	0.162897	25.4378	9.63259e-143	1.31375e-141
BIF_00562	I3242_05670	ruvC	crossover junction endodeoxyribonuclease RuvC	ruvC	crossover junction endodeoxyribonuclease RuvC		241.829	-4.17474	0.234113	17.8321	3.97932e-71	2.35843e-70
BIF_00560	I3242_05880		chorismate-binding protein	trpE	anthranilate synthase component I	Tyrosine, Tryptophan, Phenylalanine Metabolism	695.222	-4.20978	0.143434	29.3499	2.3934e-189	5.11195e-188
BIF_02750	I3242_03150		LCP family protein		LCP family protein		300.626	-4.22081	0.194938	21.652	5.8168e-104	5.18474e-103
BIF_00563	I3242_05665	ruvA	Holliday junction branch migration protein RuvA	ruvA	Holliday junction branch migration protein RuvA		589.217	-4.23577	0.192724	21.9784	4.63007e-107	4.29609e-106
BIF_00337	I3242_05715		PAC2 family protein		PAC2 family protein		448.913	-4.28035	0.18856	22.7003	4.45199e-114	4.54023e-113
BIF_00489	I3242_07010		MFS transporter		MFS transporter	Transport	8852.52	-4.40299	0.101277	43.4748	0	0
BIF_01832	I3242_05655	yajC	preprotein translocase subunit YajC		preprotein translocase subunit YajC		498.121	-4.44783	0.18316	24.2839	2.89926e-130	3.56734e-129
BIF_00229	I3242_05660	ruvB	Holliday junction branch migration DNA helicase RuvB	ruvB	Holliday junction branch migration DNA helicase RuvB		486.993	-4.53936	0.170735	26.5872	9.54896e-156	1.50131e-154
BIF_00906	I3242_02230	smpB	SsrA-binding protein SmpB	smpB	SsrA-binding protein SmpB		3913.43	-4.54081	0.124493	36.4743	2.8339e-291	1.1457e-289
BIF_00426	I3242_05990	tsaB	tRNA (adenosine(37)-N6)-threonylcarbamoyltransferase complex dimerization subunit type 1 TsaB	tsaB	tRNA (adenosine(37)-N6)-threonylcarbamoyltransferase complex dimerization subunit type 1 TsaB		228.28	-4.59202	0.235983	19.4591	2.43834e-84	1.75809e-83
BIF_00440	I3242_03715		ABC transporter ATP-binding protein		ABC transporter ATP-binding protein		234.496	-4.63933	0.232378	19.9646	1.11973e-88	8.56441e-88
BIF_00739	I3242_03360		ribose-phosphate diphosphokinase		ribose-phosphate diphosphokinase	Pentose phosphate pathwa	1250.99	-4.68604	0.158869	29.4962	3.21778e-191	7.28505e-190
BIF_00568	I3242_01460		helix-turn-helix transcriptional regulator		helix-turn-helix transcriptional regulator		1299.57	-4.75523	0.139828	34.0077	1.71536e-253	5.39384e-252
BIF_00639	I3242_02785		GIY-YIG nuclease family protein		GIY-YIG nuclease family protein		426.072	-4.81714	0.190929	25.23	1.87748e-140	2.50036e-139
BIF_01802	I3242_02815		DUF4191 domain-containing protein		DUF4191 domain-containing protein		1825.47	-4.86602	0.148017	32.8748	5.04423e-237	1.50265e-235
BIF_00078	I3242_03575		ABC transporter ATP-binding protein		ABC transporter ATP-binding protein		498.906	-4.98904	0.211126	23.6306	1.86818e-123	2.05319e-122
BIF_00522	I3242_05685		threonine--tRNA ligase		threonine--tRNA ligase	tRNA Charging	4795.25	-5.03136	0.104358	48.2127	0	0
BIF_00086	I3242_00060		aminotransferase class I/II-fold pyridoxal phosphate-dependent enzyme		pyridoxal phosphate-dependent aminotransferase	Alanine Aspartate Metabolism	129.95	-5.395	0.365824	14.7475	3.19059e-49	1.25408e-48
BIF_00987	I3242_04500		MerR family transcriptional regulator		MerR family transcriptional regulator		742.999	-5.64006	0.202082	27.9098	2.03022e-171	3.76755e-170
BIF_01928	I3242_07565		cold shock domain-containing protein		cold-shock protein		3394.64	-5.8597	0.156328	37.4835	1.71282e-307	7.75563e-306
BIF_01893	I3242_06595		ROK family transcriptional regulator		ROK family transcriptional regulator	Glycolysis/Gluconeogenesis	11171.3	-5.9625	0.111375	53.5355	0	0
BIF_00583	I3242_03905		RNA methyltransferase		RNA methyltransferase		1733.36	-6.26096	0.155214	40.3377	0	0
BIF_02076	I3242_05760		aminotransferase class I/II-fold pyridoxal phosphate-dependent enzyme		aminotransferase class I/II-fold pyridoxal phosphate-dependent enzyme	Alanine Aspartate Metabolism	1593.02	-6.59638	0.173471	38.0259	0	0
BIF_00160	I3242_05765		HAD hydrolase family protein		HAD family hydrolase		106.366	-6.63211	0.547866	12.1053	9.89609e-34	2.82888e-33
BIF_00247	I3242_00880		colicin transporter		hypothetical protein		1951.03	-7.93614	0.220559	35.982	1.60228e-283	6.04592e-282
BIF_00152	I3242_01805		ABC transporter ATP-binding protein		ABC transporter ATP-binding protein		256.532	-7.93907	0.535115	14.8362	8.54594e-50	3.4427e-49
BIF_00896	I3242_00915		helix-turn-helix transcriptional regulator		helix-turn-helix transcriptional regulator		1875.15	-9.89707	0.39286	25.1924	4.85737e-140	6.39365e-139

## Sheet: Signficant genes
BB-12_proteins.fasta	BB-46_proteins.fasta	BB12_gene	BB12_product	BB46_gene	BB46_product	Subsytem in iMS520 and iAZ480	baseMean	log2FoldChange	lfcSE	stat	pvalue	padj
BIF_02032	I3242_00910		flavodoxin		flavodoxin		595.874	6.55758	0.31339	-20.9247	3.19179e-97	2.69635e-96
BIF_01840	I3242_07970		DUF308 domain-containing protein		DUF308 domain-containing protein		14892.1	6.45755	0.110927	-58.2146	0	0
BIF_00999	I3242_09945		isopeptide-forming domain-containing fimbrial protein		SpaH/EbpB family LPXTG-anchored major pilin		18480.5	6.43813	0.122753	-52.448	0	0
BIF_00644	I3242_04095		peroxiredoxin		peroxiredoxin	Oxidative Phosphorylation	9864.94	6.37274	0.123033	-51.7972	0	0
BIF_00931	I3242_00975		YhgE/Pip domain-containing protein		YhgE/Pip domain-containing protein		3953.81	6.20954	0.139413	-44.5406	0	0
BIF_00207	I3242_04210		choloylglycine hydrolase family protein		choloylglycine hydrolase family protein	Bile acid biosynthesis	24286.2	5.69037	0.0960207	-59.2619	0	0
BIF_01955	I3242_00260		hypothetical protein		hypothetical protein		9174.38	5.64273	0.146981	-38.391	0	0
BIF_01649	I3242_08595		alpha-L-arabinofuranosidase		alpha-N-arabinofuranosidase	Amino sugar and nucleotide sugar Metabolism	6293.44	5.61334	0.11971	-46.8912	0	0
BIF_02081	I3242_00660		acetoin reductase		SDR family oxidoreductase	Cell Envelope Biosynthesis	5309.5	5.52838	0.115565	-47.8377	0	0
BIF_00679	I3242_01580		nucleoside hydrolase		nucleoside hydrolase	Purine Metabolism	9298.56	5.50477	0.115418	-47.6943	0	0
BIF_00956	I3242_06840		oleate hydratase		oleate hydratase		15931.1	5.46133	0.105308	-51.8605	0	0
BIF_01289	I3242_01990	trxA	thioredoxin	trxA	thioredoxin	Oxidative Phosphorylation	6864.23	5.46042	0.122653	-44.5192	0	0
BIF_00414	I3242_06045		pyridoxamine 5'-phosphate oxidase family protein		pyridoxamine 5'-phosphate oxidase family protein		15169.3	5.41298	0.138139	-39.185	0	0
BIF_00641	I3242_00150		FAD-dependent oxidoreductase		FAD-dependent oxidoreductase	Oxidative Phosphorylation	9048.56	5.14635	0.138398	-37.185	1.19112e-302	5.18594e-301
BIF_02266	I3242_04040		dihydrodipicolinate reductase		dihydrodipicolinate reductase		11152.1	4.95366	0.12233	-40.4944	0	0
BIF_00625	I3242_00380		DUF2156 domain-containing protein		DUF2156 domain-containing protein		1804.03	4.94102	0.157194	-31.4327	7.23612e-217	1.86166e-215
BIF_01895	I3242_07775		nucleoside hydrolase	rihC	ribonucleoside hydrolase RihC	Purine Metabolism	27961.9	4.91477	0.0905898	-54.253	0	0
BIF_00619	I3242_07165		amino acid ABC transporter ATP-binding protein		amino acid ABC transporter ATP-binding protein	Transport	1588.63	4.66688	0.144014	-32.4057	2.28064e-230	6.45421e-229
BIF_01747	I3242_03435		ABC transporter substrate-binding protein		ABC transporter substrate-binding protein	Transport	2839.36	4.59912	0.167813	-27.4063	2.30742e-165	4.14603e-164
BIF_00857	I3242_07765		ribokinase		ribokinase	Pentose phosphate pathway	5158.13	4.53048	0.11612	-39.0156	0	0
BIF_00711	I3242_00375		esterase		prolyl oligopeptidase family serine peptidase		2132.14	4.49207	0.141599	-31.7238	7.29971e-221	1.96745e-219
BIF_00617	I3242_07170		amino acid ABC transporter permease		amino acid ABC transporter permease	Transport	862.427	4.42853	0.166347	-26.6222	3.75238e-156	5.98266e-155
BIF_01553	I3242_07890	mscL	large conductance mechanosensitive channel protein MscL	mscL	large conductance mechanosensitive channel protein MscL		3666.18	4.32252	0.136639	-31.6347	1.23155e-219	3.24211e-218
BIF_01688	I3242_07370		glycerophosphodiester phosphodiesterase		glycerophosphodiester phosphodiesterase		4266.61	4.31774	0.148052	-29.1636	5.61071e-187	1.17617e-185
BIF_00833	I3242_09535		C1 family peptidase		aminopeptidase		3748.2	4.29806	0.118916	-36.1438	4.66356e-286	1.8204e-284
BIF_01269	I3242_09280		glycerophosphodiester phosphodiesterase		glycerophosphodiester phosphodiesterase	Glycerophospholipid Metabolism	9461.45	4.27662	0.0981144	-43.5881	0	0
BIF_01318	I3242_09290	clpB	ATP-dependent chaperone ClpB	clpB	ATP-dependent chaperone ClpB		23282.2	4.21202	0.117617	-35.8114	7.33467e-281	2.67834e-279
BIF_01680	I3242_09995		potassium channel family protein		ion transporter	Transport	289.501	4.18292	0.217125	-19.2651	1.05542e-82	7.28498e-82
BIF_01657	I3242_00130		DNA starvation/stationary phase protection protein		DNA starvation/stationary phase protection protein		25844.8	4.16363	0.122297	-34.0453	4.75952e-254	1.53937e-252
BIF_00784	I3242_01065		phasin family protein		phasin family protein		16251.4	4.15939	0.0998322	-41.6638	0	0
BIF_00961	I3242_08835	dinB	DNA polymerase IV	dinB	DNA polymerase IV		1242.84	4.14308	0.14701	-28.1822	9.65608e-175	1.85266e-173
BIF_01097	I3242_01545		phosphate ABC transporter substrate-binding protein PstS	pstS	phosphate ABC transporter substrate-binding protein PstS	Transport	967.072	4.09632	0.144031	-28.4406	6.36771e-178	1.28719e-176
BIF_00415	I3242_06035		histidine phosphatase family protein		histidine phosphatase family protein	Glycolysis/Gluconeogenesis	5925.05	3.99001	0.116885	-34.136	2.1542e-255	7.17223e-254
BIF_00176	I3242_02670		putative sulfate exporter family transporter		putative sulfate exporter family transporter		3154.7	3.93432	0.120859	-32.5529	1.90382e-232	5.52595e-231
BIF_01684	I3242_09715		nitroreductase family protein		nitroreductase family protein	0	3899.9	3.92542	0.10589	-37.0706	8.37003e-301	3.50921e-299
BIF_00219	I3242_08570	rbfA	30S ribosome-binding factor RbfA	rbfA	30S ribosome-binding factor RbfA		1021.92	3.87789	0.136656	-28.3769	3.89889e-177	7.74305e-176
BIF_00497	I3242_00145	ahpC	peroxiredoxin	ahpC	peroxiredoxin	Oxidative Phosphorylation	6190.06	3.8616	0.150333	-25.6869	1.638e-145	2.34711e-144
BIF_01202	I3242_08270		class I SAM-dependent methyltransferase		class I SAM-dependent methyltransferase	Cell Envelope Biosynthesis	1635.07	3.8477	0.127404	-30.2007	2.31834e-200	5.58376e-199
BIF_01437	I3242_00495	fbaA	class II fructose-bisphosphate aldolase	fbaA	class II fructose-bisphosphate aldolase	Glycolysis/Gluconeogenesis	2497.58	3.82708	0.110617	-34.5975	2.75889e-262	9.46384e-261
BIF_01448	I3242_01430		TetR/AcrR family transcriptional regulator		TetR/AcrR family transcriptional regulator		2379.84	3.7953	0.109507	-34.6579	3.39592e-263	1.20131e-261
BIF_01410	I3242_02260		23S rRNA pseudouridylate synthase		23S rRNA pseudouridylate synthase		2159.01	3.79267	0.132086	-28.7137	2.57588e-181	5.30164e-180
BIF_00263	I3242_06295		GNAT family N-acetyltransferase		GNAT family N-acetyltransferase		2804.6	3.7575	0.124915	-30.0805	8.73017e-199	2.01685e-197
BIF_00249	I3242_02110		hypothetical protein		hypothetical protein		1223.95	3.64137	0.137967	-26.393	1.64938e-153	2.52311e-152
BIF_01355	I3242_00970		YhgE/Pip domain-containing protein		YhgE/Pip domain-containing protein		906.096	3.62603	0.133509	-27.1596	1.9522e-162	3.39983e-161
BIF_01628	I3242_09480		HD domain-containing protein		HD domain-containing protein		534.168	3.62212	0.194463	-18.6263	1.9669e-77	1.2945e-76
BIF_00351	I3242_07935		GNAT family N-acetyltransferase		GNAT family N-acetyltransferase		618.228	3.50847	0.160235	-21.8958	2.8487e-106	2.60059e-105
BIF_00993	I3242_02690		zinc-dependent alcohol dehydrogenase family protein		zinc-dependent alcohol dehydrogenase family protein	Pyruvate Metabolism	1881.2	3.40582	0.126928	-26.8327	1.34102e-158	2.2324e-157
BIF_01306	I3242_01680		aldo/keto reductase		aldo/keto reductase		3037.5	3.40394	0.113018	-30.1185	2.77566e-199	6.54593e-198
BIF_00521	I3242_02175	pepN	aminopeptidase N	pepN	aminopeptidase N	Cysteine Metabolism	6864.53	3.39455	0.109074	-31.1215	1.23467e-212	3.03837e-211
BIF_01116	I3242_06815		aldo/keto reductase		aldo/keto reductase	Pentose and Glucoronate Interconversions	2786.28	3.36978	0.124182	-27.1358	3.71959e-162	6.37966e-161
BIF_02405	I3242_01385		NAD(P)-dependent glycerol-3-phosphate dehydrogenase		NAD(P)-dependent glycerol-3-phosphate dehydrogenase	Glycerophospholipid Metabolism	3493.85	3.33084	0.106621	-31.24	3.05305e-214	7.68011e-213
BIF_01530	I3242_01485	trmD	tRNA (guanosine(37)-N1)-methyltransferase TrmD	trmD	tRNA (guanosine(37)-N1)-methyltransferase TrmD		1552.41	3.32554	0.12703	-26.1792	4.58324e-151	6.91764e-150
BIF_00083	I3242_03440		methionine ABC transporter ATP-binding protein		methionine ABC transporter ATP-binding protein	Transport	742.198	3.28865	0.138437	-23.7555	9.63644e-125	1.10186e-123
BIF_01345	I3242_07640		HU family DNA-binding protein		HU family DNA-binding protein		27617.9	3.27414	0.0973515	-33.6322	5.68371e-248	1.73891e-246
BIF_01334	I3242_06400		MFS transporter		MFS transporter	Transport	1061.52	3.26579	0.130486	-25.028	3.03131e-138	3.94419e-137
BIF_01153	I3242_08620	truA	tRNA pseudouridine(38-40) synthase TruA	truA	tRNA pseudouridine(38-40) synthase TruA	Pyrimidine Metabolism	803.346	3.25183	0.144879	-22.4451	1.42968e-111	1.4073e-110
BIF_00013	I3242_06205	raiA	ribosome-associated translation inhibitor RaiA	raiA	ribosome-associated translation inhibitor RaiA		36085.4	3.20145	0.122654	-26.1014	3.51804e-150	5.24002e-149
BIF_01133	I3242_05850		ATP-binding cassette domain-containing protein		energy-coupling factor ABC transporter ATP-binding protein		524.101	3.17797	0.154701	-20.5427	8.94624e-94	7.23367e-93
BIF_00796	I3242_07895		nucleoside 2-deoxyribosyltransferase		nucleoside 2-deoxyribosyltransferase		1699.36	3.17295	0.141572	-22.4123	2.98452e-111	2.88759e-110
BIF_00455	I3242_07160		cysteine ABC transporter substrate-binding protein		cysteine ABC transporter substrate-binding protein	Transport	1847.07	3.14915	0.131677	-23.9156	2.10777e-126	2.45979e-125
BIF_01354	I3242_00475		ATP-binding protein		DUF4143 domain-containing protein		495.302	3.12116	0.157006	-19.8792	6.16175e-88	4.65007e-87
BIF_02198	I3242_10075	trxB	thioredoxin-disulfide reductase		thioredoxin-disulfide reductase	Oxidative Phosphorylation	2282.01	3.10048	0.130683	-23.7251	1.98559e-124	2.22543e-123
BIF_01305	I3242_01695		nicotinate phosphoribosyltransferase		nicotinate phosphoribosyltransferase	Nicotinate and Nicotinamide Metabolism	2863.97	3.08084	0.12074	-25.5163	1.29998e-143	1.81676e-142
BIF_01144	I3242_00385	msrB	peptide-methionine (R)-S-oxide reductase MsrB	msrB	peptide-methionine (R)-S-oxide reductase MsrB	Methionine Metabolism	1172.94	3.0486	0.128393	-23.7443	1.25713e-124	1.42307e-123
BIF_02104	I3242_01745	pgi	glucose-6-phosphate isomerase	pgi	glucose-6-phosphate isomerase	Glycolysis/Gluconeogenesis	11831.7	2.98873	0.111125	-26.8952	2.50128e-159	4.22604e-158
BIF_01823	I3242_03850		3-dehydroquinate dehydratase	aroQ	type II 3-dehydroquinate dehydratase	Phenylalanine, tyrosine tryptophan biosynthesis	709.7	2.98715	0.132082	-22.6159	3.01965e-113	3.025e-112
BIF_01352	I3242_00830		hypothetical protein		hypothetical protein		3318.65	2.98647	0.135191	-22.0908	3.87706e-108	3.62713e-107
BIF_00363	I3242_02840		ATP-binding cassette domain-containing protein		ABC transporter ATP-binding protein	Transport	1295.58	2.92041	0.13348	-21.8791	4.10829e-106	3.72047e-105
BIF_01422	I3242_00555		MFS transporter		MFS transporter	Transport	5809.34	2.92041	0.0992682	-29.4194	3.10629e-190	6.89475e-189
BIF_01048	I3242_06650		cell division protein FtsW	ftsW	putative lipid II flippase FtsW		781.75	2.91239	0.12831	-22.6981	4.67819e-114	4.72832e-113
BIF_00616	I3242_07175		amino acid ABC transporter permease		amino acid ABC transporter permease	Transport	1230.48	2.87565	0.134527	-21.3759	2.2388e-101	1.96459e-100
BIF_00890	I3242_07555		WXG100 family type VII secretion target		WXG100 family type VII secretion target		68.6583	2.8482	0.316105	-9.01031	2.05472e-19	4.16836e-19
BIF_01533	I3242_07795		ABC transporter ATP-binding protein		ABC transporter ATP-binding protein		3362.76	2.84706	0.103249	-27.5747	2.23629e-167	4.08303e-166
BIF_02470	I3242_08905		5-formyltetrahydrofolate cyclo-ligase		5-formyltetrahydrofolate cyclo-ligase	One Carbon Pool by Folate	384.548	2.81107	0.16205	-17.347	2.07975e-67	1.15974e-66
BIF_01214	I3242_08130		peptide deformylase		peptide deformylase		621.45	2.78415	0.150461	-18.5041	1.91344e-76	1.23772e-75
BIF_01212	I3242_07625		ECF transporter S component		ECF transporter S component		1759.47	2.76875	0.116133	-23.8413	1.24652e-125	1.43986e-124
BIF_00755	I3242_02255	glmS	glutamine--fructose-6-phosphate transaminase (isomerizing)	glmS	glutamine--fructose-6-phosphate transaminase (isomerizing)	Glutamate Metabolism; Aminosugars Metabolism	9271.01	2.76797	0.107224	-25.8148	6.04302e-147	8.88402e-146
BIF_00691	I3242_03800		acetyltransferase		acetyltransferase		414.564	2.69656	0.151637	-17.783	9.57505e-71	5.61604e-70
BIF_01290	I3242_01985		G5 domain-containing protein		G5 domain-containing protein		4465.9	2.68392	0.100687	-26.656	1.52612e-156	2.46795e-155
BIF_00791	I3242_00995		glucose-6-phosphate dehydrogenase assembly protein OpcA		glucose-6-phosphate dehydrogenase assembly protein OpcA		1213.68	2.6723	0.129284	-20.67	6.44788e-95	5.36691e-94
BIF_00197	I3242_00055		Lrp/AsnC family transcriptional regulator		Lrp/AsnC family transcriptional regulator		1550.78	2.66806	0.115829	-23.0345	2.10517e-117	2.22715e-116
BIF_00869	I3242_00590	malQ	4-alpha-glucanotransferase	malQ	4-alpha-glucanotransferase	Starch Sucrose Metabolism	1625.34	2.65418	0.118271	-22.4416	1.54588e-111	1.50857e-110
BIF_00712	I3242_03470	pflA	pyruvate formate lyase-activating protein	pflA	pyruvate formate lyase-activating protein	Pyruvate Metabolism	1103.29	2.62904	0.152887	-17.1959	2.8486e-66	1.5503e-65
BIF_00211	I3242_02100		DNA-directed RNA polymerase subunit beta'		DNA-directed RNA polymerase subunit beta'		13898.1	2.62597	0.107748	-24.3714	3.44135e-131	4.32845e-130
BIF_00240	I3242_01610		cation transporter		cation transporter		817.612	2.61532	0.148379	-17.626	1.55674e-69	8.94535e-69
BIF_00203	I3242_00810		DNA polymerase III subunit delta'		DNA polymerase III subunit delta'		1296.11	2.60489	0.116848	-22.2929	4.32673e-110	4.15073e-109
BIF_00208	I3242_03265		NUDIX hydrolase		NUDIX hydrolase	Purine Metabolism	2611.88	2.55405	0.114948	-22.2191	2.24364e-109	2.13429e-108
BIF_00250	I3242_09905		cation-translocating P-type ATPase		cation-translocating P-type ATPase		5225.4	2.54539	0.121361	-20.9737	1.13973e-97	9.70057e-97
BIF_01248	I3242_01660		DUF177 domain-containing protein		DUF177 domain-containing protein		685.455	2.51989	0.128034	-19.6814	3.11479e-86	2.2748e-85
BIF_01134	I3242_05845		energy-coupling factor transporter transmembrane protein EcfT		energy-coupling factor transporter transmembrane protein EcfT		176.008	2.51241	0.192416	-13.0572	5.78199e-39	1.86473e-38
BIF_00651	I3242_06030		magnesium transporter CorA family protein		magnesium transporter CorA family protein	Transport	2241.51	2.5003	0.137156	-18.2297	3.00197e-74	1.87748e-73
BIF_01612	I3242_00630	grpE	nucleotide exchange factor GrpE	grpE	nucleotide exchange factor GrpE		6425.41	2.49799	0.145725	-17.1417	7.24538e-66	3.88709e-65
BIF_01151	I3242_06635		FtsQ-type POTRA domain-containing protein		FtsQ-type POTRA domain-containing protein		723.893	2.49783	0.147039	-16.9876	1.01525e-64	5.32065e-64
BIF_01449	I3242_01420		mechanosensitive ion channel		mechanosensitive ion channel		1200.31	2.46514	0.116468	-21.1658	1.97323e-99	1.6922e-98
BIF_01143	I3242_01165		heavy metal translocating P-type ATPase		HAD-IC family P-type ATPase	Transport	1938.84	2.46513	0.124385	-19.8185	2.06043e-87	1.53448e-86
BIF_00872	I3242_05430		DUF262 domain-containing protein		DUF262 domain-containing protein		184.881	2.45414	0.210132	-11.679	1.63147e-31	4.40771e-31
BIF_01499	I3242_00725	recR	recombination protein RecR	recR	recombination protein RecR		387.651	2.45223	0.15681	-15.6383	3.99302e-55	1.71867e-54
BIF_01603	I3242_09630		ABC transporter ATP-binding protein		ABC transporter ATP-binding protein		538.522	2.43853	0.155022	-15.7302	9.3978e-56	4.13942e-55
BIF_00052	I3242_03445		ABC transporter permease		ABC transporter permease	Transport	240.969	2.42999	0.19442	-12.4986	7.59518e-36	2.28057e-35
BIF_01328	I3242_06345		endonuclease/exonuclease/phosphatase family protein		exodeoxyribonuclease III		987.766	2.42768	0.136108	-17.8365	3.68205e-71	2.19373e-70
BIF_00570	I3242_05830		DUF4194 domain-containing protein		DUF4194 domain-containing protein		395.079	2.39342	0.160778	-14.8865	4.03343e-50	1.63066e-49
BIF_00650	I3242_06025		transporter substrate-binding domain-containing protein		glutamate ABC transporter substrate-binding protein		519.643	2.38295	0.133556	-17.8424	3.31391e-71	1.98484e-70
BIF_01416	I3242_02330		ABC transporter permease		ABC transporter permease	Transport	185.05	2.38159	0.191288	-12.4503	1.39322e-35	4.15033e-35
BIF_01394	I3242_04600		DUF1778 domain-containing protein		DUF1778 domain-containing protein		814.385	2.3775	0.177834	-13.3692	9.1503e-41	3.0555e-40
BIF_01330	I3242_06335		DUF3159 domain-containing protein		DUF3159 domain-containing protein		611.922	2.36349	0.144971	-16.3031	9.37928e-60	4.46107e-59
BIF_02222	I3242_01565		LemA family protein		LemA family protein		581.239	2.32927	0.132157	-17.625	1.58395e-69	9.0557e-69
BIF_01607	I3242_07825		glycoside hydrolase family 3 C-terminal domain-containing protein		glycoside hydrolase family 3 C-terminal domain-containing protein	Starch sucrose Metabolism	1056.26	2.31902	0.113226	-20.4813	3.16394e-93	2.52224e-92
BIF_01114	I3242_01260		transporter		hypothetical protein		988.822	2.31026	0.111911	-20.6438	1.10957e-94	9.10172e-94
BIF_01395	I3242_00565		MHS family MFS transporter		MHS family MFS transporter	Transport	2846.62	2.29871	0.108258	-21.2336	4.67537e-100	4.04009e-99
BIF_01650	I3242_08590		LacI family DNA-binding transcriptional regulator		LacI family DNA-binding transcriptional regulator		1060.25	2.28232	0.131933	-17.2991	4.77958e-67	2.62645e-66
BIF_01314	I3242_08800	malQ	4-alpha-glucanotransferase	malQ	4-alpha-glucanotransferase	Starch Sucrose Metabolism	7057.04	2.27142	0.124574	-18.2335	2.79873e-74	1.76009e-73
BIF_00629	I3242_02005	nudC	NAD(+) diphosphatase	nudC	NAD(+) diphosphatase	Nicotinate and Nicotinamide Metabolism	474.693	2.26486	0.136918	-16.5418	1.83481e-61	9.06991e-61
BIF_01595	I3242_09800		alpha-galactosidase		alpha-galactosidase		1445.03	2.2619	0.196669	-11.5011	1.30303e-30	3.44633e-30
BIF_01916	I3242_05910	frr	ribosome recycling factor	frr	ribosome recycling factor		3875.92	2.24441	0.0934156	-24.0261	1.48441e-127	1.7688e-126
BIF_01897	I3242_01335		F0F1 ATP synthase subunit epsilon		F0F1 ATP synthase subunit epsilon	Energy Metabolism	1051.91	2.24262	0.129518	-17.3151	3.62036e-67	1.99915e-66
BIF_00762	I3242_08560		bifunctional riboflavin kinase/FMN adenylyltransferase		bifunctional riboflavin kinase/FMN adenylyltransferase	Riboflavin Metabolism	1398.73	2.22998	0.125241	-17.8055	6.4041e-71	3.77575e-70
BIF_00860	I3242_07110	dapF	diaminopimelate epimerase	dapF	diaminopimelate epimerase	Threonine Lysine Metabolism	1440.54	2.22931	0.117328	-19.0007	1.68199e-80	1.15394e-79
BIF_02535	I3242_02305		sugar ABC transporter substrate-binding protein		sugar ABC transporter substrate-binding protein	Transport	9176.71	2.22751	0.107066	-20.805	3.89849e-96	3.26896e-95
BIF_01575	I3242_02410	pdxS	pyridoxal 5'-phosphate synthase lyase subunit PdxS	pdxS	pyridoxal 5'-phosphate synthase lyase subunit PdxS	Vitamine B6 Metabolism	654.096	2.21857	0.123629	-17.9453	5.22175e-72	3.16097e-71
BIF_00523	I3242_01495		laccase domain-containing protein		laccase domain-containing protein		853.421	2.2174	0.122091	-18.1618	1.03607e-73	6.44414e-73
BIF_01433	I3242_01035		P-II family nitrogen regulator		P-II family nitrogen regulator		419.125	2.20192	0.17138	-12.8482	8.80621e-38	2.75377e-37
BIF_00216	I3242_00815		YbhB/YbcL family Raf kinase inhibitor-like protein		YbhB/YbcL family Raf kinase inhibitor-like protein		1594.37	2.1786	0.109698	-19.86	9.03041e-88	6.76982e-87
BIF_01804	I3242_03460		hypothetical protein		hypothetical protein		322.3	2.17048	0.176469	-12.2995	9.11362e-35	2.6727e-34
BIF_01339	I3242_01315		F0F1 ATP synthase subunit delta		F0F1 ATP synthase subunit delta	Energy Metabolism	5963.67	2.14305	0.149379	-14.3464	1.12253e-46	4.24985e-46
BIF_00775	I3242_02085		A/G-specific adenine glycosylase		A/G-specific adenine glycosylase		914.069	2.14089	0.157125	-13.6255	2.8265e-42	9.75489e-42
BIF_02268	I3242_00580		glycoside hydrolase family 13 protein		glycoside hydrolase family 13 protein	Starch sucrose Metabolism	1771.74	2.13752	0.120427	-17.7496	1.73595e-70	1.01294e-69
BIF_02415	I3242_01690		permease		Pr6Pr family membrane protein		666.52	2.12855	0.133148	-15.9863	1.59211e-57	7.29663e-57
BIF_00761	I3242_08565	truB	tRNA pseudouridine(55) synthase TruB		tRNA pseudouridine(55) synthase TruB	Pyrimidine Metabolism	1230.61	2.12555	0.156564	-13.5762	5.54075e-42	1.90642e-41
BIF_00382	I3242_06735		L-lactate dehydrogenase		L-lactate dehydrogenase	Pyruvate Metabolism; Glycolysis / Gluconeogenesis	6193.86	2.11774	0.0954418	-22.1888	4.40941e-109	4.15954e-108
BIF_00544	I3242_01325		F0F1 ATP synthase subunit gamma		F0F1 ATP synthase subunit gamma	Energy Metabolism	3976.33	2.11344	0.121494	-17.3954	8.93561e-68	5.0324e-67
BIF_01254	I3242_07080		zinc-dependent metalloprotease		zinc-dependent metalloprotease		2324.6	2.11095	0.10696	-19.7358	1.06147e-86	7.85349e-86
BIF_01436	I3242_01050	dnaB	replicative DNA helicase	dnaB	replicative DNA helicase		2170.63	2.11	0.108815	-19.3908	9.23113e-84	6.5721e-83
BIF_02097	I3242_01525		3-deoxy-7-phosphoheptulonate synthase		3-deoxy-7-phosphoheptulonate synthase	Tyrosine, Tryptophan, Phenylalanine Metabolism	1440.35	2.08346	0.12478	-16.697	1.37753e-62	6.89983e-62
BIF_01203	I3242_07705		methionine adenosyltransferase		methionine adenosyltransferase	Methionine Metabolism	2821.7	2.07622	0.139968	-14.8335	8.89263e-50	3.56967e-49
BIF_00799	I3242_02285		beta-galactosidase		beta-galactosidase	Galactose Metabolism	4604.01	2.07251	0.0962085	-21.5418	6.31549e-103	5.58526e-102
BIF_00469	I3242_09700		ABC transporter substrate-binding protein		ABC transporter substrate-binding protein	Transport	5593.74	2.04136	0.116306	-17.5517	5.77645e-69	3.26947e-68
BIF_01302	I3242_01705		non-canonical purine NTP pyrophosphatase		non-canonical purine NTP pyrophosphatase	Purine Metabolism	1001.58	2.03976	0.124469	-16.3877	2.34098e-60	1.13734e-59
BIF_01557	I3242_00050	gdhA	NADP-specific glutamate dehydrogenase	gdhA	NADP-specific glutamate dehydrogenase	Glutamate Metabolism	3207.32	2.02341	0.111756	-18.1056	2.87787e-73	1.78019e-72
BIF_00327	I3242_01330		F0F1 ATP synthase subunit beta	atpD	F0F1 ATP synthase subunit beta	Energy Metabolism	6207.45	2.02331	0.14259	-14.1897	1.06074e-45	3.91125e-45
BIF_02006	I3242_08335		universal stress protein		universal stress protein		5596.61	1.9956	0.105195	-18.9706	2.98752e-80	2.03727e-79
BIF_01303	I3242_01700	rph	ribonuclease PH	rph	ribonuclease PH		1820.26	1.99029	0.105077	-18.9412	5.22338e-80	3.54064e-79
BIF_00088	I3242_01515		C1 family peptidase		C1 family peptidase		2115.84	1.98835	0.103154	-19.2755	8.62424e-83	5.98935e-82
BIF_01268	I3242_09270	upp	uracil phosphoribosyltransferase	upp	uracil phosphoribosyltransferase	Nucleotide Salvage Pathway	3802.63	1.98802	0.112591	-17.6569	9.0015e-70	5.19882e-69
BIF_01340	I3242_01320		F0F1 ATP synthase subunit alpha		F0F1 ATP synthase subunit alpha	Energy Metabolism	11277.3	1.96792	0.144354	-13.6326	2.5633e-42	8.87356e-42
BIF_01562	I3242_00850		hypothetical protein		hypothetical protein		1647.08	1.94522	0.122321	-15.9026	6.0786e-57	2.74143e-56
BIF_01078	I3242_06515		sigma-70 family RNA polymerase sigma factor		sigma-70 family RNA polymerase sigma factor		1032.35	1.94478	0.12261	-15.8615	1.17042e-56	5.2162e-56
BIF_00823	I3242_02215	ftsE	cell division ATP-binding protein FtsE	ftsE	cell division ATP-binding protein FtsE		1888.22	1.94073	0.124636	-15.5712	1.14281e-54	4.88172e-54
BIF_00871	I3242_00255		glycogen/starch/alpha-glucan phosphorylase		glycogen/starch/alpha-glucan phosphorylase	Glycogen Metabolism	11489.4	1.93794	0.111813	-17.3319	2.70179e-67	1.49923e-66
BIF_00831	I3242_08070	rpmE	50S ribosomal protein L31	rpmE	50S ribosomal protein L31		6038.72	1.93325	0.166709	-11.5966	4.28996e-31	1.13996e-30
BIF_00667	I3242_09940		class C sortase		class C sortase		305.754	1.90004	0.157733	-12.046	2.03689e-33	5.79336e-33
BIF_00786	I3242_01055		DUF1727 domain-containing protein		DUF1727 domain-containing protein		1118.65	1.89368	0.116869	-16.2035	4.76523e-59	2.23827e-58
BIF_01287	I3242_02000		alpha/beta hydrolase		alpha/beta hydrolase		417.651	1.89297	0.161064	-11.7529	6.82623e-32	1.85307e-31
BIF_01846	I3242_07195	gmk	guanylate kinase	gmk	guanylate kinase	Nucleotide Salvage Pathway	338.597	1.89113	0.155525	-12.1596	5.09951e-34	1.47261e-33
BIF_01751	I3242_07355	yhbY	ribosome assembly RNA-binding protein YhbY		YhbY family RNA-binding protein		607.412	1.85496	0.158854	-11.6772	1.66747e-31	4.49423e-31
BIF_00790	I3242_01000		glucose-6-phosphate dehydrogenase		glucose-6-phosphate dehydrogenase	Pentose Phosphate Pathway	1802.7	1.85382	0.140017	-13.2399	5.16063e-40	1.68839e-39
BIF_01914	I3242_08340		C40 family peptidase		C40 family peptidase		2524.34	1.83738	0.12686	-14.4836	1.53922e-47	5.92652e-47
BIF_00277	I3242_05785		phosphoglycerate kinase		phosphoglycerate kinase	Glycolysis/Gluconeogenesis	6704.78	1.82943	0.0944268	-19.374	1.27904e-83	8.99301e-83
BIF_02171	I3242_06705	nrdR	transcriptional repressor NrdR	nrdR	transcriptional repressor NrdR		2877.43	1.82911	0.13635	-13.4149	4.94686e-41	1.66167e-40
BIF_00118	I3242_02030		lipoate--protein ligase family protein		lipoate--protein ligase family protein		752.352	1.81856	0.118051	-15.4048	1.51966e-53	6.3713e-53
BIF_01112	I3242_01250	nth	endonuclease III	nth	endonuclease III		564.071	1.81279	0.163584	-11.0816	1.54019e-28	3.92678e-28
BIF_00645	I3242_04075	glgA	glycogen synthase	glgA	glycogen synthase	Glycogen Metabolism	3003.21	1.81184	0.0985865	-18.3782	1.96368e-75	1.24881e-74
BIF_00591	I3242_00265		rhomboid family intramembrane serine protease		rhomboid family intramembrane serine protease		442.561	1.79974	0.137087	-13.1285	2.26188e-39	7.33652e-39
BIF_00763	I3242_00785		penicillin-binding protein		penicillin-binding protein		2182.31	1.78456	0.106403	-16.7717	3.9297e-63	1.99481e-62
BIF_01382	I3242_08255		AI-2E family transporter		AI-2E family transporter		2214.31	1.76662	0.10769	-16.4047	1.76923e-60	8.6326e-60
BIF_01012	I3242_01185		RNA methyltransferase		RNA methyltransferase		412.955	1.76448	0.141406	-12.4781	9.82457e-36	2.94217e-35
BIF_00747	I3242_09685		carbohydrate ABC transporter permease		carbohydrate ABC transporter permease	Transport	1299.86	1.75755	0.113244	-15.52	2.53874e-54	1.0804e-53
BIF_01137	I3242_00440		heavy metal translocating P-type ATPase		heavy metal translocating P-type ATPase		2953.35	1.73122	0.102678	-16.8606	8.77267e-64	4.49351e-63
BIF_00099	I3242_08955		polyribonucleotide nucleotidyltransferase		polyribonucleotide nucleotidyltransferase		13344	1.72756	0.0922666	-18.7236	3.18068e-78	2.10557e-77
BIF_01338	I3242_01310		F0F1 ATP synthase subunit B		F0F1 ATP synthase subunit B	Energy Metabolism	3645.85	1.71356	0.133711	-12.8154	1.34452e-37	4.16985e-37
BIF_00034	I3242_03570		O-acetylhomoserine aminocarboxypropyltransferase/cysteine synthase		O-acetylhomoserine aminocarboxypropyltransferase/cysteine synthase	Methionine Metabolism	1700.09	1.70512	0.203724	-8.36973	5.77511e-17	1.1043e-16
BIF_00332	I3242_07520		ATP-dependent Clp protease ATP-binding subunit		ATP-dependent Clp protease ATP-binding subunit		6394.36	1.70211	0.0919077	-18.5198	1.42891e-76	9.29616e-76
BIF_02800	I3242_06325		sugar ABC transporter substrate-binding protein		hypothetical protein		289.558	1.69156	0.155405	-10.8849	1.36075e-27	3.4079e-27
BIF_00934	I3242_07530		DUF3027 domain-containing protein		DUF3027 domain-containing protein		2507.17	1.6806	0.0996429	-16.8662	7.97451e-64	4.10325e-63
BIF_01329	I3242_06340		DUF3710 domain-containing protein		DUF3710 domain-containing protein		1694.52	1.67883	0.104254	-16.1033	2.42036e-58	1.11376e-57
BIF_00257	I3242_09815		sugar ABC transporter permease		sugar ABC transporter permease		709.792	1.67679	0.148852	-11.2648	1.95799e-29	5.07195e-29
BIF_01598	I3242_09790		threonine ammonia-lyase		threonine ammonia-lyase	Glycine, Serine Threonine Metabolism	2556.45	1.66753	0.101963	-16.3543	4.05076e-60	1.94299e-59
BIF_01818	I3242_01230		chorismate mutase		chorismate mutase	Tyrosine, Tryptophan, Phenylalanine Metabolism	662.399	1.66299	0.128046	-12.9874	1.44174e-38	4.59732e-38
BIF_01115	I3242_01270		inorganic diphosphatase		inorganic diphosphatase	Anaplerotic Reactions	1299.47	1.66219	0.129667	-12.8189	1.28583e-37	4.0098e-37
BIF_00146	I3242_06380		prephenate dehydrogenase/arogenate dehydrogenase family protein		prephenate dehydrogenase/arogenate dehydrogenase family protein	Tyrosine, Tryptophan, Phenylalanine Biosynthesis	829.68	1.66207	0.151692	-10.9569	6.15485e-28	1.55173e-27
BIF_01099	I3242_01535		two-component sensor histidine kinase		two-component sensor histidine kinase		442.94	1.65293	0.13435	-12.3032	8.70227e-35	2.55869e-34
BIF_02975	I3242_09710		DUF4235 domain-containing protein		DUF4235 domain-containing protein		694.99	1.63519	0.126119	-12.9655	1.92039e-38	6.1064e-38
BIF_01602	I3242_09625		FtsX-like permease family protein		FtsX-like permease family protein		1129.97	1.62761	0.121092	-13.441	3.47492e-41	1.17072e-40
BIF_00081	I3242_05825		ATP-binding protein		hypothetical protein		955.469	1.62705	0.120024	-13.5561	7.29426e-42	2.49459e-41
BIF_01172	I3242_01360		tetratricopeptide repeat protein		tetratricopeptide repeat protein		1937.13	1.62392	0.0980288	-16.5658	1.2319e-61	6.14322e-61
BIF_00824	I3242_02220		ABC transporter permease		ABC transporter permease		701.704	1.60871	0.1364	-11.7941	4.18846e-32	1.14525e-31
BIF_01372	I3242_08780		ROK family transcriptional regulator		ROK family transcriptional regulator		1497.67	1.60766	0.118886	-13.5226	1.15008e-41	3.90959e-41
BIF_01401	I3242_08365		histidine kinase		ATPase		622.419	1.6062	0.131915	-12.176	4.17316e-34	1.21129e-33
BIF_02143	I3242_06350		ABC transporter ATP-binding protein		ABC transporter ATP-binding protein	Transport	1219.19	1.60058	0.108019	-14.8176	1.12721e-49	4.50885e-49
BIF_00665	I3242_02075		PFL family protein		PFL family protein		1874.07	1.59869	0.10669	-14.9844	9.28012e-51	3.77881e-50
BIF_00532	I3242_08410		hypothetical protein		alpha/beta hydrolase		2354.89	1.59743	0.134825	-11.8482	2.19983e-32	6.04419e-32
BIF_01924	I3242_08220	ftsH	ATP-dependent zinc metalloprotease FtsH	ftsH	ATP-dependent zinc metalloprotease FtsH		4390.35	1.59591	0.0929135	-17.1763	3.99585e-66	2.16426e-65
BIF_01896	I3242_01305	atpE	ATP synthase F0 subunit C	atpE	ATP synthase F0 subunit C	Energy Metabolism	1186.97	1.58919	0.12413	-12.8027	1.58436e-37	4.88691e-37
BIF_01145	I3242_05750	brnQ	branched-chain amino acid transport system II carrier protein	brnQ	branched-chain amino acid transport system II carrier protein	Transport	1556.11	1.58104	0.104698	-15.101	1.59441e-51	6.58714e-51
BIF_01389	I3242_07835		gamma-glutamylcysteine synthetase		gamma-glutamylcysteine synthetase	Glutamate Metabolism	1247.19	1.58076	0.167573	-9.43327	3.97508e-21	8.44238e-21
BIF_01267	I3242_09260		hypothetical protein		hypothetical protein		449.781	1.57932	0.145209	-10.8762	1.49701e-27	3.73264e-27
BIF_01529	I3242_01585	rimM	ribosome maturation factor RimM	rimM	ribosome maturation factor RimM		1823.03	1.57411	0.123218	-12.775	2.2621e-37	6.93956e-37
BIF_01447	I3242_01435		DUF2974 domain-containing protein		DUF2974 domain-containing protein		1204.58	1.57309	0.106186	-14.8145	1.18002e-49	4.68695e-49
BIF_00932	I3242_08845		ferredoxin family protein		ferredoxin family protein		1329.46	1.56429	0.109208	-14.3239	1.55134e-46	5.81497e-46
BIF_01336	I3242_01295		homoserine O-succinyltransferase		homoserine O-succinyltransferase	Methionine Metabolism	1416.45	1.56346	0.103108	-15.1633	6.19226e-52	2.57707e-51
BIF_01383	I3242_08250		glycosyltransferase		glycosyltransferase family 2 protein		991.656	1.55481	0.111384	-13.959	2.77338e-44	1.00302e-43
BIF_00498	I3242_04275		bifunctional ADP-dependent NAD(P)H-hydrate dehydratase/NAD(P)H-hydrate epimerase		bifunctional ADP-dependent NAD(P)H-hydrate dehydratase/NAD(P)H-hydrate epimerase		1856.01	1.53879	0.119532	-12.8734	6.35346e-38	1.99228e-37
BIF_01331	I3242_06330		class I SAM-dependent RNA methyltransferase		class I SAM-dependent RNA methyltransferase		854.432	1.53864	0.123553	-12.4532	1.3431e-35	4.01158e-35
BIF_00225	I3242_03505		ATP-dependent Clp protease proteolytic subunit		ATP-dependent Clp protease proteolytic subunit		1411.52	1.53339	0.113865	-13.4667	2.4575e-41	8.30414e-41
BIF_01154	I3242_08625	rplQ	50S ribosomal protein L17	rplQ	50S ribosomal protein L17		2057.03	1.53066	0.0977012	-15.6667	2.5547e-55	1.10379e-54
BIF_01174	I3242_01350		GTPase		hypothetical protein		4477.54	1.5249	0.094271	-16.1758	7.47745e-59	3.48332e-58
BIF_02118	I3242_02320		ABC transporter substrate-binding protein		ABC transporter substrate-binding protein	Transport	1648.74	1.52463	0.152994	-9.96528	2.16254e-23	4.82839e-23
BIF_02825	I3242_06645	murG	undecaprenyldiphospho-muramoylpentapeptide beta-N-acetylglucosaminyltransferase		UDP-N-acetylglucosamine--N-acetylmuramyl- (pentapeptide) pyrophosphoryl-undecaprenol N-acetylglucosamine transferase	Cell Envelope Biosynthesis	1368.07	1.52367	0.105661	-14.4204	3.85249e-47	1.47831e-46
BIF_01184	I3242_06740	hflX	GTPase HflX	hflX	GTPase HflX		543.698	1.52029	0.134208	-11.3279	9.54863e-30	2.5079e-29
BIF_00037	I3242_07790		ABC transporter ATP-binding protein		ABC transporter ATP-binding protein		3492.07	1.51848	0.114046	-13.3146	1.90314e-40	6.28092e-40
BIF_01100	I3242_01530	mtnN	5'-methylthioadenosine/S-adenosylhomocysteine nucleosidase	mtnN	5'-methylthioadenosine/S-adenosylhomocysteine nucleosidase	Arginine Proline Metabolism	658.89	1.51067	0.152507	-9.90559	3.93626e-23	8.71986e-23
BIF_01894	I3242_05435		adenine-specific methyltransferase EcoRI family protein		adenine-specific methyltransferase EcoRI family protein		162.219	1.50467	0.211277	-7.12177	1.06549e-12	1.79485e-12
BIF_02980	I3242_10020		disulfide bond formation protein DsbA		disulfide bond formation protein DsbA		1355.97	1.50188	0.108235	-13.8762	8.8336e-44	3.15446e-43
BIF_00646	I3242_06640	murC	UDP-N-acetylmuramate--L-alanine ligase	murC	UDP-N-acetylmuramate--L-alanine ligase	Cell Envelope Biosynthesis	1375.24	1.4833	0.10836	-13.6887	1.18686e-42	4.13392e-42
BIF_00400	I3242_07560	groL	chaperonin GroEL	groL	chaperonin GroEL		14113.4	1.4805	0.112132	-13.2031	8.41914e-40	2.74653e-39
BIF_01432	I3242_01030		ammonium transporter		ammonium transporter	Transport	1963.52	1.47993	0.106144	-13.9426	3.49192e-44	1.25487e-43
BIF_00785	I3242_01060		glutamine amidotransferase		glutamine amidotransferase		409.32	1.47577	0.15184	-9.71925	2.49614e-22	5.44438e-22
BIF_00611	I3242_03295	glgX	glycogen debranching protein GlgX	glgX	glycogen debranching protein GlgX	Glycogen Metabolism	3727.85	1.46754	0.112913	-12.9971	1.27009e-38	4.06141e-38
BIF_00902	I3242_08665	rplO	50S ribosomal protein L15	rplO	50S ribosomal protein L15		2456.32	1.4568	0.110411	-13.1944	9.45663e-40	3.07612e-39
BIF_02173	I3242_06950	dusB	tRNA dihydrouridine synthase DusB	dusB	tRNA dihydrouridine synthase DusB		396.167	1.45186	0.17559	-8.26845	1.35713e-16	2.5435e-16
BIF_00309	I3242_01555	pstA	phosphate ABC transporter permease PstA	pstA	phosphate ABC transporter permease PstA	Transport	308.161	1.45183	0.172003	-8.44069	3.15465e-17	6.10438e-17
BIF_00601	I3242_08060	prmC	peptide chain release factor N(5)-glutamine methyltransferase	prmC	peptide chain release factor N(5)-glutamine methyltransferase		303.688	1.4497	0.159362	-9.0969	9.2951e-20	1.90963e-19
BIF_01679	I3242_10015		protein kinase		protein kinase		2155.27	1.44556	0.119861	-12.0603	1.71245e-33	4.88286e-33
BIF_00795	I3242_01425		aspartate ammonia-lyase		aspartate ammonia-lyase	Alanine Aspartate Metabolism	554.806	1.43796	0.127965	-11.2372	2.67873e-29	6.9231e-29
BIF_00519	I3242_07660		proteasome accessory factor PafA2		proteasome accessory factor PafA2		448.296	1.42401	0.142715	-9.97798	1.90303e-23	4.25737e-23
BIF_00921	I3242_02975		TrkA family potassium uptake protein		TrkA family potassium uptake protein	Transport	139.742	1.42145	0.196972	-7.21653	5.33309e-13	9.05105e-13
BIF_01445	I3242_02940		putative ABC transporter permease		putative ABC transporter permease		454.968	1.41791	0.133015	-10.6598	1.57006e-26	3.84698e-26
BIF_00675	I3242_08890	groES	co-chaperone GroES	groES	co-chaperone GroES		6803.83	1.41694	0.141412	-10.02	1.24527e-23	2.79692e-23
BIF_01566	I3242_00280		class E sortase		class E sortase		762.43	1.41542	0.118938	-11.9005	1.17652e-32	3.28034e-32
BIF_01473	I3242_04335		MFS transporter		MFS transporter		238.807	1.41374	0.161909	-8.73167	2.50934e-18	4.97474e-18
BIF_01415	I3242_02325		ABC transporter permease		ABC transporter permease	Transport	476.169	1.40959	0.132234	-10.6598	1.56895e-26	3.84698e-26
BIF_01373	I3242_08785	glgX	glycogen debranching protein GlgX	glgX	glycogen debranching protein GlgX	Glycogen Metabolism	2007.77	1.40556	0.101753	-13.8135	2.11197e-43	7.47111e-43
BIF_01321	I3242_08505		alpha-D-glucose phosphate-specific phosphoglucomutase		alpha-D-glucose phosphate-specific phosphoglucomutase	Glycolysis/Gluconeogenesis	12125.9	1.4049	0.148991	-9.42945	4.12233e-21	8.73872e-21
BIF_02395	I3242_09215	murA	UDP-N-acetylglucosamine 1-carboxyvinyltransferase	murA	UDP-N-acetylglucosamine 1-carboxyvinyltransferase	Cell Envelope Biosynthesis	4049.72	1.40167	0.0973988	-14.3911	5.88832e-47	2.2443e-46
BIF_00683	I3242_06135		DEAD/DEAH box helicase		DEAD/DEAH box helicase		2445.45	1.40091	0.0974	-14.3831	6.60589e-47	2.50935e-46
BIF_01790	I3242_06105	dut	dUTP diphosphatase	dut	dUTP diphosphatase	Nucleotide Salvage Pathway	532.158	1.3968	0.141413	-9.87749	5.212e-23	1.15234e-22
BIF_01525	I3242_01600		endonuclease/exonuclease/phosphatase family protein		endonuclease/exonuclease/phosphatase family protein		559.69	1.39592	0.137913	-10.1217	4.42473e-24	1.00781e-23
BIF_02137	I3242_06425		NUDIX hydrolase		NUDIX hydrolase		1483.91	1.39556	0.151948	-9.18451	4.13423e-20	8.58705e-20
BIF_00379	I3242_06660		phospho-N-acetylmuramoyl-pentapeptide- transferase		phospho-N-acetylmuramoyl-pentapeptide- transferase	Cell Envelope Biosynthesis	966.589	1.39314	0.107891	-12.9124	3.83092e-38	1.21134e-37
BIF_00547	I3242_07115		glutamate racemase		glutamate racemase	Cell Envelope Biosynthesis	633.07	1.38683	0.121535	-11.411	3.68539e-30	9.702e-30
BIF_01376	I3242_08910		zinc ribbon domain-containing protein		zinc ribbon domain-containing protein		264.032	1.37917	0.197629	-6.97855	2.98253e-12	4.95774e-12
BIF_00998	I3242_09010		VWA domain-containing protein		VWA domain-containing protein		8448.86	1.36889	0.0887465	-15.4248	1.11545e-53	4.69401e-53
BIF_01003	I3242_07960		citrate synthase		citrate synthase	Citric Acid Cycle	1724.05	1.36271	0.11698	-11.6491	2.31921e-31	6.20649e-31
BIF_00421	I3242_06490	ybaK	Cys-tRNA(Pro) deacylase	ybaK	Cys-tRNA(Pro) deacylase		262.23	1.36233	0.182039	-7.48372	7.2249e-14	1.24864e-13
BIF_01034	I3242_02095	rpoB	DNA-directed RNA polymerase subunit beta		DNA-directed RNA polymerase subunit beta		18561.3	1.35613	0.104861	-12.9326	2.94636e-38	9.34252e-38
BIF_00936	I3242_07540		HAMP domain-containing histidine kinase		HAMP domain-containing histidine kinase		1009.77	1.3559	0.11409	-11.8845	1.42503e-32	3.96347e-32
BIF_01442	I3242_08050		branched-chain amino acid ABC transporter permease		branched-chain amino acid ABC transporter permease	Transport	448.61	1.35531	0.136645	-9.9185	3.45924e-23	7.69324e-23
BIF_00819	I3242_09025		holo-ACP synthase		4'-phosphopantetheinyl transferase superfamily protein	Pantothenate and CoA Biosynthesis	886.945	1.35335	0.111375	-12.1513	5.6465e-34	1.62642e-33
BIF_01882	I3242_01675		DUF3039 domain-containing protein		DUF3039 domain-containing protein		611.458	1.35284	0.162127	-8.34437	7.15953e-17	1.36441e-16
BIF_00406	I3242_04055		glutamate synthase subunit beta		glutamate synthase subunit beta	Glutamate Metabolism	2101.3	1.34758	0.130317	-10.3408	4.60784e-25	1.08442e-24
BIF_00924	I3242_01200	gatB	Asp-tRNA(Asn)/Glu-tRNA(Gln) amidotransferase subunit GatB	gatB	Asp-tRNA(Asn)/Glu-tRNA(Gln) amidotransferase subunit GatB	Alanine Aspartate Metabolism	1714.89	1.34397	0.119037	-11.2904	1.4642e-29	3.81907e-29
BIF_00671	I3242_01235		tubuliform spidroin		hypothetical protein		582.945	1.3347	0.125883	-10.6027	2.89457e-26	7.03144e-26
BIF_01173	I3242_01355		hypothetical protein		hypothetical protein		2132.47	1.33014	0.10886	-12.2188	2.4663e-34	7.17701e-34
BIF_02258	I3242_03140		WhiB family transcriptional regulator		WhiB family transcriptional regulator		1544.64	1.32671	0.152651	-8.69114	3.58805e-18	7.07609e-18
BIF_00304	I3242_06940		cell division protein SepF		cell division protein SepF		1097.77	1.32587	0.1116	-11.8806	1.49299e-32	4.13498e-32
BIF_01147	I3242_00985	gndA	NADP-dependent phosphogluconate dehydrogenase	gndA	NADP-dependent phosphogluconate dehydrogenase	Pentose Phosphate Pathway	3237.54	1.31319	0.104475	-12.5694	3.10982e-36	9.36253e-36
BIF_01901	I3242_05780		triose-phosphate isomerase		triose-phosphate isomerase	Glycolysis/Gluconeogenesis	874.934	1.30764	0.120311	-10.8689	1.62209e-27	4.03561e-27
BIF_01185	I3242_06745		class I SAM-dependent methyltransferase		methyltransferase		396.438	1.30373	0.134669	-9.68106	3.62933e-22	7.90076e-22
BIF_00526	I3242_07090		phosphotransferase		phosphotransferase		2112.71	1.29988	0.121411	-10.7064	9.49849e-27	2.33745e-26
BIF_01284	I3242_07690	fmt	methionyl-tRNA formyltransferase		methionyl-tRNA formyltransferase	Folate Metabolism	1472.25	1.29737	0.110289	-11.7633	6.03182e-32	1.64135e-31
BIF_02885	I3242_02090		hypothetical protein		hypothetical protein		541.33	1.29021	0.124306	-10.3793	3.08129e-25	7.2971e-25
BIF_01083	I3242_09220		FAD-dependent oxidoreductase		FAD-dependent oxidoreductase	Other	2250.71	1.28962	0.154796	-8.3311	8.00943e-17	1.52125e-16
BIF_01098	I3242_01540		response regulator transcription factor		response regulator transcription factor		203.442	1.28904	0.194312	-6.63385	3.27041e-11	5.27365e-11
BIF_00142	I3242_01560		phosphate ABC transporter ATP-binding protein		phosphate ABC transporter ATP-binding protein	Transport	292.905	1.28755	0.155102	-8.30129	1.0299e-16	1.94633e-16
BIF_01067	I3242_00320		FHA domain-containing protein		FHA domain-containing protein		3074.17	1.28156	0.123012	-10.4182	2.04789e-25	4.90109e-25
BIF_02515	I3242_08380	menA	1,4-dihydroxy-2-naphthoate octaprenyltransferase	menA	1,4-dihydroxy-2-naphthoate octaprenyltransferase	Ubiquinone Metabolism	397.429	1.27724	0.142419	-8.96819	3.01418e-19	6.09295e-19
BIF_01353	I3242_00825		formate--tetrahydrofolate ligase		formate--tetrahydrofolate ligase	One Carbon Pool by Folate	1931.35	1.27521	0.103375	-12.3358	5.8113e-35	1.72209e-34
BIF_01241	I3242_08315		low molecular weight phosphotyrosine protein phosphatase		low molecular weight phosphotyrosine protein phosphatase		376.915	1.26911	0.149682	-8.47875	2.27631e-17	4.41988e-17
BIF_00071	I3242_02280		carbohydrate ABC transporter permease		ABC transporter permease subunit	Transport	1789.6	1.26553	0.108399	-11.6747	1.71719e-31	4.60629e-31
BIF_01614	I3242_00625	dnaK	molecular chaperone DnaK	dnaK	molecular chaperone DnaK		12756.7	1.26532	0.123486	-10.2467	1.22464e-24	2.82918e-24
BIF_01682	I3242_09705		histidine phosphatase family protein		histidine phosphatase family protein	Glycolysis/Gluconeogenesis	2341.06	1.25985	0.0976516	-12.9015	4.41296e-38	1.38763e-37
BIF_02022	I3242_09185		diaminopimelate decarboxylase		diaminopimelate decarboxylase	Threonine Lysine Metabolism	1209.73	1.25673	0.125727	-9.99573	1.59105e-23	3.56647e-23
BIF_01337	I3242_01300	atpB	F0F1 ATP synthase subunit A	atpB	F0F1 ATP synthase subunit A	Energy Metabolism	2859.65	1.25394	0.101862	-12.3103	7.97749e-35	2.35784e-34
BIF_00441	I3242_03960		NAD(P)(+) transhydrogenase (Re/Si-specific) subunit beta		NAD(P)(+) transhydrogenase (Re/Si-specific) subunit beta	Nicotinate and Nicotinamide Metabolism	1552.55	1.25117	0.148468	-8.42721	3.54018e-17	6.82707e-17
BIF_00471	I3242_02045		NADH:flavin oxidoreductase/NADH oxidase		tRNA-dihydrouridine synthase		1992.99	1.25075	0.113644	-11.0059	3.58087e-28	9.04809e-28
BIF_01785	I3242_03890		SUF system NifU family Fe-S cluster assembly protein		SUF system NifU family Fe-S cluster assembly protein		253.242	1.2473	0.15296	-8.15439	3.50951e-16	6.53415e-16
BIF_00770	I3242_08020		undecaprenyl/decaprenyl-phosphate alpha-N-acetylglucosaminyl 1-phosphate transferase		undecaprenyl/decaprenyl-phosphate alpha-N-acetylglucosaminyl 1-phosphate transferase	Cell Envelope Biosynthesis	434.016	1.23456	0.140881	-8.76311	1.89942e-18	3.77974e-18
BIF_02184	I3242_09170	maf	septum formation protein Maf		Maf family protein		697.015	1.23058	0.120065	-10.2494	1.19134e-24	2.76353e-24
BIF_01096	I3242_01550	pstC	phosphate ABC transporter permease subunit PstC	pstC	phosphate ABC transporter permease subunit PstC	Transport	365.905	1.22845	0.155755	-7.88708	3.09346e-15	5.56724e-15
BIF_00756	I3242_08005		AAA family ATPase		AAA family ATPase		672.804	1.2231	0.115436	-10.5956	3.12472e-26	7.57426e-26
BIF_01332	I3242_06440		ParA family protein		ParA family protein		1498.85	1.22284	0.10241	-11.9406	7.26769e-33	2.04145e-32
BIF_01368	I3242_01390		D-alanine--D-alanine ligase		D-alanine--D-alanine ligase	Cell Envelope Biosynthesis	960.022	1.21245	0.118977	-10.1907	2.18196e-24	5.0101e-24
BIF_00827	I3242_01110		YggS family pyridoxal phosphate-dependent enzyme		YggS family pyridoxal phosphate-dependent enzyme		778.983	1.21041	0.111369	-10.8685	1.62943e-27	4.045e-27
BIF_01655	I3242_00140		carbonic anhydrase		carbonic anhydrase	Nitrogen Metabolism	786.619	1.20535	0.121558	-9.91591	3.55012e-23	7.87988e-23
BIF_00342	I3242_02610		phosphoribosylaminoimidazolesuccinocarboxamide synthase		phosphoribosylaminoimidazolesuccinocarboxamide synthase	Purine Metabolism	1927.38	1.2031	0.11558	-10.4092	2.25038e-25	5.37433e-25
BIF_01186	I3242_06750	hrpA	ATP-dependent RNA helicase HrpA	hrpA	ATP-dependent RNA helicase HrpA		1563.85	1.19843	0.11554	-10.3724	3.30936e-25	7.82088e-25
BIF_00308	I3242_07380		MFS transporter		MFS transporter		418.775	1.19084	0.181652	-6.55562	5.54102e-11	8.85936e-11
BIF_01393	I3242_04605		GNAT family N-acetyltransferase		GNAT family N-acetyltransferase		942.68	1.18991	0.130857	-9.09322	9.61469e-20	1.96814e-19
BIF_00858	I3242_07100		PHP domain-containing protein		PHP domain-containing protein		1068.8	1.1868	0.122933	-9.6541	4.72299e-22	1.02031e-21
BIF_00320	I3242_07740		pyridoxal phosphate-dependent aminotransferase		aminotransferase class I/II-fold pyridoxal phosphate-dependent enzyme	Methionine Metabolism	480.446	1.18678	0.137159	-8.65261	5.03362e-18	9.87531e-18
BIF_00467	I3242_07695	ilvD	dihydroxy-acid dehydratase	ilvD	dihydroxy-acid dehydratase	Valine, Leucine, Isoleucine Biosynthesis	3470.95	1.17902	0.14619	-8.06498	7.32486e-16	1.35045e-15
BIF_02105	I3242_01760		ribonuclease HII		ribonuclease HII		345.094	1.17538	0.148101	-7.93633	2.08252e-15	3.77186e-15
BIF_00301	I3242_03250	uvrB	excinuclease ABC subunit UvrB	uvrB	excinuclease ABC subunit UvrB		695.531	1.17468	0.114615	-10.2489	1.19645e-24	2.76971e-24
BIF_01028	I3242_02865		DUF4190 domain-containing protein		hypothetical protein		280.883	1.16822	0.164285	-7.11096	1.1524e-12	1.93836e-12
BIF_00664	I3242_02205		DNA polymerase III		DNA polymerase III subunit epsilon		918.119	1.15801	0.126125	-9.18141	4.25487e-20	8.82144e-20
BIF_01481	I3242_09870		nucleoside deaminase		nucleoside deaminase		474.388	1.15441	0.135462	-8.52203	1.56781e-17	3.05466e-17
BIF_01584	I3242_01440		methylated-DNA--[protein]-cysteine S-methyltransferase		methylated-DNA--[protein]-cysteine S-methyltransferase		571.229	1.15254	0.125958	-9.15021	5.68245e-20	1.17597e-19
BIF_00171	I3242_07030		nucleoside hydrolase		nucleoside hydrolase	Purine Metabolism	440.677	1.1508	0.142013	-8.10343	5.3429e-16	9.91502e-16
BIF_00542	I3242_06725	lexA	transcriptional repressor LexA	lexA	transcriptional repressor LexA		6527.44	1.14764	0.114419	-10.0301	1.12366e-23	2.5288e-23
BIF_01405	I3242_06165		polyprenyl synthetase family protein		polyprenyl synthetase family protein	Terpenoid Biosynthesis	501.271	1.1415	0.145636	-7.83802	4.57696e-15	8.21097e-15
BIF_00588	I3242_08010	orn	oligoribonuclease	orn	oligoribonuclease		726.881	1.13878	0.112618	-10.1118	4.89517e-24	1.10605e-23
BIF_00707	I3242_01605	ffh	signal recognition particle protein	ffh	signal recognition particle protein		1676.79	1.12857	0.0950882	-11.8686	1.72277e-32	4.75651e-32
BIF_01491	I3242_07340		glycosyltransferase		glycosyltransferase family 2 protein		1027.99	1.12675	0.111368	-10.1173	4.63044e-24	1.05043e-23
BIF_01834	I3242_03215		2-C-methyl-D-erythritol 2,4-cyclodiphosphate synthase		2-C-methyl-D-erythritol 2,4-cyclodiphosphate synthase	Terpenoid Biosynthesis	107.642	1.12267	0.211259	-5.31417	1.07145e-07	1.56098e-07
BIF_01052	I3242_01135		30S ribosomal protein S18		30S ribosomal protein S18		1158.69	1.12266	0.139553	-8.04467	8.64774e-16	1.58916e-15
BIF_00994	I3242_02135		cadherin-like domain-containing protein		tandem-95 repeat protein		2229.09	1.12174	0.109784	-10.2176	1.653e-24	3.81099e-24
BIF_00340	I3242_00680	tadA	Flp pilus assembly complex ATPase component TadA	tadA	Flp pilus assembly complex ATPase component TadA		60.5717	1.11552	0.317925	-3.50876	0.000450196	0.000570047
BIF_01671	I3242_10060		hypothetical protein		hypothetical protein		1151.8	1.1134	0.134381	-8.28539	1.17718e-16	2.22095e-16
BIF_01319	I3242_09310		fumarylacetoacetate hydrolase family protein		fumarylacetoacetate hydrolase family protein		2735.34	1.10255	0.102246	-10.7834	4.1252e-27	1.01959e-26
BIF_00509	I3242_06655	murD	UDP-N-acetylmuramoyl-L-alanine--D-glutamate ligase	murD	UDP-N-acetylmuramoyl-L-alanine--D-glutamate ligase	Cell Envelope Biosynthesis	1146.18	1.09749	0.106803	-10.2758	9.05437e-25	2.11331e-24
BIF_00866	I3242_06125		DNA topoisomerase IV subunit A		DNA topoisomerase IV subunit A		1260.11	1.09627	0.115241	-9.51282	1.85566e-21	3.97843e-21
BIF_01362	I3242_06685	rsmH	16S rRNA (cytosine(1402)-N(4))-methyltransferase RsmH	rsmH	16S rRNA (cytosine(1402)-N(4))-methyltransferase RsmH		1446.83	1.09528	0.11461	-9.55659	1.217e-21	2.61909e-21
BIF_01454	I3242_00015	recF	DNA replication and repair protein RecF		DNA replication/repair protein RecF		380.614	1.09368	0.135575	-8.06698	7.20608e-16	1.33072e-15
BIF_01460	I3242_09120		pyridoxal phosphate-dependent aminotransferase		pyridoxal phosphate-dependent aminotransferase	Alanine Aspartate Metabolism	4491.47	1.0917	0.0974184	-11.2063	3.79814e-29	9.79384e-29
BIF_01691	I3242_02720		excinuclease ABC subunit UvrA		ATP-binding cassette domain-containing protein		566.773	1.09124	0.120324	-9.06922	1.19876e-19	2.44503e-19
BIF_01378	I3242_08920		hypothetical protein		hypothetical protein		163.741	1.08769	0.181926	-5.97877	2.24834e-09	3.44867e-09
BIF_01023	I3242_00800	topA	type I DNA topoisomerase	topA	type I DNA topoisomerase		4495.95	1.08757	0.105447	-10.3139	6.09796e-25	1.42917e-24
BIF_00264	I3242_05860		metallopeptidase family protein		metallopeptidase family protein		509.718	1.08405	0.137075	-7.9084	2.60718e-15	4.69957e-15
BIF_01601	I3242_09620		amino acid permease		amino acid permease	Transport	1005.83	1.08229	0.122634	-8.82535	1.09114e-18	2.18228e-18
BIF_00960	I3242_08840		succinyldiaminopimelate transaminase	dapC	succinyldiaminopimelate transaminase		1806.75	1.07637	0.0963535	-11.1711	5.64903e-29	1.4435e-28
BIF_01182	I3242_02495		transcriptional repressor		transcriptional repressor		730.163	1.0662	0.117227	-9.09512	9.44857e-20	1.93764e-19
BIF_02905	I3242_01995		NUDIX hydrolase family protein		NUDIX hydrolase family protein		620.539	1.05571	0.118478	-8.91061	5.07528e-19	1.02228e-18
BIF_01477	I3242_01890		DUF4012 domain-containing protein		DUF4012 domain-containing protein		199.884	1.04951	0.172202	-6.09466	1.09669e-09	1.70295e-09
BIF_01361	I3242_06680		hypothetical protein		hypothetical protein		530.802	1.04824	0.152343	-6.88083	5.9505e-12	9.81919e-12
BIF_01311	I3242_08290	galE	UDP-glucose 4-epimerase GalE	galE	UDP-glucose 4-epimerase GalE	Lacto-N-biose; Galacto-N-biose pathway	1673.9	1.04714	0.100458	-10.4236	1.93403e-25	4.63839e-25
BIF_02895	I3242_02050		quinone-dependent dihydroorotate dehydrogenase		quinone-dependent dihydroorotate dehydrogenase	Purine Pyrimidine Biosynthesis	1432.8	1.04679	0.108405	-9.65633	4.62121e-22	1.00023e-21
BIF_01805	I3242_00805	tmk	dTMP kinase	tmk	dTMP kinase	Nucleotide Salvage Pathway	576.119	1.04489	0.134946	-7.74303	9.70714e-15	1.72775e-14
BIF_01293	I3242_01020		TetR/AcrR family transcriptional regulator		TetR/AcrR family transcriptional regulator		235.496	1.04245	0.164349	-6.34287	2.25519e-10	3.57546e-10
BIF_00031	I3242_04450		tryptophan synthase subunit alpha		tryptophan synthase subunit alpha	Tyrosine, Tryptophan, Phenylalanine Metabolism	828.514	1.02868	0.148713	-6.91722	4.60589e-12	7.62261e-12
BIF_02305	I3242_00275		DUF881 domain-containing protein		DUF881 domain-containing protein		862.614	1.02766	0.139159	-7.3848	1.52684e-13	2.61085e-13
BIF_00935	I3242_07535		cold shock domain-containing protein		cold-shock protein		1779.66	1.02752	0.135358	-7.5911	3.17212e-14	5.54998e-14
BIF_00571	I3242_05835		DUF3375 family protein		DUF3375 domain-containing protein		1491.36	1.01965	0.103481	-9.85356	6.61579e-23	1.45986e-22
BIF_01945	I3242_01465		sugar kinase		sugar kinase		3555.62	1.01435	0.107979	-9.39392	5.78084e-21	1.22316e-20
BIF_01209	I3242_10095		hypothetical protein		KH domain-containing protein		927.202	1.00721	0.141144	-7.136	9.60834e-13	1.62096e-12
BIF_01033	I3242_06150		type IIA DNA topoisomerase subunit B		type IIA DNA topoisomerase subunit B		1675.08	1.00659	0.131435	-7.6584	1.88262e-14	3.32469e-14
BIF_00918	I3242_02955		HAD-IIA family hydrolase		HAD family hydrolase		460.331	0.996237	0.185038	-5.38397	7.28599e-08	1.06698e-07
BIF_01347	I3242_01570		DUF2207 domain-containing protein		DUF2207 domain-containing protein		465.939	0.9927	0.167307	-5.93339	2.96744e-09	4.52105e-09
BIF_00593	I3242_03455		NAD+ synthase		NAD+ synthase	Glutamate Metabolism; Nicotinate nicotinamide Metabolism	1825.21	0.992226	0.161324	-6.15051	7.72341e-10	1.20592e-09
BIF_00927	I3242_00670		DedA family protein		DedA family protein		270.495	0.989409	0.165461	-5.9797	2.23549e-09	3.43362e-09
BIF_02600	I3242_07675	serB	phosphoserine phosphatase SerB	serB	phosphoserine phosphatase SerB	Glycine, Serine Threonine Metabolism	121.75	0.984714	0.203729	-4.83344	1.34195e-06	1.88707e-06
BIF_00925	I3242_06525		peptidoglycan bridge formation glycyltransferase FemA/FemB family protein		GNAT family N-acetyltransferase		530.053	0.982785	0.123237	-7.97474	1.52699e-15	2.77457e-15
BIF_01946	I3242_01470		50S ribosomal protein L28		50S ribosomal protein L28		5899.05	0.975982	0.127389	-7.66146	1.83835e-14	3.25157e-14
BIF_00719	I3242_07525		universal stress protein		universal stress protein		1478.18	0.973022	0.129188	-7.53181	5.00402e-14	8.7013e-14
BIF_02565	I3242_08065	prfA	peptide chain release factor 1	prfA	peptide chain release factor 1		601.012	0.966314	0.145305	-6.65023	2.92645e-11	4.73248e-11
BIF_01426	I3242_09250		RNA degradosome polyphosphate kinase		RNA degradosome polyphosphate kinase	Purine Metabolism	3553.8	0.958169	0.14336	-6.68368	2.33023e-11	3.77911e-11
BIF_01789	I3242_06100		bifunctional (p)ppGpp synthetase/guanosine-3',5'-bis(diphosphate) 3'-pyrophosphohydrolase		bifunctional (p)ppGpp synthetase/guanosine-3',5'-bis(diphosphate) 3'-pyrophosphohydrolase	Porphyrin and chlorophyll Metabolism	2642.44	0.948316	0.121115	-7.82986	4.88417e-15	8.74822e-15
BIF_01059	I3242_00315		FHA domain-containing protein		FHA domain-containing protein		881.247	0.936704	0.137053	-6.83462	8.22226e-12	1.35285e-11
BIF_00040	I3242_06355		ABC transporter permease		ABC transporter permease	Transport	606.505	0.936525	0.123354	-7.5922	3.14529e-14	5.51156e-14
BIF_00317	I3242_04205	metF	methylenetetrahydrofolate reductase [NAD(P)H]	metF	methylenetetrahydrofolate reductase [NAD(P)H]	Methionine Metabolism	462.159	0.933868	0.194142	-4.81022	1.50763e-06	2.11479e-06
BIF_01010	I3242_00220		threonine/serine exporter family protein		threonine/serine exporter family protein		1026.97	0.931798	0.135515	-6.876	6.15565e-12	1.01429e-11
BIF_01564	I3242_06040		RsmD family RNA methyltransferase		SAM-dependent methyltransferase		305.909	0.930286	0.160099	-5.81071	6.22102e-09	9.42731e-09
BIF_01769	I3242_01640	ilvN	acetolactate synthase small subunit	ilvN	acetolactate synthase small subunit	Valine, Leucine, Isoleucine Biosynthesis	604.839	0.928614	0.136895	-6.78341	1.17371e-11	1.92278e-11
BIF_00054	I3242_03195		HAMP domain-containing histidine kinase		HAMP domain-containing histidine kinase		412.002	0.928114	0.153068	-6.06341	1.33269e-09	2.06094e-09
BIF_00514	I3242_05820		DUF2399 domain-containing protein		hypothetical protein		218.023	0.926331	0.211665	-4.37641	1.20651e-05	1.63175e-05
BIF_01746	I3242_06065		peptidylprolyl isomerase		peptidylprolyl isomerase		3385.44	0.924984	0.0914096	-10.1191	4.54515e-24	1.03315e-23
BIF_02090	I3242_00550		sucrose phosphorylase		sucrose phosphorylase	Starch sucrose Metabolism	9607.19	0.922955	0.0871898	-10.5856	3.47611e-26	8.40802e-26
BIF_01963	I3242_08670	rpmD	50S ribosomal protein L30	rpmD	50S ribosomal protein L30		168.217	0.919356	0.223336	-4.11647	3.84724e-05	5.10559e-05
BIF_01167	I3242_03060		N-acetyltransferase		N-acetyltransferase		180.929	0.911147	0.193761	-4.70243	2.57079e-06	3.57951e-06
BIF_01046	I3242_09925		DUF4032 domain-containing protein		DUF4032 domain-containing protein		3341.4	0.902949	0.0967266	-9.33507	1.00927e-20	2.13151e-20
BIF_00132	I3242_03205	glgB	1,4-alpha-glucan branching protein GlgB	glgB	1,4-alpha-glucan branching protein GlgB	Glycogen Metabolism	3895.58	0.881378	0.168718	-5.22396	1.7514e-07	2.52881e-07
BIF_01300	I3242_09175	thrB	homoserine kinase		homoserine kinase	Glycine, Serine Threonine Metabolism	919.926	0.866134	0.115858	-7.4758	7.67384e-14	1.32421e-13
BIF_00863	I3242_01645		acetolactate synthase large subunit		acetolactate synthase large subunit	Valine, Leucine, Isoleucine Biosynthesis	2381.85	0.859477	0.108624	-7.91239	2.52499e-15	4.55868e-15
BIF_00658	I3242_10090	rsmG	16S rRNA (guanine(527)-N(7))-methyltransferase RsmG	rsmG	16S rRNA (guanine(527)-N(7))-methyltransferase RsmG		481.352	0.848893	0.138913	-6.11098	9.90238e-10	1.54188e-09
BIF_00368	I3242_02620		glycosyltransferase		glycosyltransferase		409.324	0.844347	0.137431	-6.14379	8.0576e-10	1.25636e-09
BIF_00373	I3242_07035		isoprenyl transferase		isoprenyl transferase	Terpenoid Biosynthesis	573.398	0.842879	0.124502	-6.77003	1.28758e-11	2.10627e-11
BIF_00244	I3242_03900	glgC	glucose-1-phosphate adenylyltransferase	glgC	glucose-1-phosphate adenylyltransferase	Starch sucrose Metabolism	4607.65	0.839749	0.11447	-7.33599	2.20092e-13	3.75784e-13
BIF_01576	I3242_02415	pdxT	pyridoxal 5'-phosphate synthase glutaminase subunit PdxT	pdxT	pyridoxal 5'-phosphate synthase glutaminase subunit PdxT	Vitamine B6 Metabolism	140.164	0.838844	0.196638	-4.26593	1.99073e-05	2.67003e-05
BIF_00812	I3242_01625		ABC-F family ATP-binding cassette domain-containing protein		ABC-F family ATP-binding cassette domain-containing protein		731.14	0.838386	0.137228	-6.10943	9.99887e-10	1.55477e-09
BIF_00102	I3242_03280	polA	DNA polymerase I	polA	DNA polymerase I		1581.16	0.831583	0.109792	-7.57418	3.61389e-14	6.31316e-14
BIF_00394	I3242_02040		penicillin-binding protein		penicillin-binding protein		4296.49	0.831019	0.110476	-7.52214	5.3886e-14	9.35566e-14
BIF_00505	I3242_07420		replication-associated recombination protein A		replication-associated recombination protein A		1274.65	0.830292	0.104052	-7.97956	1.46861e-15	2.67708e-15
BIF_00970	I3242_06145		MFS transporter		MFS transporter		169.98	0.826327	0.200806	-4.11506	3.8708e-05	5.13085e-05
BIF_00472	I3242_07980		single-stranded DNA-binding protein		single-stranded DNA-binding protein		217.763	0.821177	0.182615	-4.49676	6.89954e-06	9.45555e-06
BIF_01546	I3242_09785		Sir2 family NAD-dependent protein deacetylase		NAD-dependent protein deacetylase		520.044	0.82093	0.135924	-6.03962	1.54482e-09	2.38247e-09
BIF_00512	I3242_06245		DNA translocase FtsK 4TM domain-containing protein		DNA translocase FtsK 4TM domain-containing protein		1835.96	0.81984	0.110134	-7.44403	9.76602e-14	1.68011e-13
BIF_00076	I3242_08715	rpsQ	30S ribosomal protein S17	rpsQ	30S ribosomal protein S17		1616.05	0.814498	0.123671	-6.58601	4.51803e-11	7.2442e-11
BIF_01543	I3242_09415		sugar nucleotide-binding protein		bifunctional dTDP-4-dehydrorhamnose 3,5-epimerase family protein/NAD(P)-dependent oxidoreductase	Cell Envelope Biosynthesis	993.763	0.80853	0.115277	-7.0138	2.31929e-12	3.86661e-12
BIF_01434	I3242_01040		nucleotidyltransferase domain-containing protein		nucleotidyltransferase domain-containing protein		365.577	0.805304	0.148514	-5.4224	5.88042e-08	8.64498e-08
BIF_00275	I3242_04200	metE	5-methyltetrahydropteroyltriglutamate-- homocysteine S-methyltransferase	metE	5-methyltetrahydropteroyltriglutamate-- homocysteine S-methyltransferase	Methionine Metabolism	3435.29	0.800028	0.162924	-4.91043	9.08761e-07	1.28269e-06
BIF_01363	I3242_06690	mraZ	division/cell wall cluster transcriptional repressor MraZ	mraZ	division/cell wall cluster transcriptional repressor MraZ		1404.37	0.797915	0.11181	-7.13637	9.583e-13	1.6191e-12
BIF_01676	I3242_10035	rsmA	16S rRNA (adenine(1518)-N(6)/adenine(1519)-N(6))- dimethyltransferase RsmA	rsmA	16S rRNA (adenine(1518)-N(6)/adenine(1519)-N(6))- dimethyltransferase RsmA		1257.07	0.79572	0.105378	-7.55111	4.31562e-14	7.51581e-14
BIF_00430	I3242_02660		DUF4391 domain-containing protein		DUF4391 domain-containing protein		569.564	0.794296	0.134285	-5.91499	3.31896e-09	5.04982e-09
BIF_01155	I3242_08630		DNA-directed RNA polymerase subunit alpha		DNA-directed RNA polymerase subunit alpha		4753.13	0.79109	0.101729	-7.77648	7.45727e-15	1.32939e-14
BIF_00193	I3242_08575	infB	translation initiation factor IF-2	infB	translation initiation factor IF-2		6562.95	0.787055	0.099217	-7.93266	2.14501e-15	3.87883e-15
BIF_01611	I3242_00635		J domain-containing protein		DnaJ domain-containing protein		1565.58	0.786172	0.14757	-5.32745	9.95996e-08	1.45292e-07
BIF_01797	I3242_06060		hypothetical protein		hypothetical protein		431.272	0.781958	0.126709	-6.17127	6.77446e-10	1.06215e-09
BIF_00746	I3242_09690		sugar ABC transporter permease		sugar ABC transporter permease	Transport	1699.81	0.778901	0.097533	-7.98603	1.39357e-15	2.5444e-15
BIF_00004	I3242_07920		aminotransferase class I/II-fold pyridoxal phosphate-dependent enzyme		aminotransferase class I/II-fold pyridoxal phosphate-dependent enzyme		611.968	0.771594	0.114078	-6.76372	1.34493e-11	2.19692e-11
BIF_00443	I3242_08585		hypothetical protein		hypothetical protein		455.233	0.764368	0.127865	-5.97791	2.26016e-09	3.46211e-09
BIF_01270	I3242_01070		AarF/ABC1/UbiB kinase family protein		AarF/ABC1/UbiB kinase family protein		4227.38	0.764029	0.136188	-5.61011	2.02193e-08	3.01956e-08
BIF_01356	I3242_00965		TetR/AcrR family transcriptional regulator		TetR/AcrR family transcriptional regulator		157.8	0.757572	0.174947	-4.33029	1.48913e-05	2.00678e-05
BIF_00315	I3242_06675		penicillin-binding protein 2		penicillin-binding protein 2	Cell Envelope Biosynthesis	1895.47	0.755387	0.111984	-6.74551	1.5249e-11	2.4873e-11
BIF_01348	I3242_09965	nrdF	class 1b ribonucleoside-diphosphate reductase subunit beta	nrdF	class 1b ribonucleoside-diphosphate reductase subunit beta	Nucleotide Salvage Pathway	143.685	0.754008	0.199944	-3.7711	0.000162531	0.00020955
BIF_00486	I3242_08200		DUF3180 domain-containing protein		DUF3180 domain-containing protein		547.198	0.752478	0.126144	-5.96524	2.4427e-09	3.7328e-09
BIF_02370	I3242_00675		septum formation initiator		P-loop NTPase		129.116	0.752059	0.19403	-3.87599	0.000106194	0.000137857
BIF_01238	I3242_08930		FHA domain-containing protein		FHA domain-containing protein		3108.64	0.73704	0.0990452	-7.44145	9.95857e-14	1.71064e-13
BIF_00892	I3242_07545		response regulator transcription factor		response regulator transcription factor		1053.6	0.73228	0.108824	-6.72901	1.70826e-11	2.78237e-11
BIF_01669	I3242_10070		hypothetical protein		virulence factor MviN		2093.92	0.72887	0.109362	-6.66473	2.65149e-11	4.29397e-11
BIF_00155	I3242_03465	pflB	formate C-acetyltransferase	pflB	formate C-acetyltransferase	Pyruvate Metabolism	24610.1	0.728542	0.179916	-4.04935	5.13604e-05	6.76047e-05
BIF_00378	I3242_06665		UDP-N-acetylmuramoyl-tripeptide--D-alanyl-D- alanine ligase		UDP-N-acetylmuramoyl-tripeptide--D-alanyl-D- alanine ligase	Cell Envelope Biosynthesis	1274.3	0.720762	0.107471	-6.70659	1.99221e-11	3.23555e-11
BIF_01538	I3242_01915		glycosyltransferase		glycosyltransferase		302.549	0.716608	0.173603	-4.12786	3.66147e-05	4.87049e-05
BIF_00531	I3242_02200		peptide deformylase		peptide deformylase		699.159	0.714204	0.12395	-5.76205	8.30994e-09	1.25592e-08
BIF_00423	I3242_06215		regulatory protein RecX		RecX family transcriptional regulator		634.058	0.713021	0.152156	-4.68611	2.78445e-06	3.86749e-06
BIF_00137	I3242_02210	prfB	peptide chain release factor 2	prfB	peptide chain release factor 2		2178.18	0.712144	0.124093	-5.7388	9.53523e-09	1.43727e-08
BIF_01504	I3242_00330		alpha/beta hydrolase		alpha/beta fold hydrolase		750.54	0.711059	0.114722	-6.19809	5.7151e-10	8.98541e-10
BIF_00032	I3242_02645	rpsG	30S ribosomal protein S7	rpsG	30S ribosomal protein S7		1340.76	0.710517	0.108235	-6.56455	5.21898e-11	8.35628e-11
BIF_01360	I3242_02740		sugar O-acetyltransferase		sugar O-acetyltransferase		808.56	0.707973	0.125033	-5.66229	1.49363e-08	2.23945e-08
BIF_01090	I3242_02565		type VI secretion protein ImpB		Y-family DNA polymerase		2535.64	0.697984	0.167356	-4.17065	3.03729e-05	4.0545e-05
BIF_01053	I3242_01130		single-stranded DNA-binding protein		single-stranded DNA-binding protein		3998.88	0.694645	0.109755	-6.32903	2.46708e-10	3.90592e-10
BIF_01459	I3242_09125		glutamate 5-kinase		glutamate 5-kinase	Arginine Proline Metabolism	3374.17	0.680669	0.0947056	-7.18721	6.61281e-13	1.12061e-12
BIF_00413	I3242_09140	rplU	50S ribosomal protein L21	rplU	50S ribosomal protein L21		4412.39	0.678185	0.121497	-5.58191	2.37892e-08	3.54334e-08
BIF_02001	I3242_06535		bifunctional folylpolyglutamate synthase/dihydrofolate synthase		bifunctional folylpolyglutamate synthase/dihydrofolate synthase	Folate Biosynthesis	1404.57	0.674271	0.102158	-6.60028	4.10377e-11	6.59868e-11
BIF_01217	I3242_08035		ABC transporter ATP-binding protein		ABC transporter ATP-binding protein	Transport	186.101	0.670652	0.162821	-4.11894	3.80614e-05	5.05699e-05
BIF_01418	I3242_02340		ABC transporter ATP-binding protein		ABC transporter ATP-binding protein	Transport	384.923	0.670535	0.135714	-4.9408	7.78041e-07	1.10231e-06
BIF_01495	I3242_00760		hypothetical protein		hypothetical protein		419.789	0.670296	0.12629	-5.30758	1.11087e-07	1.61634e-07
BIF_01396	I3242_00575	ilvC	ketol-acid reductoisomerase	ilvC	ketol-acid reductoisomerase	Valine, Leucine, Isoleucine Biosynthesis	6914.05	0.667719	0.119191	-5.60208	2.11789e-08	3.1587e-08
BIF_02157	I3242_01180		orotate phosphoribosyltransferase		orotate phosphoribosyltransferase	Purine Pyrimidine Biosynthesis	430.317	0.666839	0.127285	-5.23895	1.61491e-07	2.33471e-07
BIF_01615	I3242_00605		LacI family DNA-binding transcriptional regulator		LacI family DNA-binding transcriptional regulator		1159.29	0.656474	0.10471	-6.26945	3.62317e-10	5.72026e-10
BIF_00447	I3242_01195	gatA	Asp-tRNA(Asn)/Glu-tRNA(Gln) amidotransferase subunit GatA	gatA	Asp-tRNA(Asn)/Glu-tRNA(Gln) amidotransferase subunit GatA	Alanine Aspartate Metabolism	1681.81	0.654599	0.130512	-5.01562	5.28639e-07	7.53677e-07
BIF_00717	I3242_02145		PD-(D/E)XK nuclease family protein		PD-(D/E)XK nuclease family protein		2425.66	0.654579	0.10837	-6.04023	1.53895e-09	2.37666e-09
BIF_00398	I3242_01475		ATP-dependent DNA helicase RecG		ATP-dependent DNA helicase RecG		4373.81	0.653848	0.10468	-6.24618	4.2062e-10	6.63151e-10
BIF_01379	I3242_08925		helicase		helicase		3912.92	0.652757	0.128741	-5.07031	3.97173e-07	5.68394e-07
BIF_01051	I3242_01140	rplI	50S ribosomal protein L9	rplI	50S ribosomal protein L9		2095.8	0.644374	0.100256	-6.42731	1.29885e-10	2.06503e-10
BIF_01156	I3242_08635	rpsK	30S ribosomal protein S11	rpsK	30S ribosomal protein S11		3030.23	0.640108	0.125887	-5.08481	3.68003e-07	5.27984e-07
BIF_01494	I3242_00780	leuA	2-isopropylmalate synthase	leuA	2-isopropylmalate synthase	Valine, Leucine, Isoleucine Metabolism	5288.04	0.639931	0.149445	-4.28206	1.85174e-05	2.48951e-05
BIF_01561	I3242_00845		histidine phosphatase family protein		histidine phosphatase family protein		434.393	0.638522	0.133506	-4.78271	1.7295e-06	2.41404e-06
BIF_00177	I3242_06945	ftsZ	cell division protein FtsZ	ftsZ	cell division protein FtsZ		2882.79	0.634114	0.0962396	-6.58891	4.43066e-11	7.1142e-11
BIF_01233	I3242_08950		NCS2 family permease		NCS2 family permease	Transport	2514.34	0.624461	0.0939291	-6.64822	2.96661e-11	4.79058e-11
BIF_00325	I3242_08655		adenylate kinase		adenylate kinase	Nucleotide Salvage Pathway	1301.87	0.618993	0.107199	-5.77422	7.73106e-09	1.16999e-08
BIF_00605	I3242_07055		1-deoxy-D-xylulose-5-phosphate reductoisomerase		1-deoxy-D-xylulose-5-phosphate reductoisomerase	Terpenoid Biosynthesis	671.001	0.609465	0.113072	-5.39005	7.04372e-08	1.03284e-07
BIF_01654	I3242_01765		LacI family DNA-binding transcriptional regulator		LacI family DNA-binding transcriptional regulator		555.898	0.606656	0.138826	-4.3699	1.24306e-05	1.67917e-05
BIF_02935	I3242_01160		aquaporin family protein		aquaporin family protein	Transport	971.652	0.598009	0.140336	-4.26125	2.03287e-05	2.7201e-05
BIF_01568	I3242_00290	pknB	Stk1 family PASTA domain-containing Ser/Thr kinase	pknB	Stk1 family PASTA domain-containing Ser/Thr kinase		1445.12	0.588026	0.127925	-4.59664	4.2935e-06	5.91991e-06
BIF_01500	I3242_00720	dnaX	DNA polymerase III subunit gamma/tau		DNA polymerase III subunit gamma and tau		1517.86	0.582827	0.114642	-5.0839	3.69772e-07	5.29851e-07
BIF_02110	I3242_03175		metallopeptidase family protein		metallopeptidase family protein		266.983	0.580668	0.146612	-3.96058	7.4769e-05	9.76222e-05
BIF_02330	I3242_08040		ABC transporter ATP-binding protein		ABC transporter ATP-binding protein	Transport	307.941	0.571772	0.152216	-3.75632	0.000172434	0.000221309
BIF_00112	I3242_03955		NAD(P) transhydrogenase subunit alpha		NAD(P) transhydrogenase subunit alpha		228.252	0.563912	0.171405	-3.28994	0.0010021	0.00124931
BIF_00408	I3242_03245	coaE	dephospho-CoA kinase		dephospho-CoA kinase	Pantothenate and CoA biosynthesis	272.68	0.561072	0.153879	-3.6462	0.00026615	0.000339664
BIF_00018	I3242_06240	pgsA	CDP-diacylglycerol--glycerol-3-phosphate 3-phosphatidyltransferase	pgsA	CDP-diacylglycerol--glycerol-3-phosphate 3-phosphatidyltransferase	Glycerophospholipid Metabolism	530.639	0.556466	0.122501	-4.54253	5.55836e-06	7.64528e-06
BIF_00653	I3242_03585		response regulator transcription factor		response regulator transcription factor		504.777	0.55524	0.145387	-3.81904	0.00013397	0.000173121
BIF_00501	I3242_08110	xylA	xylose isomerase	xylA	xylose isomerase	Fructose and Mannose Metabolism	533.735	0.55044	0.125997	-4.36868	1.24997e-05	1.6865e-05
BIF_01018	I3242_06260	miaB	tRNA (N6-isopentenyl adenosine(37)-C2)-methylthiotransferase MiaB	miaB	tRNA (N6-isopentenyl adenosine(37)-C2)-methylthiotransferase MiaB		568.633	0.539236	0.133378	-4.04293	5.2788e-05	6.94031e-05
BIF_01191	I3242_03120		transcription elongation factor GreA		transcription elongation factor GreA		2019.06	0.533491	0.102993	-5.17987	2.22039e-07	3.19782e-07
BIF_01374	I3242_08895		hypothetical protein		hypothetical protein		4132.44	0.533481	0.088378	-6.03636	1.57631e-09	2.42773e-09
BIF_00602	I3242_08025		threonylcarbamoyl-AMP synthase		threonylcarbamoyl-AMP synthase		1441.89	0.532381	0.105209	-5.06024	4.18738e-07	5.98499e-07
BIF_01569	I3242_00295		serine/threonine protein kinase		serine/threonine protein kinase		511.152	0.530212	0.134775	-3.93404	8.35282e-05	0.000108808
BIF_01399	I3242_08355		phosphoserine transaminase		phosphoserine transaminase	Glycine, Serine Threonine Metabolism	1216.18	0.525915	0.125568	-4.18829	2.81068e-05	3.75642e-05
BIF_01950	I3242_09135	rpmA	50S ribosomal protein L27	rpmA	50S ribosomal protein L27		2313.4	0.523861	0.109485	-4.78479	1.71163e-06	2.39205e-06
BIF_00859	I3242_07105		vitamin K epoxide reductase family protein		vitamin K epoxide reductase family protein		288.049	0.522668	0.143831	-3.6339	0.000279172	0.000355881
BIF_01964	I3242_08705	rplX	50S ribosomal protein L24	rplX	50S ribosomal protein L24		1508.7	0.512004	0.113941	-4.4936	7.00276e-06	9.5854e-06
BIF_00334	I3242_06920		RluA family pseudouridine synthase		RluA family pseudouridine synthase	Pyrimidine Metabolism	256.072	0.511618	0.156955	-3.25965	0.00111551	0.00138612
BIF_01407	I3242_06170		PASTA domain-containing protein		PASTA domain-containing protein		1086.35	0.509419	0.128222	-3.97296	7.09844e-05	9.27879e-05
BIF_01138	I3242_00480		FAD-dependent oxidoreductase		FAD-dependent oxidoreductase	0	1521.73	0.499574	0.113391	-4.40578	1.05402e-05	1.43236e-05
BIF_00053	I3242_06220	recA	recombinase RecA	recA	recombinase RecA		3372.26	0.499241	0.135879	-3.67415	0.000238638	0.000304896
BIF_00224	I3242_03500		ATP-dependent Clp protease proteolytic subunit		ATP-dependent Clp protease proteolytic subunit		926.779	0.497511	0.128864	-3.86076	0.000113035	0.000146402
BIF_01017	I3242_06255	miaA	tRNA (adenosine(37)-N6)-dimethylallyltransferase MiaA	miaA	tRNA (adenosine(37)-N6)-dimethylallyltransferase MiaA		323.309	0.478702	0.14631	-3.27184	0.00106851	0.00133064
BIF_00825	I3242_02225		CHAP domain-containing protein		CHAP domain-containing protein		5936.08	0.475919	0.0961383	-4.95036	7.40759e-07	1.05212e-06
BIF_01884	I3242_07095		DUF3107 domain-containing protein		DUF3107 domain-containing protein		523.885	0.475458	0.128976	-3.68641	0.000227437	0.000290913
BIF_01572	I3242_01870		Nramp family divalent metal transporter		Nramp family divalent metal transporter	Transport	394.923	0.470662	0.129942	-3.62209	0.000292236	0.000372117
BIF_00572	I3242_03185		ComF family protein		ComF family protein		471.875	0.459191	0.128241	-3.5807	0.000342675	0.000434875
BIF_01674	I3242_10045		LytR C-terminal domain-containing protein		LytR C-terminal domain-containing protein		1014.57	0.459164	0.11403	-4.02668	5.65699e-05	7.4289e-05
BIF_01760	I3242_02625		aminotransferase class I/II-fold pyridoxal phosphate-dependent enzyme		aminotransferase class I/II-fold pyridoxal phosphate-dependent enzyme	Glycine, Serine Threonine Metabolism	1960.67	0.456388	0.121626	-3.75238	0.000175167	0.000224563
BIF_00215	I3242_08690	rpsH	30S ribosomal protein S8	rpsH	30S ribosomal protein S8		1673.27	0.455559	0.0948756	-4.80164	1.57368e-06	2.20199e-06
BIF_01681	I3242_09955	ugpC	sn-glycerol-3-phosphate ABC transporter ATP-binding protein UgpC	ugpC	sn-glycerol-3-phosphate ABC transporter ATP-binding protein UgpC	Transport	169142	0.450559	0.0994035	-4.53263	5.82536e-06	8.0028e-06
BIF_02880	I3242_02130		MoxR family ATPase		MoxR family ATPase		391.089	0.450158	0.169385	-2.6576	0.0078699	0.00941726
BIF_00898	I3242_06495		4-hydroxy-3-methylbut-2-enyl diphosphate reductase		4-hydroxy-3-methylbut-2-enyl diphosphate reductase	Terpenoid Biosynthesis	845.097	0.444441	0.113465	-3.917	8.9658e-05	0.000116525
BIF_01346	I3242_07635		flippase-like domain-containing protein		flippase-like domain-containing protein		503.287	0.437963	0.151991	-2.8815	0.00395784	0.00480717
BIF_01465	I3242_09065		helix-turn-helix domain-containing protein		helix-turn-helix domain-containing protein		387.601	0.437524	0.140295	-3.11861	0.00181707	0.00224616
BIF_01981	I3242_02125		DUF58 domain-containing protein		DUF58 domain-containing protein		181.816	0.423062	0.194231	-2.17813	0.0293961	0.0338518
BIF_00582	I3242_02120		transglutaminase domain-containing protein		transglutaminase domain-containing protein		396.146	0.419592	0.177944	-2.358	0.0183739	0.0214869
BIF_01322	I3242_08485		NAD(+)/NADH kinase		NAD(+)/NADH kinase		1980.37	0.416556	0.108936	-3.82388	0.00013137	0.000169955
BIF_01093	I3242_00820		C69 family dipeptidase		C69 family dipeptidase		1326.05	0.412738	0.13611	-3.0324	0.00242618	0.00296592
BIF_00826	I3242_09285	gluQRS	tRNA glutamyl-Q(34) synthetase GluQRS		glutamyl-Q tRNA(Asp) synthetase	tRNA Charging	456.138	0.399015	0.147518	-2.70486	0.00683328	0.00819415
BIF_01627	I3242_09485		class II glutamine amidotransferase		class II glutamine amidotransferase		1995.48	0.385358	0.113709	-3.38898	0.000701524	0.000882362
BIF_00638	I3242_03845		bifunctional shikimate kinase/3-dehydroquinate synthase		bifunctional shikimate kinase/3-dehydroquinate synthase	Tyrosine, Tryptophan, Phenylalanine Metabolism	576.406	0.384544	0.122653	-3.13521	0.00171729	0.00212922
BIF_01204	I3242_07700		DNA-directed RNA polymerase subunit omega		DNA-directed RNA polymerase subunit omega		1499.11	0.38023	0.181518	-2.09473	0.036195	0.04122
BIF_00555	I3242_07320		ATP-binding cassette domain-containing protein		energy-coupling factor ABC transporter ATP-binding protein	Transport	584.829	0.373128	0.124275	-3.00244	0.00267821	0.00326343
BIF_00124	I3242_03275		response regulator		response regulator		3401.84	0.372056	0.0930867	-3.99687	6.41847e-05	8.40939e-05
BIF_00681	I3242_02900		argininosuccinate synthase		argininosuccinate synthase	Arginine Proline Metabolism	796.384	0.356789	0.145856	-2.44618	0.014438	0.0170603
BIF_00082	I3242_03450		amidohydrolase		amidohydrolase		279.376	0.356019	0.166715	-2.1355	0.03272	0.0374132
BIF_01227	I3242_01210		DUF2469 domain-containing protein		DUF2469 domain-containing protein		218.768	0.346771	0.159917	-2.16845	0.0301244	0.0346553
BIF_00168	I3242_02020		S9 family peptidase		S9 family peptidase		1136.24	0.340193	0.131739	-2.58232	0.00981378	0.0117186
BIF_01386	I3242_08235		D-alanyl-D-alanine carboxypeptidase	dacB	D-alanyl-D-alanine carboxypeptidase/D-alanyl-D-alanine-endopeptidase		824.94	0.340187	0.112152	-3.03327	0.00241922	0.00296061
BIF_00391	I3242_03805		histidine phosphatase family protein		histidine phosphatase family protein	Glycolysis/Gluconeogenesis	617.821	0.32978	0.129719	-2.54227	0.0110136	0.0131098
BIF_00493	I3242_07185		TetM/TetW/TetO/TetS family tetracycline resistance ribosomal protection protein		TetM/TetW/TetO/TetS family tetracycline resistance ribosomal protection protein		2340.41	0.32104	0.105894	-3.03172	0.00243162	0.00296935
BIF_00811	I3242_01615		cysteine--tRNA ligase		cysteine--tRNA ligase	Cysteine Metabolism	1259.2	0.319357	0.128244	-2.49023	0.0127662	0.0151566
BIF_01570	I3242_00300		penicillin-binding protein 2		serine hydrolase		858.865	0.315824	0.165165	-1.91217	0.0558539	0.0628495
BIF_01249	I3242_01665		cell division protein		cell division protein		1020	0.310074	0.134601	-2.30364	0.0212427	0.0247394
BIF_01240	I3242_09920	rlmB	23S rRNA (guanosine(2251)-2'-O)-methyltransferase RlmB	rlmB	23S rRNA (guanosine(2251)-2'-O)-methyltransferase RlmB		531.823	0.309735	0.124907	-2.47973	0.0131483	0.0155852
BIF_02227	I3242_08330		OsmC family protein		OsmC family protein		1617.44	0.30162	0.107849	-2.7967	0.00516275	0.00621727
BIF_01483	I3242_09885		esterase		esterase		1981.37	0.30053	0.0960456	-3.12903	0.00175383	0.00217214
BIF_01457	I3242_00030	gyrA	DNA gyrase subunit A	gyrA	DNA gyrase subunit A		806.684	0.294511	0.114199	-2.57894	0.00991051	0.0118216
BIF_01573	I3242_01860		HNH endonuclease		HNH endonuclease		282.894	0.287065	0.138127	-2.07827	0.0376841	0.0428728
BIF_02435	I3242_09150		succinyl-diaminopimelate desuccinylase		succinyl-diaminopimelate desuccinylase	Threonine Lysine Metabolism	912.223	0.283679	0.128528	-2.20714	0.0273043	0.0315393
BIF_00844	I3242_06780	hisH	imidazole glycerol phosphate synthase subunit HisH	hisH	imidazole glycerol phosphate synthase subunit HisH	Histidine Metabolism	436.631	0.277626	0.143654	-1.93261	0.0532843	0.0600775
BIF_01058	I3242_00310		serine/threonine-protein phosphatase		protein phosphatase 2C domain-containing protein		1418.31	0.275833	0.125852	-2.19173	0.0283987	0.03277
BIF_00045	I3242_02650	fusA	elongation factor G	fusA	elongation factor G		9616.5	0.271941	0.0892382	-3.04736	0.00230864	0.00282833
BIF_01255	I3242_07075		Lon protease		Lon protease		489.727	0.270279	0.125992	-2.14521	0.0319357	0.0365903
BIF_00830	I3242_08080		ROK family transcriptional regulator		ROK family transcriptional regulator		1241.55	0.260753	0.114387	-2.27956	0.0226339	0.0262517
BIF_01926	I3242_02275		sugar ABC transporter permease		sugar ABC transporter permease	Transport	1657.06	0.260454	0.125508	-2.0752	0.0379676	0.0431086
BIF_00903	I3242_08675	rpsE	30S ribosomal protein S5	rpsE	30S ribosomal protein S5		3454.55	0.260004	0.102007	-2.54889	0.0108066	0.0128769
BIF_01848	I3242_06460	rpmI	50S ribosomal protein L35	rpmI	50S ribosomal protein L35		715.89	0.23274	0.131811	-1.76571	0.0774449	0.0865426
BIF_00530	I3242_02195		phosphoglucosamine mutase		phosphoglucosamine mutase	Lacto-N-biose; Galacto-N-biose pathway	1824.42	0.214843	0.10193	-2.10774	0.0350532	0.0400002
BIF_00028	I3242_07490		DUF349 domain-containing protein		DUF349 domain-containing protein		4829.3	-0.166621	0.0912176	1.82664	0.0677544	0.0760893
BIF_01169	I3242_03070	mfd	transcription-repair coupling factor	mfd	transcription-repair coupling factor		1905.01	-0.190483	0.107566	1.77084	0.0765869	0.0857531
BIF_01625	I3242_09495		TatD family hydrolase		TatD family hydrolase		2613.72	-0.197834	0.0919449	2.15165	0.0314245	0.0361143
BIF_01630	I3242_09470		ABC transporter permease		ABC transporter permease		963.1	-0.205373	0.116275	1.76627	0.0773505	0.0865225
BIF_00962	I3242_05735	hrcA	heat-inducible transcriptional repressor HrcA	hrcA	heat-inducible transcriptional repressor HrcA		807.042	-0.211182	0.117819	1.79242	0.0730655	0.0819723
BIF_01226	I3242_01220		NAD(P)/FAD-dependent oxidoreductase		NAD(P)/FAD-dependent oxidoreductase	Porphyrin and chlorophyll Metabolism	3554.56	-0.213459	0.108436	1.96852	0.0490087	0.0554778
BIF_00694	I3242_03870	sufB	Fe-S cluster assembly protein SufB	sufB	Fe-S cluster assembly protein SufB		573.813	-0.225333	0.115042	1.9587	0.0501476	0.0566537
BIF_00135	I3242_08680	rplR	50S ribosomal protein L18	rplR	50S ribosomal protein L18		1741.71	-0.235878	0.104347	2.26052	0.0237891	0.0275632
BIF_01163	I3242_07570		LytR C-terminal domain-containing protein		LytR C-terminal domain-containing protein		656.387	-0.237242	0.118778	1.99735	0.0457872	0.051883
BIF_00779	I3242_07470		amino acid ABC transporter ATP-binding protein		amino acid ABC transporter ATP-binding protein	Transport	1329.86	-0.251565	0.109682	2.29358	0.0218147	0.0253274
BIF_00318	I3242_04445		bifunctional indole-3-glycerol phosphate synthase/tryptophan synthase subunit beta		bifunctional indole-3-glycerol phosphate synthase/tryptophan synthase subunit beta	Tyrosine, Tryptophan, Phenylalanine Metabolism	2197.48	-0.263939	0.113618	2.32303	0.0201774	0.0235472
BIF_01157	I3242_08640	rpsM	30S ribosomal protein S13	rpsM	30S ribosomal protein S13		4780.97	-0.267427	0.127161	2.10306	0.0354602	0.0404239
BIF_00314	I3242_06670		UDP-N-acetylmuramyl peptide synthase		hypothetical protein		1050.19	-0.273325	0.127818	2.13838	0.0324858	0.0371829
BIF_01675	I3242_10040		4-(cytidine 5'-diphospho)-2-C-methyl-D-erythritol kinase		4-diphosphocytidyl-2C-methyl-D-erythritol kinase	Terpenoid Biosynthesis	739.07	-0.27625	0.136189	2.02844	0.0425155	0.048224
BIF_01936	I3242_07910		endonuclease/exonuclease/phosphatase family protein		endonuclease/exonuclease/phosphatase family protein		299.963	-0.280919	0.157159	1.78749	0.0738586	0.0827801
BIF_00143	I3242_06795		histidinol-phosphate transaminase		histidinol-phosphate transaminase	Histidine Metabolism	1703.27	-0.283306	0.129558	2.18672	0.0287631	0.0331567
BIF_00329	I3242_03315	aroA	3-phosphoshikimate 1-carboxyvinyltransferase	aroA	3-phosphoshikimate 1-carboxyvinyltransferase	Tyrosine, Tryptophan, Phenylalanine Biosynthesis	530.512	-0.303961	0.135599	2.24162	0.024986	0.0289203
BIF_00205	I3242_07975		peptidase M13		peptidase M13		809.412	-0.326464	0.135399	2.41112	0.0159038	0.0186754
BIF_02930	I3242_01190	gatC	Asp-tRNA(Asn)/Glu-tRNA(Gln) amidotransferase subunit GatC	gatC	Asp-tRNA(Asn)/Glu-tRNA(Gln) amidotransferase subunit GatC	Alanine Aspartate Metabolism	367.191	-0.326809	0.152305	2.14575	0.031893	0.0365784
BIF_00677	I3242_08860	rpmG	50S ribosomal protein L33	rpmG	50S ribosomal protein L33		7744.94	-0.327894	0.169899	1.92994	0.0536145	0.0603896
BIF_01298	I3242_01855		aldo/keto reductase		aldo/keto reductase		678.203	-0.332408	0.124879	2.66184	0.00777147	0.00930931
BIF_02176	I3242_07085		ATP-dependent helicase		ATP-dependent helicase		538.033	-0.333655	0.120847	2.76098	0.00576288	0.0069326
BIF_02085	I3242_06180		hypothetical protein		hypothetical protein		277.631	-0.334587	0.161171	2.07597	0.0378964	0.043071
BIF_00842	I3242_06790	hisB	imidazoleglycerol-phosphate dehydratase HisB	hisB	imidazoleglycerol-phosphate dehydratase HisB	Histidine Metabolism	582.232	-0.34646	0.122709	2.82343	0.00475123	0.00573389
BIF_02300	I3242_00270	crgA	cell division protein CrgA	crgA	cell division protein CrgA		506.671	-0.349018	0.144438	2.41638	0.0156755	0.0184265
BIF_00845	I3242_06775	priA	bifunctional 1-(5-phosphoribosyl)-5-((5- phosphoribosylamino)methylideneamino)imidazole-4- carboxamide isomerase/phosphoribosylanthranilate isomerase PriA	priA	bifunctional 1-(5-phosphoribosyl)-5-((5- phosphoribosylamino)methylideneamino)imidazole-4- carboxamide isomerase/phosphoribosylanthranilate isomerase PriA	Histidine Metabolism	439.766	-0.349945	0.127947	2.73508	0.00623652	0.00749441
BIF_00009	I3242_01875		multidrug efflux MFS transporter		multidrug efflux MFS transporter		861.727	-0.353489	0.153877	2.29721	0.0216068	0.0251118
BIF_01423	I3242_00560		LacI family DNA-binding transcriptional regulator		LacI family DNA-binding transcriptional regulator		1514.62	-0.357256	0.107848	3.31259	0.00092435	0.0011562
BIF_01867	I3242_02010	gcvH	glycine cleavage system protein GcvH	gcvH	glycine cleavage system protein GcvH	Glycine, serine threonine Metabolism	470.233	-0.357695	0.125805	2.84324	0.00446576	0.00539513
BIF_01062	I3242_03535		methyltransferase		class I SAM-dependent methyltransferase		272.52	-0.357895	0.144352	2.47931	0.0131635	0.0155869
BIF_00248	I3242_02105		FHA domain-containing protein		FHA domain-containing protein		336.85	-0.361306	0.148845	2.4274	0.0152074	0.0179134
BIF_00518	I3242_03595		alpha/beta fold hydrolase		alpha/beta fold hydrolase		528.912	-0.36272	0.127088	2.85408	0.00431619	0.00522001
BIF_00107	I3242_06800	hisD	histidinol dehydrogenase	hisD	histidinol dehydrogenase	Histidine Metabolism	2275.65	-0.366469	0.119409	3.06901	0.00214769	0.002634
BIF_00673	I3242_03820	alaS	alanine--tRNA ligase	alaS	alanine--tRNA ligase	Alanine Aspartate Metabolism	2409.79	-0.374719	0.10854	3.45236	0.0005557	0.000701285
BIF_00055	I3242_01340	nucS	endonuclease NucS	nucS	endonuclease NucS		373.875	-0.377942	0.139504	2.70918	0.00674499	0.00809685
BIF_00269	I3242_07200	pyrF	orotidine-5'-phosphate decarboxylase	pyrF	orotidine-5'-phosphate decarboxylase	Purine Pyrimidine Biosynthesis	674.608	-0.3792	0.132486	2.8622	0.00420718	0.00509906
BIF_00491	I3242_03050		glycoside hydrolase family 3 protein		glycoside hydrolase family 3 protein	Cell Envelope Biosynthesis	354.866	-0.381007	0.163824	2.32571	0.0200343	0.0234043
BIF_01551	I3242_00115		M48 family metallopeptidase		M48 family metallopeptidase		325.974	-0.393247	0.139615	2.81666	0.00485256	0.00584995
BIF_01656	I3242_00135		HlyC/CorC family transporter		HlyC/CorC family transporter		365.694	-0.393263	0.130668	3.00963	0.00261567	0.00319066
BIF_01510	I3242_09230	leuD	3-isopropylmalate dehydratase small subunit	leuD	3-isopropylmalate dehydratase small subunit	Valine, Leucine, Isoleucine Metabolism	668.722	-0.400949	0.115334	3.47642	0.000508148	0.000642708
BIF_01236	I3242_08935	rplL	50S ribosomal protein L7/L12	rplL	50S ribosomal protein L7/L12		2786.06	-0.403378	0.112393	3.58898	0.000331972	0.000421765
BIF_00608	I3242_07050	ispG	flavodoxin-dependent (E)-4-hydroxy-3-methylbut-2-enyl-diphosphate synthase	ispG	flavodoxin-dependent (E)-4-hydroxy-3-methylbut-2-enyl-diphosphate synthase	Terpenoid Biosynthesis	665.158	-0.404973	0.124137	3.26232	0.00110506	0.00137464
BIF_01385	I3242_08240		transporter		ABC transporter permease		540.808	-0.410868	0.131751	3.11853	0.00181757	0.00224616
BIF_02122	I3242_02395	alr	alanine racemase	alr	alanine racemase	Alanine Aspartate Metabolism	536.852	-0.413387	0.123129	3.35735	0.000786927	0.000987585
BIF_01317	I3242_08815		D-2-hydroxyacid dehydrogenase family protein		D-2-hydroxyacid dehydrogenase family protein		873.262	-0.417944	0.135089	3.09383	0.00197588	0.00243384
BIF_00789	I3242_03565		pyridoxamine kinase		pyridoxamine kinase	Vitamine B6 Metabolism	212.833	-0.418769	0.213089	1.96523	0.0493881	0.0558515
BIF_01243	I3242_08325		thymidylate synthase		thymidylate synthase	Nucleotide Salvage Pathway	821.661	-0.419752	0.121873	3.44419	0.00057277	0.000722022
BIF_01384	I3242_08245		ABC transporter ATP-binding protein		ABC transporter ATP-binding protein		649.431	-0.422939	0.136357	3.1017	0.00192414	0.00237269
BIF_00173	I3242_04245		dihydroorotate dehydrogenase		dihydroorotate dehydrogenase	Purine Pyrimidine Biosynthesis	177.996	-0.426537	0.175622	2.42872	0.0151523	0.0178671
BIF_00324	I3242_03210		CarD family transcriptional regulator		CarD family transcriptional regulator		745.735	-0.429466	0.164257	2.6146	0.00893331	0.0106785
BIF_02225	I3242_08710	rplN	50S ribosomal protein L14	rplN	50S ribosomal protein L14		1558.07	-0.43228	0.130434	3.31417	0.000919166	0.00115099
BIF_01519	I3242_01275		DUF3416 domain-containing protein		alpha-1,4-glucan--maltose-1-phosphate maltosyltransferase	Starch sucrose Metabolism	2363.15	-0.433073	0.114207	3.79201	0.000149431	0.00019288
BIF_00005	I3242_07930		very short patch repair endonuclease		very short patch repair endonuclease		257.93	-0.433962	0.15154	2.86368	0.00418752	0.00508068
BIF_01452	I3242_00010	dnaN	DNA polymerase III subunit beta	dnaN	DNA polymerase III subunit beta		2517.34	-0.436916	0.0979777	4.45934	8.22128e-06	1.12397e-05
BIF_00451	I3242_02140		serine/threonine protein kinase		serine/threonine protein kinase		2004.99	-0.440341	0.10798	4.07798	4.54278e-05	6.00751e-05
BIF_00749	I3242_06115		DUF3071 domain-containing protein		DUF3071 domain-containing protein		498.438	-0.442821	0.117522	3.76798	0.000164575	0.000211944
BIF_01164	I3242_07575		uracil-DNA glycosylase		uracil-DNA glycosylase		265.855	-0.443604	0.144269	3.07485	0.00210611	0.00258581
BIF_01427	I3242_09255		NUDIX hydrolase		NUDIX hydrolase		1311	-0.444147	0.117892	3.76742	0.000164944	0.000212177
BIF_00556	I3242_07325		pyridoxal phosphate-dependent aminotransferase		pyridoxal phosphate-dependent aminotransferase		273.492	-0.44914	0.141394	3.17652	0.00149052	0.00185007
BIF_01440	I3242_00515		CrcB family protein		CrcB family protein		187.525	-0.449967	0.178594	2.51949	0.0117524	0.0139745
BIF_00525	I3242_09865		alpha-galactosidase		alpha-galactosidase	Galactose Metabolism	5535.86	-0.455625	0.192021	2.37279	0.0176545	0.0206669
BIF_02221	I3242_08995		teichoic acid transporter		hypothetical protein		470.221	-0.455655	0.131434	3.4668	0.000526701	0.000665431
BIF_00577	I3242_08225	hpt	hypoxanthine phosphoribosyltransferase	hpt	hypoxanthine phosphoribosyltransferase	Nucleotide Salvage Pathway	581.27	-0.456358	0.127907	3.56788	0.000359878	0.000456194
BIF_00226	I3242_01575		aldo/keto reductase		aldo/keto reductase		719.701	-0.461893	0.124318	3.71542	0.000202869	0.000259783
BIF_00801	I3242_06850	dnaE	DNA polymerase III subunit alpha	dnaE	DNA polymerase III subunit alpha		3105.69	-0.463445	0.0964316	4.80595	1.5402e-06	2.1578e-06
BIF_00669	I3242_08750	rplW	50S ribosomal protein L23	rplW	50S ribosomal protein L23		1131.13	-0.465688	0.120397	3.86792	0.000109766	0.000142332
BIF_01021	I3242_00250		hypothetical protein		hypothetical protein		77.9417	-0.477982	0.225067	2.12373	0.0336925	0.0384862
BIF_00067	I3242_03915		16S rRNA (uracil(1498)-N(3))-methyltransferase		16S rRNA (uracil(1498)-N(3))-methyltransferase		296.047	-0.479503	0.145718	3.29062	0.000999673	0.00124766
BIF_02265	I3242_06225		DUF3046 domain-containing protein		DUF3046 domain-containing protein		275.147	-0.487421	0.211458	2.30504	0.0211641	0.0246733
BIF_01548	I3242_01095		glycoside hydrolase family 127 protein	hypBA1	beta-L-arabinofuranosidase		514.385	-0.488053	0.118993	4.10153	4.10435e-05	5.43407e-05
BIF_01256	I3242_07070		DUF3052 domain-containing protein		DUF3052 domain-containing protein		529.776	-0.500299	0.161987	3.08852	0.00201154	0.00247506
BIF_01080	I3242_00245		DUF3073 domain-containing protein		DUF3073 domain-containing protein		2428.8	-0.501248	0.125022	4.00927	6.09076e-05	7.98927e-05
BIF_00162	I3242_03945		long-chain fatty acid--CoA ligase		AMP-binding protein	Cell Envelope Biosynthesis	6807.55	-0.51008	0.123462	4.13147	3.60454e-05	4.8004e-05
BIF_00666	I3242_02070		ACT domain-containing protein		ACT domain-containing protein		1001.18	-0.510863	0.135997	3.75643	0.000172353	0.000221309
BIF_01464	I3242_09095	rplA	50S ribosomal protein L1	rplA	50S ribosomal protein L1		4946.75	-0.517122	0.0953654	5.42253	5.87599e-08	8.64498e-08
BIF_01247	I3242_01650		ribonuclease III		ribonuclease III		701.634	-0.532005	0.156309	3.40355	0.000665169	0.000837565
BIF_00411	I3242_08190	ettA	energy-dependent translational throttle protein EttA	ettA	energy-dependent translational throttle protein EttA		2020.85	-0.53421	0.0974996	5.4791	4.275e-08	6.30939e-08
BIF_00504	I3242_07425		DUF3516 domain-containing protein		DUF3516 domain-containing protein		1002.69	-0.536276	0.112642	4.76088	1.92751e-06	2.68712e-06
BIF_00741	I3242_10080		ParB/RepB/Spo0J family partition protein		ParB/RepB/Spo0J family partition protein		474.824	-0.540559	0.136967	3.94662	7.92611e-05	0.000103368
BIF_01316	I3242_08810		YigZ family protein		YigZ family protein		199.887	-0.54252	0.182071	2.97972	0.00288514	0.00351181
BIF_01673	I3242_10050		CCA tRNA nucleotidyltransferase		CCA tRNA nucleotidyltransferase		866.44	-0.542871	0.117235	4.63063	3.64561e-06	5.04502e-06
BIF_01833	I3242_03145		hypothetical protein		cell division protein FtsK		228.264	-0.543606	0.176204	3.0851	0.00203482	0.00250099
BIF_01978	I3242_02060	galT	galactose-1-phosphate uridylyltransferase	galT	galactose-1-phosphate uridylyltransferase	Lacto-N-biose; Galacto-N-biose pathway	1914.67	-0.543881	0.127451	4.26736	1.978e-05	2.6561e-05
BIF_00810	I3242_02875	argJ	bifunctional glutamate N-acetyltransferase/amino-acid acetyltransferase ArgJ	argJ	bifunctional glutamate N-acetyltransferase/amino-acid acetyltransferase ArgJ	Arginine Proline Metabolism	477.292	-0.546649	0.123317	4.43286	9.29909e-06	1.26826e-05
BIF_00854	I3242_01240	valS	valine--tRNA ligase	valS	valine--tRNA ligase	Valine, Leucine, Isoleucine Biosynthesis	1663.25	-0.549802	0.1241	4.4303	9.41002e-06	1.28185e-05
BIF_01940	I3242_02055		DeoR/GlpR transcriptional regulator		DeoR/GlpR transcriptional regulator		1463.16	-0.551194	0.0995126	5.53894	3.04316e-08	4.50897e-08
BIF_00713	I3242_03480		HRDC domain-containing protein		HRDC domain-containing protein		957.135	-0.551884	0.125835	4.38578	1.15569e-05	1.56488e-05
BIF_01315	I3242_08805		AbrB family transcriptional regulator		AbrB family transcriptional regulator		522.041	-0.552578	0.120024	4.60391	4.14633e-06	5.72396e-06
BIF_00158	I3242_01505		pyroglutamyl-peptidase I		pyroglutamyl-peptidase I		558.226	-0.552929	0.120052	4.60574	4.10997e-06	5.68069e-06
BIF_01042	I3242_00730		class C sortase		class C sortase		525.327	-0.554471	0.130008	4.26491	1.99987e-05	2.67911e-05
BIF_00849	I3242_04230		amidohydrolase family protein		amidohydrolase family protein	Purine Pyrimidine Biosynthesis	482.371	-0.556507	0.134305	4.14361	3.4188e-05	4.5584e-05
BIF_00517	I3242_03590		two-component sensor histidine kinase		sensor histidine kinase		1255.31	-0.557681	0.112287	4.96656	6.81507e-07	9.70397e-07
BIF_01349	I3242_09970	nrdE	class 1b ribonucleoside-diphosphate reductase subunit alpha	nrdE	class 1b ribonucleoside-diphosphate reductase subunit alpha	Nucleotide Salvage Pathway	444.305	-0.558152	0.137439	4.0611	4.88418e-05	6.43642e-05
BIF_00966	I3242_08770		YwiC-like family protein		YwiC-like family protein		402.617	-0.564269	0.13859	4.07149	4.67134e-05	6.16311e-05
BIF_01653	I3242_08150		carbon starvation protein		hypothetical protein		64.1249	-0.576791	0.250844	2.2994	0.0214823	0.0249927
BIF_01455	I3242_00020		DUF721 domain-containing protein		DUF721 domain-containing protein		92.0391	-0.583644	0.236349	2.46941	0.0135335	0.0160083
BIF_00306	I3242_06930		DivIVA domain-containing protein		DivIVA domain-containing protein		6079.59	-0.592169	0.132814	4.45863	8.24852e-06	1.12634e-05
BIF_02226	I3242_08545		AURKAIP1/COX24 domain-containing protein		AURKAIP1/COX24 domain-containing protein		119.26	-0.593896	0.268871	2.20885	0.0271851	0.0314336
BIF_01061	I3242_03530		TIGR00730 family Rossman fold protein		TIGR00730 family Rossman fold protein		831.899	-0.595118	0.127424	4.67036	3.00675e-06	4.17112e-06
BIF_00305	I3242_06935		YggT family protein		YggT family protein		130.301	-0.595526	0.244065	2.44003	0.014686	0.0173353
BIF_00736	I3242_06370		tyrosine recombinase XerC		tyrosine recombinase XerC		594.444	-0.596646	0.135001	4.41957	9.88981e-06	1.34558e-05
BIF_01130	I3242_02370		N-acetyltransferase		N-acetyltransferase		328.832	-0.611556	0.141638	4.31773	1.57641e-05	2.12187e-05
BIF_01180	I3242_02485	purE	5-(carboxyamino)imidazole ribonucleotide mutase	purE	5-(carboxyamino)imidazole ribonucleotide mutase	Purine Metabolism	672.8	-0.613546	0.110699	5.54248	2.98226e-08	4.42453e-08
BIF_00016	I3242_07485		histidine--tRNA ligase		histidine--tRNA ligase	Histidine Metabolism	617.074	-0.614412	0.125927	4.8791	1.06569e-06	1.50232e-06
BIF_02900	I3242_02025		3-isopropylmalate dehydrogenase		3-isopropylmalate dehydrogenase	Valine, Leucine, Isoleucine Metabolism	1059.33	-0.614818	0.122506	5.01868	5.20287e-07	7.42705e-07
BIF_01142	I3242_01750	rplS	50S ribosomal protein L19	rplS	50S ribosomal protein L19		4720.88	-0.615935	0.140243	4.3919	1.12364e-05	1.52331e-05
BIF_01364	I3242_06695		AAA family ATPase		AAA family ATPase		1127.02	-0.617845	0.120626	5.122	3.02314e-07	4.3484e-07
BIF_02254	I3242_03835		prepilin peptidase		prepilin peptidase		51.4937	-0.619242	0.288095	2.14943	0.0316	0.0362791
BIF_01250	I3242_01670	coaD	pantetheine-phosphate adenylyltransferase	coaD	pantetheine-phosphate adenylyltransferase	Pantothenate and CoA biosynthesis	242.846	-0.6273	0.159907	3.9229	8.74898e-05	0.000113837
BIF_01799	I3242_03345	rsfS	ribosome silencing factor	rsfS	ribosome silencing factor		84.7265	-0.633899	0.215195	2.94569	0.00322234	0.00391803
BIF_01482	I3242_09875		Na+/H+ antiporter		sodium:proton antiporter	Transport	523.666	-0.634957	0.128342	4.94737	7.52218e-07	1.06706e-06
BIF_00285	I3242_07870		exodeoxyribonuclease VII large subunit		exodeoxyribonuclease VII large subunit		827.428	-0.640781	0.111364	5.75391	8.72021e-09	1.31617e-08
BIF_00682	I3242_02895		arginine repressor	argR	arginine repressor		140.942	-0.646564	0.207467	3.11646	0.00183037	0.00225952
BIF_01228	I3242_01205		GNAT family N-acetyltransferase		GNAT family N-acetyltransferase		2852.19	-0.653298	0.121546	5.37489	7.66274e-08	1.1207e-07
BIF_02174	I3242_07020		ABC transporter permease		ABC transporter permease		1238.98	-0.669277	0.135993	4.9214	8.59273e-07	1.21587e-06
BIF_02390	I3242_09235	leuC	3-isopropylmalate dehydratase large subunit	leuC	3-isopropylmalate dehydratase large subunit	Valine, Leucine, Isoleucine Metabolism	1692.11	-0.674704	0.113493	5.94487	2.7668e-09	4.22105e-09
BIF_01165	I3242_07580		MoxR family ATPase		MoxR family ATPase		663.17	-0.686793	0.110568	6.21148	5.24887e-10	8.26387e-10
BIF_01925	I3242_02270		LacI family DNA-binding transcriptional regulator		LacI family DNA-binding transcriptional regulator		1727.36	-0.688814	0.111814	6.16037	7.25772e-10	1.13634e-09
BIF_00731	I3242_07600		VWA domain-containing protein		VWA domain-containing protein		125.829	-0.69085	0.207811	3.32441	0.000886046	0.00111075
BIF_00695	I3242_03875	sufD	Fe-S cluster assembly protein SufD	sufD	Fe-S cluster assembly protein SufD		337.03	-0.694403	0.143829	4.82798	1.37923e-06	1.93709e-06
BIF_00105	I3242_03425		phosphoketolase		phosphoketolase	Phosphoketolase pathway	19413.2	-0.694739	0.131204	5.2951	1.18948e-07	1.72407e-07
BIF_01064	I3242_03545		FAD-binding protein		FAD-binding protein	Citric Acid Cycle	603.452	-0.704556	0.113936	6.18377	6.25887e-10	9.82668e-10
BIF_02073	I3242_04240		dihydroorotate dehydrogenase electron transfer subunit		dihydroorotate dehydrogenase electron transfer subunit	Purine Pyrimidine Biosynthesis	193.539	-0.70557	0.160221	4.40374	1.064e-05	1.44418e-05
BIF_01531	I3242_01480	rsmD	16S rRNA (guanine(966)-N(2))-methyltransferase RsmD	rsmD	16S rRNA (guanine(966)-N(2))-methyltransferase RsmD		343.325	-0.705622	0.132124	5.34059	9.26434e-08	1.35319e-07
BIF_01888	I3242_02365		S-ribosylhomocysteine lyase		S-ribosylhomocysteine lyase	Methionine Metabolism	600.761	-0.708205	0.127518	5.55377	2.79565e-08	4.15312e-08
BIF_00840	I3242_06235		CinA family protein		CinA family protein	Nicotinate and Nicotinamide Metabolism	120.013	-0.708834	0.209934	3.37645	0.000734265	0.000922518
BIF_00122	I3242_03965		alpha/beta hydrolase		alpha/beta hydrolase		667.687	-0.71159	0.136542	5.21152	1.87302e-07	2.70097e-07
BIF_00774	I3242_02080		tRNA (cytidine(34)-2'-O)-methyltransferase		tRNA (cytidine(34)-2'-O)-methyltransferase		195.261	-0.712017	0.215095	3.31025	0.000932136	0.00116466
BIF_00507	I3242_05635		permease		hypothetical protein		371.864	-0.712498	0.156812	4.54364	5.52914e-06	7.61434e-06
BIF_02830	I3242_06770		DUF2252 domain-containing protein		DUF2252 domain-containing protein		210.648	-0.713123	0.15304	4.65971	3.1665e-06	4.38736e-06
BIF_01606	I3242_07230	fetB	iron export ABC transporter permease subunit FetB	fetB	iron export ABC transporter permease subunit FetB		261.653	-0.722995	0.149399	4.83935	1.30266e-06	1.83409e-06
BIF_01965	I3242_08735	rplV	50S ribosomal protein L22	rplV	50S ribosomal protein L22		2224.69	-0.729198	0.1042	6.99805	2.59549e-12	4.32073e-12
BIF_00862	I3242_02885		acetylornithine transaminase		acetylornithine transaminase	Arginine Proline Metabolism	588.517	-0.737617	0.123653	5.96519	2.44347e-09	3.7328e-09
BIF_00702	I3242_06385		chorismate mutase		chorismate mutase	Tyrosine, Tryptophan, Phenylalanine Metabolism	637.174	-0.738667	0.129227	5.71602	1.09045e-08	1.64148e-08
BIF_01193	I3242_03110		L-serine ammonia-lyase		L-serine ammonia-lyase	Glycine, Serine Threonine Metabolism	1319.46	-0.743651	0.126275	5.88912	3.88247e-09	5.89927e-09
BIF_01141	I3242_01755	lepB	signal peptidase I	lepB	signal peptidase I		1890.79	-0.750284	0.123291	6.0855	1.16129e-09	1.79833e-09
BIF_00276	I3242_06015		ComEA family DNA-binding protein		helix-hairpin-helix domain-containing protein		38.3636	-0.753742	0.313842	2.40166	0.0163207	0.0191451
BIF_01803	I3242_02820		FAD-dependent oxidoreductase		FAD-dependent oxidoreductase	Glycine, serine threonine Metabolism	373.737	-0.760898	0.153607	4.95353	7.28776e-07	1.0364e-06
BIF_00383	I3242_06730		cation transporter		cation transporter	Transport	500.426	-0.762009	0.155018	4.91562	8.85015e-07	1.25073e-06
BIF_00732	I3242_07595		VWA domain-containing protein		VWA domain-containing protein		280.919	-0.774884	0.1721	4.50251	6.71544e-06	9.21439e-06
BIF_00209	I3242_08555	radA	DNA repair protein RadA	radA	DNA repair protein RadA		1338.84	-0.781567	0.107404	7.27686	3.41676e-13	5.8162e-13
BIF_01594	I3242_09845		carbohydrate ABC transporter permease		carbohydrate ABC transporter permease	Transport	9951.9	-0.786187	0.416988	1.8854	0.0593764	0.0667468
BIF_01179	I3242_02475		1-deoxy-D-xylulose-5-phosphate synthase		1-deoxy-D-xylulose-5-phosphate synthase	Terpenoid Biosynthesis	811.901	-0.803851	0.130606	6.1548	7.51719e-10	1.17534e-09
BIF_01742	I3242_05925	rpsB	30S ribosomal protein S2	rpsB	30S ribosomal protein S2		8672.43	-0.815906	0.0986048	8.2745	1.28992e-16	2.42959e-16
BIF_00286	I3242_02405		DNA primase		DNA primase		1564.38	-0.822194	0.0981991	8.37273	5.62988e-17	1.08201e-16
BIF_02191	I3242_09325	glf	UDP-galactopyranose mutase	glf	UDP-galactopyranose mutase	Cell Envelope Biosynthesis	1126.73	-0.826493	0.10342	7.9916	1.332e-15	2.43591e-15
BIF_01299	I3242_09180		homoserine dehydrogenase		homoserine dehydrogenase	Glycine, serine threonine Metabolism	2120.95	-0.83383	0.0946564	8.80902	1.26248e-18	2.52051e-18
BIF_00843	I3242_06785		hypothetical protein		hypothetical protein		624.709	-0.836994	0.126576	6.61259	3.77662e-11	6.08128e-11
BIF_01866	I3242_07365		TM2 domain-containing protein		TM2 domain-containing protein		2195.2	-0.83762	0.0994439	8.42305	3.66815e-17	7.06181e-17
BIF_02960	I3242_09545		methionine--tRNA ligase		methionine--tRNA ligase	tRNA Charging	1384.56	-0.838777	0.101411	8.27105	1.3278e-16	2.49265e-16
BIF_00777	I3242_07460		ABC transporter permease subunit		ABC transporter permease subunit	Transport	420.357	-0.839164	0.158378	5.29849	1.16764e-07	1.69458e-07
BIF_01522	I3242_09345		glycosyltransferase family 2 protein		glycosyltransferase family 2 protein		284.308	-0.842606	0.154413	5.45683	4.84715e-08	7.1445e-08
BIF_00980	I3242_04185		esterase		dienelactone hydrolase family protein		97.7646	-0.844555	0.233333	3.61952	0.000295152	0.000375407
BIF_00267	I3242_08540	rpiA	ribose-5-phosphate isomerase RpiA	rpiA	ribose-5-phosphate isomerase RpiA	Pentose phosphate pathway	1377.23	-0.845933	0.108365	7.8063	5.88902e-15	1.05148e-14
BIF_00693	I3242_03320		acetate kinase		acetate kinase	Pyruvate Metabolism	1612.81	-0.849065	0.0981978	8.64648	5.3114e-18	1.04023e-17
BIF_00947	I3242_02520	purD	phosphoribosylamine--glycine ligase	purD	phosphoribosylamine--glycine ligase	Purine Metabolism	320.192	-0.860866	0.154995	5.55415	2.78969e-08	4.14971e-08
BIF_01466	I3242_09055		biotin--[acetyl-CoA-carboxylase] ligase		biotin--acetyl-CoA-carboxylase ligase	Biotin Metabolism	2227.2	-0.861556	0.103283	8.34172	7.32179e-17	1.39299e-16
BIF_02010	I3242_06975	thiD	bifunctional hydroxymethylpyrimidine kinase/phosphomethylpyrimidine kinase	thiD	bifunctional hydroxymethylpyrimidine kinase/phosphomethylpyrimidine kinase	Thiamine Metabolism	492.019	-0.867922	0.132959	6.52776	6.67614e-11	1.06592e-10
BIF_01325	I3242_08535		ribonuclease HI		ribonuclease HI		464.949	-0.872482	0.128504	6.78955	1.12485e-11	1.84541e-11
BIF_01972	I3242_02655	tuf	elongation factor Tu	tuf	elongation factor Tu		30091.4	-0.873204	0.0822811	10.6125	2.60808e-26	6.34914e-26
BIF_01056	I3242_01115		ribose-phosphate diphosphokinase		ribose-phosphate diphosphokinase	Pentose phosphate pathwa	1428.14	-0.874541	0.134615	6.49662	8.21421e-11	1.3078e-10
BIF_00442	I3242_08580	nusA	transcription termination/antitermination protein NusA	nusA	transcription termination/antitermination protein NusA		2296.7	-0.876174	0.100621	8.70764	3.10264e-18	6.14019e-18
BIF_00861	I3242_02890	argF	ornithine carbamoyltransferase	argF	ornithine carbamoyltransferase	Arginine Proline Metabolism	455.422	-0.888692	0.161878	5.48988	4.02206e-08	5.94382e-08
BIF_01753	I3242_03125		hemolysin III family protein		hemolysin III family protein		1041.09	-0.891013	0.122882	7.25099	4.13739e-13	7.03231e-13
BIF_02475	I3242_08900		GNAT family N-acetyltransferase		GNAT family N-acetyltransferase		710.184	-0.89384	0.161513	5.53416	3.12721e-08	4.62745e-08
BIF_01518	I3242_01280		hypothetical protein		cell surface protein		171.994	-0.894361	0.169265	5.28378	1.26547e-07	1.83185e-07
BIF_00807	I3242_08400		DUF4037 domain-containing protein		DUF4037 domain-containing protein		1028.96	-0.90484	0.112286	8.05838	7.73124e-16	1.42305e-15
BIF_01880	I3242_03490		chloride channel protein		chloride channel protein	Transport	246.071	-0.921698	0.173865	5.30123	1.15023e-07	1.67146e-07
BIF_00217	I3242_07125		SPFH domain-containing protein		SPFH domain-containing protein		2769.03	-0.934802	0.165707	5.64129	1.68784e-08	2.5273e-08
BIF_00213	I3242_08700	rplE	50S ribosomal protein L5	rplE	50S ribosomal protein L5		2765.22	-0.935285	0.10673	8.76308	1.89989e-18	3.77974e-18
BIF_01640	I3242_09360		ABC transporter permease		ABC transporter permease		607.125	-0.938523	0.139592	6.72335	1.77598e-11	2.88852e-11
BIF_02065	I3242_07480	aspS	aspartate--tRNA ligase	aspS	aspartate--tRNA ligase	Alanine Aspartate Metabolism	845.364	-0.965186	0.108326	8.91001	5.103e-19	1.02604e-18
BIF_00816	I3242_01620		type 1 glutamine amidotransferase		type 1 glutamine amidotransferase	Purine Pyrimidine Biosynthesis	740.681	-0.968351	0.17026	5.68748	1.28928e-08	1.93562e-08
BIF_01456	I3242_00025	gyrB	DNA topoisomerase (ATP-hydrolyzing) subunit B	gyrB	DNA topoisomerase (ATP-hydrolyzing) subunit B		1139.25	-0.974092	0.120188	8.10473	5.28626e-16	9.82602e-16
BIF_00792	I3242_00990	pgl	6-phosphogluconolactonase		6-phosphogluconolactonase	Pentose Phosphate Pathway	324.974	-0.97675	0.166515	5.86585	4.46847e-09	6.78058e-09
BIF_00689	I3242_09585		ABC transporter ATP-binding protein		ABC transporter ATP-binding protein		632.554	-0.979009	0.128504	7.61851	2.56619e-14	4.50376e-14
BIF_00604	I3242_05585		DEAD/DEAH box helicase		DEAD/DEAH box helicase		1028.3	-0.979507	0.11951	8.19604	2.48444e-16	4.63325e-16
BIF_01962	I3242_08650	infA	translation initiation factor IF-1	infA	translation initiation factor IF-1		5719.7	-0.98013	0.162769	6.02161	1.7269e-09	2.65604e-09
BIF_01826	I3242_03975		branched-chain amino acid aminotransferase		branched-chain amino acid aminotransferase	Valine, leucine isoleucine degradationValine, leucine isoleucine biosynthesis	1202.26	-0.984909	0.11001	8.95288	3.46339e-19	6.98852e-19
BIF_00554	I3242_04050	gltB	glutamate synthase large subunit	gltB	glutamate synthase large subunit	Glutamate Metabolism	3689.1	-0.986878	0.132384	7.45468	9.00892e-14	1.55222e-13
BIF_01166	I3242_07585		DUF58 domain-containing protein		DUF58 domain-containing protein		211.78	-0.98892	0.182715	5.41237	6.21966e-08	9.13185e-08
BIF_00495	I3242_02860		phenylalanine--tRNA ligase subunit beta		phenylalanine--tRNA ligase subunit beta	Tyrosine, Tryptophan, Phenylalanine Biosynthesis	989.701	-1.00704	0.125787	8.00592	1.18573e-15	2.17193e-15
BIF_01854	I3242_03495		transcriptional regulator		transcriptional regulator		80.5979	-1.00759	0.247113	4.07743	4.55361e-05	6.0148e-05
BIF_01192	I3242_03115		FKBP-type peptidyl-prolyl cis-trans isomerase		FKBP-type peptidyl-prolyl cis-trans isomerase		1674.99	-1.00771	0.104603	9.63367	5.76352e-22	1.24272e-21
BIF_01181	I3242_02490	purK	5-(carboxyamino)imidazole ribonucleotide synthase	purK	5-(carboxyamino)imidazole ribonucleotide synthase	Purine Metabolism	877.83	-1.01204	0.116491	8.68771	3.6983e-18	7.28084e-18
BIF_00623	I3242_03880	sufC	Fe-S cluster assembly ATPase SufC	sufC	Fe-S cluster assembly ATPase SufC		185.856	-1.01315	0.16633	6.09121	1.12058e-09	1.73766e-09
BIF_00613	I3242_03285		Nif3-like dinuclear metal center hexameric protein		Nif3-like dinuclear metal center hexameric protein		772.642	-1.01383	0.119153	8.50867	1.75944e-17	3.42215e-17
BIF_01807	I3242_09450		glycosyltransferase		glycosyltransferase	0	347.104	-1.01631	0.144534	7.03165	2.04102e-12	3.40771e-12
BIF_00131	I3242_02830		dipeptidase		dipeptidase		648.438	-1.02704	0.112483	9.1306	6.81222e-20	1.40208e-19
BIF_01597	I3242_09795		alpha-glucosidase		alpha-glucosidase	Starch sucrose Metabolism	4318.04	-1.02893	0.359819	2.85957	0.00424215	0.00513594
BIF_01685	I3242_09730		hypothetical protein		hypothetical protein		1305.53	-1.0406	0.117248	8.87516	6.98311e-19	1.40157e-18
BIF_01197	I3242_03080	eno	phosphopyruvate hydratase	eno	phosphopyruvate hydratase	Glycolysis/Gluconeogenesis	4299.05	-1.04181	0.135298	7.70013	1.35926e-14	2.41173e-14
BIF_02605	I3242_07670		DedA family protein		DedA family protein	Thiamine Metabolism	251.968	-1.04357	0.151255	6.89938	5.22305e-12	8.63138e-12
BIF_00098	I3242_08550		hypothetical protein		hypothetical protein		529.411	-1.04618	0.150835	6.93592	4.03596e-12	6.68918e-12
BIF_01593	I3242_09850		sugar ABC transporter permease		sugar ABC transporter permease	Transport	8955.21	-1.05473	0.542062	1.94577	0.0516818	0.0583288
BIF_00371	I3242_08730	rpsC	30S ribosomal protein S3	rpsC	30S ribosomal protein S3		4614.36	-1.05554	0.101042	10.4465	1.51987e-25	3.65286e-25
BIF_00887	I3242_09505		ABC transporter ATP-binding protein		ABC transporter ATP-binding protein		195.772	-1.05681	0.167468	6.31053	2.78085e-10	4.39655e-10
BIF_01431	I3242_01025	ftsY	signal recognition particle-docking protein FtsY	ftsY	signal recognition particle-docking protein FtsY		1192.09	-1.06292	0.117508	9.04552	1.48961e-19	3.0328e-19
BIF_00778	I3242_07465		glutamate ABC transporter substrate-binding protein		glutamate ABC transporter substrate-binding protein	Transport	788.661	-1.06468	0.149788	7.10788	1.17837e-12	1.9791e-12
BIF_01297	I3242_00215		phosphoenolpyruvate carboxylase		phosphoenolpyruvate carboxylase	Pyruvate Metabolism; Anaplerotic Reactions	3988.61	-1.07986	0.144069	7.49542	6.60849e-14	1.14386e-13
BIF_00806	I3242_06200	secA	preprotein translocase subunit SecA	secA	preprotein translocase subunit SecA		5690.35	-1.08039	0.110491	9.77803	1.39906e-22	3.0574e-22
BIF_01845	I3242_07220	efp	elongation factor P	efp	elongation factor P		1873.85	-1.08054	0.129082	8.371	5.71313e-17	1.09429e-16
BIF_00300	I3242_03255		TerC family protein		TerC family protein		351.583	-1.08199	0.139892	7.73444	1.03857e-14	1.84562e-14
BIF_00899	I3242_06500		aldose 1-epimerase family protein		aldose 1-epimerase family protein	Glycolysis/Gluconeogenesis	1446.39	-1.08213	0.114537	9.44786	3.4582e-21	7.35843e-21
BIF_00241	I3242_06320		HAD-IC family P-type ATPase		cation-translocating P-type ATPase		1899.39	-1.08929	0.117336	9.28349	1.64016e-20	3.44465e-20
BIF_01111	I3242_08430		response regulator transcription factor		response regulator transcription factor		412.147	-1.09813	0.172907	6.35099	2.13927e-10	3.39643e-10
BIF_01817	I3242_03220		metal ABC transporter permease		metal ABC transporter permease	Transport	208.739	-1.09822	0.452632	2.42629	0.0152539	0.0179495
BIF_00647	I3242_07750		DUF4981 domain-containing protein		DUF4981 domain-containing protein	Galactose Metabolism	345.831	-1.10551	0.1439	7.6825	1.56016e-14	2.76386e-14
BIF_01208	I3242_10100	yidC	membrane protein insertase YidC	yidC	membrane protein insertase YidC		1413.93	-1.1062	0.108994	10.1491	3.34284e-24	7.62923e-24
BIF_00758	I3242_03865		L,D-transpeptidase family protein		L,D-transpeptidase family protein		484.677	-1.11466	0.132172	8.43337	3.35861e-17	6.48796e-17
BIF_00395	I3242_02035		Crp/Fnr family transcriptional regulator		Crp/Fnr family transcriptional regulator		1881.55	-1.11632	0.121241	9.20749	3.33835e-20	6.94672e-20
BIF_00740	I3242_10085		ParA family protein		ParA family protein		556.54	-1.12731	0.159688	7.05944	1.67169e-12	2.7952e-12
BIF_00573	I3242_03180		HAD-IIB family hydrolase		HAD-IIB family hydrolase		1369.47	-1.12741	0.114834	9.81775	9.4429e-23	2.0756e-22
BIF_00622	I3242_03885	sufS	SufS family cysteine desulfurase		cysteine desulfurase		459.259	-1.14071	0.12248	9.31345	1.23748e-20	2.60377e-20
BIF_01342	I3242_07655		inositol monophosphatase family protein		inositol monophosphatase family protein	Cell Envelope Biosynthesis	1094.24	-1.14228	0.126964	8.99691	2.32158e-19	4.70129e-19
BIF_01438	I3242_00500		adenylosuccinate synthase		adenylosuccinate synthase	Purine Pyrimidine Biosynthesis	2631.18	-1.14584	0.0953264	12.0201	2.78566e-33	7.90318e-33
BIF_00108	I3242_04420		VanZ family protein		VanZ family protein		291.427	-1.14711	0.146269	7.84248	4.4173e-15	7.93712e-15
BIF_01294	I3242_01010		C69 family dipeptidase		C69 family dipeptidase		1724.61	-1.15344	0.10315	11.1822	4.98218e-29	1.27598e-28
BIF_01102	I3242_07305		hypothetical protein		tetratricopeptide repeat protein		1197.91	-1.15378	0.137859	8.36928	5.79696e-17	1.1066e-16
BIF_00948	I3242_02525		phosphoribosylformylglycinamidine cyclo-ligase		phosphoribosylformylglycinamidine cyclo-ligase	Purine Pyrimidine Biosynthesis	205.882	-1.16582	0.15501	7.5209	5.44025e-14	9.43087e-14
BIF_00201	I3242_09145		Rne/Rng family ribonuclease		Rne/Rng family ribonuclease		8179.21	-1.17106	0.0998198	11.7317	8.76305e-32	2.37315e-31
BIF_00179	I3242_07300	ligA	NAD-dependent DNA ligase LigA	ligA	NAD-dependent DNA ligase LigA		891.571	-1.17927	0.158745	7.42875	1.09627e-13	1.87742e-13
BIF_00345	I3242_02850		RNA methyltransferase		RNA methyltransferase		246.561	-1.17986	0.164757	7.16123	7.9957e-13	1.35293e-12
BIF_00750	I3242_06120		alkaline phosphatase family protein		alkaline phosphatase family protein		254.886	-1.18057	0.1461	8.08058	6.44611e-16	1.19232e-15
BIF_00659	I3242_05620		aquaporin		aquaporin	Transport	1163.45	-1.18117	0.151304	7.80661	5.87459e-15	1.05056e-14
BIF_00341	I3242_02605		phosphoribosylformylglycinamidine synthase		phosphoribosylformylglycinamidine synthase	Purine Pyrimidine Biosynthesis	2009.95	-1.18222	0.125016	9.45652	3.18374e-21	6.78719e-21
BIF_00888	I3242_08030		sugar O-acetyltransferase		sugar O-acetyltransferase	0	156.704	-1.19121	0.211677	5.62748	1.82863e-08	2.7345e-08
BIF_00670	I3242_08745	rplB	50S ribosomal protein L2	rplB	50S ribosomal protein L2		5976.84	-1.1975	0.0902852	13.2636	3.76583e-40	1.23563e-39
BIF_01648	I3242_01770		FGGY-family carbohydrate kinase		FGGY-family carbohydrate kinase	Pentose and Glucoronate Interconversions	2785.35	-1.20325	0.122867	9.79307	1.20574e-22	2.64516e-22
BIF_02242	I3242_02640		30S ribosomal protein S12		30S ribosomal protein S12		3964.09	-1.20551	0.127299	9.4699	2.8012e-21	5.98294e-21
BIF_00882	I3242_03025		threonine synthase		threonine synthase	Glycine, Serine Threonine Metabolism	1290.74	-1.20602	0.118689	10.1612	2.95416e-24	6.76945e-24
BIF_01547	I3242_01075		LacI family DNA-binding transcriptional regulator		LacI family DNA-binding transcriptional regulator		1378.63	-1.2088	0.104931	11.52	1.046e-30	2.773e-30
BIF_01651	I3242_08095		hypothetical protein		hypothetical protein		121.138	-1.20949	0.236447	5.11526	3.1331e-07	4.50085e-07
BIF_01086	I3242_03225		ABC transporter ATP-binding protein		ABC transporter ATP-binding protein	Transport	486.719	-1.2194	0.213978	5.69873	1.20701e-08	1.81452e-08
BIF_00574	I3242_03310		ABC transporter permease		ABC transporter permease		249.091	-1.22087	0.14831	8.2319	1.84264e-16	3.44202e-16
BIF_02430	I3242_09155		AEC family transporter		AEC family transporter		433.448	-1.22552	0.160437	7.63861	2.19574e-14	3.85959e-14
BIF_01512	I3242_09240		IclR family transcriptional regulator		IclR family transcriptional regulator		2842.98	-1.22834	0.121415	10.1169	4.64998e-24	1.05276e-23
BIF_02111	I3242_05920		elongation factor Ts		elongation factor Ts		2766.46	-1.23307	0.110054	11.2043	3.88367e-29	9.99161e-29
BIF_00637	I3242_03840	aroC	chorismate synthase	aroC	chorismate synthase	Tyrosine, Tryptophan, Phenylalanine Metabolism	956.236	-1.23465	0.117784	10.4822	1.04235e-25	2.5105e-25
BIF_00397	I3242_05595		WYL domain-containing protein		WYL domain-containing protein		5239.83	-1.24471	0.11111	11.2025	3.96469e-29	1.01769e-28
BIF_01127	I3242_08375		phosphoglyceromutase		phosphoglyceromutase	Glycolysis/Gluconeogenesis	7123.82	-1.25117	0.129549	9.65783	4.55419e-22	9.87613e-22
BIF_01849	I3242_06450	xerD	site-specific tyrosine recombinase XerD	xerD	site-specific tyrosine recombinase XerD		521.584	-1.26187	0.130365	9.67951	3.6847e-22	8.00591e-22
BIF_00668	I3242_08755	rplD	50S ribosomal protein L4	rplD	50S ribosomal protein L4		5364.54	-1.27099	0.102711	12.3744	3.59533e-35	1.06822e-34
BIF_00348	I3242_02810	glnA	type I glutamate--ammonia ligase	glnA	type I glutamate--ammonia ligase	Glutamate Metabolism	1427.15	-1.27796	0.120228	10.6295	2.17273e-26	5.31217e-26
BIF_01224	I3242_06835		N-acetyltransferase		GNAT family N-acetyltransferase		184.81	-1.28543	0.168121	7.64588	2.07519e-14	3.65337e-14
BIF_01883	I3242_01655	rpmF	50S ribosomal protein L32	rpmF	50S ribosomal protein L32		3590.4	-1.29941	0.325554	3.99139	6.56859e-05	8.59611e-05
BIF_01335	I3242_06395	typA	translational GTPase TypA	typA	translational GTPase TypA		2518.17	-1.29963	0.125158	10.3839	2.93413e-25	6.96317e-25
BIF_01592	I3242_09855		carbohydrate ABC transporter substrate-binding protein		extracellular solute-binding protein	Transport	15353.6	-1.30071	0.544498	2.38882	0.0169024	0.019807
BIF_00733	I3242_07155		aminotransferase class I/II-fold pyridoxal phosphate-dependent enzyme		PLP-dependent transferase	Cysteine Metabolism	196.811	-1.32654	0.160352	8.27269	1.30968e-16	2.46271e-16
BIF_01398	I3242_08350		CHAP domain-containing protein		CHAP domain-containing protein		1952.59	-1.34194	0.114928	11.6763	1.68505e-31	4.53083e-31
BIF_00360	I3242_00005	dnaA	chromosomal replication initiator protein DnaA	dnaA	chromosomal replication initiator protein DnaA		1643.61	-1.35561	0.105767	12.817	1.31653e-37	4.09427e-37
BIF_00944	I3242_01885		sugar transferase		sugar transferase		537.887	-1.3559	0.142903	9.4883	2.34827e-21	5.02504e-21
BIF_01235	I3242_08940	rplJ	50S ribosomal protein L10	rplJ	50S ribosomal protein L10		6642.18	-1.35666	0.130989	10.357	3.88837e-25	9.17008e-25
BIF_01825	I3242_03090		DUF501 domain-containing protein		DUF501 domain-containing protein		175.373	-1.37447	0.17234	7.9753	1.52015e-15	2.76657e-15
BIF_01467	I3242_07850		2-hydroxyacyl-CoA dehydratase		2-hydroxyacyl-CoA dehydratase		2861.53	-1.38121	0.115964	11.9106	1.04219e-32	2.91298e-32
BIF_00214	I3242_08695		type Z 30S ribosomal protein S14		type Z 30S ribosomal protein S14		618.603	-1.38304	0.137746	10.0405	1.0113e-23	2.28047e-23
BIF_00553	I3242_02945		tyrosine--tRNA ligase		tyrosine--tRNA ligase	Tyrosine, Tryptophan, Phenylalanine Metabolism	856.695	-1.38549	0.127833	10.8383	2.26536e-27	5.61136e-27
BIF_00771	I3242_06275		Bax inhibitor-1/YccA family protein		Bax inhibitor-1 family protein		3982.74	-1.38907	0.117936	11.7781	5.06268e-32	1.38095e-31
BIF_00802	I3242_07615		alpha/beta hydrolase		alpha/beta fold hydrolase		144.956	-1.3891	0.195596	7.10185	1.23094e-12	2.06128e-12
BIF_01919	I3242_04485		small basic family protein		small basic family protein		151.385	-1.4055	0.215528	6.52119	6.97538e-11	1.11213e-10
BIF_01216	I3242_08055		ABC transporter substrate-binding protein		ABC transporter substrate-binding protein	Transport	1517.31	-1.40937	0.117904	11.9535	6.22443e-33	1.75275e-32
BIF_01869	I3242_02360	recQ	DNA helicase RecQ	recQ	DNA helicase RecQ	Folate Biosynthesis	617.931	-1.42442	0.12062	11.8091	3.50185e-32	9.5983e-32
BIF_00886	I3242_07630	purB	adenylosuccinate lyase	purB	adenylosuccinate lyase	Purine Metabolism	1628.07	-1.42762	0.154895	9.21668	3.0643e-20	6.38819e-20
BIF_01081	I3242_00240	trpS	tryptophan--tRNA ligase	trpS	tryptophan--tRNA ligase	Tyrosine, Tryptophan, Phenylalanine Biosynthesis	561.284	-1.43161	0.131311	10.9024	1.1223e-27	2.81694e-27
BIF_00769	I3242_08015	guaB	IMP dehydrogenase	guaB	IMP dehydrogenase	Purine Pyrimidine Biosynthesis	2968.28	-1.4333	0.0913702	15.6868	1.86318e-55	8.08092e-55
BIF_00672	I3242_03815		hypothetical protein		hypothetical protein		295.979	-1.43881	0.155378	9.26004	2.04347e-20	4.26792e-20
BIF_00901	I3242_08660	secY	preprotein translocase subunit SecY	secY	preprotein translocase subunit SecY		1997.82	-1.4531	0.1047	13.8787	8.52824e-44	3.05505e-43
BIF_00475	I3242_05805	uvrC	excinuclease ABC subunit UvrC	uvrC	excinuclease ABC subunit UvrC		392.443	-1.45406	0.168324	8.63844	5.69841e-18	1.11409e-17
BIF_02835	I3242_06960		hydroxyethylthiazole kinase		hydroxyethylthiazole kinase	Thiamine Metabolism	282.309	-1.45743	0.159391	9.14371	6.03463e-20	1.24657e-19
BIF_01677	I3242_10030		G5 domain-containing protein		G5 domain-containing protein		3053.56	-1.45869	0.0984527	14.8161	1.15266e-49	4.5944e-49
BIF_00839	I3242_06230		helix-turn-helix transcriptional regulator		helix-turn-helix transcriptional regulator		1968.91	-1.46181	0.129557	11.2832	1.58947e-29	4.13628e-29
BIF_01488	I3242_01375		regulator		regulator		449.16	-1.46419	0.141916	10.3173	5.88729e-25	1.38266e-24
BIF_00814	I3242_00035		DUF3566 domain-containing protein		DUF3566 domain-containing protein		844.431	-1.46842	0.119659	12.2717	1.28591e-34	3.76137e-34
BIF_01788	I3242_03290		NUDIX hydrolase		NUDIX hydrolase		256.629	-1.46896	0.162903	9.01739	1.92619e-19	3.91462e-19
BIF_00765	I3242_06455	rplT	50S ribosomal protein L20	rplT	50S ribosomal protein L20		2963.72	-1.4736	0.0978672	15.0572	3.09817e-51	1.26611e-50
BIF_00297	I3242_02165	dapA	4-hydroxy-tetrahydrodipicolinate synthase	dapA	4-hydroxy-tetrahydrodipicolinate synthase	Lysine Biosynthesis	1313.03	-1.4805	0.114688	12.9089	4.01121e-38	1.26481e-37
BIF_00939	I3242_06480		thiamine diphosphokinase		thiamine diphosphokinase	Thiamine Metabolism	368.361	-1.48225	0.142714	10.3862	2.86648e-25	6.81692e-25
BIF_01113	I3242_01255		response regulator transcription factor		response regulator transcription factor		1110.78	-1.48648	0.120781	12.3072	8.2839e-35	2.44202e-34
BIF_00841	I3242_00415		hemolysin III family protein		hemolysin III family protein		1394.92	-1.48726	0.109857	13.5382	9.30263e-42	3.17186e-41
BIF_00968	I3242_08760	rplC	50S ribosomal protein L3	rplC	50S ribosomal protein L3		5923.23	-1.49397	0.108279	13.7974	2.64135e-43	9.25698e-43
BIF_01198	I3242_09040		acyl-CoA carboxylase subunit beta		acyl-CoA carboxylase subunit beta	Fatty Acid Metabolism	14894.6	-1.49573	0.181023	8.26265	1.42478e-16	2.66588e-16
BIF_00985	I3242_04490		DUF881 domain-containing protein		DUF881 domain-containing protein		141.597	-1.49951	0.188537	7.95343	1.81418e-15	3.29111e-15
BIF_00848	I3242_04235	pyrF	orotidine-5'-phosphate decarboxylase	pyrF	orotidine-5'-phosphate decarboxylase	Purine Pyrimidine Biosynthesis	162.458	-1.50141	0.180498	8.31813	8.93591e-17	1.69155e-16
BIF_02252	I3242_03935		HlyC/CorC family transporter		HlyC/CorC family transporter		146.024	-1.50293	0.185606	8.09743	5.61308e-16	1.03994e-15
BIF_02099	I3242_08775	adhE	bifunctional acetaldehyde-CoA/alcohol dehydrogenase	adhE	bifunctional acetaldehyde-CoA/alcohol dehydrogenase	Pyruvate Metabolism	13387	-1.51232	0.111504	13.5629	6.64238e-42	2.27854e-41
BIF_01560	I3242_00840		MFS transporter		MFS transporter		828.821	-1.51557	0.124538	12.1696	4.51543e-34	1.30728e-33
BIF_00385	I3242_07885		long-chain fatty acid--CoA ligase		long-chain fatty acid--CoA ligase	Cell Envelope Biosynthesis	438.7	-1.52363	0.140024	10.8812	1.41713e-27	3.54126e-27
BIF_00963	I3242_05740		transketolase		transketolase	Phosphoketolase Pathway; Pentose phosphate pathway	8708.3	-1.53556	0.142967	10.7406	6.55896e-27	1.61759e-26
BIF_01745	I3242_05930		peptide deformylase	def	peptide deformylase		685.003	-1.53626	0.121354	12.6593	9.93437e-37	3.01493e-36
BIF_00454	I3242_07210	carA	glutamine-hydrolyzing carbamoyl-phosphate synthase small subunit	carA	glutamine-hydrolyzing carbamoyl-phosphate synthase small subunit	Arginine Proline Metabolism	775.072	-1.54905	0.116365	13.312	1.97094e-40	6.48576e-40
BIF_01810	I3242_03920		histidine triad nucleotide-binding protein		histidine triad nucleotide-binding protein		347.844	-1.5522	0.141905	10.9383	7.55692e-28	1.90098e-27
BIF_02134	I3242_00745		aspartate kinase		aspartate kinase	Glycine, Serine Threonine Metabolism	1842.51	-1.56343	0.0983397	15.8983	6.5151e-57	2.92663e-56
BIF_01450	I3242_01415		CPBP family intramembrane metalloprotease		CPBP family intramembrane metalloprotease		377.413	-1.56511	0.152131	10.2879	7.98595e-25	1.86779e-24
BIF_00615	I3242_02345		pyridoxal-phosphate dependent enzyme		pyridoxal-phosphate dependent enzyme	Glycine, Serine Threonine Metabolism; Cysteine Metabolism	1208.88	-1.57509	0.108724	14.487	1.46374e-47	5.65512e-47
BIF_01973	I3242_07205	carB	carbamoyl-phosphate synthase large subunit	carB	carbamoyl-phosphate synthase large subunit	Arginine Proline Metabolism	1717.3	-1.58247	0.124964	12.6634	9.4271e-37	2.86868e-36
BIF_00976	I3242_05810	uvrA	excinuclease ABC subunit UvrA	uvrA	excinuclease ABC subunit UvrA		2110.01	-1.5887	0.111027	14.3092	1.91824e-46	7.14291e-46
BIF_00330	I3242_06600		carbohydrate kinase		carbohydrate kinase	Glycolysis/Gluconeogenesis	4842.75	-1.61339	0.0946034	17.0542	3.25067e-65	1.71952e-64
BIF_01514	I3242_00865		glutamate--tRNA ligase		glutamate--tRNA ligase	tRNA Charging	1545.59	-1.63361	0.101245	16.1352	1.44273e-58	6.6933e-58
BIF_00954	I3242_01785		gamma-glutamyl-gamma-aminobutyrate hydrolase family protein		gamma-glutamyl-gamma-aminobutyrate hydrolase family protein	Tyrosine, Tryptophan, Phenylalanine Metabolism	152.199	-1.64043	0.217054	7.5577	4.1026e-14	7.15585e-14
BIF_00700	I3242_01225	rho	transcription termination factor Rho	rho	transcription termination factor Rho		2605.23	-1.64487	0.11146	14.7574	2.75517e-49	1.08671e-48
BIF_00236	I3242_05730	dnaJ	molecular chaperone DnaJ	dnaJ	molecular chaperone DnaJ		903.951	-1.65248	0.12332	13.4	6.05007e-41	2.02624e-40
BIF_01159	I3242_01810		long-chain fatty acid--CoA ligase		long-chain fatty acid--CoA ligase	Cell Envelope Biosynthesis	5504.83	-1.65344	0.149633	11.05	2.19257e-28	5.565e-28
BIF_00273	I3242_08790	rpsI	30S ribosomal protein S9	rpsI	30S ribosomal protein S9		10850.7	-1.65666	0.0840057	19.7208	1.42902e-86	1.05042e-85
BIF_01279	I3242_04460	rpe	ribulose-phosphate 3-epimerase	rpe	ribulose-phosphate 3-epimerase	Pentose Phosphate Pathway	548.556	-1.66097	0.140127	11.8533	2.06876e-32	5.6979e-32
BIF_02400	I3242_01380		1-acyl-sn-glycerol-3-phosphate acyltransferase		1-acyl-sn-glycerol-3-phosphate acyltransferase	Glycerophospholipid Metabolism	906.441	-1.66125	0.110166	15.0796	2.2066e-51	9.08318e-51
BIF_02725	I3242_03000		GntR family transcriptional regulator		GntR family transcriptional regulator		131.338	-1.66218	0.223499	7.43708	1.02933e-13	1.76546e-13
BIF_01920	I3242_05575		HAD hydrolase-like protein		HAD family hydrolase	Glyoxylate and Dicarboxylate Metabolism	198.829	-1.66454	0.190579	8.73413	2.45544e-18	4.87642e-18
BIF_00628	I3242_09860		ROK family protein		ROK family transcriptional regulator		1183.19	-1.67777	0.117159	14.3205	1.62939e-46	6.08737e-46
BIF_00490	I3242_07005		LacI family DNA-binding transcriptional regulator		LacI family DNA-binding transcriptional regulator		926.017	-1.69099	0.105989	15.9544	2.65628e-57	1.20276e-56
BIF_00539	I3242_05795	rapZ	RNase adapter RapZ	rapZ	RNase adapter RapZ		409.838	-1.70454	0.142191	11.9877	4.12199e-33	1.16652e-32
BIF_01087	I3242_03230		zinc ABC transporter substrate-binding protein		zinc ABC transporter substrate-binding protein	Transport	1163.5	-1.70854	0.120004	14.2373	5.37758e-46	1.99588e-45
BIF_01470	I3242_07855	nrdG	anaerobic ribonucleoside-triphosphate reductase activating protein	nrdG	anaerobic ribonucleoside-triphosphate reductase activating protein	Purine Metabolism	297.507	-1.71848	0.147846	11.6234	3.13247e-31	8.36311e-31
BIF_00389	I3242_03930	ybeY	rRNA maturation RNase YbeY	ybeY	rRNA maturation RNase YbeY		106.453	-1.72086	0.225006	7.64805	2.04044e-14	3.59778e-14
BIF_02615	I3242_07330		ROK family protein		ROK family protein	Glycolysis/Gluconeogenesis	2825.86	-1.72169	0.118769	14.4962	1.28116e-47	4.9667e-47
BIF_02460	I3242_09975	nrdI	class Ib ribonucleoside-diphosphate reductase assembly flavoprotein NrdI	nrdI	class Ib ribonucleoside-diphosphate reductase assembly flavoprotein NrdI	Nucleotide Salvage Pathway	271.802	-1.72928	0.186444	9.27504	1.77546e-20	3.7219e-20
BIF_00766	I3242_06465		translation initiation factor IF-3		translation initiation factor IF-3		6799.93	-1.72937	0.129721	13.3314	1.51924e-40	5.04334e-40
BIF_02012	I3242_06765	glnA	type I glutamate--ammonia ligase	glnA	type I glutamate--ammonia ligase	Glutamate Metabolism	1566.69	-1.73282	0.101618	17.0523	3.36188e-65	1.77007e-64
BIF_01091	I3242_02530		amidophosphoribosyltransferase		amidophosphoribosyltransferase	Purine Pyrimidine Biosynthesis	672.07	-1.73412	0.12552	13.8155	2.05441e-43	7.29027e-43
BIF_01005	I3242_09275	rlmH	23S rRNA (pseudouridine(1915)-N(3))-methyltransferase RlmH	rlmH	23S rRNA (pseudouridine(1915)-N(3))-methyltransferase RlmH		115.609	-1.73881	0.202687	8.57881	9.58632e-18	1.87098e-17
BIF_00835	I3242_05960		peptidoglycan DD-metalloendopeptidase family protein		M23 family metallopeptidase		114.584	-1.73905	0.238727	7.28468	3.22427e-13	5.4968e-13
BIF_00120	I3242_03485		trigger factor		trigger factor		2670.78	-1.73934	0.108873	15.9758	1.88284e-57	8.59426e-57
BIF_02450	I3242_09100	rplK	50S ribosomal protein L11	rplK	50S ribosomal protein L11		5842.03	-1.74931	0.127167	13.756	4.68942e-43	1.6384e-42
BIF_00566	I3242_03005		ABC transporter ATP-binding protein		ABC transporter ATP-binding protein		200.346	-1.75477	0.176802	9.92504	3.23963e-23	7.21901e-23
BIF_00366	I3242_03045		nicotinate-nucleotide adenylyltransferase		nicotinate-nucleotide adenylyltransferase	Nicotinate and Nicotinamide Metabolism	207.556	-1.75934	0.202355	8.69436	3.488e-18	6.89078e-18
BIF_01809	I3242_03925		PhoH family protein		PhoH family protein		432.227	-1.75937	0.134076	13.1222	2.45717e-39	7.94718e-39
BIF_00743	I3242_07025		ABC transporter substrate-binding protein		ABC transporter substrate-binding protein		1693.94	-1.76258	0.0987261	17.8532	2.7299e-71	1.64375e-70
BIF_01476	I3242_01895		polysaccharide biosynthesis tyrosine autokinase		polysaccharide biosynthesis tyrosine autokinase		1255.94	-1.76346	0.145295	12.1371	6.71554e-34	1.92944e-33
BIF_00144	I3242_07045		alpha/beta hydrolase		alpha/beta hydrolase		1369.5	-1.77371	0.166985	10.622	2.35585e-26	5.74747e-26
BIF_00967	I3242_08765	rpsJ	30S ribosomal protein S10	rpsJ	30S ribosomal protein S10		4765.06	-1.77411	0.126795	13.9919	1.74581e-44	6.35452e-44
BIF_02150	I3242_01910		polysaccharide biosynthesis protein		capsular polysaccharide synthesis protein		179.605	-1.7834	0.213009	8.37243	5.64443e-17	1.08297e-16
BIF_00783	I3242_09035		type I polyketide synthase		DUF1729 domain-containing protein	Membrane Lipid Metabolism	81260.7	-1.78343	0.196231	9.08844	1.00466e-19	2.05285e-19
BIF_01008	I3242_00230		DUF559 domain-containing protein		hypothetical protein		84.8782	-1.81609	0.26625	6.82101	9.04042e-12	1.48531e-11
BIF_00986	I3242_04495		FHA domain-containing protein		FHA domain-containing protein		706.421	-1.82574	0.142814	12.7841	2.01307e-37	6.19238e-37
BIF_01478	I3242_01965		low molecular weight phosphatase family protein		protein tyrosine phosphatase		257.624	-1.82737	0.177918	10.2708	9.53762e-25	2.22152e-24
BIF_01752	I3242_03610		YccF domain-containing protein		YccF domain-containing protein		424.121	-1.83287	0.17368	10.5531	4.9131e-26	1.18585e-25
BIF_01792	I3242_07430		polyphosphate kinase 2 family protein		polyphosphate kinase 2 family protein		619.936	-1.83559	0.131475	13.9615	2.67644e-44	9.71069e-44
BIF_01280	I3242_04455		prolipoprotein diacylglyceryl transferase		prolipoprotein diacylglyceryl transferase		498.267	-1.83858	0.133215	13.8017	2.49053e-43	8.75552e-43
BIF_00884	I3242_03040		phosphoribosylglycinamide synthetase		phosphoribosylglycinamide synthetase		200.901	-1.84037	0.212474	8.66166	4.6493e-18	9.13717e-18
BIF_01039	I3242_06540		hypothetical protein		hypothetical protein		79.5735	-1.84469	0.259633	7.10497	1.20346e-12	2.01825e-12
BIF_01461	I3242_09110	secE	preprotein translocase subunit SecE	secE	preprotein translocase subunit SecE		1504.68	-1.85404	0.124047	14.9463	1.64715e-50	6.68306e-50
BIF_01234	I3242_02505		zinc ABC transporter substrate-binding protein		metal ABC transporter solute-binding protein		4406.44	-1.85458	0.744804	2.49003	0.0127733	0.0151566
BIF_01029	I3242_02870		N-acetyl-gamma-glutamyl-phosphate reductase		N-acetyl-gamma-glutamyl-phosphate reductase	Proline, Arginine Metabolism; Urea cycle Metabolism of amino groups	501.007	-1.86456	0.168801	11.0459	2.2952e-28	5.81246e-28
BIF_00446	I3242_04265		LysR family transcriptional regulator		LysR family transcriptional regulator		396.122	-1.87087	0.14029	13.3358	1.4329e-40	4.77073e-40
BIF_00331	I3242_06615		D-tyrosyl-tRNA(Tyr) deacylase		D-tyrosyl-tRNA(Tyr) deacylase		163.736	-1.88933	0.202398	9.33472	1.01261e-20	2.1346e-20
BIF_00298	I3242_02160		4-hydroxy-tetrahydrodipicolinate reductase		4-hydroxy-tetrahydrodipicolinate reductase	Lysine Biosynthesis	946.635	-1.89167	0.128844	14.6819	8.42593e-49	3.28902e-48
BIF_02195	I3242_09510		ABC transporter ATP-binding protein		ABC transporter ATP-binding protein		809.578	-1.9078	0.11946	15.9703	2.05877e-57	9.35954e-57
BIF_00445	I3242_05950		NADP-dependent isocitrate dehydrogenase		NADP-dependent isocitrate dehydrogenase	Citrate Acid Cycle	578.808	-1.91131	0.141786	13.4802	2.04542e-41	6.93237e-41
BIF_01462	I3242_09105	nusG	transcription termination/antitermination factor NusG	nusG	transcription termination/antitermination factor NusG		5630.07	-1.91862	0.102086	18.7941	8.44565e-79	5.62381e-78
BIF_00788	I3242_03560		YraN family protein		YraN family protein		24.7551	-1.92352	0.409195	4.70075	2.59206e-06	3.60468e-06
BIF_00038	I3242_03605	ychF	redox-regulated ATPase YchF	ychF	redox-regulated ATPase YchF		633.948	-1.92844	0.124361	15.5068	3.12124e-54	1.32331e-53
BIF_01110	I3242_08425		PspC domain-containing protein		PspC domain-containing protein		1763.49	-1.92924	0.148007	13.0348	7.75749e-39	2.48767e-38
BIF_01199	I3242_09045		ATP-grasp domain-containing protein		ATP-grasp domain-containing protein	Fatty Acid Metabolism	27845.2	-1.93024	0.137871	14.0003	1.55282e-44	5.67028e-44
BIF_00170	I3242_03135		histidine kinase N-terminal domain-containing protein		histidine kinase N-terminal domain-containing protein		1043.64	-1.93608	0.116983	16.5501	1.59951e-61	7.94142e-61
BIF_02086	I3242_06265		GTP pyrophosphokinase family protein		GTP pyrophosphokinase family protein		380.86	-1.93803	0.15334	12.6388	1.29059e-36	3.90628e-36
BIF_01063	I3242_03540		4Fe-4S dicluster domain-containing protein		4Fe-4S dicluster domain-containing protein	Citric Acid Cycle	754.699	-1.94738	0.120217	16.1989	5.1304e-59	2.39984e-58
BIF_01829	I3242_03995	lepA	elongation factor 4	lepA	elongation factor 4		1135.58	-1.97998	0.117901	16.7936	2.72015e-63	1.38703e-62
BIF_00793	I3242_06020		leucine--tRNA ligase		leucine--tRNA ligase	Valine, Leucine, Isoleucine Biosynthesis	1832.61	-1.99844	0.098885	20.2097	8.03842e-91	6.23253e-90
BIF_00879	I3242_07295		Mrp/NBP35 family ATP-binding protein		Mrp/NBP35 family ATP-binding protein		614.041	-2.0032	0.122479	16.3555	3.97315e-60	1.91388e-59
BIF_00988	I3242_04505		C4-dicarboxylate ABC transporter		hypothetical protein		116.955	-2.01188	0.210883	9.54026	1.42471e-21	3.0603e-21
BIF_00311	I3242_07745		MFS transporter		MFS transporter	Transport	146.082	-2.01254	0.193519	10.3997	2.48716e-25	5.92729e-25
BIF_02610	I3242_07345		ECF transporter S component		ECF transporter S component	Transport	1005.31	-2.01883	0.131759	15.3221	5.4443e-53	2.27415e-52
BIF_00453	I3242_07215	nusB	transcription antitermination factor NusB	nusB	transcription antitermination factor NusB		624.128	-2.03103	0.124571	16.3042	9.21733e-60	4.40254e-59
BIF_00392	I3242_03810		DUF948 domain-containing protein		DUF948 domain-containing protein		816.86	-2.0371	0.134839	15.1077	1.44157e-51	5.97749e-51
BIF_00883	I3242_03035		glutamate-5-semialdehyde dehydrogenase		glutamate-5-semialdehyde dehydrogenase	Arginine Proline Metabolism	869.231	-2.05132	0.169328	12.1144	8.85574e-34	2.5379e-33
BIF_00293	I3242_06555		ABC transporter ATP-binding protein		ABC transporter ATP-binding protein	Transport	445.366	-2.05342	0.139414	14.729	4.20071e-49	1.6454e-48
BIF_01084	I3242_09560	rsmI	16S rRNA (cytidine(1402)-2'-O)-methyltransferase	rsmI	16S rRNA (cytidine(1402)-2'-O)-methyltransferase		1241.41	-2.06011	0.105812	19.4695	1.99218e-84	1.44561e-83
BIF_00928	I3242_09910		alpha/beta hydrolase		alpha/beta hydrolase		567.774	-2.0683	0.210593	9.82131	9.11489e-23	2.0074e-22
BIF_01139	I3242_09165		ABC transporter ATP-binding protein		ABC transporter ATP-binding protein		1378.45	-2.07805	0.134368	15.4653	5.94658e-54	2.51176e-53
BIF_02050	I3242_10105	yidD	membrane protein insertion efficiency factor YidD	yidD	membrane protein insertion efficiency factor YidD		574.662	-2.08121	0.174428	11.9316	8.09923e-33	2.26939e-32
BIF_02520	I3242_08360		hypothetical protein		DUF2530 domain-containing protein		353.611	-2.08621	0.142192	14.6718	9.77439e-49	3.80227e-48
BIF_00958	I3242_09160		FtsX-like permease family protein		ABC transporter permease		790.733	-2.09324	0.132551	15.7919	3.53666e-56	1.56387e-55
BIF_00729	I3242_03055		UPF0182 family protein		UPF0182 family protein		3043.83	-2.10352	0.148181	14.1956	9.74974e-46	3.60677e-45
BIF_01927	I3242_07590		hypothetical protein		hypothetical protein		153.276	-2.11608	0.191013	11.0782	1.60057e-28	4.07157e-28
BIF_01274	I3242_09590		ABC transporter ATP-binding protein		ABC transporter ATP-binding protein		917.388	-2.11657	0.153158	13.8195	1.94311e-43	6.91699e-43
BIF_01260	I3242_05890	hisF	imidazole glycerol phosphate synthase subunit HisF	hisF	imidazole glycerol phosphate synthase subunit HisF	Histidine Metabolism	203.63	-2.12721	0.183063	11.6201	3.25593e-31	8.67227e-31
BIF_02112	I3242_05945		GuaB3 family IMP dehydrogenase-related protein		GuaB3 family IMP dehydrogenase-related protein	Purine Pyrimidine Biosynthesis	1095.24	-2.13856	0.131626	16.2473	2.33598e-59	1.10641e-58
BIF_01744	I3242_05720		undecaprenyl-diphosphate phosphatase	uppP	undecaprenyl-diphosphatase UppP	Cell Envelope Biosynthesis	146.606	-2.14631	0.209105	10.2642	1.02122e-24	2.37376e-24
BIF_00603	I3242_05580		RNA polymerase-binding protein RbpA		RNA polymerase-binding protein RbpA		480.051	-2.15154	0.154234	13.9499	3.15221e-44	1.1364e-43
BIF_00905	I3242_02235		ABC transporter substrate-binding protein		ABC transporter substrate-binding protein	Transport	1872.82	-2.16327	0.118209	18.3003	8.22599e-75	5.20213e-74
BIF_02013	I3242_05905		phosphatidate cytidylyltransferase		phosphatidate cytidylyltransferase	Glycerophospholipid Metabolism	531.874	-2.16557	0.170208	12.7231	4.3985e-37	1.34208e-36
BIF_00242	I3242_00695		DUF4244 domain-containing protein		DUF4244 domain-containing protein		46.4621	-2.17154	0.31247	6.94958	3.66364e-12	6.08099e-12
BIF_00535	I3242_03705		response regulator transcription factor		response regulator transcription factor		94.1786	-2.18666	0.239182	9.14221	6.1191e-20	1.26172e-19
BIF_00705	I3242_03420	guaA	glutamine-hydrolyzing GMP synthase	guaA	glutamine-hydrolyzing GMP synthase	Purine Pyrimidine Biosynthesis	797.24	-2.1909	0.113043	19.3812	1.11216e-83	7.86851e-83
BIF_00850	I3242_04220	pyrB	aspartate carbamoyltransferase	pyrB	aspartate carbamoyltransferase	Purine Pyrimidine Biosynthesis	1836.93	-2.22858	0.138391	16.1035	2.41006e-58	1.11354e-57
BIF_00836	I3242_05955		substrate-binding domain-containing protein		substrate-binding domain-containing protein		584.352	-2.24349	0.132429	16.9411	2.23924e-64	1.16812e-63
BIF_00627	I3242_05610	der	bifunctional cytidylate kinase/GTPase Der	der	bifunctional cytidylate kinase/GTPase Der		2032.09	-2.26013	0.131014	17.251	1.09914e-66	6.01077e-66
BIF_01060	I3242_03525	nhaA	Na+/H+ antiporter NhaA		Na+/H+ antiporter NhaA	Transport	3163.74	-2.26393	0.100392	22.5509	1.3161e-112	1.30687e-111
BIF_02255	I3242_03795	rpsD	30S ribosomal protein S4	rpsD	30S ribosomal protein S4		9704.44	-2.26884	0.125391	18.0941	3.54771e-73	2.18261e-72
BIF_02094	I3242_03825	ruvX	Holliday junction resolvase RuvX	ruvX	Holliday junction resolvase RuvX		97.2793	-2.27496	0.269019	8.45648	2.75561e-17	5.34136e-17
BIF_01196	I3242_03085		septum formation initiator family protein		septum formation initiator family protein		335.699	-2.2798	0.165089	13.8095	2.23281e-43	7.87396e-43
BIF_00272	I3242_08795	rplM	50S ribosomal protein L13	rplM	50S ribosomal protein L13		16785.8	-2.28016	0.104869	21.743	8.05435e-105	7.23613e-104
BIF_00145	I3242_05870		ABC-F family ATP-binding cassette domain-containing protein		ABC-F family ATP-binding cassette domain-containing protein		589.892	-2.29132	0.14109	16.2401	2.62375e-59	1.23753e-58
BIF_00466	I3242_04000		coproporphyrinogen III oxidase	hemW	radical SAM family heme chaperone HemW	Porphyrin and chlorophyll Metabolism	303.314	-2.29712	0.15234	15.0789	2.22974e-51	9.14517e-51
BIF_00933	I3242_08850		amino acid permease		amino acid permease		2202.32	-2.306	0.100861	22.8632	1.07981e-115	1.12142e-114
BIF_01857	I3242_08405		DUF4125 family protein		DUF4125 family protein		175.769	-2.30739	0.180227	12.8027	1.58419e-37	4.88691e-37
BIF_02465	I3242_09980		glutaredoxin family protein		glutaredoxin family protein	Nucleotide Salvage Pathway	500.023	-2.31193	0.173543	13.322	1.7248e-40	5.70899e-40
BIF_00130	I3242_02825		DUF3043 domain-containing protein		DUF3043 domain-containing protein		435.612	-2.34258	0.136714	17.1349	8.1525e-66	4.35313e-65
BIF_00380	I3242_05935		long-chain fatty acid--CoA ligase		AMP-binding protein	Cell Envelope Biosynthesis	2206.01	-2.34864	0.143077	16.4153	1.48693e-60	7.28661e-60
BIF_01596	I3242_04020		hypothetical protein		hypothetical protein		75.3983	-2.35473	0.254277	9.26047	2.03526e-20	4.25862e-20
BIF_00020	I3242_03970		50S ribosomal protein L25/general stress protein Ctc		50S ribosomal protein L25/general stress protein Ctc		6700.55	-2.37282	0.135087	17.5652	4.55389e-69	2.59045e-68
BIF_00355	I3242_02995		HAD family phosphatase		HAD family phosphatase		233.109	-2.37662	0.167529	14.1863	1.11321e-45	4.09142e-45
BIF_02140	I3242_06375		hypothetical protein		hypothetical protein		301.416	-2.41011	0.170081	14.1703	1.39806e-45	5.1217e-45
BIF_02024	I3242_01820		ATP-binding cassette domain-containing protein		ATP-binding cassette domain-containing protein		2512.19	-2.41533	0.153572	15.7277	9.77055e-56	4.28692e-55
BIF_02011	I3242_07190		3'-5' exonuclease		3'-5' exonuclease		483.208	-2.43433	0.164851	14.7668	2.39683e-49	9.48676e-49
BIF_00600	I3242_00690		type II secretion system F family protein	tadC	Flp pilus assembly protein TadC		52.4578	-2.47932	0.308841	8.02783	9.92134e-16	1.82025e-15
BIF_00480	I3242_03170		hypothetical protein		hypothetical protein		605.361	-2.49092	0.140732	17.6997	4.21195e-70	2.44509e-69
BIF_00474	I3242_05800		shikimate dehydrogenase		shikimate dehydrogenase	Tyrosine, Tryptophan, Phenylalanine Biosynthesis	495.116	-2.49677	0.149457	16.7055	1.19422e-62	6.00825e-62
BIF_01872	I3242_04225		aspartate carbamoyltransferase regulatory subunit		aspartate carbamoyltransferase regulatory subunit	Purine Pyrimidine Biosynthesis	76.4489	-2.52679	0.258328	9.78131	1.35444e-22	2.96561e-22
BIF_01828	I3242_03990	rpsT	30S ribosomal protein S20	rpsT	30S ribosomal protein S20		2026.6	-2.52685	0.176358	14.328	1.46369e-46	5.52299e-46
BIF_00187	I3242_02855	pheS	phenylalanine--tRNA ligase subunit alpha	pheS	phenylalanine--tRNA ligase subunit alpha	Tyrosine, Tryptophan, Phenylalanine Biosynthesis	810.815	-2.57401	0.153815	16.7344	7.35359e-63	3.71619e-62
BIF_00377	I3242_04215		bifunctional [glutamine synthetase] adenylyltransferase/[glutamine synthetase]-adenylyl-L-tyrosine phosphorylase		bifunctional [glutamine synthetase] adenylyltransferase/[glutamine synthetase]-adenylyl-L-tyrosine phosphorylase		1917.48	-2.58865	0.117868	21.9623	6.60625e-107	6.0799e-106
BIF_01160	I3242_01730		permease		permease		806.08	-2.59419	0.128802	20.141	3.23062e-90	2.48779e-89
BIF_01077	I3242_06520		UDP-N-acetylmuramoyl-L-alanyl-D-glutamate--2, 6-diaminopimelate ligase		UDP-N-acetylmuramoyl-L-alanyl-D-glutamate--2, 6-diaminopimelate ligase	Cell Envelope Biosynthesis	1514.97	-2.59699	0.113912	22.7983	4.77027e-115	4.90904e-114
BIF_00427	I3242_05995	tsaE	tRNA (adenosine(37)-N6)-threonylcarbamoyltransferase complex ATPase subunit type 1 TsaE	tsaE	tRNA (adenosine(37)-N6)-threonylcarbamoyltransferase complex ATPase subunit type 1 TsaE		50.3539	-2.59703	0.312133	8.32027	8.7762e-17	1.6641e-16
BIF_01148	I3242_06560		ABC transporter permease		ABC transporter permease	Transport	357.524	-2.60038	0.166876	15.5828	9.5341e-55	4.0881e-54
BIF_00254	I3242_04190		tRNA (adenine-N1)-methyltransferase		tRNA (adenine-N1)-methyltransferase		858.764	-2.60271	0.128275	20.2901	1.57393e-91	1.22875e-90
BIF_02246	I3242_04465		phosphoribosyl-ATP diphosphatase		phosphoribosyl-ATP diphosphatase	Histidine Metabolism	116.496	-2.61137	0.219802	11.8805	1.494e-32	4.13498e-32
BIF_00704	I3242_03165		glycosyltransferase family 2 protein		glycosyltransferase family 2 protein		1973.42	-2.64475	0.103107	25.6506	4.16449e-145	5.89275e-144
BIF_00874	I3242_02800		cell division protein FtsK		cell division protein FtsK		191.37	-2.65221	0.185111	14.3277	1.46907e-46	5.52488e-46
BIF_01310	I3242_00395		DEAD/DEAH box helicase		DEAD/DEAH box helicase		468.442	-2.65579	0.147895	17.9572	4.21674e-72	2.56632e-71
BIF_01001	I3242_04270		HAD family phosphatase		HAD family phosphatase		205.085	-2.66354	0.184869	14.4077	4.62787e-47	1.76985e-46
BIF_01026	I3242_08295	trmB	tRNA (guanosine(46)-N7)-methyltransferase TrmB	trmB	tRNA (guanosine(46)-N7)-methyltransferase TrmB		1397.47	-2.66995	0.109792	24.3183	1.25507e-130	1.56125e-129
BIF_01664	I3242_07805		glycoside hydrolase family 3 C-terminal domain-containing protein		glycoside hydrolase family 3 C-terminal domain-containing protein		948.97	-2.68171	0.115781	23.1619	1.10226e-118	1.18834e-117
BIF_00072	I3242_03645		SPFH domain-containing protein		SPFH domain-containing protein		241.025	-2.71757	0.173104	15.6991	1.53461e-55	6.68146e-55
BIF_00561	I3242_05675		YebC/PmpR family DNA-binding transcriptional regulator		YebC/PmpR family DNA-binding transcriptional regulator		1496.06	-2.72276	0.131775	20.6622	7.58679e-95	6.26879e-94
BIF_00246	I3242_05980	tsaD	tRNA (adenosine(37)-N6)-threonylcarbamoyltransferase complex transferase subunit TsaD	tsaD	tRNA (adenosine(37)-N6)-threonylcarbamoyltransferase complex transferase subunit TsaD		110.896	-2.72424	0.267301	10.1917	2.16026e-24	4.97036e-24
BIF_00191	I3242_03555		YifB family Mg chelatase-like AAA ATPase		YifB family Mg chelatase-like AAA ATPase		79.3878	-2.72566	0.268503	10.1513	3.26857e-24	7.47479e-24
BIF_00893	I3242_04250	pyrE	orotate phosphoribosyltransferase	pyrE	orotate phosphoribosyltransferase	Purine Pyrimidine Biosynthesis	773.625	-2.7347	0.132953	20.569	5.20798e-94	4.24132e-93
BIF_01194	I3242_03105		cadmium transporter		cadmium transporter		431.65	-2.76005	0.161831	17.0552	3.198e-65	1.6996e-64
BIF_00333	I3242_03725		ABC transporter permease		ABC transporter permease		111.295	-2.7744	0.24503	11.3227	1.01263e-29	2.65346e-29
BIF_02083	I3242_03550		DNA-protecting protein DprA		DNA-protecting protein DprA		53.3215	-2.77738	0.313395	8.86223	7.8432e-19	1.57142e-18
BIF_01871	I3242_04070		tripartite tricarboxylate transporter TctB family protein		tripartite tricarboxylate transporter TctB family protein		707.398	-2.78963	0.136613	20.42	1.11001e-92	8.78692e-92
BIF_00074	I3242_03765		purine permease		purine permease	Transport	358.005	-2.78975	0.169498	16.4589	7.24386e-61	3.56524e-60
BIF_00149	I3242_03685		carbon starvation protein A		carbon starvation protein A		559.33	-2.798	0.148495	18.8424	3.39343e-79	2.273e-78
BIF_00643	I3242_06545		aminopeptidase P family protein		aminopeptidase P family protein		1295.38	-2.82297	0.103875	27.1768	1.22293e-162	2.16305e-161
BIF_01149	I3242_06565		ABC transporter permease		ABC transporter permease	Transport	415.572	-2.83	0.139127	20.3412	5.56101e-92	4.37158e-91
BIF_01906	I3242_10115	rpmH	50S ribosomal protein L34	rpmH	50S ribosomal protein L34		1191.54	-2.83084	0.216954	13.0481	6.51591e-39	2.09546e-38
BIF_02207	I3242_00905		LysR family transcriptional regulator		LysR family transcriptional regulator		957.478	-2.84263	0.147228	19.3077	4.62402e-83	3.2311e-82
BIF_00660	I3242_05615		rRNA pseudouridine synthase		rRNA pseudouridine synthase	Transport	1249.55	-2.84506	0.138533	20.5371	1.00413e-93	8.06149e-93
BIF_00609	I3242_08420		PspC domain-containing protein		PspC domain-containing protein		2123.64	-2.85262	0.158429	18.0057	1.75703e-72	1.07511e-71
BIF_00738	I3242_03350	glmU	bifunctional UDP-N-acetylglucosamine diphosphorylase/glucosamine-1-phosphate N-acetyltransferase GlmU	glmU	bifunctional UDP-N-acetylglucosamine diphosphorylase/glucosamine-1-phosphate N-acetyltransferase GlmU	Cell Envelope Biosynthesis	1106.87	-2.89927	0.119711	24.219	1.40457e-129	1.70965e-128
BIF_00634	I3242_03830	mltG	endolytic transglycosylase MltG	mltG	endolytic transglycosylase MltG		505.174	-2.9009	0.136004	21.3295	6.04217e-101	5.26134e-100
BIF_00632	I3242_02155		MFS transporter		MFS transporter		1481.39	-2.94419	0.121661	24.1999	2.22883e-129	2.68408e-128
BIF_01075	I3242_05650		adenine phosphoribosyltransferase		adenine phosphoribosyltransferase	Nucleotide Salvage Pathway	409.338	-2.94644	0.147725	19.9454	1.64269e-88	1.248e-87
BIF_01430	I3242_09550		hypothetical protein		hypothetical protein		175.31	-2.94865	0.230864	12.7722	2.34365e-37	7.17031e-37
BIF_00725	I3242_02990	recN	DNA repair protein RecN	recN	DNA repair protein RecN		585.125	-2.99271	0.162048	18.4681	3.73087e-76	2.39962e-75
BIF_00278	I3242_05790	whiA	DNA-binding protein WhiA	whiA	DNA-binding protein WhiA		906.653	-3.02154	0.160236	18.8568	2.58263e-79	1.7402e-78
BIF_01309	I3242_00400		(deoxy)nucleoside triphosphate pyrophosphohydrolase		(deoxy)nucleoside triphosphate pyrophosphohydrolase		163.317	-3.02996	0.24035	12.6065	1.9456e-36	5.87313e-36
BIF_00697	I3242_06000	holA	DNA polymerase III subunit delta	holA	DNA polymerase III subunit delta		158.138	-3.03054	0.253262	11.966	5.35319e-33	1.51117e-32
BIF_00065	I3242_03670		DEAD/DEAH box helicase		DEAD/DEAH box helicase		1014.07	-3.03748	0.163786	18.5454	8.88628e-77	5.81461e-76
BIF_01902	I3242_05775	secG	preprotein translocase subunit SecG	secG	preprotein translocase subunit SecG		1971.18	-3.04081	0.11469	26.5133	6.81764e-155	1.0572e-153
BIF_01275	I3242_04480		DUF881 domain-containing protein		DUF881 domain-containing protein		96.0621	-3.05094	0.27062	11.2739	1.76591e-29	4.58488e-29
BIF_00104	I3242_03860		CTP synthase		CTP synthase	Purine Pyrimidine Biosynthesis	2878.99	-3.08816	0.130215	23.7159	2.47319e-124	2.74475e-123
BIF_00880	I3242_02835		ECF transporter S component		ECF transporter S component	Transport	235.156	-3.13738	0.180495	17.3821	1.12761e-67	6.31909e-67
BIF_00552	I3242_02935		HD domain-containing protein		HD domain-containing protein		737.148	-3.14497	0.17035	18.4619	4.18587e-76	2.67707e-75
BIF_01863	I3242_06980		thiamine-binding protein		thiamine-binding protein		169.242	-3.1682	0.20179	15.7005	1.50101e-55	6.56038e-55
BIF_01073	I3242_05640	sucD	succinate--CoA ligase subunit alpha	sucD	succinate--CoA ligase subunit alpha	Citric Acid Cycle	373.549	-3.20655	0.196035	16.357	3.87755e-60	1.87581e-59
BIF_02715	I3242_03770		xanthine phosphoribosyltransferase		xanthine phosphoribosyltransferase	Nucleotide Salvage Pathway	239.819	-3.23522	0.191678	16.8784	6.49048e-64	3.3549e-63
BIF_00046	I3242_03710		histidine kinase		two-component sensor histidine kinase		333.776	-3.26001	0.16783	19.4245	4.79072e-84	3.43234e-83
BIF_00322	I3242_03580		FtsX-like permease family protein		FtsX-like permease family protein		1239.89	-3.26492	0.128287	25.4501	7.03267e-143	9.70852e-142
BIF_01273	I3242_09595		MarR family transcriptional regulator		MarR family transcriptional regulator		240.978	-3.2699	0.239545	13.6505	2.006e-42	6.96563e-42
BIF_00196	I3242_05600		UTP--glucose-1-phosphate uridylyltransferase		UTP--glucose-1-phosphate uridylyltransferase	Nucleotide sugars Metabolism; Galactose Metabolism	2143.22	-3.28637	0.123126	26.6911	5.97422e-157	9.80118e-156
BIF_02247	I3242_04470		ATP phosphoribosyltransferase		ATP phosphoribosyltransferase	Histidine Metabolism	454.766	-3.29523	0.140945	23.3795	6.90225e-121	7.51283e-120
BIF_01743	I3242_05725		fructosamine kinase family protein		fructosamine kinase family protein		718.953	-3.32228	0.138459	23.9947	3.15802e-127	3.72384e-126
BIF_01905	I3242_10110	rnpA	ribonuclease P protein component	rnpA	ribonuclease P protein component		1841.63	-3.36404	0.130502	25.7777	1.57597e-146	2.28717e-145
BIF_01074	I3242_05645	sucC	ADP-forming succinate--CoA ligase subunit beta	sucC	ADP-forming succinate--CoA ligase subunit beta	Citric Acid Cycle	667.916	-3.37192	0.146398	23.0326	2.19627e-117	2.30201e-116
BIF_00506	I3242_05630	purH	bifunctional phosphoribosylaminoimidazolecarboxamide formyltransferase/IMP cyclohydrolase	purH	bifunctional phosphoribosylaminoimidazolecarboxamide formyltransferase/IMP cyclohydrolase	Purine Pyrimidine Biosynthesis	4682.26	-3.44608	0.117381	29.358	1.89103e-189	4.11663e-188
BIF_01532	I3242_06845		DUF4186 domain-containing protein		DUF4186 domain-containing protein		150.878	-3.47573	0.219401	15.8419	1.59914e-56	7.09891e-56
BIF_01264	I3242_05900	rlmN	23S rRNA (adenine(2503)-C(2))-methyltransferase RlmN	rlmN	23S rRNA (adenine(2503)-C(2))-methyltransferase RlmN		546.089	-3.49295	0.140291	24.8979	7.84806e-137	9.98203e-136
BIF_00245	I3242_05985	rimI	ribosomal protein S18-alanine N-acetyltransferase	rimI	ribosomal protein S18-alanine N-acetyltransferase		73.1698	-3.52583	0.308282	11.437	2.73073e-30	7.20557e-30
BIF_01727	I3242_03665		nitrate reductase		nitrate reductase	Transport	4544.23	-3.53897	0.126029	28.0807	1.6854e-173	3.17979e-172
BIF_01251	I3242_02510		sulfatase-like hydrolase/transferase		LTA synthase family protein		2049.87	-3.54185	0.109999	32.199	1.82535e-227	5.03975e-226
BIF_00726	I3242_02985		NAD kinase		NAD kinase	Nicotinate and Nicotinamide Metabolism	1180.51	-3.55051	0.125769	28.2304	2.47513e-175	4.83076e-174
BIF_01103	I3242_07310		transporter		hypothetical protein		516.601	-3.57225	0.143255	24.9364	3.00057e-137	3.85982e-136
BIF_01200	I3242_09050		biotin transporter BioY		biotin transporter BioY	Transport	13055.2	-3.58947	0.317628	11.3008	1.2996e-29	3.39758e-29
BIF_01626	I3242_09490		KUP/HAK/KT family potassium transporter		KUP/HAK/KT family potassium transporter	Transport	10658	-3.60765	0.0936918	38.5054	0	0
BIF_01915	I3242_05915		UMP kinase		UMP kinase	Pyrimidine Metabolism	1046.27	-3.68063	0.159442	23.0844	6.64083e-118	7.0919e-117
BIF_00438	I3242_03720		ABC transporter permease		ABC transporter permease		166.535	-3.72176	0.234395	15.8781	8.97932e-57	4.01762e-56
BIF_00696	I3242_06010		ComEC/Rec2 family competence protein		ComEC/Rec2 family competence protein		171.892	-3.76838	0.223041	16.8955	4.85778e-64	2.52248e-63
BIF_00428	I3242_03775		exodeoxyribonuclease V subunit gamma		UvrD-helicase domain-containing protein		770.292	-3.84533	0.151813	25.3293	1.51811e-141	2.04583e-140
BIF_01259	I3242_05885	hisI	phosphoribosyl-AMP cyclohydrolase	hisI	phosphoribosyl-AMP cyclohydrolase	Histidine Metabolism	79.0924	-3.86961	0.316221	12.237	1.97093e-34	5.75023e-34
BIF_01276	I3242_04475		CDP-alcohol phosphatidyltransferase family protein		CDP-alcohol phosphatidyltransferase family protein	Glycerophospholipid Metabolism	171.706	-3.91671	0.228322	17.1543	5.83425e-66	3.14494e-65
BIF_01865	I3242_07015		GH32 C-terminal domain-containing protein		glycoside hydrolase family 32 protein	Galactose Metabolism	6763.63	-3.9573	0.10147	38.9998	0	0
BIF_00129	I3242_03940	era	GTPase Era	era	GTPase Era		629.994	-4.14374	0.162897	25.4378	9.63259e-143	1.31375e-141
BIF_00562	I3242_05670	ruvC	crossover junction endodeoxyribonuclease RuvC	ruvC	crossover junction endodeoxyribonuclease RuvC		241.829	-4.17474	0.234113	17.8321	3.97932e-71	2.35843e-70
BIF_00560	I3242_05880		chorismate-binding protein	trpE	anthranilate synthase component I	Tyrosine, Tryptophan, Phenylalanine Metabolism	695.222	-4.20978	0.143434	29.3499	2.3934e-189	5.11195e-188
BIF_02750	I3242_03150		LCP family protein		LCP family protein		300.626	-4.22081	0.194938	21.652	5.8168e-104	5.18474e-103
BIF_00563	I3242_05665	ruvA	Holliday junction branch migration protein RuvA	ruvA	Holliday junction branch migration protein RuvA		589.217	-4.23577	0.192724	21.9784	4.63007e-107	4.29609e-106
BIF_00337	I3242_05715		PAC2 family protein		PAC2 family protein		448.913	-4.28035	0.18856	22.7003	4.45199e-114	4.54023e-113
BIF_00489	I3242_07010		MFS transporter		MFS transporter	Transport	8852.52	-4.40299	0.101277	43.4748	0	0
BIF_01832	I3242_05655	yajC	preprotein translocase subunit YajC		preprotein translocase subunit YajC		498.121	-4.44783	0.18316	24.2839	2.89926e-130	3.56734e-129
BIF_00229	I3242_05660	ruvB	Holliday junction branch migration DNA helicase RuvB	ruvB	Holliday junction branch migration DNA helicase RuvB		486.993	-4.53936	0.170735	26.5872	9.54896e-156	1.50131e-154
BIF_00906	I3242_02230	smpB	SsrA-binding protein SmpB	smpB	SsrA-binding protein SmpB		3913.43	-4.54081	0.124493	36.4743	2.8339e-291	1.1457e-289
BIF_00426	I3242_05990	tsaB	tRNA (adenosine(37)-N6)-threonylcarbamoyltransferase complex dimerization subunit type 1 TsaB	tsaB	tRNA (adenosine(37)-N6)-threonylcarbamoyltransferase complex dimerization subunit type 1 TsaB		228.28	-4.59202	0.235983	19.4591	2.43834e-84	1.75809e-83
BIF_00440	I3242_03715		ABC transporter ATP-binding protein		ABC transporter ATP-binding protein		234.496	-4.63933	0.232378	19.9646	1.11973e-88	8.56441e-88
BIF_00739	I3242_03360		ribose-phosphate diphosphokinase		ribose-phosphate diphosphokinase	Pentose phosphate pathwa	1250.99	-4.68604	0.158869	29.4962	3.21778e-191	7.28505e-190
BIF_00568	I3242_01460		helix-turn-helix transcriptional regulator		helix-turn-helix transcriptional regulator		1299.57	-4.75523	0.139828	34.0077	1.71536e-253	5.39384e-252
BIF_00639	I3242_02785		GIY-YIG nuclease family protein		GIY-YIG nuclease family protein		426.072	-4.81714	0.190929	25.23	1.87748e-140	2.50036e-139
BIF_01802	I3242_02815		DUF4191 domain-containing protein		DUF4191 domain-containing protein		1825.47	-4.86602	0.148017	32.8748	5.04423e-237	1.50265e-235
BIF_00078	I3242_03575		ABC transporter ATP-binding protein		ABC transporter ATP-binding protein		498.906	-4.98904	0.211126	23.6306	1.86818e-123	2.05319e-122
BIF_00522	I3242_05685		threonine--tRNA ligase		threonine--tRNA ligase	tRNA Charging	4795.25	-5.03136	0.104358	48.2127	0	0
BIF_00086	I3242_00060		aminotransferase class I/II-fold pyridoxal phosphate-dependent enzyme		pyridoxal phosphate-dependent aminotransferase	Alanine Aspartate Metabolism	129.95	-5.395	0.365824	14.7475	3.19059e-49	1.25408e-48
BIF_00987	I3242_04500		MerR family transcriptional regulator		MerR family transcriptional regulator		742.999	-5.64006	0.202082	27.9098	2.03022e-171	3.76755e-170
BIF_01928	I3242_07565		cold shock domain-containing protein		cold-shock protein		3394.64	-5.8597	0.156328	37.4835	1.71282e-307	7.75563e-306
BIF_01893	I3242_06595		ROK family transcriptional regulator		ROK family transcriptional regulator	Glycolysis/Gluconeogenesis	11171.3	-5.9625	0.111375	53.5355	0	0
BIF_00583	I3242_03905		RNA methyltransferase		RNA methyltransferase		1733.36	-6.26096	0.155214	40.3377	0	0
BIF_02076	I3242_05760		aminotransferase class I/II-fold pyridoxal phosphate-dependent enzyme		aminotransferase class I/II-fold pyridoxal phosphate-dependent enzyme	Alanine Aspartate Metabolism	1593.02	-6.59638	0.173471	38.0259	0	0
BIF_00160	I3242_05765		HAD hydrolase family protein		HAD family hydrolase		106.366	-6.63211	0.547866	12.1053	9.89609e-34	2.82888e-33
BIF_00247	I3242_00880		colicin transporter		hypothetical protein		1951.03	-7.93614	0.220559	35.982	1.60228e-283	6.04592e-282
BIF_00152	I3242_01805		ABC transporter ATP-binding protein		ABC transporter ATP-binding protein		256.532	-7.93907	0.535115	14.8362	8.54594e-50	3.4427e-49
BIF_00896	I3242_00915		helix-turn-helix transcriptional regulator		helix-turn-helix transcriptional regulator		1875.15	-9.89707	0.39286	25.1924	4.85737e-140	6.39365e-139

## Sheet: |log2(FC)|>2, p<0.01
BB-12_proteins.fasta	BB-46_proteins.fasta	BB12_gene	BB12_product	BB46_gene	BB46_product	Subsytem in iMS520 and iAZ480	baseMean	log2FoldChange	lfcSE	stat	pvalue	padj
BIF_02032	I3242_00910		flavodoxin		flavodoxin		595.874	6.55758	0.31339	-20.9247	3.19179e-97	2.69635e-96
BIF_01840	I3242_07970		DUF308 domain-containing protein		DUF308 domain-containing protein		14892.1	6.45755	0.110927	-58.2146	0	0
BIF_00999	I3242_09945		isopeptide-forming domain-containing fimbrial protein		SpaH/EbpB family LPXTG-anchored major pilin		18480.5	6.43813	0.122753	-52.448	0	0
BIF_00644	I3242_04095		peroxiredoxin		peroxiredoxin	Oxidative Phosphorylation	9864.94	6.37274	0.123033	-51.7972	0	0
BIF_00931	I3242_00975		YhgE/Pip domain-containing protein		YhgE/Pip domain-containing protein		3953.81	6.20954	0.139413	-44.5406	0	0
BIF_00207	I3242_04210		choloylglycine hydrolase family protein		choloylglycine hydrolase family protein	Bile acid biosynthesis	24286.2	5.69037	0.0960207	-59.2619	0	0
BIF_01955	I3242_00260		hypothetical protein		hypothetical protein		9174.38	5.64273	0.146981	-38.391	0	0
BIF_01649	I3242_08595		alpha-L-arabinofuranosidase		alpha-N-arabinofuranosidase	Amino sugar and nucleotide sugar Metabolism	6293.44	5.61334	0.11971	-46.8912	0	0
BIF_02081	I3242_00660		acetoin reductase		SDR family oxidoreductase	Cell Envelope Biosynthesis	5309.5	5.52838	0.115565	-47.8377	0	0
BIF_00679	I3242_01580		nucleoside hydrolase		nucleoside hydrolase	Purine Metabolism	9298.56	5.50477	0.115418	-47.6943	0	0
BIF_00956	I3242_06840		oleate hydratase		oleate hydratase		15931.1	5.46133	0.105308	-51.8605	0	0
BIF_01289	I3242_01990	trxA	thioredoxin	trxA	thioredoxin	Oxidative Phosphorylation	6864.23	5.46042	0.122653	-44.5192	0	0
BIF_00414	I3242_06045		pyridoxamine 5'-phosphate oxidase family protein		pyridoxamine 5'-phosphate oxidase family protein		15169.3	5.41298	0.138139	-39.185	0	0
BIF_00641	I3242_00150		FAD-dependent oxidoreductase		FAD-dependent oxidoreductase	Oxidative Phosphorylation	9048.56	5.14635	0.138398	-37.185	1.19112e-302	5.18594e-301
BIF_02266	I3242_04040		dihydrodipicolinate reductase		dihydrodipicolinate reductase		11152.1	4.95366	0.12233	-40.4944	0	0
BIF_00625	I3242_00380		DUF2156 domain-containing protein		DUF2156 domain-containing protein		1804.03	4.94102	0.157194	-31.4327	7.23612e-217	1.86166e-215
BIF_01895	I3242_07775		nucleoside hydrolase	rihC	ribonucleoside hydrolase RihC	Purine Metabolism	27961.9	4.91477	0.0905898	-54.253	0	0
BIF_00619	I3242_07165		amino acid ABC transporter ATP-binding protein		amino acid ABC transporter ATP-binding protein	Transport	1588.63	4.66688	0.144014	-32.4057	2.28064e-230	6.45421e-229
BIF_01747	I3242_03435		ABC transporter substrate-binding protein		ABC transporter substrate-binding protein	Transport	2839.36	4.59912	0.167813	-27.4063	2.30742e-165	4.14603e-164
BIF_00857	I3242_07765		ribokinase		ribokinase	Pentose phosphate pathway	5158.13	4.53048	0.11612	-39.0156	0	0
BIF_00711	I3242_00375		esterase		prolyl oligopeptidase family serine peptidase		2132.14	4.49207	0.141599	-31.7238	7.29971e-221	1.96745e-219
BIF_00617	I3242_07170		amino acid ABC transporter permease		amino acid ABC transporter permease	Transport	862.427	4.42853	0.166347	-26.6222	3.75238e-156	5.98266e-155
BIF_01553	I3242_07890	mscL	large conductance mechanosensitive channel protein MscL	mscL	large conductance mechanosensitive channel protein MscL		3666.18	4.32252	0.136639	-31.6347	1.23155e-219	3.24211e-218
BIF_01688	I3242_07370		glycerophosphodiester phosphodiesterase		glycerophosphodiester phosphodiesterase		4266.61	4.31774	0.148052	-29.1636	5.61071e-187	1.17617e-185
BIF_00833	I3242_09535		C1 family peptidase		aminopeptidase		3748.2	4.29806	0.118916	-36.1438	4.66356e-286	1.8204e-284
BIF_01269	I3242_09280		glycerophosphodiester phosphodiesterase		glycerophosphodiester phosphodiesterase	Glycerophospholipid Metabolism	9461.45	4.27662	0.0981144	-43.5881	0	0
BIF_01318	I3242_09290	clpB	ATP-dependent chaperone ClpB	clpB	ATP-dependent chaperone ClpB		23282.2	4.21202	0.117617	-35.8114	7.33467e-281	2.67834e-279
BIF_01680	I3242_09995		potassium channel family protein		ion transporter	Transport	289.501	4.18292	0.217125	-19.2651	1.05542e-82	7.28498e-82
BIF_01657	I3242_00130		DNA starvation/stationary phase protection protein		DNA starvation/stationary phase protection protein		25844.8	4.16363	0.122297	-34.0453	4.75952e-254	1.53937e-252
BIF_00784	I3242_01065		phasin family protein		phasin family protein		16251.4	4.15939	0.0998322	-41.6638	0	0
BIF_00961	I3242_08835	dinB	DNA polymerase IV	dinB	DNA polymerase IV		1242.84	4.14308	0.14701	-28.1822	9.65608e-175	1.85266e-173
BIF_01097	I3242_01545		phosphate ABC transporter substrate-binding protein PstS	pstS	phosphate ABC transporter substrate-binding protein PstS	Transport	967.072	4.09632	0.144031	-28.4406	6.36771e-178	1.28719e-176
BIF_00415	I3242_06035		histidine phosphatase family protein		histidine phosphatase family protein	Glycolysis/Gluconeogenesis	5925.05	3.99001	0.116885	-34.136	2.1542e-255	7.17223e-254
BIF_00176	I3242_02670		putative sulfate exporter family transporter		putative sulfate exporter family transporter		3154.7	3.93432	0.120859	-32.5529	1.90382e-232	5.52595e-231
BIF_01684	I3242_09715		nitroreductase family protein		nitroreductase family protein	0	3899.9	3.92542	0.10589	-37.0706	8.37003e-301	3.50921e-299
BIF_00219	I3242_08570	rbfA	30S ribosome-binding factor RbfA	rbfA	30S ribosome-binding factor RbfA		1021.92	3.87789	0.136656	-28.3769	3.89889e-177	7.74305e-176
BIF_00497	I3242_00145	ahpC	peroxiredoxin	ahpC	peroxiredoxin	Oxidative Phosphorylation	6190.06	3.8616	0.150333	-25.6869	1.638e-145	2.34711e-144
BIF_01202	I3242_08270		class I SAM-dependent methyltransferase		class I SAM-dependent methyltransferase	Cell Envelope Biosynthesis	1635.07	3.8477	0.127404	-30.2007	2.31834e-200	5.58376e-199
BIF_01437	I3242_00495	fbaA	class II fructose-bisphosphate aldolase	fbaA	class II fructose-bisphosphate aldolase	Glycolysis/Gluconeogenesis	2497.58	3.82708	0.110617	-34.5975	2.75889e-262	9.46384e-261
BIF_01448	I3242_01430		TetR/AcrR family transcriptional regulator		TetR/AcrR family transcriptional regulator		2379.84	3.7953	0.109507	-34.6579	3.39592e-263	1.20131e-261
BIF_01410	I3242_02260		23S rRNA pseudouridylate synthase		23S rRNA pseudouridylate synthase		2159.01	3.79267	0.132086	-28.7137	2.57588e-181	5.30164e-180
BIF_00263	I3242_06295		GNAT family N-acetyltransferase		GNAT family N-acetyltransferase		2804.6	3.7575	0.124915	-30.0805	8.73017e-199	2.01685e-197
BIF_00249	I3242_02110		hypothetical protein		hypothetical protein		1223.95	3.64137	0.137967	-26.393	1.64938e-153	2.52311e-152
BIF_01355	I3242_00970		YhgE/Pip domain-containing protein		YhgE/Pip domain-containing protein		906.096	3.62603	0.133509	-27.1596	1.9522e-162	3.39983e-161
BIF_01628	I3242_09480		HD domain-containing protein		HD domain-containing protein		534.168	3.62212	0.194463	-18.6263	1.9669e-77	1.2945e-76
BIF_00351	I3242_07935		GNAT family N-acetyltransferase		GNAT family N-acetyltransferase		618.228	3.50847	0.160235	-21.8958	2.8487e-106	2.60059e-105
BIF_00993	I3242_02690		zinc-dependent alcohol dehydrogenase family protein		zinc-dependent alcohol dehydrogenase family protein	Pyruvate Metabolism	1881.2	3.40582	0.126928	-26.8327	1.34102e-158	2.2324e-157
BIF_01306	I3242_01680		aldo/keto reductase		aldo/keto reductase		3037.5	3.40394	0.113018	-30.1185	2.77566e-199	6.54593e-198
BIF_00521	I3242_02175	pepN	aminopeptidase N	pepN	aminopeptidase N	Cysteine Metabolism	6864.53	3.39455	0.109074	-31.1215	1.23467e-212	3.03837e-211
BIF_01116	I3242_06815		aldo/keto reductase		aldo/keto reductase	Pentose and Glucoronate Interconversions	2786.28	3.36978	0.124182	-27.1358	3.71959e-162	6.37966e-161
BIF_02405	I3242_01385		NAD(P)-dependent glycerol-3-phosphate dehydrogenase		NAD(P)-dependent glycerol-3-phosphate dehydrogenase	Glycerophospholipid Metabolism	3493.85	3.33084	0.106621	-31.24	3.05305e-214	7.68011e-213
BIF_01530	I3242_01485	trmD	tRNA (guanosine(37)-N1)-methyltransferase TrmD	trmD	tRNA (guanosine(37)-N1)-methyltransferase TrmD		1552.41	3.32554	0.12703	-26.1792	4.58324e-151	6.91764e-150
BIF_00083	I3242_03440		methionine ABC transporter ATP-binding protein		methionine ABC transporter ATP-binding protein	Transport	742.198	3.28865	0.138437	-23.7555	9.63644e-125	1.10186e-123
BIF_01345	I3242_07640		HU family DNA-binding protein		HU family DNA-binding protein		27617.9	3.27414	0.0973515	-33.6322	5.68371e-248	1.73891e-246
BIF_01334	I3242_06400		MFS transporter		MFS transporter	Transport	1061.52	3.26579	0.130486	-25.028	3.03131e-138	3.94419e-137
BIF_01153	I3242_08620	truA	tRNA pseudouridine(38-40) synthase TruA	truA	tRNA pseudouridine(38-40) synthase TruA	Pyrimidine Metabolism	803.346	3.25183	0.144879	-22.4451	1.42968e-111	1.4073e-110
BIF_00013	I3242_06205	raiA	ribosome-associated translation inhibitor RaiA	raiA	ribosome-associated translation inhibitor RaiA		36085.4	3.20145	0.122654	-26.1014	3.51804e-150	5.24002e-149
BIF_01133	I3242_05850		ATP-binding cassette domain-containing protein		energy-coupling factor ABC transporter ATP-binding protein		524.101	3.17797	0.154701	-20.5427	8.94624e-94	7.23367e-93
BIF_00796	I3242_07895		nucleoside 2-deoxyribosyltransferase		nucleoside 2-deoxyribosyltransferase		1699.36	3.17295	0.141572	-22.4123	2.98452e-111	2.88759e-110
BIF_00455	I3242_07160		cysteine ABC transporter substrate-binding protein		cysteine ABC transporter substrate-binding protein	Transport	1847.07	3.14915	0.131677	-23.9156	2.10777e-126	2.45979e-125
BIF_01354	I3242_00475		ATP-binding protein		DUF4143 domain-containing protein		495.302	3.12116	0.157006	-19.8792	6.16175e-88	4.65007e-87
BIF_02198	I3242_10075	trxB	thioredoxin-disulfide reductase		thioredoxin-disulfide reductase	Oxidative Phosphorylation	2282.01	3.10048	0.130683	-23.7251	1.98559e-124	2.22543e-123
BIF_01305	I3242_01695		nicotinate phosphoribosyltransferase		nicotinate phosphoribosyltransferase	Nicotinate and Nicotinamide Metabolism	2863.97	3.08084	0.12074	-25.5163	1.29998e-143	1.81676e-142
BIF_01144	I3242_00385	msrB	peptide-methionine (R)-S-oxide reductase MsrB	msrB	peptide-methionine (R)-S-oxide reductase MsrB	Methionine Metabolism	1172.94	3.0486	0.128393	-23.7443	1.25713e-124	1.42307e-123
BIF_02104	I3242_01745	pgi	glucose-6-phosphate isomerase	pgi	glucose-6-phosphate isomerase	Glycolysis/Gluconeogenesis	11831.7	2.98873	0.111125	-26.8952	2.50128e-159	4.22604e-158
BIF_01823	I3242_03850		3-dehydroquinate dehydratase	aroQ	type II 3-dehydroquinate dehydratase	Phenylalanine, tyrosine tryptophan biosynthesis	709.7	2.98715	0.132082	-22.6159	3.01965e-113	3.025e-112
BIF_01352	I3242_00830		hypothetical protein		hypothetical protein		3318.65	2.98647	0.135191	-22.0908	3.87706e-108	3.62713e-107
BIF_00363	I3242_02840		ATP-binding cassette domain-containing protein		ABC transporter ATP-binding protein	Transport	1295.58	2.92041	0.13348	-21.8791	4.10829e-106	3.72047e-105
BIF_01422	I3242_00555		MFS transporter		MFS transporter	Transport	5809.34	2.92041	0.0992682	-29.4194	3.10629e-190	6.89475e-189
BIF_01048	I3242_06650		cell division protein FtsW	ftsW	putative lipid II flippase FtsW		781.75	2.91239	0.12831	-22.6981	4.67819e-114	4.72832e-113
BIF_00616	I3242_07175		amino acid ABC transporter permease		amino acid ABC transporter permease	Transport	1230.48	2.87565	0.134527	-21.3759	2.2388e-101	1.96459e-100
BIF_00890	I3242_07555		WXG100 family type VII secretion target		WXG100 family type VII secretion target		68.6583	2.8482	0.316105	-9.01031	2.05472e-19	4.16836e-19
BIF_01533	I3242_07795		ABC transporter ATP-binding protein		ABC transporter ATP-binding protein		3362.76	2.84706	0.103249	-27.5747	2.23629e-167	4.08303e-166
BIF_02470	I3242_08905		5-formyltetrahydrofolate cyclo-ligase		5-formyltetrahydrofolate cyclo-ligase	One Carbon Pool by Folate	384.548	2.81107	0.16205	-17.347	2.07975e-67	1.15974e-66
BIF_01214	I3242_08130		peptide deformylase		peptide deformylase		621.45	2.78415	0.150461	-18.5041	1.91344e-76	1.23772e-75
BIF_01212	I3242_07625		ECF transporter S component		ECF transporter S component		1759.47	2.76875	0.116133	-23.8413	1.24652e-125	1.43986e-124
BIF_00755	I3242_02255	glmS	glutamine--fructose-6-phosphate transaminase (isomerizing)	glmS	glutamine--fructose-6-phosphate transaminase (isomerizing)	Glutamate Metabolism; Aminosugars Metabolism	9271.01	2.76797	0.107224	-25.8148	6.04302e-147	8.88402e-146
BIF_00691	I3242_03800		acetyltransferase		acetyltransferase		414.564	2.69656	0.151637	-17.783	9.57505e-71	5.61604e-70
BIF_01290	I3242_01985		G5 domain-containing protein		G5 domain-containing protein		4465.9	2.68392	0.100687	-26.656	1.52612e-156	2.46795e-155
BIF_00791	I3242_00995		glucose-6-phosphate dehydrogenase assembly protein OpcA		glucose-6-phosphate dehydrogenase assembly protein OpcA		1213.68	2.6723	0.129284	-20.67	6.44788e-95	5.36691e-94
BIF_00197	I3242_00055		Lrp/AsnC family transcriptional regulator		Lrp/AsnC family transcriptional regulator		1550.78	2.66806	0.115829	-23.0345	2.10517e-117	2.22715e-116
BIF_00869	I3242_00590	malQ	4-alpha-glucanotransferase	malQ	4-alpha-glucanotransferase	Starch Sucrose Metabolism	1625.34	2.65418	0.118271	-22.4416	1.54588e-111	1.50857e-110
BIF_00712	I3242_03470	pflA	pyruvate formate lyase-activating protein	pflA	pyruvate formate lyase-activating protein	Pyruvate Metabolism	1103.29	2.62904	0.152887	-17.1959	2.8486e-66	1.5503e-65
BIF_00211	I3242_02100		DNA-directed RNA polymerase subunit beta'		DNA-directed RNA polymerase subunit beta'		13898.1	2.62597	0.107748	-24.3714	3.44135e-131	4.32845e-130
BIF_00240	I3242_01610		cation transporter		cation transporter		817.612	2.61532	0.148379	-17.626	1.55674e-69	8.94535e-69
BIF_00203	I3242_00810		DNA polymerase III subunit delta'		DNA polymerase III subunit delta'		1296.11	2.60489	0.116848	-22.2929	4.32673e-110	4.15073e-109
BIF_00208	I3242_03265		NUDIX hydrolase		NUDIX hydrolase	Purine Metabolism	2611.88	2.55405	0.114948	-22.2191	2.24364e-109	2.13429e-108
BIF_00250	I3242_09905		cation-translocating P-type ATPase		cation-translocating P-type ATPase		5225.4	2.54539	0.121361	-20.9737	1.13973e-97	9.70057e-97
BIF_01248	I3242_01660		DUF177 domain-containing protein		DUF177 domain-containing protein		685.455	2.51989	0.128034	-19.6814	3.11479e-86	2.2748e-85
BIF_01134	I3242_05845		energy-coupling factor transporter transmembrane protein EcfT		energy-coupling factor transporter transmembrane protein EcfT		176.008	2.51241	0.192416	-13.0572	5.78199e-39	1.86473e-38
BIF_00651	I3242_06030		magnesium transporter CorA family protein		magnesium transporter CorA family protein	Transport	2241.51	2.5003	0.137156	-18.2297	3.00197e-74	1.87748e-73
BIF_01612	I3242_00630	grpE	nucleotide exchange factor GrpE	grpE	nucleotide exchange factor GrpE		6425.41	2.49799	0.145725	-17.1417	7.24538e-66	3.88709e-65
BIF_01151	I3242_06635		FtsQ-type POTRA domain-containing protein		FtsQ-type POTRA domain-containing protein		723.893	2.49783	0.147039	-16.9876	1.01525e-64	5.32065e-64
BIF_01449	I3242_01420		mechanosensitive ion channel		mechanosensitive ion channel		1200.31	2.46514	0.116468	-21.1658	1.97323e-99	1.6922e-98
BIF_01143	I3242_01165		heavy metal translocating P-type ATPase		HAD-IC family P-type ATPase	Transport	1938.84	2.46513	0.124385	-19.8185	2.06043e-87	1.53448e-86
BIF_00872	I3242_05430		DUF262 domain-containing protein		DUF262 domain-containing protein		184.881	2.45414	0.210132	-11.679	1.63147e-31	4.40771e-31
BIF_01499	I3242_00725	recR	recombination protein RecR	recR	recombination protein RecR		387.651	2.45223	0.15681	-15.6383	3.99302e-55	1.71867e-54
BIF_01603	I3242_09630		ABC transporter ATP-binding protein		ABC transporter ATP-binding protein		538.522	2.43853	0.155022	-15.7302	9.3978e-56	4.13942e-55
BIF_00052	I3242_03445		ABC transporter permease		ABC transporter permease	Transport	240.969	2.42999	0.19442	-12.4986	7.59518e-36	2.28057e-35
BIF_01328	I3242_06345		endonuclease/exonuclease/phosphatase family protein		exodeoxyribonuclease III		987.766	2.42768	0.136108	-17.8365	3.68205e-71	2.19373e-70
BIF_00570	I3242_05830		DUF4194 domain-containing protein		DUF4194 domain-containing protein		395.079	2.39342	0.160778	-14.8865	4.03343e-50	1.63066e-49
BIF_00650	I3242_06025		transporter substrate-binding domain-containing protein		glutamate ABC transporter substrate-binding protein		519.643	2.38295	0.133556	-17.8424	3.31391e-71	1.98484e-70
BIF_01416	I3242_02330		ABC transporter permease		ABC transporter permease	Transport	185.05	2.38159	0.191288	-12.4503	1.39322e-35	4.15033e-35
BIF_01394	I3242_04600		DUF1778 domain-containing protein		DUF1778 domain-containing protein		814.385	2.3775	0.177834	-13.3692	9.1503e-41	3.0555e-40
BIF_01330	I3242_06335		DUF3159 domain-containing protein		DUF3159 domain-containing protein		611.922	2.36349	0.144971	-16.3031	9.37928e-60	4.46107e-59
BIF_02222	I3242_01565		LemA family protein		LemA family protein		581.239	2.32927	0.132157	-17.625	1.58395e-69	9.0557e-69
BIF_01607	I3242_07825		glycoside hydrolase family 3 C-terminal domain-containing protein		glycoside hydrolase family 3 C-terminal domain-containing protein	Starch sucrose Metabolism	1056.26	2.31902	0.113226	-20.4813	3.16394e-93	2.52224e-92
BIF_01114	I3242_01260		transporter		hypothetical protein		988.822	2.31026	0.111911	-20.6438	1.10957e-94	9.10172e-94
BIF_01395	I3242_00565		MHS family MFS transporter		MHS family MFS transporter	Transport	2846.62	2.29871	0.108258	-21.2336	4.67537e-100	4.04009e-99
BIF_01650	I3242_08590		LacI family DNA-binding transcriptional regulator		LacI family DNA-binding transcriptional regulator		1060.25	2.28232	0.131933	-17.2991	4.77958e-67	2.62645e-66
BIF_01314	I3242_08800	malQ	4-alpha-glucanotransferase	malQ	4-alpha-glucanotransferase	Starch Sucrose Metabolism	7057.04	2.27142	0.124574	-18.2335	2.79873e-74	1.76009e-73
BIF_00629	I3242_02005	nudC	NAD(+) diphosphatase	nudC	NAD(+) diphosphatase	Nicotinate and Nicotinamide Metabolism	474.693	2.26486	0.136918	-16.5418	1.83481e-61	9.06991e-61
BIF_01595	I3242_09800		alpha-galactosidase		alpha-galactosidase		1445.03	2.2619	0.196669	-11.5011	1.30303e-30	3.44633e-30
BIF_01916	I3242_05910	frr	ribosome recycling factor	frr	ribosome recycling factor		3875.92	2.24441	0.0934156	-24.0261	1.48441e-127	1.7688e-126
BIF_01897	I3242_01335		F0F1 ATP synthase subunit epsilon		F0F1 ATP synthase subunit epsilon	Energy Metabolism	1051.91	2.24262	0.129518	-17.3151	3.62036e-67	1.99915e-66
BIF_00762	I3242_08560		bifunctional riboflavin kinase/FMN adenylyltransferase		bifunctional riboflavin kinase/FMN adenylyltransferase	Riboflavin Metabolism	1398.73	2.22998	0.125241	-17.8055	6.4041e-71	3.77575e-70
BIF_00860	I3242_07110	dapF	diaminopimelate epimerase	dapF	diaminopimelate epimerase	Threonine Lysine Metabolism	1440.54	2.22931	0.117328	-19.0007	1.68199e-80	1.15394e-79
BIF_02535	I3242_02305		sugar ABC transporter substrate-binding protein		sugar ABC transporter substrate-binding protein	Transport	9176.71	2.22751	0.107066	-20.805	3.89849e-96	3.26896e-95
BIF_01575	I3242_02410	pdxS	pyridoxal 5'-phosphate synthase lyase subunit PdxS	pdxS	pyridoxal 5'-phosphate synthase lyase subunit PdxS	Vitamine B6 Metabolism	654.096	2.21857	0.123629	-17.9453	5.22175e-72	3.16097e-71
BIF_00523	I3242_01495		laccase domain-containing protein		laccase domain-containing protein		853.421	2.2174	0.122091	-18.1618	1.03607e-73	6.44414e-73
BIF_01433	I3242_01035		P-II family nitrogen regulator		P-II family nitrogen regulator		419.125	2.20192	0.17138	-12.8482	8.80621e-38	2.75377e-37
BIF_00216	I3242_00815		YbhB/YbcL family Raf kinase inhibitor-like protein		YbhB/YbcL family Raf kinase inhibitor-like protein		1594.37	2.1786	0.109698	-19.86	9.03041e-88	6.76982e-87
BIF_01804	I3242_03460		hypothetical protein		hypothetical protein		322.3	2.17048	0.176469	-12.2995	9.11362e-35	2.6727e-34
BIF_01339	I3242_01315		F0F1 ATP synthase subunit delta		F0F1 ATP synthase subunit delta	Energy Metabolism	5963.67	2.14305	0.149379	-14.3464	1.12253e-46	4.24985e-46
BIF_00775	I3242_02085		A/G-specific adenine glycosylase		A/G-specific adenine glycosylase		914.069	2.14089	0.157125	-13.6255	2.8265e-42	9.75489e-42
BIF_02268	I3242_00580		glycoside hydrolase family 13 protein		glycoside hydrolase family 13 protein	Starch sucrose Metabolism	1771.74	2.13752	0.120427	-17.7496	1.73595e-70	1.01294e-69
BIF_02415	I3242_01690		permease		Pr6Pr family membrane protein		666.52	2.12855	0.133148	-15.9863	1.59211e-57	7.29663e-57
BIF_00761	I3242_08565	truB	tRNA pseudouridine(55) synthase TruB		tRNA pseudouridine(55) synthase TruB	Pyrimidine Metabolism	1230.61	2.12555	0.156564	-13.5762	5.54075e-42	1.90642e-41
BIF_00382	I3242_06735		L-lactate dehydrogenase		L-lactate dehydrogenase	Pyruvate Metabolism; Glycolysis / Gluconeogenesis	6193.86	2.11774	0.0954418	-22.1888	4.40941e-109	4.15954e-108
BIF_00544	I3242_01325		F0F1 ATP synthase subunit gamma		F0F1 ATP synthase subunit gamma	Energy Metabolism	3976.33	2.11344	0.121494	-17.3954	8.93561e-68	5.0324e-67
BIF_01254	I3242_07080		zinc-dependent metalloprotease		zinc-dependent metalloprotease		2324.6	2.11095	0.10696	-19.7358	1.06147e-86	7.85349e-86
BIF_01436	I3242_01050	dnaB	replicative DNA helicase	dnaB	replicative DNA helicase		2170.63	2.11	0.108815	-19.3908	9.23113e-84	6.5721e-83
BIF_02097	I3242_01525		3-deoxy-7-phosphoheptulonate synthase		3-deoxy-7-phosphoheptulonate synthase	Tyrosine, Tryptophan, Phenylalanine Metabolism	1440.35	2.08346	0.12478	-16.697	1.37753e-62	6.89983e-62
BIF_01203	I3242_07705		methionine adenosyltransferase		methionine adenosyltransferase	Methionine Metabolism	2821.7	2.07622	0.139968	-14.8335	8.89263e-50	3.56967e-49
BIF_00799	I3242_02285		beta-galactosidase		beta-galactosidase	Galactose Metabolism	4604.01	2.07251	0.0962085	-21.5418	6.31549e-103	5.58526e-102
BIF_00469	I3242_09700		ABC transporter substrate-binding protein		ABC transporter substrate-binding protein	Transport	5593.74	2.04136	0.116306	-17.5517	5.77645e-69	3.26947e-68
BIF_01302	I3242_01705		non-canonical purine NTP pyrophosphatase		non-canonical purine NTP pyrophosphatase	Purine Metabolism	1001.58	2.03976	0.124469	-16.3877	2.34098e-60	1.13734e-59
BIF_01557	I3242_00050	gdhA	NADP-specific glutamate dehydrogenase	gdhA	NADP-specific glutamate dehydrogenase	Glutamate Metabolism	3207.32	2.02341	0.111756	-18.1056	2.87787e-73	1.78019e-72
BIF_00327	I3242_01330		F0F1 ATP synthase subunit beta	atpD	F0F1 ATP synthase subunit beta	Energy Metabolism	6207.45	2.02331	0.14259	-14.1897	1.06074e-45	3.91125e-45
BIF_02006	I3242_08335		universal stress protein		universal stress protein		5596.61	1.9956	0.105195	-18.9706	2.98752e-80	2.03727e-79
BIF_01303	I3242_01700	rph	ribonuclease PH	rph	ribonuclease PH		1820.26	1.99029	0.105077	-18.9412	5.22338e-80	3.54064e-79
BIF_00088	I3242_01515		C1 family peptidase		C1 family peptidase		2115.84	1.98835	0.103154	-19.2755	8.62424e-83	5.98935e-82
BIF_01268	I3242_09270	upp	uracil phosphoribosyltransferase	upp	uracil phosphoribosyltransferase	Nucleotide Salvage Pathway	3802.63	1.98802	0.112591	-17.6569	9.0015e-70	5.19882e-69
BIF_01340	I3242_01320		F0F1 ATP synthase subunit alpha		F0F1 ATP synthase subunit alpha	Energy Metabolism	11277.3	1.96792	0.144354	-13.6326	2.5633e-42	8.87356e-42
BIF_01829	I3242_03995	lepA	elongation factor 4	lepA	elongation factor 4		1135.58	-1.97998	0.117901	16.7936	2.72015e-63	1.38703e-62
BIF_00793	I3242_06020		leucine--tRNA ligase		leucine--tRNA ligase	Valine, Leucine, Isoleucine Biosynthesis	1832.61	-1.99844	0.098885	20.2097	8.03842e-91	6.23253e-90
BIF_00879	I3242_07295		Mrp/NBP35 family ATP-binding protein		Mrp/NBP35 family ATP-binding protein		614.041	-2.0032	0.122479	16.3555	3.97315e-60	1.91388e-59
BIF_00988	I3242_04505		C4-dicarboxylate ABC transporter		hypothetical protein		116.955	-2.01188	0.210883	9.54026	1.42471e-21	3.0603e-21
BIF_00311	I3242_07745		MFS transporter		MFS transporter	Transport	146.082	-2.01254	0.193519	10.3997	2.48716e-25	5.92729e-25
BIF_02610	I3242_07345		ECF transporter S component		ECF transporter S component	Transport	1005.31	-2.01883	0.131759	15.3221	5.4443e-53	2.27415e-52
BIF_00453	I3242_07215	nusB	transcription antitermination factor NusB	nusB	transcription antitermination factor NusB		624.128	-2.03103	0.124571	16.3042	9.21733e-60	4.40254e-59
BIF_00392	I3242_03810		DUF948 domain-containing protein		DUF948 domain-containing protein		816.86	-2.0371	0.134839	15.1077	1.44157e-51	5.97749e-51
BIF_00883	I3242_03035		glutamate-5-semialdehyde dehydrogenase		glutamate-5-semialdehyde dehydrogenase	Arginine Proline Metabolism	869.231	-2.05132	0.169328	12.1144	8.85574e-34	2.5379e-33
BIF_00293	I3242_06555		ABC transporter ATP-binding protein		ABC transporter ATP-binding protein	Transport	445.366	-2.05342	0.139414	14.729	4.20071e-49	1.6454e-48
BIF_01084	I3242_09560	rsmI	16S rRNA (cytidine(1402)-2'-O)-methyltransferase	rsmI	16S rRNA (cytidine(1402)-2'-O)-methyltransferase		1241.41	-2.06011	0.105812	19.4695	1.99218e-84	1.44561e-83
BIF_00928	I3242_09910		alpha/beta hydrolase		alpha/beta hydrolase		567.774	-2.0683	0.210593	9.82131	9.11489e-23	2.0074e-22
BIF_01139	I3242_09165		ABC transporter ATP-binding protein		ABC transporter ATP-binding protein		1378.45	-2.07805	0.134368	15.4653	5.94658e-54	2.51176e-53
BIF_02050	I3242_10105	yidD	membrane protein insertion efficiency factor YidD	yidD	membrane protein insertion efficiency factor YidD		574.662	-2.08121	0.174428	11.9316	8.09923e-33	2.26939e-32
BIF_02520	I3242_08360		hypothetical protein		DUF2530 domain-containing protein		353.611	-2.08621	0.142192	14.6718	9.77439e-49	3.80227e-48
BIF_00958	I3242_09160		FtsX-like permease family protein		ABC transporter permease		790.733	-2.09324	0.132551	15.7919	3.53666e-56	1.56387e-55
BIF_00729	I3242_03055		UPF0182 family protein		UPF0182 family protein		3043.83	-2.10352	0.148181	14.1956	9.74974e-46	3.60677e-45
BIF_01927	I3242_07590		hypothetical protein		hypothetical protein		153.276	-2.11608	0.191013	11.0782	1.60057e-28	4.07157e-28
BIF_01274	I3242_09590		ABC transporter ATP-binding protein		ABC transporter ATP-binding protein		917.388	-2.11657	0.153158	13.8195	1.94311e-43	6.91699e-43
BIF_01260	I3242_05890	hisF	imidazole glycerol phosphate synthase subunit HisF	hisF	imidazole glycerol phosphate synthase subunit HisF	Histidine Metabolism	203.63	-2.12721	0.183063	11.6201	3.25593e-31	8.67227e-31
BIF_02112	I3242_05945		GuaB3 family IMP dehydrogenase-related protein		GuaB3 family IMP dehydrogenase-related protein	Purine Pyrimidine Biosynthesis	1095.24	-2.13856	0.131626	16.2473	2.33598e-59	1.10641e-58
BIF_01744	I3242_05720		undecaprenyl-diphosphate phosphatase	uppP	undecaprenyl-diphosphatase UppP	Cell Envelope Biosynthesis	146.606	-2.14631	0.209105	10.2642	1.02122e-24	2.37376e-24
BIF_00603	I3242_05580		RNA polymerase-binding protein RbpA		RNA polymerase-binding protein RbpA		480.051	-2.15154	0.154234	13.9499	3.15221e-44	1.1364e-43
BIF_00905	I3242_02235		ABC transporter substrate-binding protein		ABC transporter substrate-binding protein	Transport	1872.82	-2.16327	0.118209	18.3003	8.22599e-75	5.20213e-74
BIF_02013	I3242_05905		phosphatidate cytidylyltransferase		phosphatidate cytidylyltransferase	Glycerophospholipid Metabolism	531.874	-2.16557	0.170208	12.7231	4.3985e-37	1.34208e-36
BIF_00242	I3242_00695		DUF4244 domain-containing protein		DUF4244 domain-containing protein		46.4621	-2.17154	0.31247	6.94958	3.66364e-12	6.08099e-12
BIF_00535	I3242_03705		response regulator transcription factor		response regulator transcription factor		94.1786	-2.18666	0.239182	9.14221	6.1191e-20	1.26172e-19
BIF_00705	I3242_03420	guaA	glutamine-hydrolyzing GMP synthase	guaA	glutamine-hydrolyzing GMP synthase	Purine Pyrimidine Biosynthesis	797.24	-2.1909	0.113043	19.3812	1.11216e-83	7.86851e-83
BIF_00850	I3242_04220	pyrB	aspartate carbamoyltransferase	pyrB	aspartate carbamoyltransferase	Purine Pyrimidine Biosynthesis	1836.93	-2.22858	0.138391	16.1035	2.41006e-58	1.11354e-57
BIF_00836	I3242_05955		substrate-binding domain-containing protein		substrate-binding domain-containing protein		584.352	-2.24349	0.132429	16.9411	2.23924e-64	1.16812e-63
BIF_00627	I3242_05610	der	bifunctional cytidylate kinase/GTPase Der	der	bifunctional cytidylate kinase/GTPase Der		2032.09	-2.26013	0.131014	17.251	1.09914e-66	6.01077e-66
BIF_01060	I3242_03525	nhaA	Na+/H+ antiporter NhaA		Na+/H+ antiporter NhaA	Transport	3163.74	-2.26393	0.100392	22.5509	1.3161e-112	1.30687e-111
BIF_02255	I3242_03795	rpsD	30S ribosomal protein S4	rpsD	30S ribosomal protein S4		9704.44	-2.26884	0.125391	18.0941	3.54771e-73	2.18261e-72
BIF_02094	I3242_03825	ruvX	Holliday junction resolvase RuvX	ruvX	Holliday junction resolvase RuvX		97.2793	-2.27496	0.269019	8.45648	2.75561e-17	5.34136e-17
BIF_01196	I3242_03085		septum formation initiator family protein		septum formation initiator family protein		335.699	-2.2798	0.165089	13.8095	2.23281e-43	7.87396e-43
BIF_00272	I3242_08795	rplM	50S ribosomal protein L13	rplM	50S ribosomal protein L13		16785.8	-2.28016	0.104869	21.743	8.05435e-105	7.23613e-104
BIF_00145	I3242_05870		ABC-F family ATP-binding cassette domain-containing protein		ABC-F family ATP-binding cassette domain-containing protein		589.892	-2.29132	0.14109	16.2401	2.62375e-59	1.23753e-58
BIF_00466	I3242_04000		coproporphyrinogen III oxidase	hemW	radical SAM family heme chaperone HemW	Porphyrin and chlorophyll Metabolism	303.314	-2.29712	0.15234	15.0789	2.22974e-51	9.14517e-51
BIF_00933	I3242_08850		amino acid permease		amino acid permease		2202.32	-2.306	0.100861	22.8632	1.07981e-115	1.12142e-114
BIF_01857	I3242_08405		DUF4125 family protein		DUF4125 family protein		175.769	-2.30739	0.180227	12.8027	1.58419e-37	4.88691e-37
BIF_02465	I3242_09980		glutaredoxin family protein		glutaredoxin family protein	Nucleotide Salvage Pathway	500.023	-2.31193	0.173543	13.322	1.7248e-40	5.70899e-40
BIF_00130	I3242_02825		DUF3043 domain-containing protein		DUF3043 domain-containing protein		435.612	-2.34258	0.136714	17.1349	8.1525e-66	4.35313e-65
BIF_00380	I3242_05935		long-chain fatty acid--CoA ligase		AMP-binding protein	Cell Envelope Biosynthesis	2206.01	-2.34864	0.143077	16.4153	1.48693e-60	7.28661e-60
BIF_01596	I3242_04020		hypothetical protein		hypothetical protein		75.3983	-2.35473	0.254277	9.26047	2.03526e-20	4.25862e-20
BIF_00020	I3242_03970		50S ribosomal protein L25/general stress protein Ctc		50S ribosomal protein L25/general stress protein Ctc		6700.55	-2.37282	0.135087	17.5652	4.55389e-69	2.59045e-68
BIF_00355	I3242_02995		HAD family phosphatase		HAD family phosphatase		233.109	-2.37662	0.167529	14.1863	1.11321e-45	4.09142e-45
BIF_02140	I3242_06375		hypothetical protein		hypothetical protein		301.416	-2.41011	0.170081	14.1703	1.39806e-45	5.1217e-45
BIF_02024	I3242_01820		ATP-binding cassette domain-containing protein		ATP-binding cassette domain-containing protein		2512.19	-2.41533	0.153572	15.7277	9.77055e-56	4.28692e-55
BIF_02011	I3242_07190		3'-5' exonuclease		3'-5' exonuclease		483.208	-2.43433	0.164851	14.7668	2.39683e-49	9.48676e-49
BIF_00600	I3242_00690		type II secretion system F family protein	tadC	Flp pilus assembly protein TadC		52.4578	-2.47932	0.308841	8.02783	9.92134e-16	1.82025e-15
BIF_00480	I3242_03170		hypothetical protein		hypothetical protein		605.361	-2.49092	0.140732	17.6997	4.21195e-70	2.44509e-69
BIF_00474	I3242_05800		shikimate dehydrogenase		shikimate dehydrogenase	Tyrosine, Tryptophan, Phenylalanine Biosynthesis	495.116	-2.49677	0.149457	16.7055	1.19422e-62	6.00825e-62
BIF_01872	I3242_04225		aspartate carbamoyltransferase regulatory subunit		aspartate carbamoyltransferase regulatory subunit	Purine Pyrimidine Biosynthesis	76.4489	-2.52679	0.258328	9.78131	1.35444e-22	2.96561e-22
BIF_01828	I3242_03990	rpsT	30S ribosomal protein S20	rpsT	30S ribosomal protein S20		2026.6	-2.52685	0.176358	14.328	1.46369e-46	5.52299e-46
BIF_00187	I3242_02855	pheS	phenylalanine--tRNA ligase subunit alpha	pheS	phenylalanine--tRNA ligase subunit alpha	Tyrosine, Tryptophan, Phenylalanine Biosynthesis	810.815	-2.57401	0.153815	16.7344	7.35359e-63	3.71619e-62
BIF_00377	I3242_04215		bifunctional [glutamine synthetase] adenylyltransferase/[glutamine synthetase]-adenylyl-L-tyrosine phosphorylase		bifunctional [glutamine synthetase] adenylyltransferase/[glutamine synthetase]-adenylyl-L-tyrosine phosphorylase		1917.48	-2.58865	0.117868	21.9623	6.60625e-107	6.0799e-106
BIF_01160	I3242_01730		permease		permease		806.08	-2.59419	0.128802	20.141	3.23062e-90	2.48779e-89
BIF_01077	I3242_06520		UDP-N-acetylmuramoyl-L-alanyl-D-glutamate--2, 6-diaminopimelate ligase		UDP-N-acetylmuramoyl-L-alanyl-D-glutamate--2, 6-diaminopimelate ligase	Cell Envelope Biosynthesis	1514.97	-2.59699	0.113912	22.7983	4.77027e-115	4.90904e-114
BIF_00427	I3242_05995	tsaE	tRNA (adenosine(37)-N6)-threonylcarbamoyltransferase complex ATPase subunit type 1 TsaE	tsaE	tRNA (adenosine(37)-N6)-threonylcarbamoyltransferase complex ATPase subunit type 1 TsaE		50.3539	-2.59703	0.312133	8.32027	8.7762e-17	1.6641e-16
BIF_01148	I3242_06560		ABC transporter permease		ABC transporter permease	Transport	357.524	-2.60038	0.166876	15.5828	9.5341e-55	4.0881e-54
BIF_00254	I3242_04190		tRNA (adenine-N1)-methyltransferase		tRNA (adenine-N1)-methyltransferase		858.764	-2.60271	0.128275	20.2901	1.57393e-91	1.22875e-90
BIF_02246	I3242_04465		phosphoribosyl-ATP diphosphatase		phosphoribosyl-ATP diphosphatase	Histidine Metabolism	116.496	-2.61137	0.219802	11.8805	1.494e-32	4.13498e-32
BIF_00704	I3242_03165		glycosyltransferase family 2 protein		glycosyltransferase family 2 protein		1973.42	-2.64475	0.103107	25.6506	4.16449e-145	5.89275e-144
BIF_00874	I3242_02800		cell division protein FtsK		cell division protein FtsK		191.37	-2.65221	0.185111	14.3277	1.46907e-46	5.52488e-46
BIF_01310	I3242_00395		DEAD/DEAH box helicase		DEAD/DEAH box helicase		468.442	-2.65579	0.147895	17.9572	4.21674e-72	2.56632e-71
BIF_01001	I3242_04270		HAD family phosphatase		HAD family phosphatase		205.085	-2.66354	0.184869	14.4077	4.62787e-47	1.76985e-46
BIF_01026	I3242_08295	trmB	tRNA (guanosine(46)-N7)-methyltransferase TrmB	trmB	tRNA (guanosine(46)-N7)-methyltransferase TrmB		1397.47	-2.66995	0.109792	24.3183	1.25507e-130	1.56125e-129
BIF_01664	I3242_07805		glycoside hydrolase family 3 C-terminal domain-containing protein		glycoside hydrolase family 3 C-terminal domain-containing protein		948.97	-2.68171	0.115781	23.1619	1.10226e-118	1.18834e-117
BIF_00072	I3242_03645		SPFH domain-containing protein		SPFH domain-containing protein		241.025	-2.71757	0.173104	15.6991	1.53461e-55	6.68146e-55
BIF_00561	I3242_05675		YebC/PmpR family DNA-binding transcriptional regulator		YebC/PmpR family DNA-binding transcriptional regulator		1496.06	-2.72276	0.131775	20.6622	7.58679e-95	6.26879e-94
BIF_00246	I3242_05980	tsaD	tRNA (adenosine(37)-N6)-threonylcarbamoyltransferase complex transferase subunit TsaD	tsaD	tRNA (adenosine(37)-N6)-threonylcarbamoyltransferase complex transferase subunit TsaD		110.896	-2.72424	0.267301	10.1917	2.16026e-24	4.97036e-24
BIF_00191	I3242_03555		YifB family Mg chelatase-like AAA ATPase		YifB family Mg chelatase-like AAA ATPase		79.3878	-2.72566	0.268503	10.1513	3.26857e-24	7.47479e-24
BIF_00893	I3242_04250	pyrE	orotate phosphoribosyltransferase	pyrE	orotate phosphoribosyltransferase	Purine Pyrimidine Biosynthesis	773.625	-2.7347	0.132953	20.569	5.20798e-94	4.24132e-93
BIF_01194	I3242_03105		cadmium transporter		cadmium transporter		431.65	-2.76005	0.161831	17.0552	3.198e-65	1.6996e-64
BIF_00333	I3242_03725		ABC transporter permease		ABC transporter permease		111.295	-2.7744	0.24503	11.3227	1.01263e-29	2.65346e-29
BIF_02083	I3242_03550		DNA-protecting protein DprA		DNA-protecting protein DprA		53.3215	-2.77738	0.313395	8.86223	7.8432e-19	1.57142e-18
BIF_01871	I3242_04070		tripartite tricarboxylate transporter TctB family protein		tripartite tricarboxylate transporter TctB family protein		707.398	-2.78963	0.136613	20.42	1.11001e-92	8.78692e-92
BIF_00074	I3242_03765		purine permease		purine permease	Transport	358.005	-2.78975	0.169498	16.4589	7.24386e-61	3.56524e-60
BIF_00149	I3242_03685		carbon starvation protein A		carbon starvation protein A		559.33	-2.798	0.148495	18.8424	3.39343e-79	2.273e-78
BIF_00643	I3242_06545		aminopeptidase P family protein		aminopeptidase P family protein		1295.38	-2.82297	0.103875	27.1768	1.22293e-162	2.16305e-161
BIF_01149	I3242_06565		ABC transporter permease		ABC transporter permease	Transport	415.572	-2.83	0.139127	20.3412	5.56101e-92	4.37158e-91
BIF_01906	I3242_10115	rpmH	50S ribosomal protein L34	rpmH	50S ribosomal protein L34		1191.54	-2.83084	0.216954	13.0481	6.51591e-39	2.09546e-38
BIF_02207	I3242_00905		LysR family transcriptional regulator		LysR family transcriptional regulator		957.478	-2.84263	0.147228	19.3077	4.62402e-83	3.2311e-82
BIF_00660	I3242_05615		rRNA pseudouridine synthase		rRNA pseudouridine synthase	Transport	1249.55	-2.84506	0.138533	20.5371	1.00413e-93	8.06149e-93
BIF_00609	I3242_08420		PspC domain-containing protein		PspC domain-containing protein		2123.64	-2.85262	0.158429	18.0057	1.75703e-72	1.07511e-71
BIF_00738	I3242_03350	glmU	bifunctional UDP-N-acetylglucosamine diphosphorylase/glucosamine-1-phosphate N-acetyltransferase GlmU	glmU	bifunctional UDP-N-acetylglucosamine diphosphorylase/glucosamine-1-phosphate N-acetyltransferase GlmU	Cell Envelope Biosynthesis	1106.87	-2.89927	0.119711	24.219	1.40457e-129	1.70965e-128
BIF_00634	I3242_03830	mltG	endolytic transglycosylase MltG	mltG	endolytic transglycosylase MltG		505.174	-2.9009	0.136004	21.3295	6.04217e-101	5.26134e-100
BIF_00632	I3242_02155		MFS transporter		MFS transporter		1481.39	-2.94419	0.121661	24.1999	2.22883e-129	2.68408e-128
BIF_01075	I3242_05650		adenine phosphoribosyltransferase		adenine phosphoribosyltransferase	Nucleotide Salvage Pathway	409.338	-2.94644	0.147725	19.9454	1.64269e-88	1.248e-87
BIF_01430	I3242_09550		hypothetical protein		hypothetical protein		175.31	-2.94865	0.230864	12.7722	2.34365e-37	7.17031e-37
BIF_00725	I3242_02990	recN	DNA repair protein RecN	recN	DNA repair protein RecN		585.125	-2.99271	0.162048	18.4681	3.73087e-76	2.39962e-75
BIF_00278	I3242_05790	whiA	DNA-binding protein WhiA	whiA	DNA-binding protein WhiA		906.653	-3.02154	0.160236	18.8568	2.58263e-79	1.7402e-78
BIF_01309	I3242_00400		(deoxy)nucleoside triphosphate pyrophosphohydrolase		(deoxy)nucleoside triphosphate pyrophosphohydrolase		163.317	-3.02996	0.24035	12.6065	1.9456e-36	5.87313e-36
BIF_00697	I3242_06000	holA	DNA polymerase III subunit delta	holA	DNA polymerase III subunit delta		158.138	-3.03054	0.253262	11.966	5.35319e-33	1.51117e-32
BIF_00065	I3242_03670		DEAD/DEAH box helicase		DEAD/DEAH box helicase		1014.07	-3.03748	0.163786	18.5454	8.88628e-77	5.81461e-76
BIF_01902	I3242_05775	secG	preprotein translocase subunit SecG	secG	preprotein translocase subunit SecG		1971.18	-3.04081	0.11469	26.5133	6.81764e-155	1.0572e-153
BIF_01275	I3242_04480		DUF881 domain-containing protein		DUF881 domain-containing protein		96.0621	-3.05094	0.27062	11.2739	1.76591e-29	4.58488e-29
BIF_00104	I3242_03860		CTP synthase		CTP synthase	Purine Pyrimidine Biosynthesis	2878.99	-3.08816	0.130215	23.7159	2.47319e-124	2.74475e-123
BIF_00880	I3242_02835		ECF transporter S component		ECF transporter S component	Transport	235.156	-3.13738	0.180495	17.3821	1.12761e-67	6.31909e-67
BIF_00552	I3242_02935		HD domain-containing protein		HD domain-containing protein		737.148	-3.14497	0.17035	18.4619	4.18587e-76	2.67707e-75
BIF_01863	I3242_06980		thiamine-binding protein		thiamine-binding protein		169.242	-3.1682	0.20179	15.7005	1.50101e-55	6.56038e-55
BIF_01073	I3242_05640	sucD	succinate--CoA ligase subunit alpha	sucD	succinate--CoA ligase subunit alpha	Citric Acid Cycle	373.549	-3.20655	0.196035	16.357	3.87755e-60	1.87581e-59
BIF_02715	I3242_03770		xanthine phosphoribosyltransferase		xanthine phosphoribosyltransferase	Nucleotide Salvage Pathway	239.819	-3.23522	0.191678	16.8784	6.49048e-64	3.3549e-63
BIF_00046	I3242_03710		histidine kinase		two-component sensor histidine kinase		333.776	-3.26001	0.16783	19.4245	4.79072e-84	3.43234e-83
BIF_00322	I3242_03580		FtsX-like permease family protein		FtsX-like permease family protein		1239.89	-3.26492	0.128287	25.4501	7.03267e-143	9.70852e-142
BIF_01273	I3242_09595		MarR family transcriptional regulator		MarR family transcriptional regulator		240.978	-3.2699	0.239545	13.6505	2.006e-42	6.96563e-42
BIF_00196	I3242_05600		UTP--glucose-1-phosphate uridylyltransferase		UTP--glucose-1-phosphate uridylyltransferase	Nucleotide sugars Metabolism; Galactose Metabolism	2143.22	-3.28637	0.123126	26.6911	5.97422e-157	9.80118e-156
BIF_02247	I3242_04470		ATP phosphoribosyltransferase		ATP phosphoribosyltransferase	Histidine Metabolism	454.766	-3.29523	0.140945	23.3795	6.90225e-121	7.51283e-120
BIF_01743	I3242_05725		fructosamine kinase family protein		fructosamine kinase family protein		718.953	-3.32228	0.138459	23.9947	3.15802e-127	3.72384e-126
BIF_01905	I3242_10110	rnpA	ribonuclease P protein component	rnpA	ribonuclease P protein component		1841.63	-3.36404	0.130502	25.7777	1.57597e-146	2.28717e-145
BIF_01074	I3242_05645	sucC	ADP-forming succinate--CoA ligase subunit beta	sucC	ADP-forming succinate--CoA ligase subunit beta	Citric Acid Cycle	667.916	-3.37192	0.146398	23.0326	2.19627e-117	2.30201e-116
BIF_00506	I3242_05630	purH	bifunctional phosphoribosylaminoimidazolecarboxamide formyltransferase/IMP cyclohydrolase	purH	bifunctional phosphoribosylaminoimidazolecarboxamide formyltransferase/IMP cyclohydrolase	Purine Pyrimidine Biosynthesis	4682.26	-3.44608	0.117381	29.358	1.89103e-189	4.11663e-188
BIF_01532	I3242_06845		DUF4186 domain-containing protein		DUF4186 domain-containing protein		150.878	-3.47573	0.219401	15.8419	1.59914e-56	7.09891e-56
BIF_01264	I3242_05900	rlmN	23S rRNA (adenine(2503)-C(2))-methyltransferase RlmN	rlmN	23S rRNA (adenine(2503)-C(2))-methyltransferase RlmN		546.089	-3.49295	0.140291	24.8979	7.84806e-137	9.98203e-136
BIF_00245	I3242_05985	rimI	ribosomal protein S18-alanine N-acetyltransferase	rimI	ribosomal protein S18-alanine N-acetyltransferase		73.1698	-3.52583	0.308282	11.437	2.73073e-30	7.20557e-30
BIF_01727	I3242_03665		nitrate reductase		nitrate reductase	Transport	4544.23	-3.53897	0.126029	28.0807	1.6854e-173	3.17979e-172
BIF_01251	I3242_02510		sulfatase-like hydrolase/transferase		LTA synthase family protein		2049.87	-3.54185	0.109999	32.199	1.82535e-227	5.03975e-226
BIF_00726	I3242_02985		NAD kinase		NAD kinase	Nicotinate and Nicotinamide Metabolism	1180.51	-3.55051	0.125769	28.2304	2.47513e-175	4.83076e-174
BIF_01103	I3242_07310		transporter		hypothetical protein		516.601	-3.57225	0.143255	24.9364	3.00057e-137	3.85982e-136
BIF_01200	I3242_09050		biotin transporter BioY		biotin transporter BioY	Transport	13055.2	-3.58947	0.317628	11.3008	1.2996e-29	3.39758e-29
BIF_01626	I3242_09490		KUP/HAK/KT family potassium transporter		KUP/HAK/KT family potassium transporter	Transport	10658	-3.60765	0.0936918	38.5054	0	0
BIF_01915	I3242_05915		UMP kinase		UMP kinase	Pyrimidine Metabolism	1046.27	-3.68063	0.159442	23.0844	6.64083e-118	7.0919e-117
BIF_00438	I3242_03720		ABC transporter permease		ABC transporter permease		166.535	-3.72176	0.234395	15.8781	8.97932e-57	4.01762e-56
BIF_00696	I3242_06010		ComEC/Rec2 family competence protein		ComEC/Rec2 family competence protein		171.892	-3.76838	0.223041	16.8955	4.85778e-64	2.52248e-63
BIF_00428	I3242_03775		exodeoxyribonuclease V subunit gamma		UvrD-helicase domain-containing protein		770.292	-3.84533	0.151813	25.3293	1.51811e-141	2.04583e-140
BIF_01259	I3242_05885	hisI	phosphoribosyl-AMP cyclohydrolase	hisI	phosphoribosyl-AMP cyclohydrolase	Histidine Metabolism	79.0924	-3.86961	0.316221	12.237	1.97093e-34	5.75023e-34
BIF_01276	I3242_04475		CDP-alcohol phosphatidyltransferase family protein		CDP-alcohol phosphatidyltransferase family protein	Glycerophospholipid Metabolism	171.706	-3.91671	0.228322	17.1543	5.83425e-66	3.14494e-65
BIF_01865	I3242_07015		GH32 C-terminal domain-containing protein		glycoside hydrolase family 32 protein	Galactose Metabolism	6763.63	-3.9573	0.10147	38.9998	0	0
BIF_00129	I3242_03940	era	GTPase Era	era	GTPase Era		629.994	-4.14374	0.162897	25.4378	9.63259e-143	1.31375e-141
BIF_00562	I3242_05670	ruvC	crossover junction endodeoxyribonuclease RuvC	ruvC	crossover junction endodeoxyribonuclease RuvC		241.829	-4.17474	0.234113	17.8321	3.97932e-71	2.35843e-70
BIF_00560	I3242_05880		chorismate-binding protein	trpE	anthranilate synthase component I	Tyrosine, Tryptophan, Phenylalanine Metabolism	695.222	-4.20978	0.143434	29.3499	2.3934e-189	5.11195e-188
BIF_02750	I3242_03150		LCP family protein		LCP family protein		300.626	-4.22081	0.194938	21.652	5.8168e-104	5.18474e-103
BIF_00563	I3242_05665	ruvA	Holliday junction branch migration protein RuvA	ruvA	Holliday junction branch migration protein RuvA		589.217	-4.23577	0.192724	21.9784	4.63007e-107	4.29609e-106
BIF_00337	I3242_05715		PAC2 family protein		PAC2 family protein		448.913	-4.28035	0.18856	22.7003	4.45199e-114	4.54023e-113
BIF_00489	I3242_07010		MFS transporter		MFS transporter	Transport	8852.52	-4.40299	0.101277	43.4748	0	0
BIF_01832	I3242_05655	yajC	preprotein translocase subunit YajC		preprotein translocase subunit YajC		498.121	-4.44783	0.18316	24.2839	2.89926e-130	3.56734e-129
BIF_00229	I3242_05660	ruvB	Holliday junction branch migration DNA helicase RuvB	ruvB	Holliday junction branch migration DNA helicase RuvB		486.993	-4.53936	0.170735	26.5872	9.54896e-156	1.50131e-154
BIF_00906	I3242_02230	smpB	SsrA-binding protein SmpB	smpB	SsrA-binding protein SmpB		3913.43	-4.54081	0.124493	36.4743	2.8339e-291	1.1457e-289
BIF_00426	I3242_05990	tsaB	tRNA (adenosine(37)-N6)-threonylcarbamoyltransferase complex dimerization subunit type 1 TsaB	tsaB	tRNA (adenosine(37)-N6)-threonylcarbamoyltransferase complex dimerization subunit type 1 TsaB		228.28	-4.59202	0.235983	19.4591	2.43834e-84	1.75809e-83
BIF_00440	I3242_03715		ABC transporter ATP-binding protein		ABC transporter ATP-binding protein		234.496	-4.63933	0.232378	19.9646	1.11973e-88	8.56441e-88
BIF_00739	I3242_03360		ribose-phosphate diphosphokinase		ribose-phosphate diphosphokinase	Pentose phosphate pathwa	1250.99	-4.68604	0.158869	29.4962	3.21778e-191	7.28505e-190
BIF_00568	I3242_01460		helix-turn-helix transcriptional regulator		helix-turn-helix transcriptional regulator		1299.57	-4.75523	0.139828	34.0077	1.71536e-253	5.39384e-252
BIF_00639	I3242_02785		GIY-YIG nuclease family protein		GIY-YIG nuclease family protein		426.072	-4.81714	0.190929	25.23	1.87748e-140	2.50036e-139
BIF_01802	I3242_02815		DUF4191 domain-containing protein		DUF4191 domain-containing protein		1825.47	-4.86602	0.148017	32.8748	5.04423e-237	1.50265e-235
BIF_00078	I3242_03575		ABC transporter ATP-binding protein		ABC transporter ATP-binding protein		498.906	-4.98904	0.211126	23.6306	1.86818e-123	2.05319e-122
BIF_00522	I3242_05685		threonine--tRNA ligase		threonine--tRNA ligase	tRNA Charging	4795.25	-5.03136	0.104358	48.2127	0	0
BIF_00086	I3242_00060		aminotransferase class I/II-fold pyridoxal phosphate-dependent enzyme		pyridoxal phosphate-dependent aminotransferase	Alanine Aspartate Metabolism	129.95	-5.395	0.365824	14.7475	3.19059e-49	1.25408e-48
BIF_00987	I3242_04500		MerR family transcriptional regulator		MerR family transcriptional regulator		742.999	-5.64006	0.202082	27.9098	2.03022e-171	3.76755e-170
BIF_01928	I3242_07565		cold shock domain-containing protein		cold-shock protein		3394.64	-5.8597	0.156328	37.4835	1.71282e-307	7.75563e-306
BIF_01893	I3242_06595		ROK family transcriptional regulator		ROK family transcriptional regulator	Glycolysis/Gluconeogenesis	11171.3	-5.9625	0.111375	53.5355	0	0
BIF_00583	I3242_03905		RNA methyltransferase		RNA methyltransferase		1733.36	-6.26096	0.155214	40.3377	0	0
BIF_02076	I3242_05760		aminotransferase class I/II-fold pyridoxal phosphate-dependent enzyme		aminotransferase class I/II-fold pyridoxal phosphate-dependent enzyme	Alanine Aspartate Metabolism	1593.02	-6.59638	0.173471	38.0259	0	0
BIF_00160	I3242_05765		HAD hydrolase family protein		HAD family hydrolase		106.366	-6.63211	0.547866	12.1053	9.89609e-34	2.82888e-33
BIF_00247	I3242_00880		colicin transporter		hypothetical protein		1951.03	-7.93614	0.220559	35.982	1.60228e-283	6.04592e-282
BIF_00152	I3242_01805		ABC transporter ATP-binding protein		ABC transporter ATP-binding protein		256.532	-7.93907	0.535115	14.8362	8.54594e-50	3.4427e-49
BIF_00896	I3242_00915		helix-turn-helix transcriptional regulator		helix-turn-helix transcriptional regulator		1875.15	-9.89707	0.39286	25.1924	4.85737e-140	6.39365e-139
